# Supplementary material for: Potential diagnostic of lymph node metastasis and prognostic values of TM4SFs in papillary thyroid carcinoma patients
Source: Front Cell Dev Biol. 2022 Dec 8;10:1001954. doi: 10.3389/fcell.2022.1001954 (PMC9773885; doi:10.3389/fcell.2022.1001954)
Supplement: Supplementary file 1 [file DataSheet3.ZIP]

Archive with 34 entries (34 files):
- pub1/data/TCGA/Backup_Files/TCGA-THCA/file_id_map_e95226b2be90ca1f4a7c54159848143a.txt
- pub1/data/TCGA/Backup_Files/TCGA-THCA/0787193c-0339-43c4-95c7-d0dc8f126993.BCR OMF XML
- pub1/data/TCGA/Backup_Files/TCGA-THCA/0d7460ea-5214-4abb-b0ce-0fbc18025f13.BCR OMF XML
- pub1/data/TCGA/Backup_Files/TCGA-THCA/12a0f059-9141-42a1-a7ce-b2b0c4f4d061.BCR OMF XML
- pub1/data/TCGA/Backup_Files/TCGA-THCA/14e1b55a-5c03-48b2-b671-50bd01edeff5.BCR OMF XML
- pub1/data/TCGA/Backup_Files/TCGA-THCA/17d021aa-afef-4d93-8c6d-a4c52eb3d4d4.BCR OMF XML
- pub1/data/TCGA/Backup_Files/TCGA-THCA/18d1ac2c-fb2c-4a9c-9e5e-8a1bb18c8baf.BCR OMF XML
- pub1/data/TCGA/Backup_Files/TCGA-THCA/1d9c615b-413e-452a-85dd-ec51b5b22778.BCR OMF XML
- pub1/data/TCGA/Backup_Files/TCGA-THCA/2322f8be-c1e9-4f2e-80da-a387bff91186.BCR OMF XML
- pub1/data/TCGA/Backup_Files/TCGA-THCA/265cd346-341a-43b4-81fd-7862cc973607.BCR OMF XML
- pub1/data/TCGA/Backup_Files/TCGA-THCA/3359a903-709c-4841-86fd-c22320fb76a0.BCR OMF XML
- pub1/data/TCGA/Backup_Files/TCGA-THCA/3aef6959-f052-4028-a02b-3fd4b1454223.BCR OMF XML
- pub1/data/TCGA/Backup_Files/TCGA-THCA/3d3587bf-e592-4c0a-af57-b8e1aa996967.BCR OMF XML
- pub1/data/TCGA/Backup_Files/TCGA-THCA/521d98fd-5004-412c-8852-cd65f1ff828c.BCR OMF XML
- pub1/data/TCGA/Backup_Files/TCGA-THCA/52ecfc64-ed6c-4b0f-b22b-cf74e9e69bde.BCR OMF XML
- pub1/data/TCGA/Backup_Files/TCGA-THCA/5f8afe73-eb8f-4afa-92d7-7996d29349fa.BCR OMF XML
- pub1/data/TCGA/Backup_Files/TCGA-THCA/628d5d7d-db22-4274-a1b4-6ea6ca2d6e2f.BCR OMF XML
- pub1/data/TCGA/Backup_Files/TCGA-THCA/6344dc3b-5bbc-4d9b-aa7d-18f60f2264fb.BCR OMF XML
- pub1/data/TCGA/Backup_Files/TCGA-THCA/673c97df-d28d-4cf9-9ab4-390402c99910.BCR OMF XML
- pub1/data/TCGA/Backup_Files/TCGA-THCA/701b646a-3c5f-4f03-ac37-e9b0408ba539.BCR OMF XML
- pub1/data/TCGA/Backup_Files/TCGA-THCA/71ef4b0a-7ba3-4306-9e40-ab4e77faeca3.BCR OMF XML
- pub1/data/TCGA/Backup_Files/TCGA-THCA/733545b1-2dfd-41a6-9acb-3448d29535cc.BCR OMF XML
- pub1/data/TCGA/Backup_Files/TCGA-THCA/7b3804eb-02d7-406a-af54-cd2920f66bc8.BCR OMF XML
- pub1/data/TCGA/Backup_Files/TCGA-THCA/882f7202-2bd5-4224-89d8-492becb68c41.BCR OMF XML
- pub1/data/TCGA/Backup_Files/TCGA-THCA/8da86671-47aa-440f-a841-f329a38a551f.BCR OMF XML
- pub1/data/TCGA/Backup_Files/TCGA-THCA/bad49d83-4591-48bc-b875-e7318a8480e0.BCR OMF XML
- pub1/data/TCGA/Backup_Files/TCGA-THCA/c50b6365-ba89-456f-99a6-04a570cd93b4.BCR OMF XML
- pub1/data/TCGA/Backup_Files/TCGA-THCA/c9ee6318-3ab9-43fd-9c04-50894d0ace81.BCR OMF XML
- pub1/data/TCGA/Backup_Files/TCGA-THCA/cc71ffcb-ab24-45a7-8e36-c0ff47cf4a77.BCR OMF XML
- pub1/data/TCGA/Backup_Files/TCGA-THCA/e299ce5c-0385-4d02-865c-dcd6b096c12c.BCR OMF XML
- pub1/data/TCGA/Backup_Files/TCGA-THCA/e79f0c96-6d79-4114-86ab-da421a489559.BCR OMF XML
- pub1/data/TCGA/Backup_Files/TCGA-THCA/e8aeceb1-6d1c-41a3-b0f1-a4aedd6023dd.BCR OMF XML
- pub1/data/TCGA/Backup_Files/TCGA-THCA/eeba069b-eb30-48b5-94dc-282b867059d4.BCR OMF XML
- pub1/data/TCGA/Backup_Files/TCGA-THCA/f081420e-b3a1-4336-839d-4fb667ad0599.BCR OMF XML
