# Supplementary material for: Potential diagnostic of lymph node metastasis and prognostic values of TM4SFs in papillary thyroid carcinoma patients
Source: Front Cell Dev Biol. 2022 Dec 8;10:1001954. doi: 10.3389/fcell.2022.1001954 (PMC9773885; doi:10.3389/fcell.2022.1001954)
Supplement: Supplementary file 1 [file DataSheet3.ZIP › pub1/data/TCGA/Backup_Files/TCGA-THCA/file_id_map_e95226b2be90ca1f4a7c54159848143a.txt]

file_id	submitter_id	sample_type
0787193c-0339-43c4-95c7-d0dc8f126993	TCGA-DJ-A3VI	NA
0d7460ea-5214-4abb-b0ce-0fbc18025f13	TCGA-DJ-A3V4	NA
12a0f059-9141-42a1-a7ce-b2b0c4f4d061	TCGA-EL-A3D5	NA
14e1b55a-5c03-48b2-b671-50bd01edeff5	TCGA-EL-A3D0	NA
17d021aa-afef-4d93-8c6d-a4c52eb3d4d4	TCGA-EL-A3CS	NA
18d1ac2c-fb2c-4a9c-9e5e-8a1bb18c8baf	TCGA-FK-A3SD	NA
1d9c615b-413e-452a-85dd-ec51b5b22778	TCGA-EL-A3GQ	NA
2322f8be-c1e9-4f2e-80da-a387bff91186	TCGA-J8-A3NZ	NA
265cd346-341a-43b4-81fd-7862cc973607	TCGA-EL-A3CY	NA
3359a903-709c-4841-86fd-c22320fb76a0	TCGA-J8-A4HW	NA
3aef6959-f052-4028-a02b-3fd4b1454223	TCGA-DJ-A3UV	NA
3d3587bf-e592-4c0a-af57-b8e1aa996967	TCGA-EL-A3H8	NA
521d98fd-5004-412c-8852-cd65f1ff828c	TCGA-L6-A4ET	NA
52ecfc64-ed6c-4b0f-b22b-cf74e9e69bde	TCGA-ET-A3BV	NA
5f8afe73-eb8f-4afa-92d7-7996d29349fa	TCGA-E3-A3E5	NA
628d5d7d-db22-4274-a1b4-6ea6ca2d6e2f	TCGA-DJ-A13L	NA
6344dc3b-5bbc-4d9b-aa7d-18f60f2264fb	TCGA-ET-A3BO	NA
673c97df-d28d-4cf9-9ab4-390402c99910	TCGA-EL-A3N3	NA
701b646a-3c5f-4f03-ac37-e9b0408ba539	TCGA-DJ-A3UW	NA
71ef4b0a-7ba3-4306-9e40-ab4e77faeca3	TCGA-DE-A0XZ	NA
733545b1-2dfd-41a6-9acb-3448d29535cc	TCGA-DJ-A3UU	NA
7b3804eb-02d7-406a-af54-cd2920f66bc8	TCGA-FY-A76V	NA
882f7202-2bd5-4224-89d8-492becb68c41	TCGA-DJ-A3VK	NA
8da86671-47aa-440f-a841-f329a38a551f	TCGA-EL-A3H2	NA
bad49d83-4591-48bc-b875-e7318a8480e0	TCGA-BJ-A290	NA
c50b6365-ba89-456f-99a6-04a570cd93b4	TCGA-DJ-A3V6	NA
c9ee6318-3ab9-43fd-9c04-50894d0ace81	TCGA-MK-A84Z	NA
cc71ffcb-ab24-45a7-8e36-c0ff47cf4a77	TCGA-BJ-A291	NA
e299ce5c-0385-4d02-865c-dcd6b096c12c	TCGA-EL-A3CR	NA
e79f0c96-6d79-4114-86ab-da421a489559	TCGA-CE-A13K	NA
e8aeceb1-6d1c-41a3-b0f1-a4aedd6023dd	TCGA-DJ-A2PR	NA
eeba069b-eb30-48b5-94dc-282b867059d4	TCGA-EM-A3AQ	NA
f081420e-b3a1-4336-839d-4fb667ad0599	TCGA-EL-A3MY	NA
