# Supplementary material for: Potential diagnostic of lymph node metastasis and prognostic values of TM4SFs in papillary thyroid carcinoma patients
Source: Front Cell Dev Biol. 2022 Dec 8;10:1001954. doi: 10.3389/fcell.2022.1001954 (PMC9773885; doi:10.3389/fcell.2022.1001954)
Supplement: Supplementary file 1 [file DataSheet3.ZIP › pub1/data/TCGA/Backup_Files/TCGA-THCA/2322f8be-c1e9-4f2e-80da-a387bff91186.BCR OMF XML]

<?xml version="1.0" encoding="UTF-8"?>
<omf:tcga_bcr xsi:schemaLocation="http://tcga.nci/bcr/xml/clinical/omf/2.7 https://raw.githubusercontent.com/nchbcr/xsd/2.7/tcga.nci/bcr/xml/clinical/omf/2.7/TCGA_BCR.Other_Malignancies.xsd" schemaVersion="2.7" xmlns:omf="http://tcga.nci/bcr/xml/clinical/omf/2.7" xmlns:xsi="http://www.w3.org/2001/XMLSchema-instance" xmlns:admin="http://tcga.nci/bcr/xml/administration/2.7" xmlns:shared="http://tcga.nci/bcr/xml/shared/2.7" xmlns:omf_v4.0="http://tcga.nci/bcr/xml/clinical/omf/2.7/4.0" xmlns:omf_shared="http://tcga.nci/bcr/xml/clinical/shared/omf/2.7" xmlns:rx="http://tcga.nci/bcr/xml/clinical/pharmaceutical/2.7" xmlns:rad="http://tcga.nci/bcr/xml/clinical/radiation/2.7" xmlns:shared_stage="http://tcga.nci/bcr/xml/clinical/shared/stage/2.7" xmlns:clin_shared="http://tcga.nci/bcr/xml/clinical/shared/2.7">
    <admin:admin>
        <admin:bcr xsd_ver="1.17">Nationwide Children's Hospital</admin:bcr>
        <admin:file_uuid xsd_ver="2.6">C427D4E4-22F4-41B3-85EE-AB79B6823AAD</admin:file_uuid>
        <admin:batch_number xsd_ver="1.17">205.75.0</admin:batch_number>
        <admin:project_code xsd_ver="2.7">TCGA</admin:project_code>
        <admin:disease_code xsd_ver="2.6">THCA</admin:disease_code>
        <admin:day_of_dcc_upload xsd_ver="1.17">22</admin:day_of_dcc_upload>
        <admin:month_of_dcc_upload xsd_ver="1.17">12</admin:month_of_dcc_upload>
        <admin:year_of_dcc_upload xsd_ver="1.17">2016</admin:year_of_dcc_upload>
        <admin:patient_withdrawal>
            <admin:withdrawn>false</admin:withdrawn>
        </admin:patient_withdrawal>
        <admin:program xsi:nil="true" xsd_ver="2.7"/>
        <admin:dbgap_registration_code xsi:nil="true" xsd_ver="2.7"/>
    </admin:admin>
    <omf:patient>
        <admin:additional_studies/>
        <shared:tissue_source_site cde="" cde_ver="" xsd_ver="2.4" owner="TSS" procurement_status="Completed" restricted="false">J8</shared:tissue_source_site>
        <shared:patient_id cde="" cde_ver="" xsd_ver="2.4" owner="TSS" procurement_status="Completed" restricted="false">A3NZ</shared:patient_id>
        <shared:bcr_patient_barcode preferred_name="" display_order="9999" cde="2003301" cde_ver="" xsd_ver="1.8" owner="TSS" procurement_status="Completed" restricted="false">TCGA-J8-A3NZ</shared:bcr_patient_barcode>
        <shared:bcr_patient_uuid preferred_name="" display_order="9999" cde="" cde_ver="" xsd_ver="2.3" owner="TSS" procurement_status="Completed" restricted="false">430AD51D-F68C-40B2-BFA2-9DA68370B7FA</shared:bcr_patient_uuid>
        <omf:omfs>
            <omf_v4.0:omf>
                <omf_shared:bcr_omf_barcode xsd_ver="2.6" owner="TSS" procurement_status="Completed" restricted="false">TCGA-J8-A3NZ-O30491</omf_shared:bcr_omf_barcode>
                <omf_shared:bcr_omf_uuid preferred_name="" display_order="9999" cde="" cde_ver="" xsd_ver="2.6" owner="TSS" procurement_status="Completed" restricted="false">3BEF72E1-7BC8-4A6B-9AF5-84E9FFEDF2D0</omf_shared:bcr_omf_uuid>
                <omf_shared:malignancy_type preferred_name="malignancy_type" display_order="4" cde="3182890" cde_ver="1.000" xsd_ver="2.6" tier="1" owner="TSS" procurement_status="Completed" restricted="false" source_system_identifier="1869767">Prior Malignancy</omf_shared:malignancy_type>
                <omf_shared:other_malignancy_anatomic_site preferred_name="" display_order="9999" cde="4122351" cde_ver="" xsd_ver="2.6" tier="" owner="TSS" procurement_status="Completed" restricted="false" source_system_identifier="1869759">Breast</omf_shared:other_malignancy_anatomic_site>
                <omf_shared:other_malignancy_anatomic_site_text preferred_name="" display_order="9999" cde="4122371" cde_ver="" xsd_ver="2.6" tier="2" owner="TSS" procurement_status="Not Applicable" restricted="false" source_system_identifier="1869760" xsi:nil="true"/>
                <omf_shared:other_malignancy_laterality preferred_name="" display_order="9999" cde="4122391" cde_ver="" xsd_ver="2.6" tier="" owner="TSS" procurement_status="Completed" restricted="false" source_system_identifier="1869761">Right</omf_shared:other_malignancy_laterality>
                <omf_shared:other_malignancy_histological_type preferred_name="" display_order="9999" cde="4122411" cde_ver="" xsd_ver="2.6" tier="" owner="TSS" procurement_status="Completed" restricted="false" source_system_identifier="1869762">Other, specify</omf_shared:other_malignancy_histological_type>
                <omf_shared:other_malignancy_histological_type_text preferred_name="" display_order="9999" cde="4122431" cde_ver="" xsd_ver="2.6" tier="2" owner="TSS" procurement_status="Completed" restricted="false" source_system_identifier="1869763">Lobular CIS</omf_shared:other_malignancy_histological_type_text>
                <omf_shared:days_to_other_malignancy_dx precision="day" xsd_ver="2.6" tier="2" cde="3462301" owner="TSS" procurement_status="Not Available" preferred_name="other_malignancy_dx_days_to" display_order="13" cde_ver="1.000"/>
                <omf_shared:surgery>
                    <shared:surgery_indicator preferred_name="surgery_indicator" display_order="14" cde="3186538" cde_ver="2.000" xsd_ver="2.6" tier="2" owner="TSS" procurement_status="Not Available" restricted="false"/>
                    <omf_shared:surgery_type preferred_name="other_malignancy_surgery_type" display_order="15" cde="3462300" cde_ver="1.000" xsd_ver="2.6" tier="2" owner="TSS" procurement_status="Not Available" restricted="false"/>
                    <omf_shared:days_to_surgical_resection precision="day" xsd_ver="2.6" tier="2" cde="3462302" owner="TSS" procurement_status="Completed" preferred_name="other_malignancy_surgery_days_to" display_order="19" cde_ver="1.000">-3964</omf_shared:days_to_surgical_resection>
                </omf_shared:surgery>
                <omf_shared:drug_tx>
                    <shared:drug_tx_indicator preferred_name="pharmaceutical_therapy_indicator" display_order="20" cde="3178327" cde_ver="1.000" xsd_ver="2.6" tier="1" owner="TSS" procurement_status="Completed" restricted="false" source_system_identifier="1869768">NO</shared:drug_tx_indicator>
                    <omf_shared:drug_tx_extent preferred_name="pharmaceutical_therapy_extent" display_order="21" cde="3178365" cde_ver="1.000" xsd_ver="2.6" tier="1" owner="TSS" procurement_status="Not Available" restricted="false" source_system_identifier="1869769"/>
                    <rx:days_to_drug_therapy_start precision="day" xsd_ver="1.12" tier="2" cde="3392465" owner="TSS" procurement_status="Not Available" preferred_name="pharmaceutical_tx_started_days_to" display_order="26" cde_ver="1.000"/>
                    <omf_shared:administered_drug>
                        <rx:drug_name preferred_name="pharmaceutical_therapy_drug_name" display_order="22" cde="2975232" cde_ver="1.000" xsd_ver="1.10" tier="1" owner="TSS" procurement_status="Not Available" restricted="false" source_system_identifier="1869770"/>
                    </omf_shared:administered_drug>
                </omf_shared:drug_tx>
                <omf_shared:radiation_tx>
                    <omf_shared:radiation_tx_indicator preferred_name="radiation_therapy_indicator" display_order="27" cde="3178328" cde_ver="1.000" xsd_ver="2.6" tier="1" owner="TSS" procurement_status="Completed" restricted="false" source_system_identifier="1869774">NO</omf_shared:radiation_tx_indicator>
                    <omf_shared:radiation_tx_extent preferred_name="radiation_therapy_extent" display_order="28" cde="3178353" cde_ver="1.000" xsd_ver="2.6" tier="1" owner="TSS" procurement_status="Not Available" restricted="false" source_system_identifier="1869775"/>
                    <omf_shared:rad_tx_to_site_of_primary_tumor preferred_name="history_rt_tx_to_site_of_tcga_tumor" display_order="29" cde="2865132" cde_ver="1.000" xsd_ver="2.6" tier="1" owner="TSS" procurement_status="Completed" restricted="false" source_system_identifier="1869776">NO</omf_shared:rad_tx_to_site_of_primary_tumor>
                    <rad:days_to_radiation_therapy_start precision="day" xsd_ver="1.12" tier="2" cde="3008313" owner="TSS" procurement_status="Not Available" preferred_name="radiation_therapy_started_days_to" display_order="33" cde_ver="1.000"/>
                </omf_shared:radiation_tx>
                <omf_shared:omf_staging>
                    <shared_stage:system_version preferred_name="ajcc_staging_edition" display_order="48" cde="2722309" cde_ver="1.000" xsd_ver="2.6" tier="2" owner="TSS" procurement_status="Not Available" restricted="false"/>
                    <shared_stage:clinical_stage preferred_name="figo_clinical_tumor_stage" display_order="9999" cde="3225684" cde_ver="1.000" xsd_ver="2.6" tier="2" owner="TSS" procurement_status="Not Available" restricted="false"/>
                    <shared_stage:pathologic_stage preferred_name="ajcc_pathologic_tumor_stage" display_order="52" cde="3203222" cde_ver="1.000" xsd_ver="2.6" tier="2" owner="TSS" procurement_status="Not Available" restricted="false" source_system_identifier="1869786"/>
                    <shared_stage:pathologic_categories>
                        <shared_stage:pathologic_T preferred_name="ajcc_tumor_pathologic_pt" display_order="49" cde="3045435" cde_ver="1.000" xsd_ver="2.6" tier="2" owner="TSS" procurement_status="Not Available" restricted="false" source_system_identifier="1869783"/>
                        <shared_stage:pathologic_N preferred_name="ajcc_nodes_pathologic_pn" display_order="50" cde="3203106" cde_ver="1.000" xsd_ver="2.6" tier="2" owner="TSS" procurement_status="Not Available" restricted="false" source_system_identifier="1869784"/>
                        <shared_stage:pathologic_M preferred_name="ajcc_metastasis_pathologic_pm" display_order="51" cde="3045439" cde_ver="1.000" xsd_ver="2.6" tier="2" owner="TSS" procurement_status="Completed" restricted="false" source_system_identifier="1869785">M0</shared_stage:pathologic_M>
                    </shared_stage:pathologic_categories>
                </omf_shared:omf_staging>
                <clin_shared:day_of_form_completion preferred_name="form_completion_day" display_order="999" cde="2975716" cde_ver="1.000" xsd_ver="2.2" tier="2" owner="TSS" procurement_status="Completed" restricted="false" source_system_identifier="1869757">10</clin_shared:day_of_form_completion>
                <clin_shared:month_of_form_completion preferred_name="form_completion_month" display_order="999" cde="2975718" cde_ver="1.000" xsd_ver="2.2" tier="2" owner="TSS" procurement_status="Completed" restricted="false" source_system_identifier="1869756">4</clin_shared:month_of_form_completion>
                <clin_shared:year_of_form_completion preferred_name="form_completion_year" display_order="999" cde="2975720" cde_ver="1.000" xsd_ver="2.2" tier="2" owner="TSS" procurement_status="Completed" restricted="false" source_system_identifier="1869758">2012</clin_shared:year_of_form_completion>
            </omf_v4.0:omf>
        </omf:omfs>
    </omf:patient>
</omf:tcga_bcr>
