# Supplementary material for: Potential diagnostic of lymph node metastasis and prognostic values of TM4SFs in papillary thyroid carcinoma patients
Source: Front Cell Dev Biol. 2022 Dec 8;10:1001954. doi: 10.3389/fcell.2022.1001954 (PMC9773885; doi:10.3389/fcell.2022.1001954)
Supplement: Supplementary file 4 [file DataSheet1.ZIP]

Archive with 10 entries (10 files):
- pub1/data/TCGA/Backup_Files/TCGA-THCA/file_id_map_ec4888ca5795c060e834fa5ff12cf7f2.txt
- pub1/data/TCGA/Backup_Files/TCGA-THCA/0e25c2af-1d14-4f78-90e3-06e0e7957cb0.BCR Biotab
- pub1/data/TCGA/Backup_Files/TCGA-THCA/1aeca2df-c179-4554-98e8-8d73a2154e1f.BCR Biotab
- pub1/data/TCGA/Backup_Files/TCGA-THCA/451ba679-d075-4078-abd8-d6e62118e39b.BCR Biotab
- pub1/data/TCGA/Backup_Files/TCGA-THCA/4eb4870b-e8b3-43c8-ab40-47ce19683667.BCR Biotab
- pub1/data/TCGA/Backup_Files/TCGA-THCA/5c81bd45-ab70-4bcd-895c-5fe916f272d6.BCR Biotab
- pub1/data/TCGA/Backup_Files/TCGA-THCA/63b97058-0dac-4032-9dba-9db109ef29d5.BCR Biotab
- pub1/data/TCGA/Backup_Files/TCGA-THCA/99870506-fc98-4396-9a40-83fd749f8e51.BCR Biotab
- pub1/data/TCGA/Backup_Files/TCGA-THCA/9c8845c9-2ab0-4cc4-a57a-148020cb9139.BCR Biotab
- pub1/data/TCGA/Backup_Files/TCGA-THCA/b64997f4-6785-4b05-9cf8-ce82315420e2.BCR Biotab
