# Supplementary material for: Potential diagnostic of lymph node metastasis and prognostic values of TM4SFs in papillary thyroid carcinoma patients
Source: Front Cell Dev Biol. 2022 Dec 8;10:1001954. doi: 10.3389/fcell.2022.1001954 (PMC9773885; doi:10.3389/fcell.2022.1001954)
Supplement: Supplementary file 4 [file DataSheet1.ZIP › pub1/data/TCGA/Backup_Files/TCGA-THCA/file_id_map_ec4888ca5795c060e834fa5ff12cf7f2.txt]

file_id	submitter_id	sample_type
0e25c2af-1d14-4f78-90e3-06e0e7957cb0	TCGA-EL-A3N3	NA
0e25c2af-1d14-4f78-90e3-06e0e7957cb0	TCGA-FY-A4B3	NA
0e25c2af-1d14-4f78-90e3-06e0e7957cb0	TCGA-J8-A3YF	NA
0e25c2af-1d14-4f78-90e3-06e0e7957cb0	TCGA-EL-A3CW	NA
0e25c2af-1d14-4f78-90e3-06e0e7957cb0	TCGA-FY-A3NP	NA
0e25c2af-1d14-4f78-90e3-06e0e7957cb0	TCGA-DJ-A3UY	NA
0e25c2af-1d14-4f78-90e3-06e0e7957cb0	TCGA-H2-A3RH	NA
0e25c2af-1d14-4f78-90e3-06e0e7957cb0	TCGA-J8-A3O2	NA
0e25c2af-1d14-4f78-90e3-06e0e7957cb0	TCGA-EM-A2CO	NA
0e25c2af-1d14-4f78-90e3-06e0e7957cb0	TCGA-EL-A3ZM	NA
0e25c2af-1d14-4f78-90e3-06e0e7957cb0	TCGA-BJ-A190	NA
0e25c2af-1d14-4f78-90e3-06e0e7957cb0	TCGA-DJ-A2PP	NA
0e25c2af-1d14-4f78-90e3-06e0e7957cb0	TCGA-FE-A3PB	NA
0e25c2af-1d14-4f78-90e3-06e0e7957cb0	TCGA-DJ-A2Q9	NA
0e25c2af-1d14-4f78-90e3-06e0e7957cb0	TCGA-EL-A4K0	NA
0e25c2af-1d14-4f78-90e3-06e0e7957cb0	TCGA-DE-A3KN	NA
0e25c2af-1d14-4f78-90e3-06e0e7957cb0	TCGA-ET-A25R	NA
0e25c2af-1d14-4f78-90e3-06e0e7957cb0	TCGA-EM-A1YC	NA
0e25c2af-1d14-4f78-90e3-06e0e7957cb0	TCGA-DJ-A13T	NA
0e25c2af-1d14-4f78-90e3-06e0e7957cb0	TCGA-EM-A3AL	NA
0e25c2af-1d14-4f78-90e3-06e0e7957cb0	TCGA-ET-A3DO	NA
0e25c2af-1d14-4f78-90e3-06e0e7957cb0	TCGA-BJ-A18Z	NA
0e25c2af-1d14-4f78-90e3-06e0e7957cb0	TCGA-EM-A4FK	NA
0e25c2af-1d14-4f78-90e3-06e0e7957cb0	TCGA-EM-A3FK	NA
0e25c2af-1d14-4f78-90e3-06e0e7957cb0	TCGA-BJ-A0Z5	NA
0e25c2af-1d14-4f78-90e3-06e0e7957cb0	TCGA-ET-A25I	NA
0e25c2af-1d14-4f78-90e3-06e0e7957cb0	TCGA-BJ-A4O8	NA
0e25c2af-1d14-4f78-90e3-06e0e7957cb0	TCGA-EM-A3SZ	NA
0e25c2af-1d14-4f78-90e3-06e0e7957cb0	TCGA-EM-A3AP	NA
0e25c2af-1d14-4f78-90e3-06e0e7957cb0	TCGA-FE-A3PA	NA
0e25c2af-1d14-4f78-90e3-06e0e7957cb0	TCGA-ET-A25P	NA
0e25c2af-1d14-4f78-90e3-06e0e7957cb0	TCGA-EM-A4FM	NA
0e25c2af-1d14-4f78-90e3-06e0e7957cb0	TCGA-DJ-A2PU	NA
0e25c2af-1d14-4f78-90e3-06e0e7957cb0	TCGA-DJ-A2Q5	NA
0e25c2af-1d14-4f78-90e3-06e0e7957cb0	TCGA-EM-A3SX	NA
0e25c2af-1d14-4f78-90e3-06e0e7957cb0	TCGA-EL-A3ZH	NA
0e25c2af-1d14-4f78-90e3-06e0e7957cb0	TCGA-EL-A3GY	NA
0e25c2af-1d14-4f78-90e3-06e0e7957cb0	TCGA-CE-A3MD	NA
0e25c2af-1d14-4f78-90e3-06e0e7957cb0	TCGA-DO-A1JZ	NA
0e25c2af-1d14-4f78-90e3-06e0e7957cb0	TCGA-ET-A39J	NA
0e25c2af-1d14-4f78-90e3-06e0e7957cb0	TCGA-DJ-A3VI	NA
0e25c2af-1d14-4f78-90e3-06e0e7957cb0	TCGA-ET-A3DP	NA
0e25c2af-1d14-4f78-90e3-06e0e7957cb0	TCGA-EM-A3AO	NA
0e25c2af-1d14-4f78-90e3-06e0e7957cb0	TCGA-EM-A22P	NA
0e25c2af-1d14-4f78-90e3-06e0e7957cb0	TCGA-EL-A4KI	NA
0e25c2af-1d14-4f78-90e3-06e0e7957cb0	TCGA-E8-A437	NA
0e25c2af-1d14-4f78-90e3-06e0e7957cb0	TCGA-BJ-A2N9	NA
0e25c2af-1d14-4f78-90e3-06e0e7957cb0	TCGA-DJ-A3VM	NA
0e25c2af-1d14-4f78-90e3-06e0e7957cb0	TCGA-DJ-A2QC	NA
0e25c2af-1d14-4f78-90e3-06e0e7957cb0	TCGA-EL-A3ZN	NA
0e25c2af-1d14-4f78-90e3-06e0e7957cb0	TCGA-EM-A2OZ	NA
0e25c2af-1d14-4f78-90e3-06e0e7957cb0	TCGA-DJ-A1QN	NA
0e25c2af-1d14-4f78-90e3-06e0e7957cb0	TCGA-EL-A3D6	NA
0e25c2af-1d14-4f78-90e3-06e0e7957cb0	TCGA-ET-A2N0	NA
0e25c2af-1d14-4f78-90e3-06e0e7957cb0	TCGA-EM-A2CR	NA
0e25c2af-1d14-4f78-90e3-06e0e7957cb0	TCGA-MK-A84Z	NA
0e25c2af-1d14-4f78-90e3-06e0e7957cb0	TCGA-EL-A3CM	NA
0e25c2af-1d14-4f78-90e3-06e0e7957cb0	TCGA-EM-A1CW	NA
0e25c2af-1d14-4f78-90e3-06e0e7957cb0	TCGA-DE-A7U5	NA
0e25c2af-1d14-4f78-90e3-06e0e7957cb0	TCGA-KS-A41J	NA
0e25c2af-1d14-4f78-90e3-06e0e7957cb0	TCGA-E8-A414	NA
0e25c2af-1d14-4f78-90e3-06e0e7957cb0	TCGA-EL-A3GS	NA
0e25c2af-1d14-4f78-90e3-06e0e7957cb0	TCGA-EM-A3OA	NA
0e25c2af-1d14-4f78-90e3-06e0e7957cb0	TCGA-BJ-A191	NA
0e25c2af-1d14-4f78-90e3-06e0e7957cb0	TCGA-ET-A40R	NA
0e25c2af-1d14-4f78-90e3-06e0e7957cb0	TCGA-MK-A4N9	NA
0e25c2af-1d14-4f78-90e3-06e0e7957cb0	TCGA-DJ-A4UP	NA
0e25c2af-1d14-4f78-90e3-06e0e7957cb0	TCGA-EL-A3CR	NA
0e25c2af-1d14-4f78-90e3-06e0e7957cb0	TCGA-H2-A2K9	NA
0e25c2af-1d14-4f78-90e3-06e0e7957cb0	TCGA-DJ-A3UP	NA
0e25c2af-1d14-4f78-90e3-06e0e7957cb0	TCGA-DJ-A4UQ	NA
0e25c2af-1d14-4f78-90e3-06e0e7957cb0	TCGA-EL-A3ZG	NA
0e25c2af-1d14-4f78-90e3-06e0e7957cb0	TCGA-EM-A2CL	NA
0e25c2af-1d14-4f78-90e3-06e0e7957cb0	TCGA-DJ-A3VA	NA
0e25c2af-1d14-4f78-90e3-06e0e7957cb0	TCGA-EM-A1CT	NA
0e25c2af-1d14-4f78-90e3-06e0e7957cb0	TCGA-ET-A4KQ	NA
0e25c2af-1d14-4f78-90e3-06e0e7957cb0	TCGA-EL-A4K4	NA
0e25c2af-1d14-4f78-90e3-06e0e7957cb0	TCGA-BJ-A3PT	NA
0e25c2af-1d14-4f78-90e3-06e0e7957cb0	TCGA-EM-A3O3	NA
0e25c2af-1d14-4f78-90e3-06e0e7957cb0	TCGA-EM-A2CM	NA
0e25c2af-1d14-4f78-90e3-06e0e7957cb0	TCGA-J8-A4HY	NA
0e25c2af-1d14-4f78-90e3-06e0e7957cb0	TCGA-EM-A3FR	NA
0e25c2af-1d14-4f78-90e3-06e0e7957cb0	TCGA-CE-A481	NA
0e25c2af-1d14-4f78-90e3-06e0e7957cb0	TCGA-ET-A40T	NA
0e25c2af-1d14-4f78-90e3-06e0e7957cb0	TCGA-ET-A3BW	NA
0e25c2af-1d14-4f78-90e3-06e0e7957cb0	TCGA-DJ-A2PR	NA
0e25c2af-1d14-4f78-90e3-06e0e7957cb0	TCGA-E8-A44M	NA
0e25c2af-1d14-4f78-90e3-06e0e7957cb0	TCGA-DJ-A3V9	NA
0e25c2af-1d14-4f78-90e3-06e0e7957cb0	TCGA-EM-A2CP	NA
0e25c2af-1d14-4f78-90e3-06e0e7957cb0	TCGA-ET-A25K	NA
0e25c2af-1d14-4f78-90e3-06e0e7957cb0	TCGA-EL-A3GZ	NA
0e25c2af-1d14-4f78-90e3-06e0e7957cb0	TCGA-FE-A236	NA
0e25c2af-1d14-4f78-90e3-06e0e7957cb0	TCGA-EL-A3ZQ	NA
0e25c2af-1d14-4f78-90e3-06e0e7957cb0	TCGA-BJ-A0Z3	NA
0e25c2af-1d14-4f78-90e3-06e0e7957cb0	TCGA-EM-A3O9	NA
0e25c2af-1d14-4f78-90e3-06e0e7957cb0	TCGA-EL-A3N2	NA
0e25c2af-1d14-4f78-90e3-06e0e7957cb0	TCGA-DJ-A3V4	NA
0e25c2af-1d14-4f78-90e3-06e0e7957cb0	TCGA-EL-A3CP	NA
0e25c2af-1d14-4f78-90e3-06e0e7957cb0	TCGA-DJ-A1QM	NA
0e25c2af-1d14-4f78-90e3-06e0e7957cb0	TCGA-DJ-A3UQ	NA
0e25c2af-1d14-4f78-90e3-06e0e7957cb0	TCGA-ET-A39I	NA
0e25c2af-1d14-4f78-90e3-06e0e7957cb0	TCGA-IM-A4EB	NA
0e25c2af-1d14-4f78-90e3-06e0e7957cb0	TCGA-EM-A3O6	NA
0e25c2af-1d14-4f78-90e3-06e0e7957cb0	TCGA-EL-A3H3	NA
0e25c2af-1d14-4f78-90e3-06e0e7957cb0	TCGA-FE-A3PD	NA
0e25c2af-1d14-4f78-90e3-06e0e7957cb0	TCGA-DJ-A2PT	NA
0e25c2af-1d14-4f78-90e3-06e0e7957cb0	TCGA-EM-A3O7	NA
0e25c2af-1d14-4f78-90e3-06e0e7957cb0	TCGA-IM-A3EB	NA
0e25c2af-1d14-4f78-90e3-06e0e7957cb0	TCGA-BJ-A45E	NA
0e25c2af-1d14-4f78-90e3-06e0e7957cb0	TCGA-DJ-A1QI	NA
0e25c2af-1d14-4f78-90e3-06e0e7957cb0	TCGA-DJ-A13X	NA
0e25c2af-1d14-4f78-90e3-06e0e7957cb0	TCGA-DJ-A13W	NA
0e25c2af-1d14-4f78-90e3-06e0e7957cb0	TCGA-ET-A3BN	NA
0e25c2af-1d14-4f78-90e3-06e0e7957cb0	TCGA-EL-A3ZO	NA
0e25c2af-1d14-4f78-90e3-06e0e7957cb0	TCGA-BJ-A290	NA
0e25c2af-1d14-4f78-90e3-06e0e7957cb0	TCGA-EL-A3ZK	NA
0e25c2af-1d14-4f78-90e3-06e0e7957cb0	TCGA-EL-A4JZ	NA
0e25c2af-1d14-4f78-90e3-06e0e7957cb0	TCGA-ET-A2N4	NA
0e25c2af-1d14-4f78-90e3-06e0e7957cb0	TCGA-DJ-A13R	NA
0e25c2af-1d14-4f78-90e3-06e0e7957cb0	TCGA-DE-A0XZ	NA
0e25c2af-1d14-4f78-90e3-06e0e7957cb0	TCGA-FY-A40L	NA
0e25c2af-1d14-4f78-90e3-06e0e7957cb0	TCGA-EL-A3H5	NA
0e25c2af-1d14-4f78-90e3-06e0e7957cb0	TCGA-ET-A3DW	NA
0e25c2af-1d14-4f78-90e3-06e0e7957cb0	TCGA-J8-A3NZ	NA
0e25c2af-1d14-4f78-90e3-06e0e7957cb0	TCGA-ET-A39P	NA
0e25c2af-1d14-4f78-90e3-06e0e7957cb0	TCGA-ET-A25L	NA
0e25c2af-1d14-4f78-90e3-06e0e7957cb0	TCGA-FY-A40N	NA
0e25c2af-1d14-4f78-90e3-06e0e7957cb0	TCGA-DJ-A3UU	NA
0e25c2af-1d14-4f78-90e3-06e0e7957cb0	TCGA-ET-A3BU	NA
0e25c2af-1d14-4f78-90e3-06e0e7957cb0	TCGA-EL-A3CN	NA
0e25c2af-1d14-4f78-90e3-06e0e7957cb0	TCGA-EM-A4FH	NA
0e25c2af-1d14-4f78-90e3-06e0e7957cb0	TCGA-EM-A3AK	NA
0e25c2af-1d14-4f78-90e3-06e0e7957cb0	TCGA-EM-A2CN	NA
0e25c2af-1d14-4f78-90e3-06e0e7957cb0	TCGA-KS-A41L	NA
0e25c2af-1d14-4f78-90e3-06e0e7957cb0	TCGA-E8-A433	NA
0e25c2af-1d14-4f78-90e3-06e0e7957cb0	TCGA-EL-A3CT	NA
0e25c2af-1d14-4f78-90e3-06e0e7957cb0	TCGA-BJ-A0ZA	NA
0e25c2af-1d14-4f78-90e3-06e0e7957cb0	TCGA-BJ-A3PU	NA
0e25c2af-1d14-4f78-90e3-06e0e7957cb0	TCGA-FY-A3ON	NA
0e25c2af-1d14-4f78-90e3-06e0e7957cb0	TCGA-KS-A4IC	NA
0e25c2af-1d14-4f78-90e3-06e0e7957cb0	TCGA-E8-A242	NA
0e25c2af-1d14-4f78-90e3-06e0e7957cb0	TCGA-J8-A3YD	NA
0e25c2af-1d14-4f78-90e3-06e0e7957cb0	TCGA-EM-A1CU	NA
0e25c2af-1d14-4f78-90e3-06e0e7957cb0	TCGA-EL-A3GQ	NA
0e25c2af-1d14-4f78-90e3-06e0e7957cb0	TCGA-DE-A4MB	NA
0e25c2af-1d14-4f78-90e3-06e0e7957cb0	TCGA-EL-A4JW	NA
0e25c2af-1d14-4f78-90e3-06e0e7957cb0	TCGA-ET-A2MZ	NA
0e25c2af-1d14-4f78-90e3-06e0e7957cb0	TCGA-EL-A4K6	NA
0e25c2af-1d14-4f78-90e3-06e0e7957cb0	TCGA-EM-A4FU	NA
0e25c2af-1d14-4f78-90e3-06e0e7957cb0	TCGA-EM-A4FQ	NA
0e25c2af-1d14-4f78-90e3-06e0e7957cb0	TCGA-FY-A3I5	NA
0e25c2af-1d14-4f78-90e3-06e0e7957cb0	TCGA-BJ-A28R	NA
0e25c2af-1d14-4f78-90e3-06e0e7957cb0	TCGA-KS-A4I9	NA
0e25c2af-1d14-4f78-90e3-06e0e7957cb0	TCGA-FY-A3TY	NA
0e25c2af-1d14-4f78-90e3-06e0e7957cb0	TCGA-IM-A41Y	NA
0e25c2af-1d14-4f78-90e3-06e0e7957cb0	TCGA-EM-A2OV	NA
0e25c2af-1d14-4f78-90e3-06e0e7957cb0	TCGA-EM-A1YA	NA
0e25c2af-1d14-4f78-90e3-06e0e7957cb0	TCGA-J8-A3O0	NA
0e25c2af-1d14-4f78-90e3-06e0e7957cb0	TCGA-FY-A3RA	NA
0e25c2af-1d14-4f78-90e3-06e0e7957cb0	TCGA-FY-A3WA	NA
0e25c2af-1d14-4f78-90e3-06e0e7957cb0	TCGA-ET-A2MX	NA
0e25c2af-1d14-4f78-90e3-06e0e7957cb0	TCGA-EM-A3FN	NA
0e25c2af-1d14-4f78-90e3-06e0e7957cb0	TCGA-E3-A3DZ	NA
0e25c2af-1d14-4f78-90e3-06e0e7957cb0	TCGA-BJ-A28S	NA
0e25c2af-1d14-4f78-90e3-06e0e7957cb0	TCGA-ET-A3BQ	NA
0e25c2af-1d14-4f78-90e3-06e0e7957cb0	TCGA-E3-A3E0	NA
0e25c2af-1d14-4f78-90e3-06e0e7957cb0	TCGA-FY-A4B4	NA
0e25c2af-1d14-4f78-90e3-06e0e7957cb0	TCGA-ET-A3DS	NA
0e25c2af-1d14-4f78-90e3-06e0e7957cb0	TCGA-EL-A3D4	NA
0e25c2af-1d14-4f78-90e3-06e0e7957cb0	TCGA-DJ-A2PZ	NA
0e25c2af-1d14-4f78-90e3-06e0e7957cb0	TCGA-DJ-A3UW	NA
0e25c2af-1d14-4f78-90e3-06e0e7957cb0	TCGA-FE-A232	NA
0e25c2af-1d14-4f78-90e3-06e0e7957cb0	TCGA-ET-A25J	NA
0e25c2af-1d14-4f78-90e3-06e0e7957cb0	TCGA-DJ-A2PV	NA
0e25c2af-1d14-4f78-90e3-06e0e7957cb0	TCGA-EL-A3D0	NA
0e25c2af-1d14-4f78-90e3-06e0e7957cb0	TCGA-FK-A3SD	NA
0e25c2af-1d14-4f78-90e3-06e0e7957cb0	TCGA-J8-A42S	NA
0e25c2af-1d14-4f78-90e3-06e0e7957cb0	TCGA-E3-A3E3	NA
0e25c2af-1d14-4f78-90e3-06e0e7957cb0	TCGA-EL-A4KH	NA
0e25c2af-1d14-4f78-90e3-06e0e7957cb0	TCGA-EL-A3CL	NA
0e25c2af-1d14-4f78-90e3-06e0e7957cb0	TCGA-EL-A3T3	NA
0e25c2af-1d14-4f78-90e3-06e0e7957cb0	TCGA-EM-A4FV	NA
0e25c2af-1d14-4f78-90e3-06e0e7957cb0	TCGA-EM-A3AN	NA
0e25c2af-1d14-4f78-90e3-06e0e7957cb0	TCGA-EL-A3ZT	NA
0e25c2af-1d14-4f78-90e3-06e0e7957cb0	TCGA-DJ-A3V3	NA
0e25c2af-1d14-4f78-90e3-06e0e7957cb0	TCGA-BJ-A0ZC	NA
0e25c2af-1d14-4f78-90e3-06e0e7957cb0	TCGA-EM-A2CU	NA
0e25c2af-1d14-4f78-90e3-06e0e7957cb0	TCGA-DJ-A3UN	NA
0e25c2af-1d14-4f78-90e3-06e0e7957cb0	TCGA-EL-A4JX	NA
0e25c2af-1d14-4f78-90e3-06e0e7957cb0	TCGA-EM-A3AI	NA
0e25c2af-1d14-4f78-90e3-06e0e7957cb0	TCGA-EM-A22O	NA
0e25c2af-1d14-4f78-90e3-06e0e7957cb0	TCGA-DE-A0Y2	NA
0e25c2af-1d14-4f78-90e3-06e0e7957cb0	TCGA-FY-A4B0	NA
0e25c2af-1d14-4f78-90e3-06e0e7957cb0	TCGA-BJ-A45J	NA
0e25c2af-1d14-4f78-90e3-06e0e7957cb0	TCGA-BJ-A28Z	NA
0e25c2af-1d14-4f78-90e3-06e0e7957cb0	TCGA-ET-A40Q	NA
0e25c2af-1d14-4f78-90e3-06e0e7957cb0	TCGA-ET-A39K	NA
0e25c2af-1d14-4f78-90e3-06e0e7957cb0	TCGA-DJ-A3US	NA
0e25c2af-1d14-4f78-90e3-06e0e7957cb0	TCGA-EL-A4JV	NA
0e25c2af-1d14-4f78-90e3-06e0e7957cb0	TCGA-KS-A4I1	NA
0e25c2af-1d14-4f78-90e3-06e0e7957cb0	TCGA-FE-A231	NA
0e25c2af-1d14-4f78-90e3-06e0e7957cb0	TCGA-EM-A3AR	NA
0e25c2af-1d14-4f78-90e3-06e0e7957cb0	TCGA-EM-A2CQ	NA
0e25c2af-1d14-4f78-90e3-06e0e7957cb0	TCGA-BJ-A2N8	NA
0e25c2af-1d14-4f78-90e3-06e0e7957cb0	TCGA-BJ-A0Z0	NA
0e25c2af-1d14-4f78-90e3-06e0e7957cb0	TCGA-FY-A40M	NA
0e25c2af-1d14-4f78-90e3-06e0e7957cb0	TCGA-EL-A3CU	NA
0e25c2af-1d14-4f78-90e3-06e0e7957cb0	TCGA-KS-A41I	NA
0e25c2af-1d14-4f78-90e3-06e0e7957cb0	TCGA-EM-A2CS	NA
0e25c2af-1d14-4f78-90e3-06e0e7957cb0	TCGA-CE-A27D	NA
0e25c2af-1d14-4f78-90e3-06e0e7957cb0	TCGA-ET-A4KN	NA
0e25c2af-1d14-4f78-90e3-06e0e7957cb0	TCGA-EM-A1CV	NA
0e25c2af-1d14-4f78-90e3-06e0e7957cb0	TCGA-DJ-A3V6	NA
0e25c2af-1d14-4f78-90e3-06e0e7957cb0	TCGA-EL-A3H2	NA
0e25c2af-1d14-4f78-90e3-06e0e7957cb0	TCGA-EL-A3MY	NA
0e25c2af-1d14-4f78-90e3-06e0e7957cb0	TCGA-BJ-A45H	NA
0e25c2af-1d14-4f78-90e3-06e0e7957cb0	TCGA-DE-A2OL	NA
0e25c2af-1d14-4f78-90e3-06e0e7957cb0	TCGA-DJ-A13O	NA
0e25c2af-1d14-4f78-90e3-06e0e7957cb0	TCGA-EM-A2CK	NA
0e25c2af-1d14-4f78-90e3-06e0e7957cb0	TCGA-DJ-A4UL	NA
0e25c2af-1d14-4f78-90e3-06e0e7957cb0	TCGA-FK-A3S3	NA
0e25c2af-1d14-4f78-90e3-06e0e7957cb0	TCGA-FE-A22Z	NA
0e25c2af-1d14-4f78-90e3-06e0e7957cb0	TCGA-ET-A39T	NA
0e25c2af-1d14-4f78-90e3-06e0e7957cb0	TCGA-DJ-A2Q7	NA
0e25c2af-1d14-4f78-90e3-06e0e7957cb0	TCGA-DJ-A3V2	NA
0e25c2af-1d14-4f78-90e3-06e0e7957cb0	TCGA-ET-A40P	NA
0e25c2af-1d14-4f78-90e3-06e0e7957cb0	TCGA-DJ-A3V5	NA
0e25c2af-1d14-4f78-90e3-06e0e7957cb0	TCGA-FK-A4UB	NA
0e25c2af-1d14-4f78-90e3-06e0e7957cb0	TCGA-FE-A237	NA
0e25c2af-1d14-4f78-90e3-06e0e7957cb0	TCGA-ET-A2N5	NA
0e25c2af-1d14-4f78-90e3-06e0e7957cb0	TCGA-GE-A2C6	NA
0e25c2af-1d14-4f78-90e3-06e0e7957cb0	TCGA-FY-A3W9	NA
0e25c2af-1d14-4f78-90e3-06e0e7957cb0	TCGA-DE-A69K	NA
0e25c2af-1d14-4f78-90e3-06e0e7957cb0	TCGA-ET-A25M	NA
0e25c2af-1d14-4f78-90e3-06e0e7957cb0	TCGA-EM-A2P0	NA
0e25c2af-1d14-4f78-90e3-06e0e7957cb0	TCGA-H2-A421	NA
0e25c2af-1d14-4f78-90e3-06e0e7957cb0	TCGA-CE-A483	NA
0e25c2af-1d14-4f78-90e3-06e0e7957cb0	TCGA-FY-A76V	NA
0e25c2af-1d14-4f78-90e3-06e0e7957cb0	TCGA-DO-A2HM	NA
0e25c2af-1d14-4f78-90e3-06e0e7957cb0	TCGA-IM-A3U2	NA
0e25c2af-1d14-4f78-90e3-06e0e7957cb0	TCGA-FK-A3SG	NA
0e25c2af-1d14-4f78-90e3-06e0e7957cb0	TCGA-EM-A22Q	NA
0e25c2af-1d14-4f78-90e3-06e0e7957cb0	TCGA-EL-A3GX	NA
0e25c2af-1d14-4f78-90e3-06e0e7957cb0	TCGA-DE-A4MC	NA
0e25c2af-1d14-4f78-90e3-06e0e7957cb0	TCGA-EL-A3T0	NA
0e25c2af-1d14-4f78-90e3-06e0e7957cb0	TCGA-DE-A4M9	NA
0e25c2af-1d14-4f78-90e3-06e0e7957cb0	TCGA-BJ-A0ZH	NA
0e25c2af-1d14-4f78-90e3-06e0e7957cb0	TCGA-E8-A416	NA
0e25c2af-1d14-4f78-90e3-06e0e7957cb0	TCGA-DJ-A4V5	NA
0e25c2af-1d14-4f78-90e3-06e0e7957cb0	TCGA-BJ-A0Z9	NA
0e25c2af-1d14-4f78-90e3-06e0e7957cb0	TCGA-ET-A39N	NA
0e25c2af-1d14-4f78-90e3-06e0e7957cb0	TCGA-E3-A3E1	NA
0e25c2af-1d14-4f78-90e3-06e0e7957cb0	TCGA-BJ-A0ZJ	NA
0e25c2af-1d14-4f78-90e3-06e0e7957cb0	TCGA-FK-A3SB	NA
0e25c2af-1d14-4f78-90e3-06e0e7957cb0	TCGA-KS-A4ID	NA
0e25c2af-1d14-4f78-90e3-06e0e7957cb0	TCGA-DE-A4MA	NA
0e25c2af-1d14-4f78-90e3-06e0e7957cb0	TCGA-EL-A4K9	NA
0e25c2af-1d14-4f78-90e3-06e0e7957cb0	TCGA-ET-A3BX	NA
0e25c2af-1d14-4f78-90e3-06e0e7957cb0	TCGA-EL-A3T9	NA
0e25c2af-1d14-4f78-90e3-06e0e7957cb0	TCGA-EM-A1YD	NA
0e25c2af-1d14-4f78-90e3-06e0e7957cb0	TCGA-EL-A3T2	NA
0e25c2af-1d14-4f78-90e3-06e0e7957cb0	TCGA-FY-A40K	NA
0e25c2af-1d14-4f78-90e3-06e0e7957cb0	TCGA-DJ-A13S	NA
0e25c2af-1d14-4f78-90e3-06e0e7957cb0	TCGA-EL-A3CS	NA
0e25c2af-1d14-4f78-90e3-06e0e7957cb0	TCGA-DJ-A2Q0	NA
0e25c2af-1d14-4f78-90e3-06e0e7957cb0	TCGA-BJ-A0ZF	NA
0e25c2af-1d14-4f78-90e3-06e0e7957cb0	TCGA-DJ-A13U	NA
0e25c2af-1d14-4f78-90e3-06e0e7957cb0	TCGA-BJ-A45K	NA
0e25c2af-1d14-4f78-90e3-06e0e7957cb0	TCGA-EM-A3OB	NA
0e25c2af-1d14-4f78-90e3-06e0e7957cb0	TCGA-EL-A3H1	NA
0e25c2af-1d14-4f78-90e3-06e0e7957cb0	TCGA-EM-A4FR	NA
0e25c2af-1d14-4f78-90e3-06e0e7957cb0	TCGA-KS-A41F	NA
0e25c2af-1d14-4f78-90e3-06e0e7957cb0	TCGA-DJ-A3V7	NA
0e25c2af-1d14-4f78-90e3-06e0e7957cb0	TCGA-H2-A422	NA
0e25c2af-1d14-4f78-90e3-06e0e7957cb0	TCGA-EM-A3FM	NA
0e25c2af-1d14-4f78-90e3-06e0e7957cb0	TCGA-EL-A3T6	NA
0e25c2af-1d14-4f78-90e3-06e0e7957cb0	TCGA-FY-A3R6	NA
0e25c2af-1d14-4f78-90e3-06e0e7957cb0	TCGA-E3-A3E5	NA
0e25c2af-1d14-4f78-90e3-06e0e7957cb0	TCGA-EM-A22M	NA
0e25c2af-1d14-4f78-90e3-06e0e7957cb0	TCGA-IM-A41Z	NA
0e25c2af-1d14-4f78-90e3-06e0e7957cb0	TCGA-EL-A3CX	NA
0e25c2af-1d14-4f78-90e3-06e0e7957cb0	TCGA-E8-A417	NA
0e25c2af-1d14-4f78-90e3-06e0e7957cb0	TCGA-ET-A3BP	NA
0e25c2af-1d14-4f78-90e3-06e0e7957cb0	TCGA-DJ-A3VK	NA
0e25c2af-1d14-4f78-90e3-06e0e7957cb0	TCGA-EM-A3SY	NA
0e25c2af-1d14-4f78-90e3-06e0e7957cb0	TCGA-EL-A3ZR	NA
0e25c2af-1d14-4f78-90e3-06e0e7957cb0	TCGA-DJ-A4UW	NA
0e25c2af-1d14-4f78-90e3-06e0e7957cb0	TCGA-EM-A3O8	NA
0e25c2af-1d14-4f78-90e3-06e0e7957cb0	TCGA-EL-A3T1	NA
0e25c2af-1d14-4f78-90e3-06e0e7957cb0	TCGA-E8-A2EA	NA
0e25c2af-1d14-4f78-90e3-06e0e7957cb0	TCGA-EL-A3T8	NA
0e25c2af-1d14-4f78-90e3-06e0e7957cb0	TCGA-EM-A2OX	NA
0e25c2af-1d14-4f78-90e3-06e0e7957cb0	TCGA-DJ-A13V	NA
0e25c2af-1d14-4f78-90e3-06e0e7957cb0	TCGA-DJ-A1QQ	NA
0e25c2af-1d14-4f78-90e3-06e0e7957cb0	TCGA-ET-A39R	NA
0e25c2af-1d14-4f78-90e3-06e0e7957cb0	TCGA-J8-A3YG	NA
0e25c2af-1d14-4f78-90e3-06e0e7957cb0	TCGA-CE-A485	NA
0e25c2af-1d14-4f78-90e3-06e0e7957cb0	TCGA-EM-A2P1	NA
0e25c2af-1d14-4f78-90e3-06e0e7957cb0	TCGA-L6-A4EP	NA
0e25c2af-1d14-4f78-90e3-06e0e7957cb0	TCGA-DJ-A3UT	NA
0e25c2af-1d14-4f78-90e3-06e0e7957cb0	TCGA-ET-A2N3	NA
0e25c2af-1d14-4f78-90e3-06e0e7957cb0	TCGA-DE-A69J	NA
0e25c2af-1d14-4f78-90e3-06e0e7957cb0	TCGA-DJ-A2PS	NA
0e25c2af-1d14-4f78-90e3-06e0e7957cb0	TCGA-ET-A3DT	NA
0e25c2af-1d14-4f78-90e3-06e0e7957cb0	TCGA-DJ-A2Q2	NA
0e25c2af-1d14-4f78-90e3-06e0e7957cb0	TCGA-ET-A3DR	NA
0e25c2af-1d14-4f78-90e3-06e0e7957cb0	TCGA-J8-A3YH	NA
0e25c2af-1d14-4f78-90e3-06e0e7957cb0	TCGA-EL-A3TB	NA
0e25c2af-1d14-4f78-90e3-06e0e7957cb0	TCGA-BJ-A45C	NA
0e25c2af-1d14-4f78-90e3-06e0e7957cb0	TCGA-CE-A13K	NA
0e25c2af-1d14-4f78-90e3-06e0e7957cb0	TCGA-DJ-A2PX	NA
0e25c2af-1d14-4f78-90e3-06e0e7957cb0	TCGA-EL-A3ZS	NA
0e25c2af-1d14-4f78-90e3-06e0e7957cb0	TCGA-E8-A419	NA
0e25c2af-1d14-4f78-90e3-06e0e7957cb0	TCGA-DJ-A3UX	NA
0e25c2af-1d14-4f78-90e3-06e0e7957cb0	TCGA-BJ-A0ZG	NA
0e25c2af-1d14-4f78-90e3-06e0e7957cb0	TCGA-DJ-A3V8	NA
0e25c2af-1d14-4f78-90e3-06e0e7957cb0	TCGA-EL-A4K2	NA
0e25c2af-1d14-4f78-90e3-06e0e7957cb0	TCGA-DE-A4M8	NA
0e25c2af-1d14-4f78-90e3-06e0e7957cb0	TCGA-CE-A482	NA
0e25c2af-1d14-4f78-90e3-06e0e7957cb0	TCGA-E8-A44K	NA
0e25c2af-1d14-4f78-90e3-06e0e7957cb0	TCGA-EM-A2OW	NA
0e25c2af-1d14-4f78-90e3-06e0e7957cb0	TCGA-BJ-A3F0	NA
0e25c2af-1d14-4f78-90e3-06e0e7957cb0	TCGA-BJ-A28W	NA
0e25c2af-1d14-4f78-90e3-06e0e7957cb0	TCGA-DJ-A3VF	NA
0e25c2af-1d14-4f78-90e3-06e0e7957cb0	TCGA-FE-A3PC	NA
0e25c2af-1d14-4f78-90e3-06e0e7957cb0	TCGA-BJ-A28T	NA
0e25c2af-1d14-4f78-90e3-06e0e7957cb0	TCGA-E8-A432	NA
0e25c2af-1d14-4f78-90e3-06e0e7957cb0	TCGA-EL-A3GO	NA
0e25c2af-1d14-4f78-90e3-06e0e7957cb0	TCGA-EL-A4K1	NA
0e25c2af-1d14-4f78-90e3-06e0e7957cb0	TCGA-EM-A22L	NA
0e25c2af-1d14-4f78-90e3-06e0e7957cb0	TCGA-DJ-A3UZ	NA
0e25c2af-1d14-4f78-90e3-06e0e7957cb0	TCGA-EL-A3CY	NA
0e25c2af-1d14-4f78-90e3-06e0e7957cb0	TCGA-BJ-A0ZE	NA
0e25c2af-1d14-4f78-90e3-06e0e7957cb0	TCGA-BJ-A18Y	NA
0e25c2af-1d14-4f78-90e3-06e0e7957cb0	TCGA-DJ-A4UT	NA
0e25c2af-1d14-4f78-90e3-06e0e7957cb0	TCGA-DJ-A2Q3	NA
0e25c2af-1d14-4f78-90e3-06e0e7957cb0	TCGA-DJ-A2Q6	NA
0e25c2af-1d14-4f78-90e3-06e0e7957cb0	TCGA-FK-A3SE	NA
0e25c2af-1d14-4f78-90e3-06e0e7957cb0	TCGA-DJ-A2QA	NA
0e25c2af-1d14-4f78-90e3-06e0e7957cb0	TCGA-FY-A2QD	NA
0e25c2af-1d14-4f78-90e3-06e0e7957cb0	TCGA-EL-A3GR	NA
0e25c2af-1d14-4f78-90e3-06e0e7957cb0	TCGA-EL-A3T7	NA
0e25c2af-1d14-4f78-90e3-06e0e7957cb0	TCGA-FE-A230	NA
0e25c2af-1d14-4f78-90e3-06e0e7957cb0	TCGA-EM-A3FO	NA
0e25c2af-1d14-4f78-90e3-06e0e7957cb0	TCGA-DJ-A3VB	NA
0e25c2af-1d14-4f78-90e3-06e0e7957cb0	TCGA-BJ-A28X	NA
0e25c2af-1d14-4f78-90e3-06e0e7957cb0	TCGA-FY-A3NN	NA
0e25c2af-1d14-4f78-90e3-06e0e7957cb0	TCGA-EM-A1YB	NA
0e25c2af-1d14-4f78-90e3-06e0e7957cb0	TCGA-ET-A3DV	NA
0e25c2af-1d14-4f78-90e3-06e0e7957cb0	TCGA-EL-A4KD	NA
0e25c2af-1d14-4f78-90e3-06e0e7957cb0	TCGA-BJ-A192	NA
0e25c2af-1d14-4f78-90e3-06e0e7957cb0	TCGA-L6-A4EU	NA
0e25c2af-1d14-4f78-90e3-06e0e7957cb0	TCGA-DJ-A2QB	NA
0e25c2af-1d14-4f78-90e3-06e0e7957cb0	TCGA-DJ-A4V4	NA
0e25c2af-1d14-4f78-90e3-06e0e7957cb0	TCGA-DO-A1K0	NA
0e25c2af-1d14-4f78-90e3-06e0e7957cb0	TCGA-EM-A4FF	NA
0e25c2af-1d14-4f78-90e3-06e0e7957cb0	TCGA-DJ-A3V0	NA
0e25c2af-1d14-4f78-90e3-06e0e7957cb0	TCGA-BJ-A45G	NA
0e25c2af-1d14-4f78-90e3-06e0e7957cb0	TCGA-FY-A3R7	NA
0e25c2af-1d14-4f78-90e3-06e0e7957cb0	TCGA-EM-A2P2	NA
0e25c2af-1d14-4f78-90e3-06e0e7957cb0	TCGA-DJ-A13M	NA
0e25c2af-1d14-4f78-90e3-06e0e7957cb0	TCGA-EL-A3D1	NA
0e25c2af-1d14-4f78-90e3-06e0e7957cb0	TCGA-BJ-A28V	NA
0e25c2af-1d14-4f78-90e3-06e0e7957cb0	TCGA-BJ-A3EZ	NA
0e25c2af-1d14-4f78-90e3-06e0e7957cb0	TCGA-H2-A3RI	NA
0e25c2af-1d14-4f78-90e3-06e0e7957cb0	TCGA-DJ-A3VG	NA
0e25c2af-1d14-4f78-90e3-06e0e7957cb0	TCGA-ET-A3DU	NA
0e25c2af-1d14-4f78-90e3-06e0e7957cb0	TCGA-ET-A3BO	NA
0e25c2af-1d14-4f78-90e3-06e0e7957cb0	TCGA-ET-A3BV	NA
0e25c2af-1d14-4f78-90e3-06e0e7957cb0	TCGA-EM-A3FP	NA
0e25c2af-1d14-4f78-90e3-06e0e7957cb0	TCGA-ET-A25O	NA
0e25c2af-1d14-4f78-90e3-06e0e7957cb0	TCGA-DE-A0Y3	NA
0e25c2af-1d14-4f78-90e3-06e0e7957cb0	TCGA-QD-A8IV	NA
0e25c2af-1d14-4f78-90e3-06e0e7957cb0	TCGA-E8-A415	NA
0e25c2af-1d14-4f78-90e3-06e0e7957cb0	TCGA-EM-A22J	NA
0e25c2af-1d14-4f78-90e3-06e0e7957cb0	TCGA-DJ-A4UR	NA
0e25c2af-1d14-4f78-90e3-06e0e7957cb0	TCGA-BJ-A45I	NA
0e25c2af-1d14-4f78-90e3-06e0e7957cb0	TCGA-DJ-A3UR	NA
0e25c2af-1d14-4f78-90e3-06e0e7957cb0	TCGA-EM-A22N	NA
0e25c2af-1d14-4f78-90e3-06e0e7957cb0	TCGA-FY-A3BL	NA
0e25c2af-1d14-4f78-90e3-06e0e7957cb0	TCGA-FY-A3R8	NA
0e25c2af-1d14-4f78-90e3-06e0e7957cb0	TCGA-FE-A235	NA
0e25c2af-1d14-4f78-90e3-06e0e7957cb0	TCGA-DJ-A13L	NA
0e25c2af-1d14-4f78-90e3-06e0e7957cb0	TCGA-ET-A3BS	NA
0e25c2af-1d14-4f78-90e3-06e0e7957cb0	TCGA-EM-A2CT	NA
0e25c2af-1d14-4f78-90e3-06e0e7957cb0	TCGA-ET-A40S	NA
0e25c2af-1d14-4f78-90e3-06e0e7957cb0	TCGA-J8-A3YE	NA
0e25c2af-1d14-4f78-90e3-06e0e7957cb0	TCGA-EL-A3CZ	NA
0e25c2af-1d14-4f78-90e3-06e0e7957cb0	TCGA-EM-A3FJ	NA
0e25c2af-1d14-4f78-90e3-06e0e7957cb0	TCGA-EM-A2P3	NA
0e25c2af-1d14-4f78-90e3-06e0e7957cb0	TCGA-EM-A4G1	NA
0e25c2af-1d14-4f78-90e3-06e0e7957cb0	TCGA-EL-A3GW	NA
0e25c2af-1d14-4f78-90e3-06e0e7957cb0	TCGA-DJ-A13P	NA
0e25c2af-1d14-4f78-90e3-06e0e7957cb0	TCGA-DJ-A3VL	NA
0e25c2af-1d14-4f78-90e3-06e0e7957cb0	TCGA-DJ-A1QG	NA
0e25c2af-1d14-4f78-90e3-06e0e7957cb0	TCGA-BJ-A2N7	NA
0e25c2af-1d14-4f78-90e3-06e0e7957cb0	TCGA-BJ-A4O9	NA
0e25c2af-1d14-4f78-90e3-06e0e7957cb0	TCGA-DE-A4MD	NA
0e25c2af-1d14-4f78-90e3-06e0e7957cb0	TCGA-FY-A3I4	NA
0e25c2af-1d14-4f78-90e3-06e0e7957cb0	TCGA-ET-A39L	NA
0e25c2af-1d14-4f78-90e3-06e0e7957cb0	TCGA-EM-A3FL	NA
0e25c2af-1d14-4f78-90e3-06e0e7957cb0	TCGA-ET-A39O	NA
0e25c2af-1d14-4f78-90e3-06e0e7957cb0	TCGA-IM-A3ED	NA
0e25c2af-1d14-4f78-90e3-06e0e7957cb0	TCGA-FY-A3YR	NA
0e25c2af-1d14-4f78-90e3-06e0e7957cb0	TCGA-KS-A4IB	NA
0e25c2af-1d14-4f78-90e3-06e0e7957cb0	TCGA-EM-A2OY	NA
0e25c2af-1d14-4f78-90e3-06e0e7957cb0	TCGA-EL-A3TA	NA
0e25c2af-1d14-4f78-90e3-06e0e7957cb0	TCGA-DJ-A2PW	NA
0e25c2af-1d14-4f78-90e3-06e0e7957cb0	TCGA-BJ-A291	NA
0e25c2af-1d14-4f78-90e3-06e0e7957cb0	TCGA-DJ-A3UM	NA
0e25c2af-1d14-4f78-90e3-06e0e7957cb0	TCGA-EM-A3ST	NA
0e25c2af-1d14-4f78-90e3-06e0e7957cb0	TCGA-E8-A413	NA
0e25c2af-1d14-4f78-90e3-06e0e7957cb0	TCGA-DJ-A2PO	NA
0e25c2af-1d14-4f78-90e3-06e0e7957cb0	TCGA-DJ-A3UK	NA
0e25c2af-1d14-4f78-90e3-06e0e7957cb0	TCGA-L6-A4EQ	NA
0e25c2af-1d14-4f78-90e3-06e0e7957cb0	TCGA-DJ-A3UO	NA
0e25c2af-1d14-4f78-90e3-06e0e7957cb0	TCGA-ET-A3BT	NA
0e25c2af-1d14-4f78-90e3-06e0e7957cb0	TCGA-EM-A3AJ	NA
0e25c2af-1d14-4f78-90e3-06e0e7957cb0	TCGA-FY-A3R9	NA
0e25c2af-1d14-4f78-90e3-06e0e7957cb0	TCGA-DJ-A1QD	NA
0e25c2af-1d14-4f78-90e3-06e0e7957cb0	TCGA-DJ-A4V2	NA
0e25c2af-1d14-4f78-90e3-06e0e7957cb0	TCGA-EM-A2CJ	NA
0e25c2af-1d14-4f78-90e3-06e0e7957cb0	TCGA-EL-A4K7	NA
0e25c2af-1d14-4f78-90e3-06e0e7957cb0	TCGA-BJ-A0ZB	NA
0e25c2af-1d14-4f78-90e3-06e0e7957cb0	TCGA-EL-A4KG	NA
0e25c2af-1d14-4f78-90e3-06e0e7957cb0	TCGA-DJ-A3VD	NA
0e25c2af-1d14-4f78-90e3-06e0e7957cb0	TCGA-DJ-A1QE	NA
0e25c2af-1d14-4f78-90e3-06e0e7957cb0	TCGA-IM-A3U3	NA
0e25c2af-1d14-4f78-90e3-06e0e7957cb0	TCGA-BJ-A45F	NA
0e25c2af-1d14-4f78-90e3-06e0e7957cb0	TCGA-MK-A4N6	NA
0e25c2af-1d14-4f78-90e3-06e0e7957cb0	TCGA-EL-A3GP	NA
0e25c2af-1d14-4f78-90e3-06e0e7957cb0	TCGA-EL-A3GU	NA
0e25c2af-1d14-4f78-90e3-06e0e7957cb0	TCGA-EM-A22K	NA
0e25c2af-1d14-4f78-90e3-06e0e7957cb0	TCGA-CE-A3ME	NA
0e25c2af-1d14-4f78-90e3-06e0e7957cb0	TCGA-ET-A39S	NA
0e25c2af-1d14-4f78-90e3-06e0e7957cb0	TCGA-E8-A436	NA
0e25c2af-1d14-4f78-90e3-06e0e7957cb0	TCGA-FE-A238	NA
0e25c2af-1d14-4f78-90e3-06e0e7957cb0	TCGA-E3-A3DY	NA
0e25c2af-1d14-4f78-90e3-06e0e7957cb0	TCGA-KS-A4I7	NA
0e25c2af-1d14-4f78-90e3-06e0e7957cb0	TCGA-EL-A3H4	NA
0e25c2af-1d14-4f78-90e3-06e0e7957cb0	TCGA-DJ-A3VE	NA
0e25c2af-1d14-4f78-90e3-06e0e7957cb0	TCGA-EM-A4FO	NA
0e25c2af-1d14-4f78-90e3-06e0e7957cb0	TCGA-4C-A93U	NA
0e25c2af-1d14-4f78-90e3-06e0e7957cb0	TCGA-L6-A4ET	NA
0e25c2af-1d14-4f78-90e3-06e0e7957cb0	TCGA-ET-A25G	NA
0e25c2af-1d14-4f78-90e3-06e0e7957cb0	TCGA-EL-A3ZL	NA
0e25c2af-1d14-4f78-90e3-06e0e7957cb0	TCGA-IM-A420	NA
0e25c2af-1d14-4f78-90e3-06e0e7957cb0	TCGA-DJ-A2Q1	NA
0e25c2af-1d14-4f78-90e3-06e0e7957cb0	TCGA-FK-A3SH	NA
0e25c2af-1d14-4f78-90e3-06e0e7957cb0	TCGA-DJ-A1QL	NA
0e25c2af-1d14-4f78-90e3-06e0e7957cb0	TCGA-FE-A234	NA
0e25c2af-1d14-4f78-90e3-06e0e7957cb0	TCGA-H2-A26U	NA
0e25c2af-1d14-4f78-90e3-06e0e7957cb0	TCGA-CE-A484	NA
0e25c2af-1d14-4f78-90e3-06e0e7957cb0	TCGA-DJ-A3VJ	NA
0e25c2af-1d14-4f78-90e3-06e0e7957cb0	TCGA-EM-A1YE	NA
0e25c2af-1d14-4f78-90e3-06e0e7957cb0	TCGA-FE-A233	NA
0e25c2af-1d14-4f78-90e3-06e0e7957cb0	TCGA-ET-A2N1	NA
0e25c2af-1d14-4f78-90e3-06e0e7957cb0	TCGA-BJ-A45D	NA
0e25c2af-1d14-4f78-90e3-06e0e7957cb0	TCGA-BJ-A2P4	NA
0e25c2af-1d14-4f78-90e3-06e0e7957cb0	TCGA-EM-A3AQ	NA
0e25c2af-1d14-4f78-90e3-06e0e7957cb0	TCGA-EM-A1CS	NA
0e25c2af-1d14-4f78-90e3-06e0e7957cb0	TCGA-KS-A4I5	NA
0e25c2af-1d14-4f78-90e3-06e0e7957cb0	TCGA-EL-A3GV	NA
0e25c2af-1d14-4f78-90e3-06e0e7957cb0	TCGA-ET-A39M	NA
0e25c2af-1d14-4f78-90e3-06e0e7957cb0	TCGA-EL-A3D5	NA
0e25c2af-1d14-4f78-90e3-06e0e7957cb0	TCGA-EL-A3MX	NA
0e25c2af-1d14-4f78-90e3-06e0e7957cb0	TCGA-EL-A3ZP	NA
0e25c2af-1d14-4f78-90e3-06e0e7957cb0	TCGA-ET-A2MY	NA
0e25c2af-1d14-4f78-90e3-06e0e7957cb0	TCGA-E8-A418	NA
0e25c2af-1d14-4f78-90e3-06e0e7957cb0	TCGA-ET-A25N	NA
0e25c2af-1d14-4f78-90e3-06e0e7957cb0	TCGA-DJ-A2PQ	NA
0e25c2af-1d14-4f78-90e3-06e0e7957cb0	TCGA-EM-A22I	NA
0e25c2af-1d14-4f78-90e3-06e0e7957cb0	TCGA-EL-A3MW	NA
0e25c2af-1d14-4f78-90e3-06e0e7957cb0	TCGA-E3-A3E2	NA
0e25c2af-1d14-4f78-90e3-06e0e7957cb0	TCGA-E8-A434	NA
0e25c2af-1d14-4f78-90e3-06e0e7957cb0	TCGA-DJ-A2Q4	NA
0e25c2af-1d14-4f78-90e3-06e0e7957cb0	TCGA-MK-A4N7	NA
0e25c2af-1d14-4f78-90e3-06e0e7957cb0	TCGA-E8-A438	NA
0e25c2af-1d14-4f78-90e3-06e0e7957cb0	TCGA-DJ-A1QO	NA
0e25c2af-1d14-4f78-90e3-06e0e7957cb0	TCGA-DJ-A3UV	NA
0e25c2af-1d14-4f78-90e3-06e0e7957cb0	TCGA-E8-A3X7	NA
0e25c2af-1d14-4f78-90e3-06e0e7957cb0	TCGA-DJ-A1QH	NA
0e25c2af-1d14-4f78-90e3-06e0e7957cb0	TCGA-BJ-A0YZ	NA
0e25c2af-1d14-4f78-90e3-06e0e7957cb0	TCGA-E8-A2JQ	NA
0e25c2af-1d14-4f78-90e3-06e0e7957cb0	TCGA-FY-A3NM	NA
0e25c2af-1d14-4f78-90e3-06e0e7957cb0	TCGA-EL-A3MZ	NA
0e25c2af-1d14-4f78-90e3-06e0e7957cb0	TCGA-EM-A4FN	NA
0e25c2af-1d14-4f78-90e3-06e0e7957cb0	TCGA-ET-A3DQ	NA
0e25c2af-1d14-4f78-90e3-06e0e7957cb0	TCGA-BJ-A0Z2	NA
0e25c2af-1d14-4f78-90e3-06e0e7957cb0	TCGA-DJ-A2Q8	NA
0e25c2af-1d14-4f78-90e3-06e0e7957cb0	TCGA-BJ-A2NA	NA
0e25c2af-1d14-4f78-90e3-06e0e7957cb0	TCGA-KS-A4I3	NA
0e25c2af-1d14-4f78-90e3-06e0e7957cb0	TCGA-EL-A3H8	NA
0e25c2af-1d14-4f78-90e3-06e0e7957cb0	TCGA-EL-A3H7	NA
0e25c2af-1d14-4f78-90e3-06e0e7957cb0	TCGA-J8-A3O1	NA
0e25c2af-1d14-4f78-90e3-06e0e7957cb0	TCGA-DJ-A2PN	NA
0e25c2af-1d14-4f78-90e3-06e0e7957cb0	TCGA-EL-A3CV	NA
0e25c2af-1d14-4f78-90e3-06e0e7957cb0	TCGA-FE-A239	NA
0e25c2af-1d14-4f78-90e3-06e0e7957cb0	TCGA-DJ-A1QF	NA
0e25c2af-1d14-4f78-90e3-06e0e7957cb0	TCGA-BJ-A3PR	NA
0e25c2af-1d14-4f78-90e3-06e0e7957cb0	TCGA-DJ-A2PY	NA
0e25c2af-1d14-4f78-90e3-06e0e7957cb0	TCGA-J8-A4HW	NA
0e25c2af-1d14-4f78-90e3-06e0e7957cb0	TCGA-EL-A3CO	NA
0e25c2af-1d14-4f78-90e3-06e0e7957cb0	TCGA-FE-A23A	NA
0e25c2af-1d14-4f78-90e3-06e0e7957cb0	TCGA-EM-A3SU	NA
0e25c2af-1d14-4f78-90e3-06e0e7957cb0	TCGA-EM-A3FQ	NA
0e25c2af-1d14-4f78-90e3-06e0e7957cb0	TCGA-DJ-A4V0	NA
1aeca2df-c179-4554-98e8-8d73a2154e1f	TCGA-EL-A3N3	NA
1aeca2df-c179-4554-98e8-8d73a2154e1f	TCGA-FY-A4B3	NA
1aeca2df-c179-4554-98e8-8d73a2154e1f	TCGA-J8-A3YF	NA
1aeca2df-c179-4554-98e8-8d73a2154e1f	TCGA-EL-A3CW	NA
1aeca2df-c179-4554-98e8-8d73a2154e1f	TCGA-FY-A3NP	NA
1aeca2df-c179-4554-98e8-8d73a2154e1f	TCGA-DJ-A3UY	NA
1aeca2df-c179-4554-98e8-8d73a2154e1f	TCGA-H2-A3RH	NA
1aeca2df-c179-4554-98e8-8d73a2154e1f	TCGA-J8-A3O2	NA
1aeca2df-c179-4554-98e8-8d73a2154e1f	TCGA-EM-A2CO	NA
1aeca2df-c179-4554-98e8-8d73a2154e1f	TCGA-EL-A3ZM	NA
1aeca2df-c179-4554-98e8-8d73a2154e1f	TCGA-BJ-A190	NA
1aeca2df-c179-4554-98e8-8d73a2154e1f	TCGA-DJ-A2PP	NA
1aeca2df-c179-4554-98e8-8d73a2154e1f	TCGA-FE-A3PB	NA
1aeca2df-c179-4554-98e8-8d73a2154e1f	TCGA-DJ-A2Q9	NA
1aeca2df-c179-4554-98e8-8d73a2154e1f	TCGA-EL-A4K0	NA
1aeca2df-c179-4554-98e8-8d73a2154e1f	TCGA-DE-A3KN	NA
1aeca2df-c179-4554-98e8-8d73a2154e1f	TCGA-ET-A25R	NA
1aeca2df-c179-4554-98e8-8d73a2154e1f	TCGA-EM-A1YC	NA
1aeca2df-c179-4554-98e8-8d73a2154e1f	TCGA-DJ-A13T	NA
1aeca2df-c179-4554-98e8-8d73a2154e1f	TCGA-EM-A3AL	NA
1aeca2df-c179-4554-98e8-8d73a2154e1f	TCGA-ET-A3DO	NA
1aeca2df-c179-4554-98e8-8d73a2154e1f	TCGA-BJ-A18Z	NA
1aeca2df-c179-4554-98e8-8d73a2154e1f	TCGA-EM-A4FK	NA
1aeca2df-c179-4554-98e8-8d73a2154e1f	TCGA-EM-A3FK	NA
1aeca2df-c179-4554-98e8-8d73a2154e1f	TCGA-BJ-A0Z5	NA
1aeca2df-c179-4554-98e8-8d73a2154e1f	TCGA-ET-A25I	NA
1aeca2df-c179-4554-98e8-8d73a2154e1f	TCGA-BJ-A4O8	NA
1aeca2df-c179-4554-98e8-8d73a2154e1f	TCGA-EM-A3SZ	NA
1aeca2df-c179-4554-98e8-8d73a2154e1f	TCGA-EM-A3AP	NA
1aeca2df-c179-4554-98e8-8d73a2154e1f	TCGA-FE-A3PA	NA
1aeca2df-c179-4554-98e8-8d73a2154e1f	TCGA-ET-A25P	NA
1aeca2df-c179-4554-98e8-8d73a2154e1f	TCGA-EM-A4FM	NA
1aeca2df-c179-4554-98e8-8d73a2154e1f	TCGA-DJ-A2PU	NA
1aeca2df-c179-4554-98e8-8d73a2154e1f	TCGA-DJ-A2Q5	NA
1aeca2df-c179-4554-98e8-8d73a2154e1f	TCGA-EM-A3SX	NA
1aeca2df-c179-4554-98e8-8d73a2154e1f	TCGA-EL-A3ZH	NA
1aeca2df-c179-4554-98e8-8d73a2154e1f	TCGA-EL-A3GY	NA
1aeca2df-c179-4554-98e8-8d73a2154e1f	TCGA-CE-A3MD	NA
1aeca2df-c179-4554-98e8-8d73a2154e1f	TCGA-DO-A1JZ	NA
1aeca2df-c179-4554-98e8-8d73a2154e1f	TCGA-ET-A39J	NA
1aeca2df-c179-4554-98e8-8d73a2154e1f	TCGA-DJ-A3VI	NA
1aeca2df-c179-4554-98e8-8d73a2154e1f	TCGA-ET-A3DP	NA
1aeca2df-c179-4554-98e8-8d73a2154e1f	TCGA-EM-A3AO	NA
1aeca2df-c179-4554-98e8-8d73a2154e1f	TCGA-EM-A22P	NA
1aeca2df-c179-4554-98e8-8d73a2154e1f	TCGA-EL-A4KI	NA
1aeca2df-c179-4554-98e8-8d73a2154e1f	TCGA-E8-A437	NA
1aeca2df-c179-4554-98e8-8d73a2154e1f	TCGA-BJ-A2N9	NA
1aeca2df-c179-4554-98e8-8d73a2154e1f	TCGA-DJ-A3VM	NA
1aeca2df-c179-4554-98e8-8d73a2154e1f	TCGA-DJ-A2QC	NA
1aeca2df-c179-4554-98e8-8d73a2154e1f	TCGA-EL-A3ZN	NA
1aeca2df-c179-4554-98e8-8d73a2154e1f	TCGA-EM-A2OZ	NA
1aeca2df-c179-4554-98e8-8d73a2154e1f	TCGA-DJ-A1QN	NA
1aeca2df-c179-4554-98e8-8d73a2154e1f	TCGA-EL-A3D6	NA
1aeca2df-c179-4554-98e8-8d73a2154e1f	TCGA-ET-A2N0	NA
1aeca2df-c179-4554-98e8-8d73a2154e1f	TCGA-EM-A2CR	NA
1aeca2df-c179-4554-98e8-8d73a2154e1f	TCGA-MK-A84Z	NA
1aeca2df-c179-4554-98e8-8d73a2154e1f	TCGA-EL-A3CM	NA
1aeca2df-c179-4554-98e8-8d73a2154e1f	TCGA-EM-A1CW	NA
1aeca2df-c179-4554-98e8-8d73a2154e1f	TCGA-DE-A7U5	NA
1aeca2df-c179-4554-98e8-8d73a2154e1f	TCGA-KS-A41J	NA
1aeca2df-c179-4554-98e8-8d73a2154e1f	TCGA-E8-A414	NA
1aeca2df-c179-4554-98e8-8d73a2154e1f	TCGA-EL-A3GS	NA
1aeca2df-c179-4554-98e8-8d73a2154e1f	TCGA-EM-A3OA	NA
1aeca2df-c179-4554-98e8-8d73a2154e1f	TCGA-BJ-A191	NA
1aeca2df-c179-4554-98e8-8d73a2154e1f	TCGA-ET-A40R	NA
1aeca2df-c179-4554-98e8-8d73a2154e1f	TCGA-MK-A4N9	NA
1aeca2df-c179-4554-98e8-8d73a2154e1f	TCGA-DJ-A4UP	NA
1aeca2df-c179-4554-98e8-8d73a2154e1f	TCGA-EL-A3CR	NA
1aeca2df-c179-4554-98e8-8d73a2154e1f	TCGA-H2-A2K9	NA
1aeca2df-c179-4554-98e8-8d73a2154e1f	TCGA-DJ-A3UP	NA
1aeca2df-c179-4554-98e8-8d73a2154e1f	TCGA-DJ-A4UQ	NA
1aeca2df-c179-4554-98e8-8d73a2154e1f	TCGA-EL-A3ZG	NA
1aeca2df-c179-4554-98e8-8d73a2154e1f	TCGA-EM-A2CL	NA
1aeca2df-c179-4554-98e8-8d73a2154e1f	TCGA-DJ-A3VA	NA
1aeca2df-c179-4554-98e8-8d73a2154e1f	TCGA-EM-A1CT	NA
1aeca2df-c179-4554-98e8-8d73a2154e1f	TCGA-ET-A4KQ	NA
1aeca2df-c179-4554-98e8-8d73a2154e1f	TCGA-EL-A4K4	NA
1aeca2df-c179-4554-98e8-8d73a2154e1f	TCGA-BJ-A3PT	NA
1aeca2df-c179-4554-98e8-8d73a2154e1f	TCGA-EM-A3O3	NA
1aeca2df-c179-4554-98e8-8d73a2154e1f	TCGA-EM-A2CM	NA
1aeca2df-c179-4554-98e8-8d73a2154e1f	TCGA-J8-A4HY	NA
1aeca2df-c179-4554-98e8-8d73a2154e1f	TCGA-EM-A3FR	NA
1aeca2df-c179-4554-98e8-8d73a2154e1f	TCGA-CE-A481	NA
1aeca2df-c179-4554-98e8-8d73a2154e1f	TCGA-ET-A40T	NA
1aeca2df-c179-4554-98e8-8d73a2154e1f	TCGA-ET-A3BW	NA
1aeca2df-c179-4554-98e8-8d73a2154e1f	TCGA-DJ-A2PR	NA
1aeca2df-c179-4554-98e8-8d73a2154e1f	TCGA-E8-A44M	NA
1aeca2df-c179-4554-98e8-8d73a2154e1f	TCGA-DJ-A3V9	NA
1aeca2df-c179-4554-98e8-8d73a2154e1f	TCGA-EM-A2CP	NA
1aeca2df-c179-4554-98e8-8d73a2154e1f	TCGA-ET-A25K	NA
1aeca2df-c179-4554-98e8-8d73a2154e1f	TCGA-EL-A3GZ	NA
1aeca2df-c179-4554-98e8-8d73a2154e1f	TCGA-FE-A236	NA
1aeca2df-c179-4554-98e8-8d73a2154e1f	TCGA-EL-A3ZQ	NA
1aeca2df-c179-4554-98e8-8d73a2154e1f	TCGA-BJ-A0Z3	NA
1aeca2df-c179-4554-98e8-8d73a2154e1f	TCGA-EM-A3O9	NA
1aeca2df-c179-4554-98e8-8d73a2154e1f	TCGA-EL-A3N2	NA
1aeca2df-c179-4554-98e8-8d73a2154e1f	TCGA-DJ-A3V4	NA
1aeca2df-c179-4554-98e8-8d73a2154e1f	TCGA-EL-A3CP	NA
1aeca2df-c179-4554-98e8-8d73a2154e1f	TCGA-DJ-A1QM	NA
1aeca2df-c179-4554-98e8-8d73a2154e1f	TCGA-DJ-A3UQ	NA
1aeca2df-c179-4554-98e8-8d73a2154e1f	TCGA-ET-A39I	NA
1aeca2df-c179-4554-98e8-8d73a2154e1f	TCGA-IM-A4EB	NA
1aeca2df-c179-4554-98e8-8d73a2154e1f	TCGA-EM-A3O6	NA
1aeca2df-c179-4554-98e8-8d73a2154e1f	TCGA-EL-A3H3	NA
1aeca2df-c179-4554-98e8-8d73a2154e1f	TCGA-FE-A3PD	NA
1aeca2df-c179-4554-98e8-8d73a2154e1f	TCGA-DJ-A2PT	NA
1aeca2df-c179-4554-98e8-8d73a2154e1f	TCGA-EM-A3O7	NA
1aeca2df-c179-4554-98e8-8d73a2154e1f	TCGA-IM-A3EB	NA
1aeca2df-c179-4554-98e8-8d73a2154e1f	TCGA-BJ-A45E	NA
1aeca2df-c179-4554-98e8-8d73a2154e1f	TCGA-DJ-A1QI	NA
1aeca2df-c179-4554-98e8-8d73a2154e1f	TCGA-DJ-A13X	NA
1aeca2df-c179-4554-98e8-8d73a2154e1f	TCGA-DJ-A13W	NA
1aeca2df-c179-4554-98e8-8d73a2154e1f	TCGA-ET-A3BN	NA
1aeca2df-c179-4554-98e8-8d73a2154e1f	TCGA-EL-A3ZO	NA
1aeca2df-c179-4554-98e8-8d73a2154e1f	TCGA-BJ-A290	NA
1aeca2df-c179-4554-98e8-8d73a2154e1f	TCGA-EL-A3ZK	NA
1aeca2df-c179-4554-98e8-8d73a2154e1f	TCGA-EL-A4JZ	NA
1aeca2df-c179-4554-98e8-8d73a2154e1f	TCGA-ET-A2N4	NA
1aeca2df-c179-4554-98e8-8d73a2154e1f	TCGA-DJ-A13R	NA
1aeca2df-c179-4554-98e8-8d73a2154e1f	TCGA-DE-A0XZ	NA
1aeca2df-c179-4554-98e8-8d73a2154e1f	TCGA-FY-A40L	NA
1aeca2df-c179-4554-98e8-8d73a2154e1f	TCGA-EL-A3H5	NA
1aeca2df-c179-4554-98e8-8d73a2154e1f	TCGA-ET-A3DW	NA
1aeca2df-c179-4554-98e8-8d73a2154e1f	TCGA-J8-A3NZ	NA
1aeca2df-c179-4554-98e8-8d73a2154e1f	TCGA-ET-A39P	NA
1aeca2df-c179-4554-98e8-8d73a2154e1f	TCGA-ET-A25L	NA
1aeca2df-c179-4554-98e8-8d73a2154e1f	TCGA-FY-A40N	NA
1aeca2df-c179-4554-98e8-8d73a2154e1f	TCGA-DJ-A3UU	NA
1aeca2df-c179-4554-98e8-8d73a2154e1f	TCGA-ET-A3BU	NA
1aeca2df-c179-4554-98e8-8d73a2154e1f	TCGA-EL-A3CN	NA
1aeca2df-c179-4554-98e8-8d73a2154e1f	TCGA-EM-A4FH	NA
1aeca2df-c179-4554-98e8-8d73a2154e1f	TCGA-EM-A3AK	NA
1aeca2df-c179-4554-98e8-8d73a2154e1f	TCGA-EM-A2CN	NA
1aeca2df-c179-4554-98e8-8d73a2154e1f	TCGA-KS-A41L	NA
1aeca2df-c179-4554-98e8-8d73a2154e1f	TCGA-E8-A433	NA
1aeca2df-c179-4554-98e8-8d73a2154e1f	TCGA-EL-A3CT	NA
1aeca2df-c179-4554-98e8-8d73a2154e1f	TCGA-BJ-A0ZA	NA
1aeca2df-c179-4554-98e8-8d73a2154e1f	TCGA-BJ-A3PU	NA
1aeca2df-c179-4554-98e8-8d73a2154e1f	TCGA-FY-A3ON	NA
1aeca2df-c179-4554-98e8-8d73a2154e1f	TCGA-KS-A4IC	NA
1aeca2df-c179-4554-98e8-8d73a2154e1f	TCGA-E8-A242	NA
1aeca2df-c179-4554-98e8-8d73a2154e1f	TCGA-J8-A3YD	NA
1aeca2df-c179-4554-98e8-8d73a2154e1f	TCGA-EM-A1CU	NA
1aeca2df-c179-4554-98e8-8d73a2154e1f	TCGA-EL-A3GQ	NA
1aeca2df-c179-4554-98e8-8d73a2154e1f	TCGA-DE-A4MB	NA
1aeca2df-c179-4554-98e8-8d73a2154e1f	TCGA-EL-A4JW	NA
1aeca2df-c179-4554-98e8-8d73a2154e1f	TCGA-ET-A2MZ	NA
1aeca2df-c179-4554-98e8-8d73a2154e1f	TCGA-EL-A4K6	NA
1aeca2df-c179-4554-98e8-8d73a2154e1f	TCGA-EM-A4FU	NA
1aeca2df-c179-4554-98e8-8d73a2154e1f	TCGA-EM-A4FQ	NA
1aeca2df-c179-4554-98e8-8d73a2154e1f	TCGA-FY-A3I5	NA
1aeca2df-c179-4554-98e8-8d73a2154e1f	TCGA-BJ-A28R	NA
1aeca2df-c179-4554-98e8-8d73a2154e1f	TCGA-KS-A4I9	NA
1aeca2df-c179-4554-98e8-8d73a2154e1f	TCGA-FY-A3TY	NA
1aeca2df-c179-4554-98e8-8d73a2154e1f	TCGA-IM-A41Y	NA
1aeca2df-c179-4554-98e8-8d73a2154e1f	TCGA-EM-A2OV	NA
1aeca2df-c179-4554-98e8-8d73a2154e1f	TCGA-EM-A1YA	NA
1aeca2df-c179-4554-98e8-8d73a2154e1f	TCGA-J8-A3O0	NA
1aeca2df-c179-4554-98e8-8d73a2154e1f	TCGA-FY-A3RA	NA
1aeca2df-c179-4554-98e8-8d73a2154e1f	TCGA-FY-A3WA	NA
1aeca2df-c179-4554-98e8-8d73a2154e1f	TCGA-ET-A2MX	NA
1aeca2df-c179-4554-98e8-8d73a2154e1f	TCGA-EM-A3FN	NA
1aeca2df-c179-4554-98e8-8d73a2154e1f	TCGA-E3-A3DZ	NA
1aeca2df-c179-4554-98e8-8d73a2154e1f	TCGA-BJ-A28S	NA
1aeca2df-c179-4554-98e8-8d73a2154e1f	TCGA-ET-A3BQ	NA
1aeca2df-c179-4554-98e8-8d73a2154e1f	TCGA-E3-A3E0	NA
1aeca2df-c179-4554-98e8-8d73a2154e1f	TCGA-FY-A4B4	NA
1aeca2df-c179-4554-98e8-8d73a2154e1f	TCGA-ET-A3DS	NA
1aeca2df-c179-4554-98e8-8d73a2154e1f	TCGA-EL-A3D4	NA
1aeca2df-c179-4554-98e8-8d73a2154e1f	TCGA-DJ-A2PZ	NA
1aeca2df-c179-4554-98e8-8d73a2154e1f	TCGA-DJ-A3UW	NA
1aeca2df-c179-4554-98e8-8d73a2154e1f	TCGA-FE-A232	NA
1aeca2df-c179-4554-98e8-8d73a2154e1f	TCGA-ET-A25J	NA
1aeca2df-c179-4554-98e8-8d73a2154e1f	TCGA-DJ-A2PV	NA
1aeca2df-c179-4554-98e8-8d73a2154e1f	TCGA-EL-A3D0	NA
1aeca2df-c179-4554-98e8-8d73a2154e1f	TCGA-FK-A3SD	NA
1aeca2df-c179-4554-98e8-8d73a2154e1f	TCGA-J8-A42S	NA
1aeca2df-c179-4554-98e8-8d73a2154e1f	TCGA-E3-A3E3	NA
1aeca2df-c179-4554-98e8-8d73a2154e1f	TCGA-EL-A4KH	NA
1aeca2df-c179-4554-98e8-8d73a2154e1f	TCGA-EL-A3CL	NA
1aeca2df-c179-4554-98e8-8d73a2154e1f	TCGA-EL-A3T3	NA
1aeca2df-c179-4554-98e8-8d73a2154e1f	TCGA-EM-A4FV	NA
1aeca2df-c179-4554-98e8-8d73a2154e1f	TCGA-EM-A3AN	NA
1aeca2df-c179-4554-98e8-8d73a2154e1f	TCGA-EL-A3ZT	NA
1aeca2df-c179-4554-98e8-8d73a2154e1f	TCGA-DJ-A3V3	NA
1aeca2df-c179-4554-98e8-8d73a2154e1f	TCGA-BJ-A0ZC	NA
1aeca2df-c179-4554-98e8-8d73a2154e1f	TCGA-EM-A2CU	NA
1aeca2df-c179-4554-98e8-8d73a2154e1f	TCGA-DJ-A3UN	NA
1aeca2df-c179-4554-98e8-8d73a2154e1f	TCGA-EL-A4JX	NA
1aeca2df-c179-4554-98e8-8d73a2154e1f	TCGA-EM-A3AI	NA
1aeca2df-c179-4554-98e8-8d73a2154e1f	TCGA-EM-A22O	NA
1aeca2df-c179-4554-98e8-8d73a2154e1f	TCGA-DE-A0Y2	NA
1aeca2df-c179-4554-98e8-8d73a2154e1f	TCGA-FY-A4B0	NA
1aeca2df-c179-4554-98e8-8d73a2154e1f	TCGA-BJ-A45J	NA
1aeca2df-c179-4554-98e8-8d73a2154e1f	TCGA-BJ-A28Z	NA
1aeca2df-c179-4554-98e8-8d73a2154e1f	TCGA-ET-A40Q	NA
1aeca2df-c179-4554-98e8-8d73a2154e1f	TCGA-ET-A39K	NA
1aeca2df-c179-4554-98e8-8d73a2154e1f	TCGA-DJ-A3US	NA
1aeca2df-c179-4554-98e8-8d73a2154e1f	TCGA-EL-A4JV	NA
1aeca2df-c179-4554-98e8-8d73a2154e1f	TCGA-KS-A4I1	NA
1aeca2df-c179-4554-98e8-8d73a2154e1f	TCGA-FE-A231	NA
1aeca2df-c179-4554-98e8-8d73a2154e1f	TCGA-EM-A3AR	NA
1aeca2df-c179-4554-98e8-8d73a2154e1f	TCGA-EM-A2CQ	NA
1aeca2df-c179-4554-98e8-8d73a2154e1f	TCGA-BJ-A2N8	NA
1aeca2df-c179-4554-98e8-8d73a2154e1f	TCGA-BJ-A0Z0	NA
1aeca2df-c179-4554-98e8-8d73a2154e1f	TCGA-FY-A40M	NA
1aeca2df-c179-4554-98e8-8d73a2154e1f	TCGA-EL-A3CU	NA
1aeca2df-c179-4554-98e8-8d73a2154e1f	TCGA-KS-A41I	NA
1aeca2df-c179-4554-98e8-8d73a2154e1f	TCGA-EM-A2CS	NA
1aeca2df-c179-4554-98e8-8d73a2154e1f	TCGA-CE-A27D	NA
1aeca2df-c179-4554-98e8-8d73a2154e1f	TCGA-ET-A4KN	NA
1aeca2df-c179-4554-98e8-8d73a2154e1f	TCGA-EM-A1CV	NA
1aeca2df-c179-4554-98e8-8d73a2154e1f	TCGA-DJ-A3V6	NA
1aeca2df-c179-4554-98e8-8d73a2154e1f	TCGA-EL-A3H2	NA
1aeca2df-c179-4554-98e8-8d73a2154e1f	TCGA-EL-A3MY	NA
1aeca2df-c179-4554-98e8-8d73a2154e1f	TCGA-BJ-A45H	NA
1aeca2df-c179-4554-98e8-8d73a2154e1f	TCGA-DE-A2OL	NA
1aeca2df-c179-4554-98e8-8d73a2154e1f	TCGA-DJ-A13O	NA
1aeca2df-c179-4554-98e8-8d73a2154e1f	TCGA-EM-A2CK	NA
1aeca2df-c179-4554-98e8-8d73a2154e1f	TCGA-DJ-A4UL	NA
1aeca2df-c179-4554-98e8-8d73a2154e1f	TCGA-FK-A3S3	NA
1aeca2df-c179-4554-98e8-8d73a2154e1f	TCGA-FE-A22Z	NA
1aeca2df-c179-4554-98e8-8d73a2154e1f	TCGA-ET-A39T	NA
1aeca2df-c179-4554-98e8-8d73a2154e1f	TCGA-DJ-A2Q7	NA
1aeca2df-c179-4554-98e8-8d73a2154e1f	TCGA-DJ-A3V2	NA
1aeca2df-c179-4554-98e8-8d73a2154e1f	TCGA-ET-A40P	NA
1aeca2df-c179-4554-98e8-8d73a2154e1f	TCGA-DJ-A3V5	NA
1aeca2df-c179-4554-98e8-8d73a2154e1f	TCGA-FK-A4UB	NA
1aeca2df-c179-4554-98e8-8d73a2154e1f	TCGA-FE-A237	NA
1aeca2df-c179-4554-98e8-8d73a2154e1f	TCGA-ET-A2N5	NA
1aeca2df-c179-4554-98e8-8d73a2154e1f	TCGA-GE-A2C6	NA
1aeca2df-c179-4554-98e8-8d73a2154e1f	TCGA-FY-A3W9	NA
1aeca2df-c179-4554-98e8-8d73a2154e1f	TCGA-DE-A69K	NA
1aeca2df-c179-4554-98e8-8d73a2154e1f	TCGA-ET-A25M	NA
1aeca2df-c179-4554-98e8-8d73a2154e1f	TCGA-EM-A2P0	NA
1aeca2df-c179-4554-98e8-8d73a2154e1f	TCGA-H2-A421	NA
1aeca2df-c179-4554-98e8-8d73a2154e1f	TCGA-CE-A483	NA
1aeca2df-c179-4554-98e8-8d73a2154e1f	TCGA-FY-A76V	NA
1aeca2df-c179-4554-98e8-8d73a2154e1f	TCGA-DO-A2HM	NA
1aeca2df-c179-4554-98e8-8d73a2154e1f	TCGA-IM-A3U2	NA
1aeca2df-c179-4554-98e8-8d73a2154e1f	TCGA-FK-A3SG	NA
1aeca2df-c179-4554-98e8-8d73a2154e1f	TCGA-EM-A22Q	NA
1aeca2df-c179-4554-98e8-8d73a2154e1f	TCGA-EL-A3GX	NA
1aeca2df-c179-4554-98e8-8d73a2154e1f	TCGA-DE-A4MC	NA
1aeca2df-c179-4554-98e8-8d73a2154e1f	TCGA-EL-A3T0	NA
1aeca2df-c179-4554-98e8-8d73a2154e1f	TCGA-DE-A4M9	NA
1aeca2df-c179-4554-98e8-8d73a2154e1f	TCGA-BJ-A0ZH	NA
1aeca2df-c179-4554-98e8-8d73a2154e1f	TCGA-E8-A416	NA
1aeca2df-c179-4554-98e8-8d73a2154e1f	TCGA-DJ-A4V5	NA
1aeca2df-c179-4554-98e8-8d73a2154e1f	TCGA-BJ-A0Z9	NA
1aeca2df-c179-4554-98e8-8d73a2154e1f	TCGA-ET-A39N	NA
1aeca2df-c179-4554-98e8-8d73a2154e1f	TCGA-E3-A3E1	NA
1aeca2df-c179-4554-98e8-8d73a2154e1f	TCGA-BJ-A0ZJ	NA
1aeca2df-c179-4554-98e8-8d73a2154e1f	TCGA-FK-A3SB	NA
1aeca2df-c179-4554-98e8-8d73a2154e1f	TCGA-KS-A4ID	NA
1aeca2df-c179-4554-98e8-8d73a2154e1f	TCGA-DE-A4MA	NA
1aeca2df-c179-4554-98e8-8d73a2154e1f	TCGA-EL-A4K9	NA
1aeca2df-c179-4554-98e8-8d73a2154e1f	TCGA-ET-A3BX	NA
1aeca2df-c179-4554-98e8-8d73a2154e1f	TCGA-EL-A3T9	NA
1aeca2df-c179-4554-98e8-8d73a2154e1f	TCGA-EM-A1YD	NA
1aeca2df-c179-4554-98e8-8d73a2154e1f	TCGA-EL-A3T2	NA
1aeca2df-c179-4554-98e8-8d73a2154e1f	TCGA-FY-A40K	NA
1aeca2df-c179-4554-98e8-8d73a2154e1f	TCGA-DJ-A13S	NA
1aeca2df-c179-4554-98e8-8d73a2154e1f	TCGA-EL-A3CS	NA
1aeca2df-c179-4554-98e8-8d73a2154e1f	TCGA-DJ-A2Q0	NA
1aeca2df-c179-4554-98e8-8d73a2154e1f	TCGA-BJ-A0ZF	NA
1aeca2df-c179-4554-98e8-8d73a2154e1f	TCGA-DJ-A13U	NA
1aeca2df-c179-4554-98e8-8d73a2154e1f	TCGA-BJ-A45K	NA
1aeca2df-c179-4554-98e8-8d73a2154e1f	TCGA-EM-A3OB	NA
1aeca2df-c179-4554-98e8-8d73a2154e1f	TCGA-EL-A3H1	NA
1aeca2df-c179-4554-98e8-8d73a2154e1f	TCGA-EM-A4FR	NA
1aeca2df-c179-4554-98e8-8d73a2154e1f	TCGA-KS-A41F	NA
1aeca2df-c179-4554-98e8-8d73a2154e1f	TCGA-DJ-A3V7	NA
1aeca2df-c179-4554-98e8-8d73a2154e1f	TCGA-H2-A422	NA
1aeca2df-c179-4554-98e8-8d73a2154e1f	TCGA-EM-A3FM	NA
1aeca2df-c179-4554-98e8-8d73a2154e1f	TCGA-EL-A3T6	NA
1aeca2df-c179-4554-98e8-8d73a2154e1f	TCGA-FY-A3R6	NA
1aeca2df-c179-4554-98e8-8d73a2154e1f	TCGA-E3-A3E5	NA
1aeca2df-c179-4554-98e8-8d73a2154e1f	TCGA-EM-A22M	NA
1aeca2df-c179-4554-98e8-8d73a2154e1f	TCGA-IM-A41Z	NA
1aeca2df-c179-4554-98e8-8d73a2154e1f	TCGA-EL-A3CX	NA
1aeca2df-c179-4554-98e8-8d73a2154e1f	TCGA-E8-A417	NA
1aeca2df-c179-4554-98e8-8d73a2154e1f	TCGA-ET-A3BP	NA
1aeca2df-c179-4554-98e8-8d73a2154e1f	TCGA-DJ-A3VK	NA
1aeca2df-c179-4554-98e8-8d73a2154e1f	TCGA-EM-A3SY	NA
1aeca2df-c179-4554-98e8-8d73a2154e1f	TCGA-EL-A3ZR	NA
1aeca2df-c179-4554-98e8-8d73a2154e1f	TCGA-DJ-A4UW	NA
1aeca2df-c179-4554-98e8-8d73a2154e1f	TCGA-EM-A3O8	NA
1aeca2df-c179-4554-98e8-8d73a2154e1f	TCGA-EL-A3T1	NA
1aeca2df-c179-4554-98e8-8d73a2154e1f	TCGA-E8-A2EA	NA
1aeca2df-c179-4554-98e8-8d73a2154e1f	TCGA-EL-A3T8	NA
1aeca2df-c179-4554-98e8-8d73a2154e1f	TCGA-EM-A2OX	NA
1aeca2df-c179-4554-98e8-8d73a2154e1f	TCGA-DJ-A13V	NA
1aeca2df-c179-4554-98e8-8d73a2154e1f	TCGA-DJ-A1QQ	NA
1aeca2df-c179-4554-98e8-8d73a2154e1f	TCGA-ET-A39R	NA
1aeca2df-c179-4554-98e8-8d73a2154e1f	TCGA-J8-A3YG	NA
1aeca2df-c179-4554-98e8-8d73a2154e1f	TCGA-CE-A485	NA
1aeca2df-c179-4554-98e8-8d73a2154e1f	TCGA-EM-A2P1	NA
1aeca2df-c179-4554-98e8-8d73a2154e1f	TCGA-L6-A4EP	NA
1aeca2df-c179-4554-98e8-8d73a2154e1f	TCGA-DJ-A3UT	NA
1aeca2df-c179-4554-98e8-8d73a2154e1f	TCGA-ET-A2N3	NA
1aeca2df-c179-4554-98e8-8d73a2154e1f	TCGA-DE-A69J	NA
1aeca2df-c179-4554-98e8-8d73a2154e1f	TCGA-DJ-A2PS	NA
1aeca2df-c179-4554-98e8-8d73a2154e1f	TCGA-ET-A3DT	NA
1aeca2df-c179-4554-98e8-8d73a2154e1f	TCGA-DJ-A2Q2	NA
1aeca2df-c179-4554-98e8-8d73a2154e1f	TCGA-ET-A3DR	NA
1aeca2df-c179-4554-98e8-8d73a2154e1f	TCGA-J8-A3YH	NA
1aeca2df-c179-4554-98e8-8d73a2154e1f	TCGA-EL-A3TB	NA
1aeca2df-c179-4554-98e8-8d73a2154e1f	TCGA-BJ-A45C	NA
1aeca2df-c179-4554-98e8-8d73a2154e1f	TCGA-CE-A13K	NA
1aeca2df-c179-4554-98e8-8d73a2154e1f	TCGA-DJ-A2PX	NA
1aeca2df-c179-4554-98e8-8d73a2154e1f	TCGA-EL-A3ZS	NA
1aeca2df-c179-4554-98e8-8d73a2154e1f	TCGA-E8-A419	NA
1aeca2df-c179-4554-98e8-8d73a2154e1f	TCGA-DJ-A3UX	NA
1aeca2df-c179-4554-98e8-8d73a2154e1f	TCGA-BJ-A0ZG	NA
1aeca2df-c179-4554-98e8-8d73a2154e1f	TCGA-DJ-A3V8	NA
1aeca2df-c179-4554-98e8-8d73a2154e1f	TCGA-EL-A4K2	NA
1aeca2df-c179-4554-98e8-8d73a2154e1f	TCGA-DE-A4M8	NA
1aeca2df-c179-4554-98e8-8d73a2154e1f	TCGA-CE-A482	NA
1aeca2df-c179-4554-98e8-8d73a2154e1f	TCGA-E8-A44K	NA
1aeca2df-c179-4554-98e8-8d73a2154e1f	TCGA-EM-A2OW	NA
1aeca2df-c179-4554-98e8-8d73a2154e1f	TCGA-BJ-A3F0	NA
1aeca2df-c179-4554-98e8-8d73a2154e1f	TCGA-BJ-A28W	NA
1aeca2df-c179-4554-98e8-8d73a2154e1f	TCGA-DJ-A3VF	NA
1aeca2df-c179-4554-98e8-8d73a2154e1f	TCGA-FE-A3PC	NA
1aeca2df-c179-4554-98e8-8d73a2154e1f	TCGA-BJ-A28T	NA
1aeca2df-c179-4554-98e8-8d73a2154e1f	TCGA-E8-A432	NA
1aeca2df-c179-4554-98e8-8d73a2154e1f	TCGA-EL-A3GO	NA
1aeca2df-c179-4554-98e8-8d73a2154e1f	TCGA-EL-A4K1	NA
1aeca2df-c179-4554-98e8-8d73a2154e1f	TCGA-EM-A22L	NA
1aeca2df-c179-4554-98e8-8d73a2154e1f	TCGA-DJ-A3UZ	NA
1aeca2df-c179-4554-98e8-8d73a2154e1f	TCGA-EL-A3CY	NA
1aeca2df-c179-4554-98e8-8d73a2154e1f	TCGA-BJ-A0ZE	NA
1aeca2df-c179-4554-98e8-8d73a2154e1f	TCGA-BJ-A18Y	NA
1aeca2df-c179-4554-98e8-8d73a2154e1f	TCGA-DJ-A4UT	NA
1aeca2df-c179-4554-98e8-8d73a2154e1f	TCGA-DJ-A2Q3	NA
1aeca2df-c179-4554-98e8-8d73a2154e1f	TCGA-DJ-A2Q6	NA
1aeca2df-c179-4554-98e8-8d73a2154e1f	TCGA-FK-A3SE	NA
1aeca2df-c179-4554-98e8-8d73a2154e1f	TCGA-DJ-A2QA	NA
1aeca2df-c179-4554-98e8-8d73a2154e1f	TCGA-FY-A2QD	NA
1aeca2df-c179-4554-98e8-8d73a2154e1f	TCGA-EL-A3GR	NA
1aeca2df-c179-4554-98e8-8d73a2154e1f	TCGA-EL-A3T7	NA
1aeca2df-c179-4554-98e8-8d73a2154e1f	TCGA-FE-A230	NA
1aeca2df-c179-4554-98e8-8d73a2154e1f	TCGA-EM-A3FO	NA
1aeca2df-c179-4554-98e8-8d73a2154e1f	TCGA-DJ-A3VB	NA
1aeca2df-c179-4554-98e8-8d73a2154e1f	TCGA-BJ-A28X	NA
1aeca2df-c179-4554-98e8-8d73a2154e1f	TCGA-FY-A3NN	NA
1aeca2df-c179-4554-98e8-8d73a2154e1f	TCGA-EM-A1YB	NA
1aeca2df-c179-4554-98e8-8d73a2154e1f	TCGA-ET-A3DV	NA
1aeca2df-c179-4554-98e8-8d73a2154e1f	TCGA-EL-A4KD	NA
1aeca2df-c179-4554-98e8-8d73a2154e1f	TCGA-BJ-A192	NA
1aeca2df-c179-4554-98e8-8d73a2154e1f	TCGA-L6-A4EU	NA
1aeca2df-c179-4554-98e8-8d73a2154e1f	TCGA-DJ-A2QB	NA
1aeca2df-c179-4554-98e8-8d73a2154e1f	TCGA-DJ-A4V4	NA
1aeca2df-c179-4554-98e8-8d73a2154e1f	TCGA-DO-A1K0	NA
1aeca2df-c179-4554-98e8-8d73a2154e1f	TCGA-EM-A4FF	NA
1aeca2df-c179-4554-98e8-8d73a2154e1f	TCGA-DJ-A3V0	NA
1aeca2df-c179-4554-98e8-8d73a2154e1f	TCGA-BJ-A45G	NA
1aeca2df-c179-4554-98e8-8d73a2154e1f	TCGA-FY-A3R7	NA
1aeca2df-c179-4554-98e8-8d73a2154e1f	TCGA-EM-A2P2	NA
1aeca2df-c179-4554-98e8-8d73a2154e1f	TCGA-DJ-A13M	NA
1aeca2df-c179-4554-98e8-8d73a2154e1f	TCGA-EL-A3D1	NA
1aeca2df-c179-4554-98e8-8d73a2154e1f	TCGA-BJ-A28V	NA
1aeca2df-c179-4554-98e8-8d73a2154e1f	TCGA-BJ-A3EZ	NA
1aeca2df-c179-4554-98e8-8d73a2154e1f	TCGA-H2-A3RI	NA
1aeca2df-c179-4554-98e8-8d73a2154e1f	TCGA-DJ-A3VG	NA
1aeca2df-c179-4554-98e8-8d73a2154e1f	TCGA-ET-A3DU	NA
1aeca2df-c179-4554-98e8-8d73a2154e1f	TCGA-ET-A3BO	NA
1aeca2df-c179-4554-98e8-8d73a2154e1f	TCGA-ET-A3BV	NA
1aeca2df-c179-4554-98e8-8d73a2154e1f	TCGA-EM-A3FP	NA
1aeca2df-c179-4554-98e8-8d73a2154e1f	TCGA-ET-A25O	NA
1aeca2df-c179-4554-98e8-8d73a2154e1f	TCGA-DE-A0Y3	NA
1aeca2df-c179-4554-98e8-8d73a2154e1f	TCGA-QD-A8IV	NA
1aeca2df-c179-4554-98e8-8d73a2154e1f	TCGA-E8-A415	NA
1aeca2df-c179-4554-98e8-8d73a2154e1f	TCGA-EM-A22J	NA
1aeca2df-c179-4554-98e8-8d73a2154e1f	TCGA-DJ-A4UR	NA
1aeca2df-c179-4554-98e8-8d73a2154e1f	TCGA-BJ-A45I	NA
1aeca2df-c179-4554-98e8-8d73a2154e1f	TCGA-DJ-A3UR	NA
1aeca2df-c179-4554-98e8-8d73a2154e1f	TCGA-EM-A22N	NA
1aeca2df-c179-4554-98e8-8d73a2154e1f	TCGA-FY-A3BL	NA
1aeca2df-c179-4554-98e8-8d73a2154e1f	TCGA-FY-A3R8	NA
1aeca2df-c179-4554-98e8-8d73a2154e1f	TCGA-FE-A235	NA
1aeca2df-c179-4554-98e8-8d73a2154e1f	TCGA-DJ-A13L	NA
1aeca2df-c179-4554-98e8-8d73a2154e1f	TCGA-ET-A3BS	NA
1aeca2df-c179-4554-98e8-8d73a2154e1f	TCGA-EM-A2CT	NA
1aeca2df-c179-4554-98e8-8d73a2154e1f	TCGA-ET-A40S	NA
1aeca2df-c179-4554-98e8-8d73a2154e1f	TCGA-J8-A3YE	NA
1aeca2df-c179-4554-98e8-8d73a2154e1f	TCGA-EL-A3CZ	NA
1aeca2df-c179-4554-98e8-8d73a2154e1f	TCGA-EM-A3FJ	NA
1aeca2df-c179-4554-98e8-8d73a2154e1f	TCGA-EM-A2P3	NA
1aeca2df-c179-4554-98e8-8d73a2154e1f	TCGA-EM-A4G1	NA
1aeca2df-c179-4554-98e8-8d73a2154e1f	TCGA-EL-A3GW	NA
1aeca2df-c179-4554-98e8-8d73a2154e1f	TCGA-DJ-A13P	NA
1aeca2df-c179-4554-98e8-8d73a2154e1f	TCGA-DJ-A3VL	NA
1aeca2df-c179-4554-98e8-8d73a2154e1f	TCGA-DJ-A1QG	NA
1aeca2df-c179-4554-98e8-8d73a2154e1f	TCGA-BJ-A2N7	NA
1aeca2df-c179-4554-98e8-8d73a2154e1f	TCGA-BJ-A4O9	NA
1aeca2df-c179-4554-98e8-8d73a2154e1f	TCGA-DE-A4MD	NA
1aeca2df-c179-4554-98e8-8d73a2154e1f	TCGA-FY-A3I4	NA
1aeca2df-c179-4554-98e8-8d73a2154e1f	TCGA-ET-A39L	NA
1aeca2df-c179-4554-98e8-8d73a2154e1f	TCGA-EM-A3FL	NA
1aeca2df-c179-4554-98e8-8d73a2154e1f	TCGA-ET-A39O	NA
1aeca2df-c179-4554-98e8-8d73a2154e1f	TCGA-IM-A3ED	NA
1aeca2df-c179-4554-98e8-8d73a2154e1f	TCGA-FY-A3YR	NA
1aeca2df-c179-4554-98e8-8d73a2154e1f	TCGA-KS-A4IB	NA
1aeca2df-c179-4554-98e8-8d73a2154e1f	TCGA-EM-A2OY	NA
1aeca2df-c179-4554-98e8-8d73a2154e1f	TCGA-EL-A3TA	NA
1aeca2df-c179-4554-98e8-8d73a2154e1f	TCGA-DJ-A2PW	NA
1aeca2df-c179-4554-98e8-8d73a2154e1f	TCGA-BJ-A291	NA
1aeca2df-c179-4554-98e8-8d73a2154e1f	TCGA-DJ-A3UM	NA
1aeca2df-c179-4554-98e8-8d73a2154e1f	TCGA-EM-A3ST	NA
1aeca2df-c179-4554-98e8-8d73a2154e1f	TCGA-E8-A413	NA
1aeca2df-c179-4554-98e8-8d73a2154e1f	TCGA-DJ-A2PO	NA
1aeca2df-c179-4554-98e8-8d73a2154e1f	TCGA-DJ-A3UK	NA
1aeca2df-c179-4554-98e8-8d73a2154e1f	TCGA-L6-A4EQ	NA
1aeca2df-c179-4554-98e8-8d73a2154e1f	TCGA-DJ-A3UO	NA
1aeca2df-c179-4554-98e8-8d73a2154e1f	TCGA-ET-A3BT	NA
1aeca2df-c179-4554-98e8-8d73a2154e1f	TCGA-EM-A3AJ	NA
1aeca2df-c179-4554-98e8-8d73a2154e1f	TCGA-FY-A3R9	NA
1aeca2df-c179-4554-98e8-8d73a2154e1f	TCGA-DJ-A1QD	NA
1aeca2df-c179-4554-98e8-8d73a2154e1f	TCGA-DJ-A4V2	NA
1aeca2df-c179-4554-98e8-8d73a2154e1f	TCGA-EM-A2CJ	NA
1aeca2df-c179-4554-98e8-8d73a2154e1f	TCGA-EL-A4K7	NA
1aeca2df-c179-4554-98e8-8d73a2154e1f	TCGA-BJ-A0ZB	NA
1aeca2df-c179-4554-98e8-8d73a2154e1f	TCGA-EL-A4KG	NA
1aeca2df-c179-4554-98e8-8d73a2154e1f	TCGA-DJ-A3VD	NA
1aeca2df-c179-4554-98e8-8d73a2154e1f	TCGA-DJ-A1QE	NA
1aeca2df-c179-4554-98e8-8d73a2154e1f	TCGA-IM-A3U3	NA
1aeca2df-c179-4554-98e8-8d73a2154e1f	TCGA-BJ-A45F	NA
1aeca2df-c179-4554-98e8-8d73a2154e1f	TCGA-MK-A4N6	NA
1aeca2df-c179-4554-98e8-8d73a2154e1f	TCGA-EL-A3GP	NA
1aeca2df-c179-4554-98e8-8d73a2154e1f	TCGA-EL-A3GU	NA
1aeca2df-c179-4554-98e8-8d73a2154e1f	TCGA-EM-A22K	NA
1aeca2df-c179-4554-98e8-8d73a2154e1f	TCGA-CE-A3ME	NA
1aeca2df-c179-4554-98e8-8d73a2154e1f	TCGA-ET-A39S	NA
1aeca2df-c179-4554-98e8-8d73a2154e1f	TCGA-E8-A436	NA
1aeca2df-c179-4554-98e8-8d73a2154e1f	TCGA-FE-A238	NA
1aeca2df-c179-4554-98e8-8d73a2154e1f	TCGA-E3-A3DY	NA
1aeca2df-c179-4554-98e8-8d73a2154e1f	TCGA-KS-A4I7	NA
1aeca2df-c179-4554-98e8-8d73a2154e1f	TCGA-EL-A3H4	NA
1aeca2df-c179-4554-98e8-8d73a2154e1f	TCGA-DJ-A3VE	NA
1aeca2df-c179-4554-98e8-8d73a2154e1f	TCGA-EM-A4FO	NA
1aeca2df-c179-4554-98e8-8d73a2154e1f	TCGA-4C-A93U	NA
1aeca2df-c179-4554-98e8-8d73a2154e1f	TCGA-L6-A4ET	NA
1aeca2df-c179-4554-98e8-8d73a2154e1f	TCGA-ET-A25G	NA
1aeca2df-c179-4554-98e8-8d73a2154e1f	TCGA-EL-A3ZL	NA
1aeca2df-c179-4554-98e8-8d73a2154e1f	TCGA-IM-A420	NA
1aeca2df-c179-4554-98e8-8d73a2154e1f	TCGA-DJ-A2Q1	NA
1aeca2df-c179-4554-98e8-8d73a2154e1f	TCGA-FK-A3SH	NA
1aeca2df-c179-4554-98e8-8d73a2154e1f	TCGA-DJ-A1QL	NA
1aeca2df-c179-4554-98e8-8d73a2154e1f	TCGA-FE-A234	NA
1aeca2df-c179-4554-98e8-8d73a2154e1f	TCGA-H2-A26U	NA
1aeca2df-c179-4554-98e8-8d73a2154e1f	TCGA-CE-A484	NA
1aeca2df-c179-4554-98e8-8d73a2154e1f	TCGA-DJ-A3VJ	NA
1aeca2df-c179-4554-98e8-8d73a2154e1f	TCGA-EM-A1YE	NA
1aeca2df-c179-4554-98e8-8d73a2154e1f	TCGA-FE-A233	NA
1aeca2df-c179-4554-98e8-8d73a2154e1f	TCGA-ET-A2N1	NA
1aeca2df-c179-4554-98e8-8d73a2154e1f	TCGA-BJ-A45D	NA
1aeca2df-c179-4554-98e8-8d73a2154e1f	TCGA-BJ-A2P4	NA
1aeca2df-c179-4554-98e8-8d73a2154e1f	TCGA-EM-A3AQ	NA
1aeca2df-c179-4554-98e8-8d73a2154e1f	TCGA-EM-A1CS	NA
1aeca2df-c179-4554-98e8-8d73a2154e1f	TCGA-KS-A4I5	NA
1aeca2df-c179-4554-98e8-8d73a2154e1f	TCGA-EL-A3GV	NA
1aeca2df-c179-4554-98e8-8d73a2154e1f	TCGA-ET-A39M	NA
1aeca2df-c179-4554-98e8-8d73a2154e1f	TCGA-EL-A3D5	NA
1aeca2df-c179-4554-98e8-8d73a2154e1f	TCGA-EL-A3MX	NA
1aeca2df-c179-4554-98e8-8d73a2154e1f	TCGA-EL-A3ZP	NA
1aeca2df-c179-4554-98e8-8d73a2154e1f	TCGA-ET-A2MY	NA
1aeca2df-c179-4554-98e8-8d73a2154e1f	TCGA-E8-A418	NA
1aeca2df-c179-4554-98e8-8d73a2154e1f	TCGA-ET-A25N	NA
1aeca2df-c179-4554-98e8-8d73a2154e1f	TCGA-DJ-A2PQ	NA
1aeca2df-c179-4554-98e8-8d73a2154e1f	TCGA-EM-A22I	NA
1aeca2df-c179-4554-98e8-8d73a2154e1f	TCGA-EL-A3MW	NA
1aeca2df-c179-4554-98e8-8d73a2154e1f	TCGA-E3-A3E2	NA
1aeca2df-c179-4554-98e8-8d73a2154e1f	TCGA-E8-A434	NA
1aeca2df-c179-4554-98e8-8d73a2154e1f	TCGA-DJ-A2Q4	NA
1aeca2df-c179-4554-98e8-8d73a2154e1f	TCGA-MK-A4N7	NA
1aeca2df-c179-4554-98e8-8d73a2154e1f	TCGA-E8-A438	NA
1aeca2df-c179-4554-98e8-8d73a2154e1f	TCGA-DJ-A1QO	NA
1aeca2df-c179-4554-98e8-8d73a2154e1f	TCGA-DJ-A3UV	NA
1aeca2df-c179-4554-98e8-8d73a2154e1f	TCGA-E8-A3X7	NA
1aeca2df-c179-4554-98e8-8d73a2154e1f	TCGA-DJ-A1QH	NA
1aeca2df-c179-4554-98e8-8d73a2154e1f	TCGA-BJ-A0YZ	NA
1aeca2df-c179-4554-98e8-8d73a2154e1f	TCGA-E8-A2JQ	NA
1aeca2df-c179-4554-98e8-8d73a2154e1f	TCGA-FY-A3NM	NA
1aeca2df-c179-4554-98e8-8d73a2154e1f	TCGA-EL-A3MZ	NA
1aeca2df-c179-4554-98e8-8d73a2154e1f	TCGA-EM-A4FN	NA
1aeca2df-c179-4554-98e8-8d73a2154e1f	TCGA-ET-A3DQ	NA
1aeca2df-c179-4554-98e8-8d73a2154e1f	TCGA-BJ-A0Z2	NA
1aeca2df-c179-4554-98e8-8d73a2154e1f	TCGA-DJ-A2Q8	NA
1aeca2df-c179-4554-98e8-8d73a2154e1f	TCGA-BJ-A2NA	NA
1aeca2df-c179-4554-98e8-8d73a2154e1f	TCGA-KS-A4I3	NA
1aeca2df-c179-4554-98e8-8d73a2154e1f	TCGA-EL-A3H8	NA
1aeca2df-c179-4554-98e8-8d73a2154e1f	TCGA-EL-A3H7	NA
1aeca2df-c179-4554-98e8-8d73a2154e1f	TCGA-J8-A3O1	NA
1aeca2df-c179-4554-98e8-8d73a2154e1f	TCGA-DJ-A2PN	NA
1aeca2df-c179-4554-98e8-8d73a2154e1f	TCGA-EL-A3CV	NA
1aeca2df-c179-4554-98e8-8d73a2154e1f	TCGA-FE-A239	NA
1aeca2df-c179-4554-98e8-8d73a2154e1f	TCGA-DJ-A1QF	NA
1aeca2df-c179-4554-98e8-8d73a2154e1f	TCGA-BJ-A3PR	NA
1aeca2df-c179-4554-98e8-8d73a2154e1f	TCGA-DJ-A2PY	NA
1aeca2df-c179-4554-98e8-8d73a2154e1f	TCGA-J8-A4HW	NA
1aeca2df-c179-4554-98e8-8d73a2154e1f	TCGA-EL-A3CO	NA
1aeca2df-c179-4554-98e8-8d73a2154e1f	TCGA-FE-A23A	NA
1aeca2df-c179-4554-98e8-8d73a2154e1f	TCGA-EM-A3SU	NA
1aeca2df-c179-4554-98e8-8d73a2154e1f	TCGA-EM-A3FQ	NA
1aeca2df-c179-4554-98e8-8d73a2154e1f	TCGA-DJ-A4V0	NA
451ba679-d075-4078-abd8-d6e62118e39b	TCGA-EL-A3N3	NA
451ba679-d075-4078-abd8-d6e62118e39b	TCGA-FY-A4B3	NA
451ba679-d075-4078-abd8-d6e62118e39b	TCGA-J8-A3YF	NA
451ba679-d075-4078-abd8-d6e62118e39b	TCGA-EL-A3CW	NA
451ba679-d075-4078-abd8-d6e62118e39b	TCGA-FY-A3NP	NA
451ba679-d075-4078-abd8-d6e62118e39b	TCGA-DJ-A3UY	NA
451ba679-d075-4078-abd8-d6e62118e39b	TCGA-H2-A3RH	NA
451ba679-d075-4078-abd8-d6e62118e39b	TCGA-J8-A3O2	NA
451ba679-d075-4078-abd8-d6e62118e39b	TCGA-EM-A2CO	NA
451ba679-d075-4078-abd8-d6e62118e39b	TCGA-EL-A3ZM	NA
451ba679-d075-4078-abd8-d6e62118e39b	TCGA-BJ-A190	NA
451ba679-d075-4078-abd8-d6e62118e39b	TCGA-DJ-A2PP	NA
451ba679-d075-4078-abd8-d6e62118e39b	TCGA-FE-A3PB	NA
451ba679-d075-4078-abd8-d6e62118e39b	TCGA-DJ-A2Q9	NA
451ba679-d075-4078-abd8-d6e62118e39b	TCGA-EL-A4K0	NA
451ba679-d075-4078-abd8-d6e62118e39b	TCGA-DE-A3KN	NA
451ba679-d075-4078-abd8-d6e62118e39b	TCGA-ET-A25R	NA
451ba679-d075-4078-abd8-d6e62118e39b	TCGA-EM-A1YC	NA
451ba679-d075-4078-abd8-d6e62118e39b	TCGA-DJ-A13T	NA
451ba679-d075-4078-abd8-d6e62118e39b	TCGA-EM-A3AL	NA
451ba679-d075-4078-abd8-d6e62118e39b	TCGA-ET-A3DO	NA
451ba679-d075-4078-abd8-d6e62118e39b	TCGA-BJ-A18Z	NA
451ba679-d075-4078-abd8-d6e62118e39b	TCGA-EM-A4FK	NA
451ba679-d075-4078-abd8-d6e62118e39b	TCGA-EM-A3FK	NA
451ba679-d075-4078-abd8-d6e62118e39b	TCGA-BJ-A0Z5	NA
451ba679-d075-4078-abd8-d6e62118e39b	TCGA-ET-A25I	NA
451ba679-d075-4078-abd8-d6e62118e39b	TCGA-BJ-A4O8	NA
451ba679-d075-4078-abd8-d6e62118e39b	TCGA-EM-A3SZ	NA
451ba679-d075-4078-abd8-d6e62118e39b	TCGA-EM-A3AP	NA
451ba679-d075-4078-abd8-d6e62118e39b	TCGA-FE-A3PA	NA
451ba679-d075-4078-abd8-d6e62118e39b	TCGA-ET-A25P	NA
451ba679-d075-4078-abd8-d6e62118e39b	TCGA-EM-A4FM	NA
451ba679-d075-4078-abd8-d6e62118e39b	TCGA-DJ-A2PU	NA
451ba679-d075-4078-abd8-d6e62118e39b	TCGA-DJ-A2Q5	NA
451ba679-d075-4078-abd8-d6e62118e39b	TCGA-EM-A3SX	NA
451ba679-d075-4078-abd8-d6e62118e39b	TCGA-EL-A3ZH	NA
451ba679-d075-4078-abd8-d6e62118e39b	TCGA-EL-A3GY	NA
451ba679-d075-4078-abd8-d6e62118e39b	TCGA-CE-A3MD	NA
451ba679-d075-4078-abd8-d6e62118e39b	TCGA-DO-A1JZ	NA
451ba679-d075-4078-abd8-d6e62118e39b	TCGA-ET-A39J	NA
451ba679-d075-4078-abd8-d6e62118e39b	TCGA-DJ-A3VI	NA
451ba679-d075-4078-abd8-d6e62118e39b	TCGA-ET-A3DP	NA
451ba679-d075-4078-abd8-d6e62118e39b	TCGA-EM-A3AO	NA
451ba679-d075-4078-abd8-d6e62118e39b	TCGA-EM-A22P	NA
451ba679-d075-4078-abd8-d6e62118e39b	TCGA-EL-A4KI	NA
451ba679-d075-4078-abd8-d6e62118e39b	TCGA-E8-A437	NA
451ba679-d075-4078-abd8-d6e62118e39b	TCGA-BJ-A2N9	NA
451ba679-d075-4078-abd8-d6e62118e39b	TCGA-DJ-A3VM	NA
451ba679-d075-4078-abd8-d6e62118e39b	TCGA-DJ-A2QC	NA
451ba679-d075-4078-abd8-d6e62118e39b	TCGA-EL-A3ZN	NA
451ba679-d075-4078-abd8-d6e62118e39b	TCGA-EM-A2OZ	NA
451ba679-d075-4078-abd8-d6e62118e39b	TCGA-DJ-A1QN	NA
451ba679-d075-4078-abd8-d6e62118e39b	TCGA-EL-A3D6	NA
451ba679-d075-4078-abd8-d6e62118e39b	TCGA-ET-A2N0	NA
451ba679-d075-4078-abd8-d6e62118e39b	TCGA-EM-A2CR	NA
451ba679-d075-4078-abd8-d6e62118e39b	TCGA-MK-A84Z	NA
451ba679-d075-4078-abd8-d6e62118e39b	TCGA-EL-A3CM	NA
451ba679-d075-4078-abd8-d6e62118e39b	TCGA-EM-A1CW	NA
451ba679-d075-4078-abd8-d6e62118e39b	TCGA-DE-A7U5	NA
451ba679-d075-4078-abd8-d6e62118e39b	TCGA-KS-A41J	NA
451ba679-d075-4078-abd8-d6e62118e39b	TCGA-E8-A414	NA
451ba679-d075-4078-abd8-d6e62118e39b	TCGA-EL-A3GS	NA
451ba679-d075-4078-abd8-d6e62118e39b	TCGA-EM-A3OA	NA
451ba679-d075-4078-abd8-d6e62118e39b	TCGA-BJ-A191	NA
451ba679-d075-4078-abd8-d6e62118e39b	TCGA-ET-A40R	NA
451ba679-d075-4078-abd8-d6e62118e39b	TCGA-MK-A4N9	NA
451ba679-d075-4078-abd8-d6e62118e39b	TCGA-DJ-A4UP	NA
451ba679-d075-4078-abd8-d6e62118e39b	TCGA-EL-A3CR	NA
451ba679-d075-4078-abd8-d6e62118e39b	TCGA-H2-A2K9	NA
451ba679-d075-4078-abd8-d6e62118e39b	TCGA-DJ-A3UP	NA
451ba679-d075-4078-abd8-d6e62118e39b	TCGA-DJ-A4UQ	NA
451ba679-d075-4078-abd8-d6e62118e39b	TCGA-EL-A3ZG	NA
451ba679-d075-4078-abd8-d6e62118e39b	TCGA-EM-A2CL	NA
451ba679-d075-4078-abd8-d6e62118e39b	TCGA-DJ-A3VA	NA
451ba679-d075-4078-abd8-d6e62118e39b	TCGA-EM-A1CT	NA
451ba679-d075-4078-abd8-d6e62118e39b	TCGA-ET-A4KQ	NA
451ba679-d075-4078-abd8-d6e62118e39b	TCGA-EL-A4K4	NA
451ba679-d075-4078-abd8-d6e62118e39b	TCGA-BJ-A3PT	NA
451ba679-d075-4078-abd8-d6e62118e39b	TCGA-EM-A3O3	NA
451ba679-d075-4078-abd8-d6e62118e39b	TCGA-EM-A2CM	NA
451ba679-d075-4078-abd8-d6e62118e39b	TCGA-J8-A4HY	NA
451ba679-d075-4078-abd8-d6e62118e39b	TCGA-EM-A3FR	NA
451ba679-d075-4078-abd8-d6e62118e39b	TCGA-CE-A481	NA
451ba679-d075-4078-abd8-d6e62118e39b	TCGA-ET-A40T	NA
451ba679-d075-4078-abd8-d6e62118e39b	TCGA-ET-A3BW	NA
451ba679-d075-4078-abd8-d6e62118e39b	TCGA-DJ-A2PR	NA
451ba679-d075-4078-abd8-d6e62118e39b	TCGA-E8-A44M	NA
451ba679-d075-4078-abd8-d6e62118e39b	TCGA-DJ-A3V9	NA
451ba679-d075-4078-abd8-d6e62118e39b	TCGA-EM-A2CP	NA
451ba679-d075-4078-abd8-d6e62118e39b	TCGA-ET-A25K	NA
451ba679-d075-4078-abd8-d6e62118e39b	TCGA-EL-A3GZ	NA
451ba679-d075-4078-abd8-d6e62118e39b	TCGA-FE-A236	NA
451ba679-d075-4078-abd8-d6e62118e39b	TCGA-EL-A3ZQ	NA
451ba679-d075-4078-abd8-d6e62118e39b	TCGA-BJ-A0Z3	NA
451ba679-d075-4078-abd8-d6e62118e39b	TCGA-EM-A3O9	NA
451ba679-d075-4078-abd8-d6e62118e39b	TCGA-EL-A3N2	NA
451ba679-d075-4078-abd8-d6e62118e39b	TCGA-DJ-A3V4	NA
451ba679-d075-4078-abd8-d6e62118e39b	TCGA-EL-A3CP	NA
451ba679-d075-4078-abd8-d6e62118e39b	TCGA-DJ-A1QM	NA
451ba679-d075-4078-abd8-d6e62118e39b	TCGA-DJ-A3UQ	NA
451ba679-d075-4078-abd8-d6e62118e39b	TCGA-ET-A39I	NA
451ba679-d075-4078-abd8-d6e62118e39b	TCGA-IM-A4EB	NA
451ba679-d075-4078-abd8-d6e62118e39b	TCGA-EM-A3O6	NA
451ba679-d075-4078-abd8-d6e62118e39b	TCGA-EL-A3H3	NA
451ba679-d075-4078-abd8-d6e62118e39b	TCGA-FE-A3PD	NA
451ba679-d075-4078-abd8-d6e62118e39b	TCGA-DJ-A2PT	NA
451ba679-d075-4078-abd8-d6e62118e39b	TCGA-EM-A3O7	NA
451ba679-d075-4078-abd8-d6e62118e39b	TCGA-IM-A3EB	NA
451ba679-d075-4078-abd8-d6e62118e39b	TCGA-BJ-A45E	NA
451ba679-d075-4078-abd8-d6e62118e39b	TCGA-DJ-A1QI	NA
451ba679-d075-4078-abd8-d6e62118e39b	TCGA-DJ-A13X	NA
451ba679-d075-4078-abd8-d6e62118e39b	TCGA-DJ-A13W	NA
451ba679-d075-4078-abd8-d6e62118e39b	TCGA-ET-A3BN	NA
451ba679-d075-4078-abd8-d6e62118e39b	TCGA-EL-A3ZO	NA
451ba679-d075-4078-abd8-d6e62118e39b	TCGA-BJ-A290	NA
451ba679-d075-4078-abd8-d6e62118e39b	TCGA-EL-A3ZK	NA
451ba679-d075-4078-abd8-d6e62118e39b	TCGA-EL-A4JZ	NA
451ba679-d075-4078-abd8-d6e62118e39b	TCGA-ET-A2N4	NA
451ba679-d075-4078-abd8-d6e62118e39b	TCGA-DJ-A13R	NA
451ba679-d075-4078-abd8-d6e62118e39b	TCGA-DE-A0XZ	NA
451ba679-d075-4078-abd8-d6e62118e39b	TCGA-FY-A40L	NA
451ba679-d075-4078-abd8-d6e62118e39b	TCGA-EL-A3H5	NA
451ba679-d075-4078-abd8-d6e62118e39b	TCGA-ET-A3DW	NA
451ba679-d075-4078-abd8-d6e62118e39b	TCGA-J8-A3NZ	NA
451ba679-d075-4078-abd8-d6e62118e39b	TCGA-ET-A39P	NA
451ba679-d075-4078-abd8-d6e62118e39b	TCGA-ET-A25L	NA
451ba679-d075-4078-abd8-d6e62118e39b	TCGA-FY-A40N	NA
451ba679-d075-4078-abd8-d6e62118e39b	TCGA-DJ-A3UU	NA
451ba679-d075-4078-abd8-d6e62118e39b	TCGA-ET-A3BU	NA
451ba679-d075-4078-abd8-d6e62118e39b	TCGA-EL-A3CN	NA
451ba679-d075-4078-abd8-d6e62118e39b	TCGA-EM-A4FH	NA
451ba679-d075-4078-abd8-d6e62118e39b	TCGA-EM-A3AK	NA
451ba679-d075-4078-abd8-d6e62118e39b	TCGA-EM-A2CN	NA
451ba679-d075-4078-abd8-d6e62118e39b	TCGA-KS-A41L	NA
451ba679-d075-4078-abd8-d6e62118e39b	TCGA-E8-A433	NA
451ba679-d075-4078-abd8-d6e62118e39b	TCGA-EL-A3CT	NA
451ba679-d075-4078-abd8-d6e62118e39b	TCGA-BJ-A0ZA	NA
451ba679-d075-4078-abd8-d6e62118e39b	TCGA-BJ-A3PU	NA
451ba679-d075-4078-abd8-d6e62118e39b	TCGA-FY-A3ON	NA
451ba679-d075-4078-abd8-d6e62118e39b	TCGA-KS-A4IC	NA
451ba679-d075-4078-abd8-d6e62118e39b	TCGA-E8-A242	NA
451ba679-d075-4078-abd8-d6e62118e39b	TCGA-J8-A3YD	NA
451ba679-d075-4078-abd8-d6e62118e39b	TCGA-EM-A1CU	NA
451ba679-d075-4078-abd8-d6e62118e39b	TCGA-EL-A3GQ	NA
451ba679-d075-4078-abd8-d6e62118e39b	TCGA-DE-A4MB	NA
451ba679-d075-4078-abd8-d6e62118e39b	TCGA-EL-A4JW	NA
451ba679-d075-4078-abd8-d6e62118e39b	TCGA-ET-A2MZ	NA
451ba679-d075-4078-abd8-d6e62118e39b	TCGA-EL-A4K6	NA
451ba679-d075-4078-abd8-d6e62118e39b	TCGA-EM-A4FU	NA
451ba679-d075-4078-abd8-d6e62118e39b	TCGA-EM-A4FQ	NA
451ba679-d075-4078-abd8-d6e62118e39b	TCGA-FY-A3I5	NA
451ba679-d075-4078-abd8-d6e62118e39b	TCGA-BJ-A28R	NA
451ba679-d075-4078-abd8-d6e62118e39b	TCGA-KS-A4I9	NA
451ba679-d075-4078-abd8-d6e62118e39b	TCGA-FY-A3TY	NA
451ba679-d075-4078-abd8-d6e62118e39b	TCGA-IM-A41Y	NA
451ba679-d075-4078-abd8-d6e62118e39b	TCGA-EM-A2OV	NA
451ba679-d075-4078-abd8-d6e62118e39b	TCGA-EM-A1YA	NA
451ba679-d075-4078-abd8-d6e62118e39b	TCGA-J8-A3O0	NA
451ba679-d075-4078-abd8-d6e62118e39b	TCGA-FY-A3RA	NA
451ba679-d075-4078-abd8-d6e62118e39b	TCGA-FY-A3WA	NA
451ba679-d075-4078-abd8-d6e62118e39b	TCGA-ET-A2MX	NA
451ba679-d075-4078-abd8-d6e62118e39b	TCGA-EM-A3FN	NA
451ba679-d075-4078-abd8-d6e62118e39b	TCGA-E3-A3DZ	NA
451ba679-d075-4078-abd8-d6e62118e39b	TCGA-BJ-A28S	NA
451ba679-d075-4078-abd8-d6e62118e39b	TCGA-ET-A3BQ	NA
451ba679-d075-4078-abd8-d6e62118e39b	TCGA-E3-A3E0	NA
451ba679-d075-4078-abd8-d6e62118e39b	TCGA-FY-A4B4	NA
451ba679-d075-4078-abd8-d6e62118e39b	TCGA-ET-A3DS	NA
451ba679-d075-4078-abd8-d6e62118e39b	TCGA-EL-A3D4	NA
451ba679-d075-4078-abd8-d6e62118e39b	TCGA-DJ-A2PZ	NA
451ba679-d075-4078-abd8-d6e62118e39b	TCGA-DJ-A3UW	NA
451ba679-d075-4078-abd8-d6e62118e39b	TCGA-FE-A232	NA
451ba679-d075-4078-abd8-d6e62118e39b	TCGA-ET-A25J	NA
451ba679-d075-4078-abd8-d6e62118e39b	TCGA-DJ-A2PV	NA
451ba679-d075-4078-abd8-d6e62118e39b	TCGA-EL-A3D0	NA
451ba679-d075-4078-abd8-d6e62118e39b	TCGA-FK-A3SD	NA
451ba679-d075-4078-abd8-d6e62118e39b	TCGA-J8-A42S	NA
451ba679-d075-4078-abd8-d6e62118e39b	TCGA-E3-A3E3	NA
451ba679-d075-4078-abd8-d6e62118e39b	TCGA-EL-A4KH	NA
451ba679-d075-4078-abd8-d6e62118e39b	TCGA-EL-A3CL	NA
451ba679-d075-4078-abd8-d6e62118e39b	TCGA-EL-A3T3	NA
451ba679-d075-4078-abd8-d6e62118e39b	TCGA-EM-A4FV	NA
451ba679-d075-4078-abd8-d6e62118e39b	TCGA-EM-A3AN	NA
451ba679-d075-4078-abd8-d6e62118e39b	TCGA-EL-A3ZT	NA
451ba679-d075-4078-abd8-d6e62118e39b	TCGA-DJ-A3V3	NA
451ba679-d075-4078-abd8-d6e62118e39b	TCGA-BJ-A0ZC	NA
451ba679-d075-4078-abd8-d6e62118e39b	TCGA-EM-A2CU	NA
451ba679-d075-4078-abd8-d6e62118e39b	TCGA-DJ-A3UN	NA
451ba679-d075-4078-abd8-d6e62118e39b	TCGA-EL-A4JX	NA
451ba679-d075-4078-abd8-d6e62118e39b	TCGA-EM-A3AI	NA
451ba679-d075-4078-abd8-d6e62118e39b	TCGA-EM-A22O	NA
451ba679-d075-4078-abd8-d6e62118e39b	TCGA-DE-A0Y2	NA
451ba679-d075-4078-abd8-d6e62118e39b	TCGA-FY-A4B0	NA
451ba679-d075-4078-abd8-d6e62118e39b	TCGA-BJ-A45J	NA
451ba679-d075-4078-abd8-d6e62118e39b	TCGA-BJ-A28Z	NA
451ba679-d075-4078-abd8-d6e62118e39b	TCGA-ET-A40Q	NA
451ba679-d075-4078-abd8-d6e62118e39b	TCGA-ET-A39K	NA
451ba679-d075-4078-abd8-d6e62118e39b	TCGA-DJ-A3US	NA
451ba679-d075-4078-abd8-d6e62118e39b	TCGA-EL-A4JV	NA
451ba679-d075-4078-abd8-d6e62118e39b	TCGA-KS-A4I1	NA
451ba679-d075-4078-abd8-d6e62118e39b	TCGA-FE-A231	NA
451ba679-d075-4078-abd8-d6e62118e39b	TCGA-EM-A3AR	NA
451ba679-d075-4078-abd8-d6e62118e39b	TCGA-EM-A2CQ	NA
451ba679-d075-4078-abd8-d6e62118e39b	TCGA-BJ-A2N8	NA
451ba679-d075-4078-abd8-d6e62118e39b	TCGA-BJ-A0Z0	NA
451ba679-d075-4078-abd8-d6e62118e39b	TCGA-FY-A40M	NA
451ba679-d075-4078-abd8-d6e62118e39b	TCGA-EL-A3CU	NA
451ba679-d075-4078-abd8-d6e62118e39b	TCGA-KS-A41I	NA
451ba679-d075-4078-abd8-d6e62118e39b	TCGA-EM-A2CS	NA
451ba679-d075-4078-abd8-d6e62118e39b	TCGA-CE-A27D	NA
451ba679-d075-4078-abd8-d6e62118e39b	TCGA-ET-A4KN	NA
451ba679-d075-4078-abd8-d6e62118e39b	TCGA-EM-A1CV	NA
451ba679-d075-4078-abd8-d6e62118e39b	TCGA-DJ-A3V6	NA
451ba679-d075-4078-abd8-d6e62118e39b	TCGA-EL-A3H2	NA
451ba679-d075-4078-abd8-d6e62118e39b	TCGA-EL-A3MY	NA
451ba679-d075-4078-abd8-d6e62118e39b	TCGA-BJ-A45H	NA
451ba679-d075-4078-abd8-d6e62118e39b	TCGA-DE-A2OL	NA
451ba679-d075-4078-abd8-d6e62118e39b	TCGA-DJ-A13O	NA
451ba679-d075-4078-abd8-d6e62118e39b	TCGA-EM-A2CK	NA
451ba679-d075-4078-abd8-d6e62118e39b	TCGA-DJ-A4UL	NA
451ba679-d075-4078-abd8-d6e62118e39b	TCGA-FK-A3S3	NA
451ba679-d075-4078-abd8-d6e62118e39b	TCGA-FE-A22Z	NA
451ba679-d075-4078-abd8-d6e62118e39b	TCGA-ET-A39T	NA
451ba679-d075-4078-abd8-d6e62118e39b	TCGA-DJ-A2Q7	NA
451ba679-d075-4078-abd8-d6e62118e39b	TCGA-DJ-A3V2	NA
451ba679-d075-4078-abd8-d6e62118e39b	TCGA-ET-A40P	NA
451ba679-d075-4078-abd8-d6e62118e39b	TCGA-DJ-A3V5	NA
451ba679-d075-4078-abd8-d6e62118e39b	TCGA-FK-A4UB	NA
451ba679-d075-4078-abd8-d6e62118e39b	TCGA-FE-A237	NA
451ba679-d075-4078-abd8-d6e62118e39b	TCGA-ET-A2N5	NA
451ba679-d075-4078-abd8-d6e62118e39b	TCGA-GE-A2C6	NA
451ba679-d075-4078-abd8-d6e62118e39b	TCGA-FY-A3W9	NA
451ba679-d075-4078-abd8-d6e62118e39b	TCGA-DE-A69K	NA
451ba679-d075-4078-abd8-d6e62118e39b	TCGA-ET-A25M	NA
451ba679-d075-4078-abd8-d6e62118e39b	TCGA-EM-A2P0	NA
451ba679-d075-4078-abd8-d6e62118e39b	TCGA-H2-A421	NA
451ba679-d075-4078-abd8-d6e62118e39b	TCGA-CE-A483	NA
451ba679-d075-4078-abd8-d6e62118e39b	TCGA-FY-A76V	NA
451ba679-d075-4078-abd8-d6e62118e39b	TCGA-DO-A2HM	NA
451ba679-d075-4078-abd8-d6e62118e39b	TCGA-IM-A3U2	NA
451ba679-d075-4078-abd8-d6e62118e39b	TCGA-FK-A3SG	NA
451ba679-d075-4078-abd8-d6e62118e39b	TCGA-EM-A22Q	NA
451ba679-d075-4078-abd8-d6e62118e39b	TCGA-EL-A3GX	NA
451ba679-d075-4078-abd8-d6e62118e39b	TCGA-DE-A4MC	NA
451ba679-d075-4078-abd8-d6e62118e39b	TCGA-EL-A3T0	NA
451ba679-d075-4078-abd8-d6e62118e39b	TCGA-DE-A4M9	NA
451ba679-d075-4078-abd8-d6e62118e39b	TCGA-BJ-A0ZH	NA
451ba679-d075-4078-abd8-d6e62118e39b	TCGA-E8-A416	NA
451ba679-d075-4078-abd8-d6e62118e39b	TCGA-DJ-A4V5	NA
451ba679-d075-4078-abd8-d6e62118e39b	TCGA-BJ-A0Z9	NA
451ba679-d075-4078-abd8-d6e62118e39b	TCGA-ET-A39N	NA
451ba679-d075-4078-abd8-d6e62118e39b	TCGA-E3-A3E1	NA
451ba679-d075-4078-abd8-d6e62118e39b	TCGA-BJ-A0ZJ	NA
451ba679-d075-4078-abd8-d6e62118e39b	TCGA-FK-A3SB	NA
451ba679-d075-4078-abd8-d6e62118e39b	TCGA-KS-A4ID	NA
451ba679-d075-4078-abd8-d6e62118e39b	TCGA-DE-A4MA	NA
451ba679-d075-4078-abd8-d6e62118e39b	TCGA-EL-A4K9	NA
451ba679-d075-4078-abd8-d6e62118e39b	TCGA-ET-A3BX	NA
451ba679-d075-4078-abd8-d6e62118e39b	TCGA-EL-A3T9	NA
451ba679-d075-4078-abd8-d6e62118e39b	TCGA-EM-A1YD	NA
451ba679-d075-4078-abd8-d6e62118e39b	TCGA-EL-A3T2	NA
451ba679-d075-4078-abd8-d6e62118e39b	TCGA-FY-A40K	NA
451ba679-d075-4078-abd8-d6e62118e39b	TCGA-DJ-A13S	NA
451ba679-d075-4078-abd8-d6e62118e39b	TCGA-EL-A3CS	NA
451ba679-d075-4078-abd8-d6e62118e39b	TCGA-DJ-A2Q0	NA
451ba679-d075-4078-abd8-d6e62118e39b	TCGA-BJ-A0ZF	NA
451ba679-d075-4078-abd8-d6e62118e39b	TCGA-DJ-A13U	NA
451ba679-d075-4078-abd8-d6e62118e39b	TCGA-BJ-A45K	NA
451ba679-d075-4078-abd8-d6e62118e39b	TCGA-EM-A3OB	NA
451ba679-d075-4078-abd8-d6e62118e39b	TCGA-EL-A3H1	NA
451ba679-d075-4078-abd8-d6e62118e39b	TCGA-EM-A4FR	NA
451ba679-d075-4078-abd8-d6e62118e39b	TCGA-KS-A41F	NA
451ba679-d075-4078-abd8-d6e62118e39b	TCGA-DJ-A3V7	NA
451ba679-d075-4078-abd8-d6e62118e39b	TCGA-H2-A422	NA
451ba679-d075-4078-abd8-d6e62118e39b	TCGA-EM-A3FM	NA
451ba679-d075-4078-abd8-d6e62118e39b	TCGA-EL-A3T6	NA
451ba679-d075-4078-abd8-d6e62118e39b	TCGA-FY-A3R6	NA
451ba679-d075-4078-abd8-d6e62118e39b	TCGA-E3-A3E5	NA
451ba679-d075-4078-abd8-d6e62118e39b	TCGA-EM-A22M	NA
451ba679-d075-4078-abd8-d6e62118e39b	TCGA-IM-A41Z	NA
451ba679-d075-4078-abd8-d6e62118e39b	TCGA-EL-A3CX	NA
451ba679-d075-4078-abd8-d6e62118e39b	TCGA-E8-A417	NA
451ba679-d075-4078-abd8-d6e62118e39b	TCGA-ET-A3BP	NA
451ba679-d075-4078-abd8-d6e62118e39b	TCGA-DJ-A3VK	NA
451ba679-d075-4078-abd8-d6e62118e39b	TCGA-EM-A3SY	NA
451ba679-d075-4078-abd8-d6e62118e39b	TCGA-EL-A3ZR	NA
451ba679-d075-4078-abd8-d6e62118e39b	TCGA-DJ-A4UW	NA
451ba679-d075-4078-abd8-d6e62118e39b	TCGA-EM-A3O8	NA
451ba679-d075-4078-abd8-d6e62118e39b	TCGA-EL-A3T1	NA
451ba679-d075-4078-abd8-d6e62118e39b	TCGA-E8-A2EA	NA
451ba679-d075-4078-abd8-d6e62118e39b	TCGA-EL-A3T8	NA
451ba679-d075-4078-abd8-d6e62118e39b	TCGA-EM-A2OX	NA
451ba679-d075-4078-abd8-d6e62118e39b	TCGA-DJ-A13V	NA
451ba679-d075-4078-abd8-d6e62118e39b	TCGA-DJ-A1QQ	NA
451ba679-d075-4078-abd8-d6e62118e39b	TCGA-ET-A39R	NA
451ba679-d075-4078-abd8-d6e62118e39b	TCGA-J8-A3YG	NA
451ba679-d075-4078-abd8-d6e62118e39b	TCGA-CE-A485	NA
451ba679-d075-4078-abd8-d6e62118e39b	TCGA-EM-A2P1	NA
451ba679-d075-4078-abd8-d6e62118e39b	TCGA-L6-A4EP	NA
451ba679-d075-4078-abd8-d6e62118e39b	TCGA-DJ-A3UT	NA
451ba679-d075-4078-abd8-d6e62118e39b	TCGA-ET-A2N3	NA
451ba679-d075-4078-abd8-d6e62118e39b	TCGA-DE-A69J	NA
451ba679-d075-4078-abd8-d6e62118e39b	TCGA-DJ-A2PS	NA
451ba679-d075-4078-abd8-d6e62118e39b	TCGA-ET-A3DT	NA
451ba679-d075-4078-abd8-d6e62118e39b	TCGA-DJ-A2Q2	NA
451ba679-d075-4078-abd8-d6e62118e39b	TCGA-ET-A3DR	NA
451ba679-d075-4078-abd8-d6e62118e39b	TCGA-J8-A3YH	NA
451ba679-d075-4078-abd8-d6e62118e39b	TCGA-EL-A3TB	NA
451ba679-d075-4078-abd8-d6e62118e39b	TCGA-BJ-A45C	NA
451ba679-d075-4078-abd8-d6e62118e39b	TCGA-CE-A13K	NA
451ba679-d075-4078-abd8-d6e62118e39b	TCGA-DJ-A2PX	NA
451ba679-d075-4078-abd8-d6e62118e39b	TCGA-EL-A3ZS	NA
451ba679-d075-4078-abd8-d6e62118e39b	TCGA-E8-A419	NA
451ba679-d075-4078-abd8-d6e62118e39b	TCGA-DJ-A3UX	NA
451ba679-d075-4078-abd8-d6e62118e39b	TCGA-BJ-A0ZG	NA
451ba679-d075-4078-abd8-d6e62118e39b	TCGA-DJ-A3V8	NA
451ba679-d075-4078-abd8-d6e62118e39b	TCGA-EL-A4K2	NA
451ba679-d075-4078-abd8-d6e62118e39b	TCGA-DE-A4M8	NA
451ba679-d075-4078-abd8-d6e62118e39b	TCGA-CE-A482	NA
451ba679-d075-4078-abd8-d6e62118e39b	TCGA-E8-A44K	NA
451ba679-d075-4078-abd8-d6e62118e39b	TCGA-EM-A2OW	NA
451ba679-d075-4078-abd8-d6e62118e39b	TCGA-BJ-A3F0	NA
451ba679-d075-4078-abd8-d6e62118e39b	TCGA-BJ-A28W	NA
451ba679-d075-4078-abd8-d6e62118e39b	TCGA-DJ-A3VF	NA
451ba679-d075-4078-abd8-d6e62118e39b	TCGA-FE-A3PC	NA
451ba679-d075-4078-abd8-d6e62118e39b	TCGA-BJ-A28T	NA
451ba679-d075-4078-abd8-d6e62118e39b	TCGA-E8-A432	NA
451ba679-d075-4078-abd8-d6e62118e39b	TCGA-EL-A3GO	NA
451ba679-d075-4078-abd8-d6e62118e39b	TCGA-EL-A4K1	NA
451ba679-d075-4078-abd8-d6e62118e39b	TCGA-EM-A22L	NA
451ba679-d075-4078-abd8-d6e62118e39b	TCGA-DJ-A3UZ	NA
451ba679-d075-4078-abd8-d6e62118e39b	TCGA-EL-A3CY	NA
451ba679-d075-4078-abd8-d6e62118e39b	TCGA-BJ-A0ZE	NA
451ba679-d075-4078-abd8-d6e62118e39b	TCGA-BJ-A18Y	NA
451ba679-d075-4078-abd8-d6e62118e39b	TCGA-DJ-A4UT	NA
451ba679-d075-4078-abd8-d6e62118e39b	TCGA-DJ-A2Q3	NA
451ba679-d075-4078-abd8-d6e62118e39b	TCGA-DJ-A2Q6	NA
451ba679-d075-4078-abd8-d6e62118e39b	TCGA-FK-A3SE	NA
451ba679-d075-4078-abd8-d6e62118e39b	TCGA-DJ-A2QA	NA
451ba679-d075-4078-abd8-d6e62118e39b	TCGA-FY-A2QD	NA
451ba679-d075-4078-abd8-d6e62118e39b	TCGA-EL-A3GR	NA
451ba679-d075-4078-abd8-d6e62118e39b	TCGA-EL-A3T7	NA
451ba679-d075-4078-abd8-d6e62118e39b	TCGA-FE-A230	NA
451ba679-d075-4078-abd8-d6e62118e39b	TCGA-EM-A3FO	NA
451ba679-d075-4078-abd8-d6e62118e39b	TCGA-DJ-A3VB	NA
451ba679-d075-4078-abd8-d6e62118e39b	TCGA-BJ-A28X	NA
451ba679-d075-4078-abd8-d6e62118e39b	TCGA-FY-A3NN	NA
451ba679-d075-4078-abd8-d6e62118e39b	TCGA-EM-A1YB	NA
451ba679-d075-4078-abd8-d6e62118e39b	TCGA-ET-A3DV	NA
451ba679-d075-4078-abd8-d6e62118e39b	TCGA-EL-A4KD	NA
451ba679-d075-4078-abd8-d6e62118e39b	TCGA-BJ-A192	NA
451ba679-d075-4078-abd8-d6e62118e39b	TCGA-L6-A4EU	NA
451ba679-d075-4078-abd8-d6e62118e39b	TCGA-DJ-A2QB	NA
451ba679-d075-4078-abd8-d6e62118e39b	TCGA-DJ-A4V4	NA
451ba679-d075-4078-abd8-d6e62118e39b	TCGA-DO-A1K0	NA
451ba679-d075-4078-abd8-d6e62118e39b	TCGA-EM-A4FF	NA
451ba679-d075-4078-abd8-d6e62118e39b	TCGA-DJ-A3V0	NA
451ba679-d075-4078-abd8-d6e62118e39b	TCGA-BJ-A45G	NA
451ba679-d075-4078-abd8-d6e62118e39b	TCGA-FY-A3R7	NA
451ba679-d075-4078-abd8-d6e62118e39b	TCGA-EM-A2P2	NA
451ba679-d075-4078-abd8-d6e62118e39b	TCGA-DJ-A13M	NA
451ba679-d075-4078-abd8-d6e62118e39b	TCGA-EL-A3D1	NA
451ba679-d075-4078-abd8-d6e62118e39b	TCGA-BJ-A28V	NA
451ba679-d075-4078-abd8-d6e62118e39b	TCGA-BJ-A3EZ	NA
451ba679-d075-4078-abd8-d6e62118e39b	TCGA-H2-A3RI	NA
451ba679-d075-4078-abd8-d6e62118e39b	TCGA-DJ-A3VG	NA
451ba679-d075-4078-abd8-d6e62118e39b	TCGA-ET-A3DU	NA
451ba679-d075-4078-abd8-d6e62118e39b	TCGA-ET-A3BO	NA
451ba679-d075-4078-abd8-d6e62118e39b	TCGA-ET-A3BV	NA
451ba679-d075-4078-abd8-d6e62118e39b	TCGA-EM-A3FP	NA
451ba679-d075-4078-abd8-d6e62118e39b	TCGA-ET-A25O	NA
451ba679-d075-4078-abd8-d6e62118e39b	TCGA-DE-A0Y3	NA
451ba679-d075-4078-abd8-d6e62118e39b	TCGA-QD-A8IV	NA
451ba679-d075-4078-abd8-d6e62118e39b	TCGA-E8-A415	NA
451ba679-d075-4078-abd8-d6e62118e39b	TCGA-EM-A22J	NA
451ba679-d075-4078-abd8-d6e62118e39b	TCGA-DJ-A4UR	NA
451ba679-d075-4078-abd8-d6e62118e39b	TCGA-BJ-A45I	NA
451ba679-d075-4078-abd8-d6e62118e39b	TCGA-DJ-A3UR	NA
451ba679-d075-4078-abd8-d6e62118e39b	TCGA-EM-A22N	NA
451ba679-d075-4078-abd8-d6e62118e39b	TCGA-FY-A3BL	NA
451ba679-d075-4078-abd8-d6e62118e39b	TCGA-FY-A3R8	NA
451ba679-d075-4078-abd8-d6e62118e39b	TCGA-FE-A235	NA
451ba679-d075-4078-abd8-d6e62118e39b	TCGA-DJ-A13L	NA
451ba679-d075-4078-abd8-d6e62118e39b	TCGA-ET-A3BS	NA
451ba679-d075-4078-abd8-d6e62118e39b	TCGA-EM-A2CT	NA
451ba679-d075-4078-abd8-d6e62118e39b	TCGA-ET-A40S	NA
451ba679-d075-4078-abd8-d6e62118e39b	TCGA-J8-A3YE	NA
451ba679-d075-4078-abd8-d6e62118e39b	TCGA-EL-A3CZ	NA
451ba679-d075-4078-abd8-d6e62118e39b	TCGA-EM-A3FJ	NA
451ba679-d075-4078-abd8-d6e62118e39b	TCGA-EM-A2P3	NA
451ba679-d075-4078-abd8-d6e62118e39b	TCGA-EM-A4G1	NA
451ba679-d075-4078-abd8-d6e62118e39b	TCGA-EL-A3GW	NA
451ba679-d075-4078-abd8-d6e62118e39b	TCGA-DJ-A13P	NA
451ba679-d075-4078-abd8-d6e62118e39b	TCGA-DJ-A3VL	NA
451ba679-d075-4078-abd8-d6e62118e39b	TCGA-DJ-A1QG	NA
451ba679-d075-4078-abd8-d6e62118e39b	TCGA-BJ-A2N7	NA
451ba679-d075-4078-abd8-d6e62118e39b	TCGA-BJ-A4O9	NA
451ba679-d075-4078-abd8-d6e62118e39b	TCGA-DE-A4MD	NA
451ba679-d075-4078-abd8-d6e62118e39b	TCGA-FY-A3I4	NA
451ba679-d075-4078-abd8-d6e62118e39b	TCGA-ET-A39L	NA
451ba679-d075-4078-abd8-d6e62118e39b	TCGA-EM-A3FL	NA
451ba679-d075-4078-abd8-d6e62118e39b	TCGA-ET-A39O	NA
451ba679-d075-4078-abd8-d6e62118e39b	TCGA-IM-A3ED	NA
451ba679-d075-4078-abd8-d6e62118e39b	TCGA-FY-A3YR	NA
451ba679-d075-4078-abd8-d6e62118e39b	TCGA-KS-A4IB	NA
451ba679-d075-4078-abd8-d6e62118e39b	TCGA-EM-A2OY	NA
451ba679-d075-4078-abd8-d6e62118e39b	TCGA-EL-A3TA	NA
451ba679-d075-4078-abd8-d6e62118e39b	TCGA-DJ-A2PW	NA
451ba679-d075-4078-abd8-d6e62118e39b	TCGA-BJ-A291	NA
451ba679-d075-4078-abd8-d6e62118e39b	TCGA-DJ-A3UM	NA
451ba679-d075-4078-abd8-d6e62118e39b	TCGA-EM-A3ST	NA
451ba679-d075-4078-abd8-d6e62118e39b	TCGA-E8-A413	NA
451ba679-d075-4078-abd8-d6e62118e39b	TCGA-DJ-A2PO	NA
451ba679-d075-4078-abd8-d6e62118e39b	TCGA-DJ-A3UK	NA
451ba679-d075-4078-abd8-d6e62118e39b	TCGA-L6-A4EQ	NA
451ba679-d075-4078-abd8-d6e62118e39b	TCGA-DJ-A3UO	NA
451ba679-d075-4078-abd8-d6e62118e39b	TCGA-ET-A3BT	NA
451ba679-d075-4078-abd8-d6e62118e39b	TCGA-EM-A3AJ	NA
451ba679-d075-4078-abd8-d6e62118e39b	TCGA-FY-A3R9	NA
451ba679-d075-4078-abd8-d6e62118e39b	TCGA-DJ-A1QD	NA
451ba679-d075-4078-abd8-d6e62118e39b	TCGA-DJ-A4V2	NA
451ba679-d075-4078-abd8-d6e62118e39b	TCGA-EM-A2CJ	NA
451ba679-d075-4078-abd8-d6e62118e39b	TCGA-EL-A4K7	NA
451ba679-d075-4078-abd8-d6e62118e39b	TCGA-BJ-A0ZB	NA
451ba679-d075-4078-abd8-d6e62118e39b	TCGA-EL-A4KG	NA
451ba679-d075-4078-abd8-d6e62118e39b	TCGA-DJ-A3VD	NA
451ba679-d075-4078-abd8-d6e62118e39b	TCGA-DJ-A1QE	NA
451ba679-d075-4078-abd8-d6e62118e39b	TCGA-IM-A3U3	NA
451ba679-d075-4078-abd8-d6e62118e39b	TCGA-BJ-A45F	NA
451ba679-d075-4078-abd8-d6e62118e39b	TCGA-MK-A4N6	NA
451ba679-d075-4078-abd8-d6e62118e39b	TCGA-EL-A3GP	NA
451ba679-d075-4078-abd8-d6e62118e39b	TCGA-EL-A3GU	NA
451ba679-d075-4078-abd8-d6e62118e39b	TCGA-EM-A22K	NA
451ba679-d075-4078-abd8-d6e62118e39b	TCGA-CE-A3ME	NA
451ba679-d075-4078-abd8-d6e62118e39b	TCGA-ET-A39S	NA
451ba679-d075-4078-abd8-d6e62118e39b	TCGA-E8-A436	NA
451ba679-d075-4078-abd8-d6e62118e39b	TCGA-FE-A238	NA
451ba679-d075-4078-abd8-d6e62118e39b	TCGA-E3-A3DY	NA
451ba679-d075-4078-abd8-d6e62118e39b	TCGA-KS-A4I7	NA
451ba679-d075-4078-abd8-d6e62118e39b	TCGA-EL-A3H4	NA
451ba679-d075-4078-abd8-d6e62118e39b	TCGA-DJ-A3VE	NA
451ba679-d075-4078-abd8-d6e62118e39b	TCGA-EM-A4FO	NA
451ba679-d075-4078-abd8-d6e62118e39b	TCGA-4C-A93U	NA
451ba679-d075-4078-abd8-d6e62118e39b	TCGA-L6-A4ET	NA
451ba679-d075-4078-abd8-d6e62118e39b	TCGA-ET-A25G	NA
451ba679-d075-4078-abd8-d6e62118e39b	TCGA-EL-A3ZL	NA
451ba679-d075-4078-abd8-d6e62118e39b	TCGA-IM-A420	NA
451ba679-d075-4078-abd8-d6e62118e39b	TCGA-DJ-A2Q1	NA
451ba679-d075-4078-abd8-d6e62118e39b	TCGA-FK-A3SH	NA
451ba679-d075-4078-abd8-d6e62118e39b	TCGA-DJ-A1QL	NA
451ba679-d075-4078-abd8-d6e62118e39b	TCGA-FE-A234	NA
451ba679-d075-4078-abd8-d6e62118e39b	TCGA-H2-A26U	NA
451ba679-d075-4078-abd8-d6e62118e39b	TCGA-CE-A484	NA
451ba679-d075-4078-abd8-d6e62118e39b	TCGA-DJ-A3VJ	NA
451ba679-d075-4078-abd8-d6e62118e39b	TCGA-EM-A1YE	NA
451ba679-d075-4078-abd8-d6e62118e39b	TCGA-FE-A233	NA
451ba679-d075-4078-abd8-d6e62118e39b	TCGA-ET-A2N1	NA
451ba679-d075-4078-abd8-d6e62118e39b	TCGA-BJ-A45D	NA
451ba679-d075-4078-abd8-d6e62118e39b	TCGA-BJ-A2P4	NA
451ba679-d075-4078-abd8-d6e62118e39b	TCGA-EM-A3AQ	NA
451ba679-d075-4078-abd8-d6e62118e39b	TCGA-EM-A1CS	NA
451ba679-d075-4078-abd8-d6e62118e39b	TCGA-KS-A4I5	NA
451ba679-d075-4078-abd8-d6e62118e39b	TCGA-EL-A3GV	NA
451ba679-d075-4078-abd8-d6e62118e39b	TCGA-ET-A39M	NA
451ba679-d075-4078-abd8-d6e62118e39b	TCGA-EL-A3D5	NA
451ba679-d075-4078-abd8-d6e62118e39b	TCGA-EL-A3MX	NA
451ba679-d075-4078-abd8-d6e62118e39b	TCGA-EL-A3ZP	NA
451ba679-d075-4078-abd8-d6e62118e39b	TCGA-ET-A2MY	NA
451ba679-d075-4078-abd8-d6e62118e39b	TCGA-E8-A418	NA
451ba679-d075-4078-abd8-d6e62118e39b	TCGA-ET-A25N	NA
451ba679-d075-4078-abd8-d6e62118e39b	TCGA-DJ-A2PQ	NA
451ba679-d075-4078-abd8-d6e62118e39b	TCGA-EM-A22I	NA
451ba679-d075-4078-abd8-d6e62118e39b	TCGA-EL-A3MW	NA
451ba679-d075-4078-abd8-d6e62118e39b	TCGA-E3-A3E2	NA
451ba679-d075-4078-abd8-d6e62118e39b	TCGA-E8-A434	NA
451ba679-d075-4078-abd8-d6e62118e39b	TCGA-DJ-A2Q4	NA
451ba679-d075-4078-abd8-d6e62118e39b	TCGA-MK-A4N7	NA
451ba679-d075-4078-abd8-d6e62118e39b	TCGA-E8-A438	NA
451ba679-d075-4078-abd8-d6e62118e39b	TCGA-DJ-A1QO	NA
451ba679-d075-4078-abd8-d6e62118e39b	TCGA-DJ-A3UV	NA
451ba679-d075-4078-abd8-d6e62118e39b	TCGA-E8-A3X7	NA
451ba679-d075-4078-abd8-d6e62118e39b	TCGA-DJ-A1QH	NA
451ba679-d075-4078-abd8-d6e62118e39b	TCGA-BJ-A0YZ	NA
451ba679-d075-4078-abd8-d6e62118e39b	TCGA-E8-A2JQ	NA
451ba679-d075-4078-abd8-d6e62118e39b	TCGA-FY-A3NM	NA
451ba679-d075-4078-abd8-d6e62118e39b	TCGA-EL-A3MZ	NA
451ba679-d075-4078-abd8-d6e62118e39b	TCGA-EM-A4FN	NA
451ba679-d075-4078-abd8-d6e62118e39b	TCGA-ET-A3DQ	NA
451ba679-d075-4078-abd8-d6e62118e39b	TCGA-BJ-A0Z2	NA
451ba679-d075-4078-abd8-d6e62118e39b	TCGA-DJ-A2Q8	NA
451ba679-d075-4078-abd8-d6e62118e39b	TCGA-BJ-A2NA	NA
451ba679-d075-4078-abd8-d6e62118e39b	TCGA-KS-A4I3	NA
451ba679-d075-4078-abd8-d6e62118e39b	TCGA-EL-A3H8	NA
451ba679-d075-4078-abd8-d6e62118e39b	TCGA-EL-A3H7	NA
451ba679-d075-4078-abd8-d6e62118e39b	TCGA-J8-A3O1	NA
451ba679-d075-4078-abd8-d6e62118e39b	TCGA-DJ-A2PN	NA
451ba679-d075-4078-abd8-d6e62118e39b	TCGA-EL-A3CV	NA
451ba679-d075-4078-abd8-d6e62118e39b	TCGA-FE-A239	NA
451ba679-d075-4078-abd8-d6e62118e39b	TCGA-DJ-A1QF	NA
451ba679-d075-4078-abd8-d6e62118e39b	TCGA-BJ-A3PR	NA
451ba679-d075-4078-abd8-d6e62118e39b	TCGA-DJ-A2PY	NA
451ba679-d075-4078-abd8-d6e62118e39b	TCGA-J8-A4HW	NA
451ba679-d075-4078-abd8-d6e62118e39b	TCGA-EL-A3CO	NA
451ba679-d075-4078-abd8-d6e62118e39b	TCGA-FE-A23A	NA
451ba679-d075-4078-abd8-d6e62118e39b	TCGA-EM-A3SU	NA
451ba679-d075-4078-abd8-d6e62118e39b	TCGA-EM-A3FQ	NA
451ba679-d075-4078-abd8-d6e62118e39b	TCGA-DJ-A4V0	NA
4eb4870b-e8b3-43c8-ab40-47ce19683667	TCGA-EL-A3N3	NA
4eb4870b-e8b3-43c8-ab40-47ce19683667	TCGA-FY-A4B3	NA
4eb4870b-e8b3-43c8-ab40-47ce19683667	TCGA-J8-A3YF	NA
4eb4870b-e8b3-43c8-ab40-47ce19683667	TCGA-EL-A3CW	NA
4eb4870b-e8b3-43c8-ab40-47ce19683667	TCGA-FY-A3NP	NA
4eb4870b-e8b3-43c8-ab40-47ce19683667	TCGA-DJ-A3UY	NA
4eb4870b-e8b3-43c8-ab40-47ce19683667	TCGA-H2-A3RH	NA
4eb4870b-e8b3-43c8-ab40-47ce19683667	TCGA-J8-A3O2	NA
4eb4870b-e8b3-43c8-ab40-47ce19683667	TCGA-EM-A2CO	NA
4eb4870b-e8b3-43c8-ab40-47ce19683667	TCGA-EL-A3ZM	NA
4eb4870b-e8b3-43c8-ab40-47ce19683667	TCGA-BJ-A190	NA
4eb4870b-e8b3-43c8-ab40-47ce19683667	TCGA-DJ-A2PP	NA
4eb4870b-e8b3-43c8-ab40-47ce19683667	TCGA-FE-A3PB	NA
4eb4870b-e8b3-43c8-ab40-47ce19683667	TCGA-DJ-A2Q9	NA
4eb4870b-e8b3-43c8-ab40-47ce19683667	TCGA-EL-A4K0	NA
4eb4870b-e8b3-43c8-ab40-47ce19683667	TCGA-DE-A3KN	NA
4eb4870b-e8b3-43c8-ab40-47ce19683667	TCGA-ET-A25R	NA
4eb4870b-e8b3-43c8-ab40-47ce19683667	TCGA-EM-A1YC	NA
4eb4870b-e8b3-43c8-ab40-47ce19683667	TCGA-DJ-A13T	NA
4eb4870b-e8b3-43c8-ab40-47ce19683667	TCGA-EM-A3AL	NA
4eb4870b-e8b3-43c8-ab40-47ce19683667	TCGA-ET-A3DO	NA
4eb4870b-e8b3-43c8-ab40-47ce19683667	TCGA-BJ-A18Z	NA
4eb4870b-e8b3-43c8-ab40-47ce19683667	TCGA-EM-A4FK	NA
4eb4870b-e8b3-43c8-ab40-47ce19683667	TCGA-EM-A3FK	NA
4eb4870b-e8b3-43c8-ab40-47ce19683667	TCGA-BJ-A0Z5	NA
4eb4870b-e8b3-43c8-ab40-47ce19683667	TCGA-ET-A25I	NA
4eb4870b-e8b3-43c8-ab40-47ce19683667	TCGA-BJ-A4O8	NA
4eb4870b-e8b3-43c8-ab40-47ce19683667	TCGA-EM-A3SZ	NA
4eb4870b-e8b3-43c8-ab40-47ce19683667	TCGA-EM-A3AP	NA
4eb4870b-e8b3-43c8-ab40-47ce19683667	TCGA-FE-A3PA	NA
4eb4870b-e8b3-43c8-ab40-47ce19683667	TCGA-ET-A25P	NA
4eb4870b-e8b3-43c8-ab40-47ce19683667	TCGA-EM-A4FM	NA
4eb4870b-e8b3-43c8-ab40-47ce19683667	TCGA-DJ-A2PU	NA
4eb4870b-e8b3-43c8-ab40-47ce19683667	TCGA-DJ-A2Q5	NA
4eb4870b-e8b3-43c8-ab40-47ce19683667	TCGA-EM-A3SX	NA
4eb4870b-e8b3-43c8-ab40-47ce19683667	TCGA-EL-A3ZH	NA
4eb4870b-e8b3-43c8-ab40-47ce19683667	TCGA-EL-A3GY	NA
4eb4870b-e8b3-43c8-ab40-47ce19683667	TCGA-CE-A3MD	NA
4eb4870b-e8b3-43c8-ab40-47ce19683667	TCGA-DO-A1JZ	NA
4eb4870b-e8b3-43c8-ab40-47ce19683667	TCGA-ET-A39J	NA
4eb4870b-e8b3-43c8-ab40-47ce19683667	TCGA-DJ-A3VI	NA
4eb4870b-e8b3-43c8-ab40-47ce19683667	TCGA-ET-A3DP	NA
4eb4870b-e8b3-43c8-ab40-47ce19683667	TCGA-EM-A3AO	NA
4eb4870b-e8b3-43c8-ab40-47ce19683667	TCGA-EM-A22P	NA
4eb4870b-e8b3-43c8-ab40-47ce19683667	TCGA-EL-A4KI	NA
4eb4870b-e8b3-43c8-ab40-47ce19683667	TCGA-E8-A437	NA
4eb4870b-e8b3-43c8-ab40-47ce19683667	TCGA-BJ-A2N9	NA
4eb4870b-e8b3-43c8-ab40-47ce19683667	TCGA-DJ-A3VM	NA
4eb4870b-e8b3-43c8-ab40-47ce19683667	TCGA-DJ-A2QC	NA
4eb4870b-e8b3-43c8-ab40-47ce19683667	TCGA-EL-A3ZN	NA
4eb4870b-e8b3-43c8-ab40-47ce19683667	TCGA-EM-A2OZ	NA
4eb4870b-e8b3-43c8-ab40-47ce19683667	TCGA-DJ-A1QN	NA
4eb4870b-e8b3-43c8-ab40-47ce19683667	TCGA-EL-A3D6	NA
4eb4870b-e8b3-43c8-ab40-47ce19683667	TCGA-ET-A2N0	NA
4eb4870b-e8b3-43c8-ab40-47ce19683667	TCGA-EM-A2CR	NA
4eb4870b-e8b3-43c8-ab40-47ce19683667	TCGA-MK-A84Z	NA
4eb4870b-e8b3-43c8-ab40-47ce19683667	TCGA-EL-A3CM	NA
4eb4870b-e8b3-43c8-ab40-47ce19683667	TCGA-EM-A1CW	NA
4eb4870b-e8b3-43c8-ab40-47ce19683667	TCGA-DE-A7U5	NA
4eb4870b-e8b3-43c8-ab40-47ce19683667	TCGA-KS-A41J	NA
4eb4870b-e8b3-43c8-ab40-47ce19683667	TCGA-E8-A414	NA
4eb4870b-e8b3-43c8-ab40-47ce19683667	TCGA-EL-A3GS	NA
4eb4870b-e8b3-43c8-ab40-47ce19683667	TCGA-EM-A3OA	NA
4eb4870b-e8b3-43c8-ab40-47ce19683667	TCGA-BJ-A191	NA
4eb4870b-e8b3-43c8-ab40-47ce19683667	TCGA-ET-A40R	NA
4eb4870b-e8b3-43c8-ab40-47ce19683667	TCGA-MK-A4N9	NA
4eb4870b-e8b3-43c8-ab40-47ce19683667	TCGA-DJ-A4UP	NA
4eb4870b-e8b3-43c8-ab40-47ce19683667	TCGA-EL-A3CR	NA
4eb4870b-e8b3-43c8-ab40-47ce19683667	TCGA-H2-A2K9	NA
4eb4870b-e8b3-43c8-ab40-47ce19683667	TCGA-DJ-A3UP	NA
4eb4870b-e8b3-43c8-ab40-47ce19683667	TCGA-DJ-A4UQ	NA
4eb4870b-e8b3-43c8-ab40-47ce19683667	TCGA-EL-A3ZG	NA
4eb4870b-e8b3-43c8-ab40-47ce19683667	TCGA-EM-A2CL	NA
4eb4870b-e8b3-43c8-ab40-47ce19683667	TCGA-DJ-A3VA	NA
4eb4870b-e8b3-43c8-ab40-47ce19683667	TCGA-EM-A1CT	NA
4eb4870b-e8b3-43c8-ab40-47ce19683667	TCGA-ET-A4KQ	NA
4eb4870b-e8b3-43c8-ab40-47ce19683667	TCGA-EL-A4K4	NA
4eb4870b-e8b3-43c8-ab40-47ce19683667	TCGA-BJ-A3PT	NA
4eb4870b-e8b3-43c8-ab40-47ce19683667	TCGA-EM-A3O3	NA
4eb4870b-e8b3-43c8-ab40-47ce19683667	TCGA-EM-A2CM	NA
4eb4870b-e8b3-43c8-ab40-47ce19683667	TCGA-J8-A4HY	NA
4eb4870b-e8b3-43c8-ab40-47ce19683667	TCGA-EM-A3FR	NA
4eb4870b-e8b3-43c8-ab40-47ce19683667	TCGA-CE-A481	NA
4eb4870b-e8b3-43c8-ab40-47ce19683667	TCGA-ET-A40T	NA
4eb4870b-e8b3-43c8-ab40-47ce19683667	TCGA-ET-A3BW	NA
4eb4870b-e8b3-43c8-ab40-47ce19683667	TCGA-DJ-A2PR	NA
4eb4870b-e8b3-43c8-ab40-47ce19683667	TCGA-E8-A44M	NA
4eb4870b-e8b3-43c8-ab40-47ce19683667	TCGA-DJ-A3V9	NA
4eb4870b-e8b3-43c8-ab40-47ce19683667	TCGA-EM-A2CP	NA
4eb4870b-e8b3-43c8-ab40-47ce19683667	TCGA-ET-A25K	NA
4eb4870b-e8b3-43c8-ab40-47ce19683667	TCGA-EL-A3GZ	NA
4eb4870b-e8b3-43c8-ab40-47ce19683667	TCGA-FE-A236	NA
4eb4870b-e8b3-43c8-ab40-47ce19683667	TCGA-EL-A3ZQ	NA
4eb4870b-e8b3-43c8-ab40-47ce19683667	TCGA-BJ-A0Z3	NA
4eb4870b-e8b3-43c8-ab40-47ce19683667	TCGA-EM-A3O9	NA
4eb4870b-e8b3-43c8-ab40-47ce19683667	TCGA-EL-A3N2	NA
4eb4870b-e8b3-43c8-ab40-47ce19683667	TCGA-DJ-A3V4	NA
4eb4870b-e8b3-43c8-ab40-47ce19683667	TCGA-EL-A3CP	NA
4eb4870b-e8b3-43c8-ab40-47ce19683667	TCGA-DJ-A1QM	NA
4eb4870b-e8b3-43c8-ab40-47ce19683667	TCGA-DJ-A3UQ	NA
4eb4870b-e8b3-43c8-ab40-47ce19683667	TCGA-ET-A39I	NA
4eb4870b-e8b3-43c8-ab40-47ce19683667	TCGA-IM-A4EB	NA
4eb4870b-e8b3-43c8-ab40-47ce19683667	TCGA-EM-A3O6	NA
4eb4870b-e8b3-43c8-ab40-47ce19683667	TCGA-EL-A3H3	NA
4eb4870b-e8b3-43c8-ab40-47ce19683667	TCGA-FE-A3PD	NA
4eb4870b-e8b3-43c8-ab40-47ce19683667	TCGA-DJ-A2PT	NA
4eb4870b-e8b3-43c8-ab40-47ce19683667	TCGA-EM-A3O7	NA
4eb4870b-e8b3-43c8-ab40-47ce19683667	TCGA-IM-A3EB	NA
4eb4870b-e8b3-43c8-ab40-47ce19683667	TCGA-BJ-A45E	NA
4eb4870b-e8b3-43c8-ab40-47ce19683667	TCGA-DJ-A1QI	NA
4eb4870b-e8b3-43c8-ab40-47ce19683667	TCGA-DJ-A13X	NA
4eb4870b-e8b3-43c8-ab40-47ce19683667	TCGA-DJ-A13W	NA
4eb4870b-e8b3-43c8-ab40-47ce19683667	TCGA-ET-A3BN	NA
4eb4870b-e8b3-43c8-ab40-47ce19683667	TCGA-EL-A3ZO	NA
4eb4870b-e8b3-43c8-ab40-47ce19683667	TCGA-BJ-A290	NA
4eb4870b-e8b3-43c8-ab40-47ce19683667	TCGA-EL-A3ZK	NA
4eb4870b-e8b3-43c8-ab40-47ce19683667	TCGA-EL-A4JZ	NA
4eb4870b-e8b3-43c8-ab40-47ce19683667	TCGA-ET-A2N4	NA
4eb4870b-e8b3-43c8-ab40-47ce19683667	TCGA-DJ-A13R	NA
4eb4870b-e8b3-43c8-ab40-47ce19683667	TCGA-DE-A0XZ	NA
4eb4870b-e8b3-43c8-ab40-47ce19683667	TCGA-FY-A40L	NA
4eb4870b-e8b3-43c8-ab40-47ce19683667	TCGA-EL-A3H5	NA
4eb4870b-e8b3-43c8-ab40-47ce19683667	TCGA-ET-A3DW	NA
4eb4870b-e8b3-43c8-ab40-47ce19683667	TCGA-J8-A3NZ	NA
4eb4870b-e8b3-43c8-ab40-47ce19683667	TCGA-ET-A39P	NA
4eb4870b-e8b3-43c8-ab40-47ce19683667	TCGA-ET-A25L	NA
4eb4870b-e8b3-43c8-ab40-47ce19683667	TCGA-FY-A40N	NA
4eb4870b-e8b3-43c8-ab40-47ce19683667	TCGA-DJ-A3UU	NA
4eb4870b-e8b3-43c8-ab40-47ce19683667	TCGA-ET-A3BU	NA
4eb4870b-e8b3-43c8-ab40-47ce19683667	TCGA-EL-A3CN	NA
4eb4870b-e8b3-43c8-ab40-47ce19683667	TCGA-EM-A4FH	NA
4eb4870b-e8b3-43c8-ab40-47ce19683667	TCGA-EM-A3AK	NA
4eb4870b-e8b3-43c8-ab40-47ce19683667	TCGA-EM-A2CN	NA
4eb4870b-e8b3-43c8-ab40-47ce19683667	TCGA-KS-A41L	NA
4eb4870b-e8b3-43c8-ab40-47ce19683667	TCGA-E8-A433	NA
4eb4870b-e8b3-43c8-ab40-47ce19683667	TCGA-EL-A3CT	NA
4eb4870b-e8b3-43c8-ab40-47ce19683667	TCGA-BJ-A0ZA	NA
4eb4870b-e8b3-43c8-ab40-47ce19683667	TCGA-BJ-A3PU	NA
4eb4870b-e8b3-43c8-ab40-47ce19683667	TCGA-FY-A3ON	NA
4eb4870b-e8b3-43c8-ab40-47ce19683667	TCGA-KS-A4IC	NA
4eb4870b-e8b3-43c8-ab40-47ce19683667	TCGA-E8-A242	NA
4eb4870b-e8b3-43c8-ab40-47ce19683667	TCGA-J8-A3YD	NA
4eb4870b-e8b3-43c8-ab40-47ce19683667	TCGA-EM-A1CU	NA
4eb4870b-e8b3-43c8-ab40-47ce19683667	TCGA-EL-A3GQ	NA
4eb4870b-e8b3-43c8-ab40-47ce19683667	TCGA-DE-A4MB	NA
4eb4870b-e8b3-43c8-ab40-47ce19683667	TCGA-EL-A4JW	NA
4eb4870b-e8b3-43c8-ab40-47ce19683667	TCGA-ET-A2MZ	NA
4eb4870b-e8b3-43c8-ab40-47ce19683667	TCGA-EL-A4K6	NA
4eb4870b-e8b3-43c8-ab40-47ce19683667	TCGA-EM-A4FU	NA
4eb4870b-e8b3-43c8-ab40-47ce19683667	TCGA-EM-A4FQ	NA
4eb4870b-e8b3-43c8-ab40-47ce19683667	TCGA-FY-A3I5	NA
4eb4870b-e8b3-43c8-ab40-47ce19683667	TCGA-BJ-A28R	NA
4eb4870b-e8b3-43c8-ab40-47ce19683667	TCGA-KS-A4I9	NA
4eb4870b-e8b3-43c8-ab40-47ce19683667	TCGA-FY-A3TY	NA
4eb4870b-e8b3-43c8-ab40-47ce19683667	TCGA-IM-A41Y	NA
4eb4870b-e8b3-43c8-ab40-47ce19683667	TCGA-EM-A2OV	NA
4eb4870b-e8b3-43c8-ab40-47ce19683667	TCGA-EM-A1YA	NA
4eb4870b-e8b3-43c8-ab40-47ce19683667	TCGA-J8-A3O0	NA
4eb4870b-e8b3-43c8-ab40-47ce19683667	TCGA-FY-A3RA	NA
4eb4870b-e8b3-43c8-ab40-47ce19683667	TCGA-FY-A3WA	NA
4eb4870b-e8b3-43c8-ab40-47ce19683667	TCGA-ET-A2MX	NA
4eb4870b-e8b3-43c8-ab40-47ce19683667	TCGA-EM-A3FN	NA
4eb4870b-e8b3-43c8-ab40-47ce19683667	TCGA-E3-A3DZ	NA
4eb4870b-e8b3-43c8-ab40-47ce19683667	TCGA-BJ-A28S	NA
4eb4870b-e8b3-43c8-ab40-47ce19683667	TCGA-ET-A3BQ	NA
4eb4870b-e8b3-43c8-ab40-47ce19683667	TCGA-E3-A3E0	NA
4eb4870b-e8b3-43c8-ab40-47ce19683667	TCGA-FY-A4B4	NA
4eb4870b-e8b3-43c8-ab40-47ce19683667	TCGA-ET-A3DS	NA
4eb4870b-e8b3-43c8-ab40-47ce19683667	TCGA-EL-A3D4	NA
4eb4870b-e8b3-43c8-ab40-47ce19683667	TCGA-DJ-A2PZ	NA
4eb4870b-e8b3-43c8-ab40-47ce19683667	TCGA-DJ-A3UW	NA
4eb4870b-e8b3-43c8-ab40-47ce19683667	TCGA-FE-A232	NA
4eb4870b-e8b3-43c8-ab40-47ce19683667	TCGA-ET-A25J	NA
4eb4870b-e8b3-43c8-ab40-47ce19683667	TCGA-DJ-A2PV	NA
4eb4870b-e8b3-43c8-ab40-47ce19683667	TCGA-EL-A3D0	NA
4eb4870b-e8b3-43c8-ab40-47ce19683667	TCGA-FK-A3SD	NA
4eb4870b-e8b3-43c8-ab40-47ce19683667	TCGA-J8-A42S	NA
4eb4870b-e8b3-43c8-ab40-47ce19683667	TCGA-E3-A3E3	NA
4eb4870b-e8b3-43c8-ab40-47ce19683667	TCGA-EL-A4KH	NA
4eb4870b-e8b3-43c8-ab40-47ce19683667	TCGA-EL-A3CL	NA
4eb4870b-e8b3-43c8-ab40-47ce19683667	TCGA-EL-A3T3	NA
4eb4870b-e8b3-43c8-ab40-47ce19683667	TCGA-EM-A4FV	NA
4eb4870b-e8b3-43c8-ab40-47ce19683667	TCGA-EM-A3AN	NA
4eb4870b-e8b3-43c8-ab40-47ce19683667	TCGA-EL-A3ZT	NA
4eb4870b-e8b3-43c8-ab40-47ce19683667	TCGA-DJ-A3V3	NA
4eb4870b-e8b3-43c8-ab40-47ce19683667	TCGA-BJ-A0ZC	NA
4eb4870b-e8b3-43c8-ab40-47ce19683667	TCGA-EM-A2CU	NA
4eb4870b-e8b3-43c8-ab40-47ce19683667	TCGA-DJ-A3UN	NA
4eb4870b-e8b3-43c8-ab40-47ce19683667	TCGA-EL-A4JX	NA
4eb4870b-e8b3-43c8-ab40-47ce19683667	TCGA-EM-A3AI	NA
4eb4870b-e8b3-43c8-ab40-47ce19683667	TCGA-EM-A22O	NA
4eb4870b-e8b3-43c8-ab40-47ce19683667	TCGA-DE-A0Y2	NA
4eb4870b-e8b3-43c8-ab40-47ce19683667	TCGA-FY-A4B0	NA
4eb4870b-e8b3-43c8-ab40-47ce19683667	TCGA-BJ-A45J	NA
4eb4870b-e8b3-43c8-ab40-47ce19683667	TCGA-BJ-A28Z	NA
4eb4870b-e8b3-43c8-ab40-47ce19683667	TCGA-ET-A40Q	NA
4eb4870b-e8b3-43c8-ab40-47ce19683667	TCGA-ET-A39K	NA
4eb4870b-e8b3-43c8-ab40-47ce19683667	TCGA-DJ-A3US	NA
4eb4870b-e8b3-43c8-ab40-47ce19683667	TCGA-EL-A4JV	NA
4eb4870b-e8b3-43c8-ab40-47ce19683667	TCGA-KS-A4I1	NA
4eb4870b-e8b3-43c8-ab40-47ce19683667	TCGA-FE-A231	NA
4eb4870b-e8b3-43c8-ab40-47ce19683667	TCGA-EM-A3AR	NA
4eb4870b-e8b3-43c8-ab40-47ce19683667	TCGA-EM-A2CQ	NA
4eb4870b-e8b3-43c8-ab40-47ce19683667	TCGA-BJ-A2N8	NA
4eb4870b-e8b3-43c8-ab40-47ce19683667	TCGA-BJ-A0Z0	NA
4eb4870b-e8b3-43c8-ab40-47ce19683667	TCGA-FY-A40M	NA
4eb4870b-e8b3-43c8-ab40-47ce19683667	TCGA-EL-A3CU	NA
4eb4870b-e8b3-43c8-ab40-47ce19683667	TCGA-KS-A41I	NA
4eb4870b-e8b3-43c8-ab40-47ce19683667	TCGA-EM-A2CS	NA
4eb4870b-e8b3-43c8-ab40-47ce19683667	TCGA-CE-A27D	NA
4eb4870b-e8b3-43c8-ab40-47ce19683667	TCGA-ET-A4KN	NA
4eb4870b-e8b3-43c8-ab40-47ce19683667	TCGA-EM-A1CV	NA
4eb4870b-e8b3-43c8-ab40-47ce19683667	TCGA-DJ-A3V6	NA
4eb4870b-e8b3-43c8-ab40-47ce19683667	TCGA-EL-A3H2	NA
4eb4870b-e8b3-43c8-ab40-47ce19683667	TCGA-EL-A3MY	NA
4eb4870b-e8b3-43c8-ab40-47ce19683667	TCGA-BJ-A45H	NA
4eb4870b-e8b3-43c8-ab40-47ce19683667	TCGA-DE-A2OL	NA
4eb4870b-e8b3-43c8-ab40-47ce19683667	TCGA-DJ-A13O	NA
4eb4870b-e8b3-43c8-ab40-47ce19683667	TCGA-EM-A2CK	NA
4eb4870b-e8b3-43c8-ab40-47ce19683667	TCGA-DJ-A4UL	NA
4eb4870b-e8b3-43c8-ab40-47ce19683667	TCGA-FK-A3S3	NA
4eb4870b-e8b3-43c8-ab40-47ce19683667	TCGA-FE-A22Z	NA
4eb4870b-e8b3-43c8-ab40-47ce19683667	TCGA-ET-A39T	NA
4eb4870b-e8b3-43c8-ab40-47ce19683667	TCGA-DJ-A2Q7	NA
4eb4870b-e8b3-43c8-ab40-47ce19683667	TCGA-DJ-A3V2	NA
4eb4870b-e8b3-43c8-ab40-47ce19683667	TCGA-ET-A40P	NA
4eb4870b-e8b3-43c8-ab40-47ce19683667	TCGA-DJ-A3V5	NA
4eb4870b-e8b3-43c8-ab40-47ce19683667	TCGA-FK-A4UB	NA
4eb4870b-e8b3-43c8-ab40-47ce19683667	TCGA-FE-A237	NA
4eb4870b-e8b3-43c8-ab40-47ce19683667	TCGA-ET-A2N5	NA
4eb4870b-e8b3-43c8-ab40-47ce19683667	TCGA-GE-A2C6	NA
4eb4870b-e8b3-43c8-ab40-47ce19683667	TCGA-FY-A3W9	NA
4eb4870b-e8b3-43c8-ab40-47ce19683667	TCGA-DE-A69K	NA
4eb4870b-e8b3-43c8-ab40-47ce19683667	TCGA-ET-A25M	NA
4eb4870b-e8b3-43c8-ab40-47ce19683667	TCGA-EM-A2P0	NA
4eb4870b-e8b3-43c8-ab40-47ce19683667	TCGA-H2-A421	NA
4eb4870b-e8b3-43c8-ab40-47ce19683667	TCGA-CE-A483	NA
4eb4870b-e8b3-43c8-ab40-47ce19683667	TCGA-FY-A76V	NA
4eb4870b-e8b3-43c8-ab40-47ce19683667	TCGA-DO-A2HM	NA
4eb4870b-e8b3-43c8-ab40-47ce19683667	TCGA-IM-A3U2	NA
4eb4870b-e8b3-43c8-ab40-47ce19683667	TCGA-FK-A3SG	NA
4eb4870b-e8b3-43c8-ab40-47ce19683667	TCGA-EM-A22Q	NA
4eb4870b-e8b3-43c8-ab40-47ce19683667	TCGA-EL-A3GX	NA
4eb4870b-e8b3-43c8-ab40-47ce19683667	TCGA-DE-A4MC	NA
4eb4870b-e8b3-43c8-ab40-47ce19683667	TCGA-EL-A3T0	NA
4eb4870b-e8b3-43c8-ab40-47ce19683667	TCGA-DE-A4M9	NA
4eb4870b-e8b3-43c8-ab40-47ce19683667	TCGA-BJ-A0ZH	NA
4eb4870b-e8b3-43c8-ab40-47ce19683667	TCGA-E8-A416	NA
4eb4870b-e8b3-43c8-ab40-47ce19683667	TCGA-DJ-A4V5	NA
4eb4870b-e8b3-43c8-ab40-47ce19683667	TCGA-BJ-A0Z9	NA
4eb4870b-e8b3-43c8-ab40-47ce19683667	TCGA-ET-A39N	NA
4eb4870b-e8b3-43c8-ab40-47ce19683667	TCGA-E3-A3E1	NA
4eb4870b-e8b3-43c8-ab40-47ce19683667	TCGA-BJ-A0ZJ	NA
4eb4870b-e8b3-43c8-ab40-47ce19683667	TCGA-FK-A3SB	NA
4eb4870b-e8b3-43c8-ab40-47ce19683667	TCGA-KS-A4ID	NA
4eb4870b-e8b3-43c8-ab40-47ce19683667	TCGA-DE-A4MA	NA
4eb4870b-e8b3-43c8-ab40-47ce19683667	TCGA-EL-A4K9	NA
4eb4870b-e8b3-43c8-ab40-47ce19683667	TCGA-ET-A3BX	NA
4eb4870b-e8b3-43c8-ab40-47ce19683667	TCGA-EL-A3T9	NA
4eb4870b-e8b3-43c8-ab40-47ce19683667	TCGA-EM-A1YD	NA
4eb4870b-e8b3-43c8-ab40-47ce19683667	TCGA-EL-A3T2	NA
4eb4870b-e8b3-43c8-ab40-47ce19683667	TCGA-FY-A40K	NA
4eb4870b-e8b3-43c8-ab40-47ce19683667	TCGA-DJ-A13S	NA
4eb4870b-e8b3-43c8-ab40-47ce19683667	TCGA-EL-A3CS	NA
4eb4870b-e8b3-43c8-ab40-47ce19683667	TCGA-DJ-A2Q0	NA
4eb4870b-e8b3-43c8-ab40-47ce19683667	TCGA-BJ-A0ZF	NA
4eb4870b-e8b3-43c8-ab40-47ce19683667	TCGA-DJ-A13U	NA
4eb4870b-e8b3-43c8-ab40-47ce19683667	TCGA-BJ-A45K	NA
4eb4870b-e8b3-43c8-ab40-47ce19683667	TCGA-EM-A3OB	NA
4eb4870b-e8b3-43c8-ab40-47ce19683667	TCGA-EL-A3H1	NA
4eb4870b-e8b3-43c8-ab40-47ce19683667	TCGA-EM-A4FR	NA
4eb4870b-e8b3-43c8-ab40-47ce19683667	TCGA-KS-A41F	NA
4eb4870b-e8b3-43c8-ab40-47ce19683667	TCGA-DJ-A3V7	NA
4eb4870b-e8b3-43c8-ab40-47ce19683667	TCGA-H2-A422	NA
4eb4870b-e8b3-43c8-ab40-47ce19683667	TCGA-EM-A3FM	NA
4eb4870b-e8b3-43c8-ab40-47ce19683667	TCGA-EL-A3T6	NA
4eb4870b-e8b3-43c8-ab40-47ce19683667	TCGA-FY-A3R6	NA
4eb4870b-e8b3-43c8-ab40-47ce19683667	TCGA-E3-A3E5	NA
4eb4870b-e8b3-43c8-ab40-47ce19683667	TCGA-EM-A22M	NA
4eb4870b-e8b3-43c8-ab40-47ce19683667	TCGA-IM-A41Z	NA
4eb4870b-e8b3-43c8-ab40-47ce19683667	TCGA-EL-A3CX	NA
4eb4870b-e8b3-43c8-ab40-47ce19683667	TCGA-E8-A417	NA
4eb4870b-e8b3-43c8-ab40-47ce19683667	TCGA-ET-A3BP	NA
4eb4870b-e8b3-43c8-ab40-47ce19683667	TCGA-DJ-A3VK	NA
4eb4870b-e8b3-43c8-ab40-47ce19683667	TCGA-EM-A3SY	NA
4eb4870b-e8b3-43c8-ab40-47ce19683667	TCGA-EL-A3ZR	NA
4eb4870b-e8b3-43c8-ab40-47ce19683667	TCGA-DJ-A4UW	NA
4eb4870b-e8b3-43c8-ab40-47ce19683667	TCGA-EM-A3O8	NA
4eb4870b-e8b3-43c8-ab40-47ce19683667	TCGA-EL-A3T1	NA
4eb4870b-e8b3-43c8-ab40-47ce19683667	TCGA-E8-A2EA	NA
4eb4870b-e8b3-43c8-ab40-47ce19683667	TCGA-EL-A3T8	NA
4eb4870b-e8b3-43c8-ab40-47ce19683667	TCGA-EM-A2OX	NA
4eb4870b-e8b3-43c8-ab40-47ce19683667	TCGA-DJ-A13V	NA
4eb4870b-e8b3-43c8-ab40-47ce19683667	TCGA-DJ-A1QQ	NA
4eb4870b-e8b3-43c8-ab40-47ce19683667	TCGA-ET-A39R	NA
4eb4870b-e8b3-43c8-ab40-47ce19683667	TCGA-J8-A3YG	NA
4eb4870b-e8b3-43c8-ab40-47ce19683667	TCGA-CE-A485	NA
4eb4870b-e8b3-43c8-ab40-47ce19683667	TCGA-EM-A2P1	NA
4eb4870b-e8b3-43c8-ab40-47ce19683667	TCGA-L6-A4EP	NA
4eb4870b-e8b3-43c8-ab40-47ce19683667	TCGA-DJ-A3UT	NA
4eb4870b-e8b3-43c8-ab40-47ce19683667	TCGA-ET-A2N3	NA
4eb4870b-e8b3-43c8-ab40-47ce19683667	TCGA-DE-A69J	NA
4eb4870b-e8b3-43c8-ab40-47ce19683667	TCGA-DJ-A2PS	NA
4eb4870b-e8b3-43c8-ab40-47ce19683667	TCGA-ET-A3DT	NA
4eb4870b-e8b3-43c8-ab40-47ce19683667	TCGA-DJ-A2Q2	NA
4eb4870b-e8b3-43c8-ab40-47ce19683667	TCGA-ET-A3DR	NA
4eb4870b-e8b3-43c8-ab40-47ce19683667	TCGA-J8-A3YH	NA
4eb4870b-e8b3-43c8-ab40-47ce19683667	TCGA-EL-A3TB	NA
4eb4870b-e8b3-43c8-ab40-47ce19683667	TCGA-BJ-A45C	NA
4eb4870b-e8b3-43c8-ab40-47ce19683667	TCGA-CE-A13K	NA
4eb4870b-e8b3-43c8-ab40-47ce19683667	TCGA-DJ-A2PX	NA
4eb4870b-e8b3-43c8-ab40-47ce19683667	TCGA-EL-A3ZS	NA
4eb4870b-e8b3-43c8-ab40-47ce19683667	TCGA-E8-A419	NA
4eb4870b-e8b3-43c8-ab40-47ce19683667	TCGA-DJ-A3UX	NA
4eb4870b-e8b3-43c8-ab40-47ce19683667	TCGA-BJ-A0ZG	NA
4eb4870b-e8b3-43c8-ab40-47ce19683667	TCGA-DJ-A3V8	NA
4eb4870b-e8b3-43c8-ab40-47ce19683667	TCGA-EL-A4K2	NA
4eb4870b-e8b3-43c8-ab40-47ce19683667	TCGA-DE-A4M8	NA
4eb4870b-e8b3-43c8-ab40-47ce19683667	TCGA-CE-A482	NA
4eb4870b-e8b3-43c8-ab40-47ce19683667	TCGA-E8-A44K	NA
4eb4870b-e8b3-43c8-ab40-47ce19683667	TCGA-EM-A2OW	NA
4eb4870b-e8b3-43c8-ab40-47ce19683667	TCGA-BJ-A3F0	NA
4eb4870b-e8b3-43c8-ab40-47ce19683667	TCGA-BJ-A28W	NA
4eb4870b-e8b3-43c8-ab40-47ce19683667	TCGA-DJ-A3VF	NA
4eb4870b-e8b3-43c8-ab40-47ce19683667	TCGA-FE-A3PC	NA
4eb4870b-e8b3-43c8-ab40-47ce19683667	TCGA-BJ-A28T	NA
4eb4870b-e8b3-43c8-ab40-47ce19683667	TCGA-E8-A432	NA
4eb4870b-e8b3-43c8-ab40-47ce19683667	TCGA-EL-A3GO	NA
4eb4870b-e8b3-43c8-ab40-47ce19683667	TCGA-EL-A4K1	NA
4eb4870b-e8b3-43c8-ab40-47ce19683667	TCGA-EM-A22L	NA
4eb4870b-e8b3-43c8-ab40-47ce19683667	TCGA-DJ-A3UZ	NA
4eb4870b-e8b3-43c8-ab40-47ce19683667	TCGA-EL-A3CY	NA
4eb4870b-e8b3-43c8-ab40-47ce19683667	TCGA-BJ-A0ZE	NA
4eb4870b-e8b3-43c8-ab40-47ce19683667	TCGA-BJ-A18Y	NA
4eb4870b-e8b3-43c8-ab40-47ce19683667	TCGA-DJ-A4UT	NA
4eb4870b-e8b3-43c8-ab40-47ce19683667	TCGA-DJ-A2Q3	NA
4eb4870b-e8b3-43c8-ab40-47ce19683667	TCGA-DJ-A2Q6	NA
4eb4870b-e8b3-43c8-ab40-47ce19683667	TCGA-FK-A3SE	NA
4eb4870b-e8b3-43c8-ab40-47ce19683667	TCGA-DJ-A2QA	NA
4eb4870b-e8b3-43c8-ab40-47ce19683667	TCGA-FY-A2QD	NA
4eb4870b-e8b3-43c8-ab40-47ce19683667	TCGA-EL-A3GR	NA
4eb4870b-e8b3-43c8-ab40-47ce19683667	TCGA-EL-A3T7	NA
4eb4870b-e8b3-43c8-ab40-47ce19683667	TCGA-FE-A230	NA
4eb4870b-e8b3-43c8-ab40-47ce19683667	TCGA-EM-A3FO	NA
4eb4870b-e8b3-43c8-ab40-47ce19683667	TCGA-DJ-A3VB	NA
4eb4870b-e8b3-43c8-ab40-47ce19683667	TCGA-BJ-A28X	NA
4eb4870b-e8b3-43c8-ab40-47ce19683667	TCGA-FY-A3NN	NA
4eb4870b-e8b3-43c8-ab40-47ce19683667	TCGA-EM-A1YB	NA
4eb4870b-e8b3-43c8-ab40-47ce19683667	TCGA-ET-A3DV	NA
4eb4870b-e8b3-43c8-ab40-47ce19683667	TCGA-EL-A4KD	NA
4eb4870b-e8b3-43c8-ab40-47ce19683667	TCGA-BJ-A192	NA
4eb4870b-e8b3-43c8-ab40-47ce19683667	TCGA-L6-A4EU	NA
4eb4870b-e8b3-43c8-ab40-47ce19683667	TCGA-DJ-A2QB	NA
4eb4870b-e8b3-43c8-ab40-47ce19683667	TCGA-DJ-A4V4	NA
4eb4870b-e8b3-43c8-ab40-47ce19683667	TCGA-DO-A1K0	NA
4eb4870b-e8b3-43c8-ab40-47ce19683667	TCGA-EM-A4FF	NA
4eb4870b-e8b3-43c8-ab40-47ce19683667	TCGA-DJ-A3V0	NA
4eb4870b-e8b3-43c8-ab40-47ce19683667	TCGA-BJ-A45G	NA
4eb4870b-e8b3-43c8-ab40-47ce19683667	TCGA-FY-A3R7	NA
4eb4870b-e8b3-43c8-ab40-47ce19683667	TCGA-EM-A2P2	NA
4eb4870b-e8b3-43c8-ab40-47ce19683667	TCGA-DJ-A13M	NA
4eb4870b-e8b3-43c8-ab40-47ce19683667	TCGA-EL-A3D1	NA
4eb4870b-e8b3-43c8-ab40-47ce19683667	TCGA-BJ-A28V	NA
4eb4870b-e8b3-43c8-ab40-47ce19683667	TCGA-BJ-A3EZ	NA
4eb4870b-e8b3-43c8-ab40-47ce19683667	TCGA-H2-A3RI	NA
4eb4870b-e8b3-43c8-ab40-47ce19683667	TCGA-DJ-A3VG	NA
4eb4870b-e8b3-43c8-ab40-47ce19683667	TCGA-ET-A3DU	NA
4eb4870b-e8b3-43c8-ab40-47ce19683667	TCGA-ET-A3BO	NA
4eb4870b-e8b3-43c8-ab40-47ce19683667	TCGA-ET-A3BV	NA
4eb4870b-e8b3-43c8-ab40-47ce19683667	TCGA-EM-A3FP	NA
4eb4870b-e8b3-43c8-ab40-47ce19683667	TCGA-ET-A25O	NA
4eb4870b-e8b3-43c8-ab40-47ce19683667	TCGA-DE-A0Y3	NA
4eb4870b-e8b3-43c8-ab40-47ce19683667	TCGA-QD-A8IV	NA
4eb4870b-e8b3-43c8-ab40-47ce19683667	TCGA-E8-A415	NA
4eb4870b-e8b3-43c8-ab40-47ce19683667	TCGA-EM-A22J	NA
4eb4870b-e8b3-43c8-ab40-47ce19683667	TCGA-DJ-A4UR	NA
4eb4870b-e8b3-43c8-ab40-47ce19683667	TCGA-BJ-A45I	NA
4eb4870b-e8b3-43c8-ab40-47ce19683667	TCGA-DJ-A3UR	NA
4eb4870b-e8b3-43c8-ab40-47ce19683667	TCGA-EM-A22N	NA
4eb4870b-e8b3-43c8-ab40-47ce19683667	TCGA-FY-A3BL	NA
4eb4870b-e8b3-43c8-ab40-47ce19683667	TCGA-FY-A3R8	NA
4eb4870b-e8b3-43c8-ab40-47ce19683667	TCGA-FE-A235	NA
4eb4870b-e8b3-43c8-ab40-47ce19683667	TCGA-DJ-A13L	NA
4eb4870b-e8b3-43c8-ab40-47ce19683667	TCGA-ET-A3BS	NA
4eb4870b-e8b3-43c8-ab40-47ce19683667	TCGA-EM-A2CT	NA
4eb4870b-e8b3-43c8-ab40-47ce19683667	TCGA-ET-A40S	NA
4eb4870b-e8b3-43c8-ab40-47ce19683667	TCGA-J8-A3YE	NA
4eb4870b-e8b3-43c8-ab40-47ce19683667	TCGA-EL-A3CZ	NA
4eb4870b-e8b3-43c8-ab40-47ce19683667	TCGA-EM-A3FJ	NA
4eb4870b-e8b3-43c8-ab40-47ce19683667	TCGA-EM-A2P3	NA
4eb4870b-e8b3-43c8-ab40-47ce19683667	TCGA-EM-A4G1	NA
4eb4870b-e8b3-43c8-ab40-47ce19683667	TCGA-EL-A3GW	NA
4eb4870b-e8b3-43c8-ab40-47ce19683667	TCGA-DJ-A13P	NA
4eb4870b-e8b3-43c8-ab40-47ce19683667	TCGA-DJ-A3VL	NA
4eb4870b-e8b3-43c8-ab40-47ce19683667	TCGA-DJ-A1QG	NA
4eb4870b-e8b3-43c8-ab40-47ce19683667	TCGA-BJ-A2N7	NA
4eb4870b-e8b3-43c8-ab40-47ce19683667	TCGA-BJ-A4O9	NA
4eb4870b-e8b3-43c8-ab40-47ce19683667	TCGA-DE-A4MD	NA
4eb4870b-e8b3-43c8-ab40-47ce19683667	TCGA-FY-A3I4	NA
4eb4870b-e8b3-43c8-ab40-47ce19683667	TCGA-ET-A39L	NA
4eb4870b-e8b3-43c8-ab40-47ce19683667	TCGA-EM-A3FL	NA
4eb4870b-e8b3-43c8-ab40-47ce19683667	TCGA-ET-A39O	NA
4eb4870b-e8b3-43c8-ab40-47ce19683667	TCGA-IM-A3ED	NA
4eb4870b-e8b3-43c8-ab40-47ce19683667	TCGA-FY-A3YR	NA
4eb4870b-e8b3-43c8-ab40-47ce19683667	TCGA-KS-A4IB	NA
4eb4870b-e8b3-43c8-ab40-47ce19683667	TCGA-EM-A2OY	NA
4eb4870b-e8b3-43c8-ab40-47ce19683667	TCGA-EL-A3TA	NA
4eb4870b-e8b3-43c8-ab40-47ce19683667	TCGA-DJ-A2PW	NA
4eb4870b-e8b3-43c8-ab40-47ce19683667	TCGA-BJ-A291	NA
4eb4870b-e8b3-43c8-ab40-47ce19683667	TCGA-DJ-A3UM	NA
4eb4870b-e8b3-43c8-ab40-47ce19683667	TCGA-EM-A3ST	NA
4eb4870b-e8b3-43c8-ab40-47ce19683667	TCGA-E8-A413	NA
4eb4870b-e8b3-43c8-ab40-47ce19683667	TCGA-DJ-A2PO	NA
4eb4870b-e8b3-43c8-ab40-47ce19683667	TCGA-DJ-A3UK	NA
4eb4870b-e8b3-43c8-ab40-47ce19683667	TCGA-L6-A4EQ	NA
4eb4870b-e8b3-43c8-ab40-47ce19683667	TCGA-DJ-A3UO	NA
4eb4870b-e8b3-43c8-ab40-47ce19683667	TCGA-ET-A3BT	NA
4eb4870b-e8b3-43c8-ab40-47ce19683667	TCGA-EM-A3AJ	NA
4eb4870b-e8b3-43c8-ab40-47ce19683667	TCGA-FY-A3R9	NA
4eb4870b-e8b3-43c8-ab40-47ce19683667	TCGA-DJ-A1QD	NA
4eb4870b-e8b3-43c8-ab40-47ce19683667	TCGA-DJ-A4V2	NA
4eb4870b-e8b3-43c8-ab40-47ce19683667	TCGA-EM-A2CJ	NA
4eb4870b-e8b3-43c8-ab40-47ce19683667	TCGA-EL-A4K7	NA
4eb4870b-e8b3-43c8-ab40-47ce19683667	TCGA-BJ-A0ZB	NA
4eb4870b-e8b3-43c8-ab40-47ce19683667	TCGA-EL-A4KG	NA
4eb4870b-e8b3-43c8-ab40-47ce19683667	TCGA-DJ-A3VD	NA
4eb4870b-e8b3-43c8-ab40-47ce19683667	TCGA-DJ-A1QE	NA
4eb4870b-e8b3-43c8-ab40-47ce19683667	TCGA-IM-A3U3	NA
4eb4870b-e8b3-43c8-ab40-47ce19683667	TCGA-BJ-A45F	NA
4eb4870b-e8b3-43c8-ab40-47ce19683667	TCGA-MK-A4N6	NA
4eb4870b-e8b3-43c8-ab40-47ce19683667	TCGA-EL-A3GP	NA
4eb4870b-e8b3-43c8-ab40-47ce19683667	TCGA-EL-A3GU	NA
4eb4870b-e8b3-43c8-ab40-47ce19683667	TCGA-EM-A22K	NA
4eb4870b-e8b3-43c8-ab40-47ce19683667	TCGA-CE-A3ME	NA
4eb4870b-e8b3-43c8-ab40-47ce19683667	TCGA-ET-A39S	NA
4eb4870b-e8b3-43c8-ab40-47ce19683667	TCGA-E8-A436	NA
4eb4870b-e8b3-43c8-ab40-47ce19683667	TCGA-FE-A238	NA
4eb4870b-e8b3-43c8-ab40-47ce19683667	TCGA-E3-A3DY	NA
4eb4870b-e8b3-43c8-ab40-47ce19683667	TCGA-KS-A4I7	NA
4eb4870b-e8b3-43c8-ab40-47ce19683667	TCGA-EL-A3H4	NA
4eb4870b-e8b3-43c8-ab40-47ce19683667	TCGA-DJ-A3VE	NA
4eb4870b-e8b3-43c8-ab40-47ce19683667	TCGA-EM-A4FO	NA
4eb4870b-e8b3-43c8-ab40-47ce19683667	TCGA-4C-A93U	NA
4eb4870b-e8b3-43c8-ab40-47ce19683667	TCGA-L6-A4ET	NA
4eb4870b-e8b3-43c8-ab40-47ce19683667	TCGA-ET-A25G	NA
4eb4870b-e8b3-43c8-ab40-47ce19683667	TCGA-EL-A3ZL	NA
4eb4870b-e8b3-43c8-ab40-47ce19683667	TCGA-IM-A420	NA
4eb4870b-e8b3-43c8-ab40-47ce19683667	TCGA-DJ-A2Q1	NA
4eb4870b-e8b3-43c8-ab40-47ce19683667	TCGA-FK-A3SH	NA
4eb4870b-e8b3-43c8-ab40-47ce19683667	TCGA-DJ-A1QL	NA
4eb4870b-e8b3-43c8-ab40-47ce19683667	TCGA-FE-A234	NA
4eb4870b-e8b3-43c8-ab40-47ce19683667	TCGA-H2-A26U	NA
4eb4870b-e8b3-43c8-ab40-47ce19683667	TCGA-CE-A484	NA
4eb4870b-e8b3-43c8-ab40-47ce19683667	TCGA-DJ-A3VJ	NA
4eb4870b-e8b3-43c8-ab40-47ce19683667	TCGA-EM-A1YE	NA
4eb4870b-e8b3-43c8-ab40-47ce19683667	TCGA-FE-A233	NA
4eb4870b-e8b3-43c8-ab40-47ce19683667	TCGA-ET-A2N1	NA
4eb4870b-e8b3-43c8-ab40-47ce19683667	TCGA-BJ-A45D	NA
4eb4870b-e8b3-43c8-ab40-47ce19683667	TCGA-BJ-A2P4	NA
4eb4870b-e8b3-43c8-ab40-47ce19683667	TCGA-EM-A3AQ	NA
4eb4870b-e8b3-43c8-ab40-47ce19683667	TCGA-EM-A1CS	NA
4eb4870b-e8b3-43c8-ab40-47ce19683667	TCGA-KS-A4I5	NA
4eb4870b-e8b3-43c8-ab40-47ce19683667	TCGA-EL-A3GV	NA
4eb4870b-e8b3-43c8-ab40-47ce19683667	TCGA-ET-A39M	NA
4eb4870b-e8b3-43c8-ab40-47ce19683667	TCGA-EL-A3D5	NA
4eb4870b-e8b3-43c8-ab40-47ce19683667	TCGA-EL-A3MX	NA
4eb4870b-e8b3-43c8-ab40-47ce19683667	TCGA-EL-A3ZP	NA
4eb4870b-e8b3-43c8-ab40-47ce19683667	TCGA-ET-A2MY	NA
4eb4870b-e8b3-43c8-ab40-47ce19683667	TCGA-E8-A418	NA
4eb4870b-e8b3-43c8-ab40-47ce19683667	TCGA-ET-A25N	NA
4eb4870b-e8b3-43c8-ab40-47ce19683667	TCGA-DJ-A2PQ	NA
4eb4870b-e8b3-43c8-ab40-47ce19683667	TCGA-EM-A22I	NA
4eb4870b-e8b3-43c8-ab40-47ce19683667	TCGA-EL-A3MW	NA
4eb4870b-e8b3-43c8-ab40-47ce19683667	TCGA-E3-A3E2	NA
4eb4870b-e8b3-43c8-ab40-47ce19683667	TCGA-E8-A434	NA
4eb4870b-e8b3-43c8-ab40-47ce19683667	TCGA-DJ-A2Q4	NA
4eb4870b-e8b3-43c8-ab40-47ce19683667	TCGA-MK-A4N7	NA
4eb4870b-e8b3-43c8-ab40-47ce19683667	TCGA-E8-A438	NA
[truncated: 2,564 more rows]
