# Supplementary material for: Potential diagnostic of lymph node metastasis and prognostic values of TM4SFs in papillary thyroid carcinoma patients
Source: Front Cell Dev Biol. 2022 Dec 8;10:1001954. doi: 10.3389/fcell.2022.1001954 (PMC9773885; doi:10.3389/fcell.2022.1001954)
Supplement: Supplementary file 4 [file DataSheet1.ZIP › pub1/data/TCGA/Backup_Files/TCGA-THCA/0e25c2af-1d14-4f78-90e3-06e0e7957cb0.BCR Biotab]

bcr_patient_uuid	bcr_patient_barcode	bcr_followup_barcode	new_tumor_event_type	new_tumor_event_site	new_tumor_event_site_other	new_tumor_event_dx_days_to	new_tumor_event_dx_confirmed_by	new_tumor_event_histo_progression	new_tumor_event_histo_progress_type	new_tumor_event_histo_progress_other	new_tumor_event_node_site	new_tumor_event_node_site_other	new_tumor_event_tx	new_tumor_event_surgery	new_tumor_event_surgery_days_to	new_tumor_event_radiation_tx	new_tumor_event_pharmaceutical_tx	i_131_radiation_first_tx_method	i_131_radiation_first_tx_dose	i_131_radiation_subsequent_tx	i_131_radiation_tx_cumulative_dose	radiation_therapy_xrt_method_prep	radiation_therapy_xrt_dose	radiation_therapy_xrt_sensitizers
bcr_patient_uuid	bcr_patient_barcode	bcr_followup_barcode	new_neoplasm_event_type	new_neoplasm_event_occurrence_anatomic_site	new_neoplasm_occurrence_anatomic_site_text	days_to_new_tumor_event_after_initial_treatment	new_neoplasm_confirmed_diagnosis_method_name	histologic_disease_progression_present_indicator	histologic_disease_progression_present_type	histologic_disease_progression_present_text	thyroid_gland_carcinoma_involvement_regional_lymph_node_type	thyroid_gland_carcinoma_regional_lymph_node_involvement_anatomic_sites_text	therapeutic_procedure_new_neoplasm_required_additional_therapy_type	new_tumor_event_additional_surgery_procedure	days_to_new_tumor_event_additional_surgery_procedure	additional_radiation_therapy	additional_pharmaceutical_therapy	i_131_total_administered_preparation_technique	i_131_first_administered_dose	i_131_subsequent_administered_dose	i_131_total_administered_dose	radiation_therapy_administered_preparation_technique_text	radiation_therapy_administered_dose_text	radiosensitizing_agent_administered_indicator
CDE_ID:	CDE_ID:2003301	CDE_ID:	CDE_ID:3119721	CDE_ID:3108271	CDE_ID:3128033	CDE_ID:3392464	CDE_ID:3186701	CDE_ID:3181376	CDE_ID:3181384	CDE_ID:3181387	CDE_ID:3186207	CDE_ID:3185693	CDE_ID:3185186	CDE_ID:3427611	CDE_ID:3008335	CDE_ID:3427615	CDE_ID:3427616	CDE_ID:3232952	CDE_ID:3232898	CDE_ID:3232904	CDE_ID:3232906	CDE_ID:3232960	CDE_ID:3232933	CDE_ID:3232932
8beee000-ecab-4a49-9c9d-bb8e677ae199	TCGA-BJ-A0ZF	TCGA-BJ-A0ZF-F71985	Locoregional Recurrence	[Unknown]	[Not Available]	735	[Not Available]	[Not Available]	[Not Available]	[Not Available]	[Not Available]	[Not Available]	[Not Available]	[Not Available]	[Not Available]	[Not Available]	[Not Available]	[Not Available]	[Not Available]	[Not Available]	[Not Available]	[Not Available]	[Not Available]	[Not Available]
3CD2D4BD-8256-42FA-8272-DB379D598007	TCGA-BJ-A290	TCGA-BJ-A290-F45805	Distant Metastasis	Lung	[Not Available]	329	Pathology	YES	[Not Available]	[Not Available]	[Not Available]	[Not Available]	[Not Available]	[Not Available]	[Not Available]	[Not Available]	[Not Available]	[Not Available]	[Not Available]	[Not Available]	[Not Available]	[Not Available]	[Not Available]	[Not Available]
1E63D4B3-1B49-4BB9-B64F-001273AAE120	TCGA-BJ-A2N9	TCGA-BJ-A2N9-F45933	Distant Metastasis	[Unknown]	[Not Available]	225	[Not Available]	[Not Available]	[Not Available]	[Not Available]	[Not Available]	[Not Available]	[Not Available]	[Not Available]	[Not Available]	YES	[Not Available]	[Unknown]	[Not Available]	[Not Available]	[Not Available]	[Not Available]	[Not Available]	[Not Available]
F9D35F8E-ADA4-4CC6-8227-28565EE531D2	TCGA-BJ-A2NA	TCGA-BJ-A2NA-F45935	Distant Metastasis	[Not Available]	[Not Available]	127	[Not Available]	[Not Available]	[Not Available]	[Not Available]	[Not Available]	[Not Available]	RAI therapy	[Not Available]	[Not Available]	[Not Available]	[Not Available]	[Not Available]	[Not Available]	[Not Available]	[Not Available]	[Not Available]	[Not Available]	[Not Available]
c31b3adf-3fc6-4a72-83b0-bbc0f295b5e7	TCGA-DE-A0Y3	TCGA-DE-A0Y3-F35332	Distant Metastasis	Lung	[Not Available]	30	Imaging	NO	[Not Available]	[Not Available]	[Not Available]	[Not Available]	[Not Available]	NO	[Not Available]	NO	NO	[Not Available]	[Not Available]	[Not Available]	[Not Available]	[Not Available]	[Not Available]	[Not Available]
CD0C33C3-4427-471D-979E-79DC43F3A018	TCGA-DE-A4MD	TCGA-DE-A4MD-F50696	Locoregional Recurrence	Lymph Node Only	[Not Available]	267	Pathology	NO	[Not Available]	[Not Available]	Lateral (levels 2-5)	[Not Available]	Surgery	YES	271	NO	NO	Patient did not receive I-131 treatment	[Not Available]	[Not Available]	[Not Available]	[Not Available]	[Not Available]	[Not Available]
CD0C33C3-4427-471D-979E-79DC43F3A018	TCGA-DE-A4MD	TCGA-DE-A4MD-F50696	Locoregional Recurrence	Lymph Node Only	[Not Available]	330	Pathology	NO	[Not Available]	[Not Available]	Other	R Paratracheal	Surgery|RAI therapy|EBRT	YES	356	YES	NO	[Unknown]	171	4 mCi	175	IMRT	6600	NO
7F9FAD75-AC3E-4580-B949-80EED07A3230	TCGA-DE-A69K	TCGA-DE-A69K-F59412	Biochemical evidence of disease	[Not Available]	[Not Available]	434	Imaging	[Not Available]	[Not Available]	[Not Available]	[Not Available]	[Not Available]	[Not Available]	[Not Available]	[Not Available]	[Not Available]	[Not Available]	[Not Available]	[Not Available]	[Not Available]	[Not Available]	[Not Available]	[Not Available]	[Not Available]
f2ad720e-579f-4e2c-a3f0-17877ca91067	TCGA-DJ-A1QO	TCGA-DJ-A1QO-F65385	New Primary Tumor	Other, specify	Cecum	1062	Pathology	NO	[Not Available]	[Not Available]	[Not Available]	[Not Available]	Surgery|Pharmaceutical therapy	YES	1099	NO	YES	Patient did not receive I-131 treatment	[Not Available]	[Not Available]	[Not Available]	Patient Did Not Receive External Radiation Therapy	[Not Available]	[Not Available]
ACBA8D76-999A-4F6D-B3A4-8D7DD0F2BB52	TCGA-DJ-A2Q3	TCGA-DJ-A2Q3-F64475	New Primary Tumor	Lung	[Not Available]	385	Pathology	YES	Poorly differentiated	[Not Available]	[Not Available]	[Not Available]	Surgery|EBRT|Pharmaceutical therapy	YES	404	YES	YES	Patient did not receive I-131 treatment	[Not Available]	[Not Available]	[Not Available]	IMRT	50	NO
D78012B6-24F9-48F5-9409-9845D0BE2B3C	TCGA-DJ-A3UO	TCGA-DJ-A3UO-F46661	New Primary Tumor	Other, specify	Prostate	641	Pathology	[Not Available]	[Not Available]	[Not Available]	[Not Available]	[Not Available]	[Not Available]	[Not Available]	[Not Available]	[Not Available]	[Not Available]	[Not Available]	[Not Available]	[Not Available]	[Not Available]	[Not Available]	[Not Available]	[Not Available]
CAC8246A-A806-4945-898A-105CD88B2752	TCGA-DJ-A3VL	TCGA-DJ-A3VL-F46957	New Primary Tumor	Other, specify	Abdomen	638	[Not Available]	[Not Available]	[Not Available]	[Not Available]	[Not Available]	[Not Available]	[Not Available]	[Not Available]	[Not Available]	[Not Available]	[Not Available]	[Not Available]	[Not Available]	[Not Available]	[Not Available]	[Not Available]	[Not Available]	[Not Available]
C53C4BFE-D9D2-4882-A46B-FA487D95B8BA	TCGA-DJ-A4UR	TCGA-DJ-A4UR-F53017	Distant Metastasis	Lung	[Not Available]	113	Imaging	NO	[Not Available]	[Not Available]	[Not Available]	[Not Available]	[Not Available]	NO	[Not Available]	NO	NO	[Not Available]	[Not Available]	[Not Available]	[Not Available]	Patient Did Not Receive External Radiation Therapy	[Not Available]	[Not Available]
C53C4BFE-D9D2-4882-A46B-FA487D95B8BA	TCGA-DJ-A4UR	TCGA-DJ-A4UR-F71875	Distant Metastasis	Lung	[Not Available]	113	Imaging	NO	[Not Available]	[Not Available]	[Not Available]	[Not Available]	[Not Available]	NO	[Not Available]	NO	NO	[Not Available]	[Not Available]	[Not Available]	[Not Available]	Patient Did Not Receive External Radiation Therapy	[Not Available]	[Not Available]
63E8C48E-F01B-4A7F-87E2-30607A2C8F6C	TCGA-E3-A3E3	TCGA-E3-A3E3-F68537	Distant Metastasis	Lymph Node Only	[Not Available]	445	Pathology	[Not Available]	[Not Available]	[Not Available]	Central (levels 6-7)	[Not Available]	Surgery	YES	445	NO	NO	[Not Available]	[Not Available]	[Not Available]	[Not Available]	[Not Available]	[Not Available]	[Not Available]
AA3CE865-4BC1-4CCA-9BA8-35FF4C5E165E	TCGA-E8-A432	TCGA-E8-A432-F68066	Locoregional Recurrence	[Not Available]	[Not Available]	720	Pathology	NO	[Not Available]	[Not Available]	[Not Available]	[Not Available]	Surgery	YES	720	NO	NO	Patient did not receive I-131 treatment	[Not Available]	[Not Available]	[Not Available]	[Not Available]	[Not Available]	[Not Available]
C951B786-7DE3-4195-85B9-C4C19E95F546	TCGA-EL-A3CZ	TCGA-EL-A3CZ-F68708	Locoregional Recurrence	Lymph Node Only	[Not Available]	1426	Imaging	[Unknown]	[Unknown]	[Not Available]	Central (levels 6-7)	[Not Available]	Surgery	YES	2382	NO	NO	[Not Available]	[Not Available]	[Not Available]	[Not Available]	[Not Available]	[Not Available]	[Not Available]
AA528913-CBBC-4E1D-B6D0-87F6A46BCBC9	TCGA-EL-A3GO	TCGA-EL-A3GO-F68816	Locoregional Recurrence	[Not Available]	Lt. Thyroid	6	Pathology	[Not Available]	[Not Available]	[Not Available]	[Not Available]	[Not Available]	Surgery	YES	91	NO	NO	[Not Available]	[Not Available]	[Not Available]	[Not Available]	[Not Available]	[Not Available]	[Not Available]
8A476795-0E05-4DA6-BBE1-FF7304DA1B39	TCGA-EL-A3T2	TCGA-EL-A3T2-F68810	Locoregional Recurrence	Lymph Node Only	pretracheal lymph node	903	Imaging	[Not Available]	[Not Available]	[Not Available]	[Not Available]	[Not Available]	Surgery	YES	[Not Available]	NO	NO	[Not Available]	[Not Available]	[Not Available]	[Not Available]	[Not Available]	[Not Available]	[Not Available]
29AFB71C-C2CA-499E-B1C7-12758C9B03D6	TCGA-EL-A4K4	TCGA-EL-A4K4-F68690	[Not Available]	Lung	[Not Available]	[Not Available]	[Not Available]	[Not Available]	[Not Available]	[Not Available]	[Not Available]	[Not Available]	[Not Available]	[Not Available]	[Not Available]	[Not Available]	[Not Available]	[Not Available]	[Not Available]	[Not Available]	[Not Available]	[Not Available]	[Not Available]	[Not Available]
4FC8E011-4433-4537-B03F-457A3A70240F	TCGA-EL-A4K6	TCGA-EL-A4K6-F68691	Distant Metastasis	Lung	[Not Available]	874	Imaging	YES	[Not Available]	[Not Available]	[Not Available]	[Not Available]	[Not Available]	NO	[Not Available]	NO	NO	Patient did not receive I-131 treatment	[Not Available]	[Not Available]	[Not Available]	Patient Did Not Receive External Radiation Therapy	[Not Available]	NO
1BACEBF3-609E-4BB7-BB93-EB217B3A1B5C	TCGA-EL-A4KI	TCGA-EL-A4KI-F55886	Distant Metastasis	Lung	[Not Available]	265	Imaging	YES	[Not Available]	[Not Available]	[Not Available]	[Not Available]	RAI therapy	NO	[Not Available]	[Not Available]	[Not Available]	[Not Available]	[Not Available]	[Not Available]	[Not Available]	[Not Available]	[Not Available]	[Not Available]
9B6ACC25-447D-4144-B4C0-EF52B8850D96	TCGA-EM-A2P1	TCGA-EM-A2P1-F38491	Locoregional Recurrence	Lymph Node Only	[Not Available]	363	[Not Available]	[Not Available]	[Not Available]	[Not Available]	[Not Available]	[Not Available]	[Not Available]	[Not Available]	[Not Available]	[Not Available]	[Not Available]	[Not Available]	[Not Available]	[Not Available]	[Not Available]	[Not Available]	[Not Available]	[Not Available]
90473122-7221-491D-8FC2-0C72421D7861	TCGA-EM-A3FM	TCGA-EM-A3FM-F38987	Locoregional Recurrence	Lymph Node Only	[Not Available]	514	Imaging	[Not Available]	[Not Available]	[Not Available]	Lateral (levels 2-5)	[Not Available]	[Not Available]	[Not Available]	[Not Available]	NO	NO	Patient did not receive I-131 treatment	[Not Available]	[Not Available]	[Not Available]	Patient Did Not Receive External Radiation Therapy	[Not Available]	[Not Available]
D5932DD7-B777-427F-8B55-3EC369FD76A3	TCGA-EM-A3ST	TCGA-EM-A3ST-F71609	Biochemical evidence of disease	[Not Available]	[Not Available]	966	[Not Available]	[Not Available]	[Not Available]	[Not Available]	[Not Available]	[Not Available]	[Not Available]	NO	[Not Available]	NO	NO	Patient did not receive I-131 treatment	[Not Available]	[Not Available]	[Not Available]	Patient Did Not Receive External Radiation Therapy	[Not Available]	[Not Available]
B7BAFE7F-295C-4598-9CC8-49D785BD2218	TCGA-EM-A4FF	TCGA-EM-A4FF-F64987	Locoregional Recurrence	Lymph Node Only	[Not Available]	1785	Pathology	NO	[Not Available]	[Not Available]	Lateral (levels 2-5)	[Not Available]	Surgery|RAI therapy	YES	1855	YES	NO	rhTSH	125	[Not Available]	125	Patient Did Not Receive External Radiation Therapy	[Not Available]	[Not Available]
50EC4170-29EA-4EE9-8CE7-67EC78D1DC76	TCGA-EM-A4FU	TCGA-EM-A4FU-F65121	Locoregional Recurrence	Lymph Node Only	[Not Available]	781	Pathology	NO	[Not Available]	[Not Available]	Lateral (levels 2-5)	[Not Available]	Surgery	YES	895	NO	NO	[Not Available]	[Not Available]	[Not Available]	[Not Available]	[Not Available]	[Not Available]	[Not Available]
6E1C9AC8-EEAD-4DB9-8F30-EF3591DAF78B	TCGA-ET-A39K	TCGA-ET-A39K-F36716	Locoregional Recurrence	[Not Available]	[Not Available]	711	[Not Available]	[Not Available]	[Not Available]	[Not Available]	[Not Available]	[Not Available]	[Not Available]	YES	772	[Not Available]	[Not Available]	[Not Available]	[Not Available]	[Not Available]	[Not Available]	[Not Available]	[Not Available]	[Not Available]
6E1C9AC8-EEAD-4DB9-8F30-EF3591DAF78B	TCGA-ET-A39K	TCGA-ET-A39K-F36716	Locoregional Recurrence	[Not Available]	[Not Available]	1137	[Not Available]	[Not Available]	[Not Available]	[Not Available]	[Not Available]	[Not Available]	[Not Available]	YES	1260	[Not Available]	[Not Available]	[Not Available]	[Not Available]	[Not Available]	[Not Available]	[Not Available]	[Not Available]	[Not Available]
6E1C9AC8-EEAD-4DB9-8F30-EF3591DAF78B	TCGA-ET-A39K	TCGA-ET-A39K-F41156	Locoregional Recurrence	Lymph Node Only	[Not Available]	745	Pathology	NO	[Not Available]	[Not Available]	Lateral (levels 2-5)	[Not Available]	Surgery	[Not Available]	799	NO	NO	[Not Available]	[Not Available]	[Not Available]	[Not Available]	[Not Available]	[Not Available]	[Not Available]
6E1C9AC8-EEAD-4DB9-8F30-EF3591DAF78B	TCGA-ET-A39K	TCGA-ET-A39K-F41156	Locoregional Recurrence	Lymph Node Only	[Not Available]	1135	Pathology	NO	[Not Available]	[Not Available]	Lateral (levels 2-5)	[Not Available]	Surgery	[Not Available]	1249	NO	NO	[Not Available]	[Not Available]	[Not Available]	[Not Available]	[Not Available]	[Not Available]	[Not Available]
6E1C9AC8-EEAD-4DB9-8F30-EF3591DAF78B	TCGA-ET-A39K	TCGA-ET-A39K-F71303	Locoregional Recurrence	Lymph Node Only	[Not Available]	786	Pathology	NO	[Not Available]	[Not Available]	Lateral (levels 2-5)	[Not Available]	Surgery	YES	786	NO	NO	[Not Available]	[Not Available]	[Not Available]	[Not Available]	[Not Available]	[Not Available]	[Not Available]
6E1C9AC8-EEAD-4DB9-8F30-EF3591DAF78B	TCGA-ET-A39K	TCGA-ET-A39K-F71303	Locoregional Recurrence	Lymph Node Only	[Not Available]	1249	Pathology	NO	[Not Available]	[Not Available]	[Not Available]	[Not Available]	[Not Available]	YES	1249	NO	NO	[Not Available]	[Not Available]	[Not Available]	[Not Available]	[Not Available]	[Not Available]	[Not Available]
D84312E8-999D-49AD-B0AA-E48E87EFC462	TCGA-ET-A3BT	TCGA-ET-A3BT-F71234	Locoregional Recurrence	Lymph Node Only	[Not Available]	267	Pathology	NO	[Not Available]	[Not Available]	Lateral (levels 2-5)	[Not Available]	Surgery	YES	359	NO	NO	[Not Available]	[Not Available]	[Not Available]	[Not Available]	[Not Available]	[Not Available]	[Not Available]
C14A0460-30B0-453B-AB81-DA03AD4AD02E	TCGA-ET-A3BV	TCGA-ET-A3BV-F36985	Locoregional Recurrence	Lymph Node Only	[Not Available]	1204	Pathology	[Not Available]	[Not Available]	[Not Available]	[Not Available]	[Not Available]	Surgery	[Not Available]	1279	[Not Available]	[Not Available]	[Not Available]	[Not Available]	[Not Available]	[Not Available]	[Not Available]	[Not Available]	[Not Available]
C14A0460-30B0-453B-AB81-DA03AD4AD02E	TCGA-ET-A3BV	TCGA-ET-A3BV-F71358	Locoregional Recurrence	Lymph Node Only	[Not Available]	1279	Pathology	NO	[Not Available]	[Not Available]	Lateral (levels 2-5)	[Not Available]	Surgery|RAI therapy	YES	1279	YES	NO	[Unknown]	[Not Available]	[Not Available]	[Not Available]	[Not Available]	[Not Available]	[Not Available]
0CAFEFEF-911B-46E8-9E6C-19A0E7D555AA	TCGA-ET-A3DO	TCGA-ET-A3DO-F37098	Locoregional Recurrence	Lymph Node Only	[Not Available]	570	Pathology	[Not Available]	[Not Available]	[Not Available]	Lateral (levels 2-5)	[Not Available]	Surgery	YES	660	NO	[Not Available]	[Not Available]	[Not Available]	[Not Available]	[Not Available]	[Not Available]	[Not Available]	[Not Available]
0CAFEFEF-911B-46E8-9E6C-19A0E7D555AA	TCGA-ET-A3DO	TCGA-ET-A3DO-F71361	Locoregional Recurrence	Lymph Node Only	[Not Available]	659	Pathology	NO	[Not Available]	[Not Available]	Central (levels 6-7)	[Not Available]	Surgery	YES	659	[Not Available]	[Not Available]	[Not Available]	[Not Available]	[Not Available]	[Not Available]	[Not Available]	[Not Available]	[Not Available]
0CAFEFEF-911B-46E8-9E6C-19A0E7D555AA	TCGA-ET-A3DO	TCGA-ET-A3DO-F71362	Locoregional Recurrence	Lymph Node Only	[Not Available]	659	Pathology	NO	[Not Available]	[Not Available]	Central (levels 6-7)	[Not Available]	Surgery	YES	659	[Not Available]	[Not Available]	[Not Available]	[Not Available]	[Not Available]	[Not Available]	[Not Available]	[Not Available]	[Not Available]
78d14f86-896a-4f98-9274-b2e8e387add9	TCGA-FE-A22Z	TCGA-FE-A22Z-F42084	Locoregional Recurrence	Soft Tissue	[Not Available]	2093	Pathology	NO	[Not Available]	[Not Available]	[Not Available]	[Not Available]	Surgery	YES	2120	NO	NO	[Not Available]	[Not Available]	[Not Available]	[Not Available]	[Not Available]	[Not Available]	[Not Available]
78d14f86-896a-4f98-9274-b2e8e387add9	TCGA-FE-A22Z	TCGA-FE-A22Z-F42084	Distant Metastasis	Lung	[Not Available]	2072	Imaging	NO	[Not Available]	[Not Available]	[Not Available]	[Not Available]	[Not Available]	NO	[Not Available]	NO	NO	[Not Available]	[Not Available]	[Not Available]	[Not Available]	[Not Available]	[Not Available]	[Not Available]
BF193C4F-FBAC-41BC-B1AF-19B6CE856F0F	TCGA-H2-A3RI	TCGA-H2-A3RI-F38856	Locoregional Recurrence	Lymph Node Only	[Not Available]	279	Pathology	[Not Available]	[Not Available]	[Not Available]	Lateral (levels 2-5)	[Not Available]	RAI therapy	YES	310	YES	NO	Thyroxine withdrawal	154	[Not Available]	154	Patient Did Not Receive External Radiation Therapy	[Not Available]	[Not Available]
