# Supplementary material for: Potential diagnostic of lymph node metastasis and prognostic values of TM4SFs in papillary thyroid carcinoma patients
Source: Front Cell Dev Biol. 2022 Dec 8;10:1001954. doi: 10.3389/fcell.2022.1001954 (PMC9773885; doi:10.3389/fcell.2022.1001954)
Supplement: Supplementary file 4 [file DataSheet1.ZIP › pub1/data/TCGA/Backup_Files/TCGA-THCA/1aeca2df-c179-4554-98e8-8d73a2154e1f.BCR Biotab]

bcr_patient_uuid	bcr_patient_barcode	bcr_followup_barcode	bcr_followup_uuid	form_completion_date	radiation_treatment_adjuvant	pharmaceutical_tx_adjuvant	tumor_status	vital_status	last_contact_days_to	death_days_to	clinical_status_within_3_mths_surgery	i_131_radiation_first_tx_method	i_131_radiation_first_tx_dose	i_131_radiation_subsequent_tx	i_131_radiation_tx_cumulative_dose	radiation_therapy_xrt_method_prep	radiation_therapy_xrt_dose	radiation_therapy_xrt_sensitizers	followup_reason
bcr_patient_uuid	bcr_patient_barcode	bcr_followup_barcode	bcr_followup_uuid	form_completion_date	radiation_therapy	postoperative_rx_tx	person_neoplasm_cancer_status	vital_status	days_to_last_followup	days_to_death	post_surgical_procedure_assessment_thyroid_gland_carcinoma_status	i_131_total_administered_preparation_technique	i_131_first_administered_dose	i_131_subsequent_administered_dose	i_131_total_administered_dose	radiation_therapy_administered_preparation_technique_text	radiation_therapy_administered_dose_text	radiosensitizing_agent_administered_indicator	followup_case_report_form_submission_reason
CDE_ID:	CDE_ID:2003301	CDE_ID:	CDE_ID:	CDE_ID:	CDE_ID:2005312	CDE_ID:3397567	CDE_ID:2759550	CDE_ID:5	CDE_ID:3008273	CDE_ID:3165475	CDE_ID:3186684	CDE_ID:3232952	CDE_ID:3232898	CDE_ID:3232904	CDE_ID:3232906	CDE_ID:3232960	CDE_ID:3232933	CDE_ID:3232932	CDE_ID:3233305
f3ee888e-5116-4313-a2f6-3b1dcc3e4bc1	TCGA-BJ-A0YZ	TCGA-BJ-A0YZ-F19417	9AD164BE-6E91-4644-8DCA-D0B48782599F	2011-12-12	NO	NO	TUMOR FREE	Alive	754	[Not Applicable]	No imaging evidence of disease	[Not Available]	[Not Available]	[Not Available]	[Not Available]	[Not Available]	[Not Available]	[Not Available]	Scheduled Follow-up Submission
72d8dcc3-0709-4fd1-98d4-fb75e9340758	TCGA-BJ-A0Z0	TCGA-BJ-A0Z0-F19426	F8C810E0-B74B-4574-A340-01D18AB08E81	2011-12-12	YES	NO	TUMOR FREE	Alive	419	[Not Applicable]	No imaging evidence of disease	Thyroxine withdrawal	51.0 MCI	[Not Available]	[Not Available]	[Not Available]	[Not Available]	[Not Available]	Scheduled Follow-up Submission
f9ceffc0-d544-418d-b4a9-bd3c84e37026	TCGA-BJ-A0Z2	TCGA-BJ-A0Z2-F19339	33DB2425-5403-41AC-AB31-4237E21BFCEF	2011-12-8	YES	NO	WITH TUMOR	Alive	554	[Not Applicable]	Persistent distant metastases	[Not Available]	[Not Available]	[Not Available]	[Not Available]	[Not Available]	[Not Available]	[Not Available]	Scheduled Follow-up Submission
331cae6e-2868-4c58-9302-709a9ff7d025	TCGA-BJ-A0Z3	TCGA-BJ-A0Z3-F19458	C65B9CF6-0FA6-4134-B231-46888CB555BD	2011-12-12	YES	NO	TUMOR FREE	Alive	497	[Not Applicable]	[Not Available]	Thyroxine withdrawal	73.3 MCI	[Not Available]	[Not Available]	[Not Available]	[Not Available]	[Not Available]	Scheduled Follow-up Submission
0fe3b19a-f5e4-497e-92da-32ff6c77b066	TCGA-BJ-A0Z5	TCGA-BJ-A0Z5-F19452	AF6D5943-4D86-43CB-8135-3C648FE66F4A	2011-12-12	YES	NO	TUMOR FREE	Alive	448	[Not Applicable]	No imaging evidence of disease	Thyroxine withdrawal	150.7 MCI	[Not Available]	[Not Available]	[Not Available]	[Not Available]	[Not Available]	Scheduled Follow-up Submission
86f9eca0-d1ea-4375-a6bc-055e44b3198a	TCGA-BJ-A0Z9	TCGA-BJ-A0Z9-F19392	43CE4AB1-9E00-442C-8532-4051A9DF9453	2011-12-12	YES	NO	TUMOR FREE	Alive	251	[Not Applicable]	No imaging evidence of disease	[Not Available]	[Not Available]	[Not Available]	[Not Available]	[Not Available]	[Not Available]	[Not Available]	Scheduled Follow-up Submission
4c513413-263e-4c7b-b997-7b688c47b698	TCGA-BJ-A0ZA	TCGA-BJ-A0ZA-F19414	FF86952A-71DE-4700-AE84-B2B5025ED00A	2011-12-12	YES	NO	TUMOR FREE	Alive	574	[Not Applicable]	No imaging evidence of disease	Thyroxine withdrawal	51.3	[Not Available]	[Not Available]	[Not Available]	[Not Available]	[Not Available]	Scheduled Follow-up Submission
dc4d8468-6f34-40cb-a826-8d582cd86fde	TCGA-BJ-A0ZB	TCGA-BJ-A0ZB-F19454	B411832B-DF6D-4DE3-BE4A-DC8B80EB23D3	2011-12-12	YES	NO	TUMOR FREE	Alive	122	[Not Applicable]	[Not Available]	Thyroxine withdrawal	39.5 MCI	[Not Available]	[Not Available]	[Not Available]	[Not Available]	[Not Available]	Scheduled Follow-up Submission
6675c581-297d-44cd-b80f-ae7e53d48228	TCGA-BJ-A0ZC	TCGA-BJ-A0ZC-F19455	94425FAD-E84F-415D-B11C-210FAF81FD1A	2011-12-12	NO	NO	TUMOR FREE	Alive	352	[Not Applicable]	No imaging evidence of disease	[Not Available]	[Not Available]	[Not Available]	[Not Available]	[Not Available]	[Not Available]	[Not Available]	Scheduled Follow-up Submission
ab8c9101-adeb-4c43-a8bb-b089ebd711f6	TCGA-BJ-A0ZE	TCGA-BJ-A0ZE-F19457	FA8149AF-015F-404B-8CA8-26EE80E77185	2011-12-12	YES	NO	TUMOR FREE	Alive	509	[Not Applicable]	No imaging evidence of disease	Thyroxine withdrawal	155.6 MCI	[Not Available]	[Not Available]	[Not Available]	[Not Available]	[Not Available]	Scheduled Follow-up Submission
8beee000-ecab-4a49-9c9d-bb8e677ae199	TCGA-BJ-A0ZF	TCGA-BJ-A0ZF-F19338	56728895-ACEC-4B81-BD33-3B91222DE3C0	2011-12-8	YES	YES	TUMOR FREE	Alive	512	[Not Applicable]	No imaging evidence of disease	[Not Available]	[Not Available]	[Not Available]	[Not Available]	[Not Available]	[Not Available]	[Not Available]	Scheduled Follow-up Submission
a3810f36-d2b4-4a45-ad08-a4dbfb9d27aa	TCGA-BJ-A0ZG	TCGA-BJ-A0ZG-F19406	2C138C15-DFCF-4638-8D85-A94AC41DC85B	2011-12-12	NO	NO	TUMOR FREE	Alive	230	[Not Applicable]	No imaging evidence of disease	[Not Available]	[Not Available]	[Not Available]	[Not Available]	[Not Available]	[Not Available]	[Not Available]	Scheduled Follow-up Submission
866ca8ad-adc9-45d4-ad92-9f8f1a161ddf	TCGA-BJ-A0ZH	TCGA-BJ-A0ZH-F19394	CAB63E99-C57B-4753-88C0-2A5A8D53ABF6	2011-12-12	NO	NO	TUMOR FREE	Alive	460	[Not Applicable]	No imaging evidence of disease	[Not Available]	[Not Available]	[Not Available]	[Not Available]	[Not Available]	[Not Available]	[Not Available]	Scheduled Follow-up Submission
8877b479-b62a-4794-b71e-418de96dff23	TCGA-BJ-A0ZJ	TCGA-BJ-A0ZJ-F19411	67EA3295-910E-4E6E-83AD-5B4AE06AA60C	2011-12-12	YES	NO	TUMOR FREE	Alive	538	[Not Applicable]	No imaging evidence of disease	Thyroxine withdrawal	[Not Available]	[Not Available]	[Not Available]	[Not Available]	[Not Available]	[Not Available]	Scheduled Follow-up Submission
3E9FDA23-676D-4E78-8948-0C9DF3D10064	TCGA-DE-A0XZ	TCGA-DE-A0XZ-F13755	623DE851-1F31-4ECD-AF4F-60793B1FFE5C	2010-12-15	[Not Available]	YES	TUMOR FREE	Alive	615	[Not Applicable]	No imaging evidence of disease	Thyroxine withdrawal	150mCi	[Not Available]	150mCi	Patient Did Not Receive Radiation Therapy	[Not Available]	[Not Available]	Scheduled Follow-up Submission
6ad260ad-769a-4f3c-bd07-927adf6b2338	TCGA-DE-A0Y2	TCGA-DE-A0Y2-F13951	92407C4C-2567-4B9D-8EAA-45A77D345638	2010-12-15	[Not Available]	YES	TUMOR FREE	Alive	469	[Not Applicable]	No imaging evidence of disease	Thyroxine withdrawal	150mCi	[Not Available]	150mCi	Patient Did Not Receive Radiation Therapy	[Not Available]	[Not Available]	Scheduled Follow-up Submission
c31b3adf-3fc6-4a72-83b0-bbc0f295b5e7	TCGA-DE-A0Y3	TCGA-DE-A0Y3-F13952	1F464722-BEAB-4BD5-A05D-B83A1F7A17D6	2010-12-15	[Not Available]	YES	TUMOR FREE	Alive	1109	[Not Applicable]	Persistent distant metastases	Thyroxine withdrawal	150mCi	[Not Available]	150mCi	Patient Did Not Receive Radiation Therapy	[Not Available]	[Not Available]	Scheduled Follow-up Submission
77BB90F0-E923-4E28-BB88-4D6B420E0B5C	TCGA-DE-A2OL	TCGA-DE-A2OL-F18365	8E296109-075A-49C2-BA97-6DC70B81A139	2011-11-14	YES	NO	TUMOR FREE	Alive	182	[Not Applicable]	Persistent locoregional disease	Thyroxine withdrawal	50mCi	[Not Available]	50mCi	Patient Did Not Receive Radiation Therapy	[Not Available]	[Not Available]	Scheduled Follow-up Submission
ba9dec81-ffc0-453a-9621-94beba45fab1	TCGA-DJ-A13M	TCGA-DJ-A13M-F28690	B6A01469-D9C1-4297-803B-66F3F4E9FD95	2012-2-28	NO	NO	TUMOR FREE	Alive	525	[Not Applicable]	No imaging evidence of disease	Patient did not receive I-131 treatment	[Not Available]	[Not Available]	[Not Available]	Patient Did Not Receive Radiation Therapy	[Not Available]	NO	Scheduled Follow-up Submission
77d5b246-33ba-4a96-9d73-06aca797653e	TCGA-DJ-A13O	TCGA-DJ-A13O-F28694	9FF63521-9D9A-445F-B826-0D40C539FBD7	2012-2-28	NO	NO	TUMOR FREE	Alive	428	[Not Applicable]	No imaging evidence of disease	Patient did not receive I-131 treatment	[Not Available]	[Not Available]	[Not Available]	Patient Did Not Receive Radiation Therapy	[Not Available]	NO	Scheduled Follow-up Submission
ca95a11c-b54c-409e-b9a0-da850945033d	TCGA-DJ-A13P	TCGA-DJ-A13P-F28686	A9CDF39A-2550-4D15-B96F-26F8D2E10CAE	2012-2-28	NO	NO	TUMOR FREE	Alive	4429	[Not Applicable]	No imaging evidence of disease	Patient did not receive I-131 treatment	[Not Available]	[Not Available]	[Not Available]	[Not Available]	[Not Available]	[Not Available]	Scheduled Follow-up Submission
3e787a0e-b5d2-401e-b1e5-077376090b3a	TCGA-DJ-A13R	TCGA-DJ-A13R-F28695	31334716-A355-4F61-86A3-C8962FE696FD	2012-2-28	NO	NO	TUMOR FREE	Alive	103	[Not Applicable]	No imaging evidence of disease	Patient did not receive I-131 treatment	[Not Available]	[Not Available]	[Not Available]	Patient Did Not Receive Radiation Therapy	[Not Available]	NO	Scheduled Follow-up Submission
8aa99f35-c644-4f91-9eff-a5d3fae758b0	TCGA-DJ-A13S	TCGA-DJ-A13S-F28681	F9AE52D8-79A9-4DC7-8FF5-8B14C934F8E2	2012-2-28	NO	NO	TUMOR FREE	Alive	265	[Not Applicable]	No imaging evidence of disease	Patient did not receive I-131 treatment	[Not Available]	[Not Available]	[Not Available]	[Not Available]	[Not Available]	[Not Available]	Scheduled Follow-up Submission
0b170ed4-d919-466b-b765-47878b865aed	TCGA-DJ-A13T	TCGA-DJ-A13T-F28684	1A0AD29E-39C5-4942-98C0-4B46E4FCAFE9	2012-2-28	NO	NO	TUMOR FREE	Alive	953	[Not Applicable]	No imaging evidence of disease	Patient did not receive I-131 treatment	[Not Available]	[Not Available]	[Not Available]	[Not Available]	[Not Available]	[Not Available]	Scheduled Follow-up Submission
8c5aef43-341e-4a37-84eb-fd730eb957c7	TCGA-DJ-A13U	TCGA-DJ-A13U-F28693	B96F0BB3-EE96-46A7-9CA7-B2AE572CF5D8	2012-2-28	[Discrepancy]	NO	TUMOR FREE	Alive	711	[Not Applicable]	No imaging evidence of disease	rhTSH	77.7 mC	[Not Available]	[Not Available]	Patient Did Not Receive Radiation Therapy	[Not Available]	NO	Scheduled Follow-up Submission
99ac4f2e-2e63-4f1e-af0f-8f23a2caf999	TCGA-DJ-A13V	TCGA-DJ-A13V-F28688	F697441A-7F9D-4119-9DF2-D197D56BC6DE	2012-2-28	YES	NO	TUMOR FREE	Alive	558	[Not Applicable]	Persistent locoregional disease	rhTSH	126.4 mCi	[Not Available]	126.4 mCi	Patient Did Not Receive Radiation Therapy	[Not Available]	[Not Available]	Scheduled Follow-up Submission
3b48cc5e-3396-4dd5-893d-54b75b98b016	TCGA-DJ-A13W	TCGA-DJ-A13W-F28685	DFD73508-AC29-457F-AC19-804C1843BB7B	2012-2-28	NO	NO	TUMOR FREE	Alive	444	[Not Applicable]	No imaging evidence of disease	Patient did not receive I-131 treatment	[Not Available]	[Not Available]	[Not Available]	[Not Available]	[Not Available]	[Not Available]	Scheduled Follow-up Submission
3b3c99ab-5336-4433-b682-e1a590221611	TCGA-DJ-A13X	TCGA-DJ-A13X-F28696	A953C03D-DDF3-4186-9CDF-ED9E541BCFBE	2012-2-28	NO	NO	TUMOR FREE	Alive	253	[Not Applicable]	No imaging evidence of disease	Patient did not receive I-131 treatment	[Not Available]	[Not Available]	[Not Available]	Patient Did Not Receive Radiation Therapy	[Not Available]	[Not Available]	Scheduled Follow-up Submission
da201150-748e-4b74-bb35-10c995e26079	TCGA-DJ-A1QD	TCGA-DJ-A1QD-F29308	A06D3815-3DE4-4724-BE07-7B1E0E5FF90C	2012-3-14	NO	NO	TUMOR FREE	Alive	335	[Not Applicable]	No imaging evidence of disease	Patient did not receive I-131 treatment	[Not Available]	[Not Available]	[Not Available]	Patient Did Not Receive Radiation Therapy	[Not Available]	[Not Available]	Scheduled Follow-up Submission
dccba97d-4e81-42fb-93b3-90be68a034fb	TCGA-DJ-A1QE	TCGA-DJ-A1QE-F29309	E0A0B2D2-3C66-4711-BE6A-7D609C1CD212	2012-3-14	NO	NO	TUMOR FREE	Alive	3219	[Not Applicable]	No imaging evidence of disease	Patient did not receive I-131 treatment	[Not Available]	[Not Available]	[Not Available]	Patient Did Not Receive Radiation Therapy	[Not Available]	[Not Available]	Scheduled Follow-up Submission
fca0c7d9-5e6f-4aa7-ba04-5df2eb8ba398	TCGA-DJ-A1QF	TCGA-DJ-A1QF-F29310	33E53414-DE7B-43A8-9D72-4ADFF3391CDB	2012-3-14	NO	NO	TUMOR FREE	Alive	931	[Not Applicable]	No imaging evidence of disease	Patient did not receive I-131 treatment	[Not Available]	[Not Available]	[Not Available]	Patient Did Not Receive Radiation Therapy	[Not Available]	NO	Scheduled Follow-up Submission
cb29e795-7618-4882-a7e0-69d39787b80c	TCGA-DJ-A1QG	TCGA-DJ-A1QG-F29438	0C1E5D72-ECD8-4669-BFC1-CCC6B79272C5	2012-3-19	NO	NO	TUMOR FREE	Alive	399	[Not Applicable]	No imaging evidence of disease	Patient did not receive I-131 treatment	[Not Available]	[Not Available]	[Not Available]	Patient Did Not Receive Radiation Therapy	[Not Available]	[Not Available]	Scheduled Follow-up Submission
f3c73dc9-6280-4619-a629-b575fdbdb0ca	TCGA-DJ-A1QH	TCGA-DJ-A1QH-F29311	42856CB9-092F-475E-9056-B694FE11DCB8	2012-3-14	YES	NO	WITH TUMOR	Alive	481	[Not Applicable]	No imaging evidence of disease	rhTSH	150.3 mCi	[Not Available]	[Not Available]	Patient Did Not Receive Radiation Therapy	[Not Available]	NO	Scheduled Follow-up Submission
3b1e2bd6-3d32-40f7-9b32-0df32dfcbc72	TCGA-DJ-A1QI	TCGA-DJ-A1QI-F29313	A958A8F1-C319-433E-B62B-8EE1BB5795A2	2012-3-14	NO	NO	TUMOR FREE	Alive	455	[Not Applicable]	No imaging evidence of disease	Patient did not receive I-131 treatment	[Not Available]	[Not Available]	[Not Available]	Patient Did Not Receive Radiation Therapy	[Not Available]	[Not Available]	Scheduled Follow-up Submission
e4b08e66-0772-4956-8670-e5c6553eecbe	TCGA-DJ-A1QL	TCGA-DJ-A1QL-F29324	0CEAE6FC-24FA-4F4E-961F-3EA9BD52F94B	2012-3-14	NO	NO	TUMOR FREE	Alive	207	[Not Applicable]	No imaging evidence of disease	Patient did not receive I-131 treatment	[Not Available]	[Not Available]	[Not Available]	Patient Did Not Receive Radiation Therapy	[Not Available]	[Not Available]	Scheduled Follow-up Submission
3597af5e-65ff-40a7-95fc-dacc26cbca14	TCGA-DJ-A1QM	TCGA-DJ-A1QM-F17884	ACF67D04-84F0-410D-BE9E-9C5596DA7FD5	2012-3-14	NO	NO	TUMOR FREE	Alive	183	[Not Applicable]	[Not Available]	Patient did not receive I-131 treatment	[Not Available]	[Not Available]	[Not Available]	Patient Did Not Receive Radiation Therapy	[Not Available]	[Not Available]	Scheduled Follow-up Submission
2012869d-c169-4cea-aa09-c892fb79bbaa	TCGA-DJ-A1QN	TCGA-DJ-A1QN-F29325	D4423169-7FAF-45E3-826B-013EAD0C66E4	2012-3-14	NO	NO	TUMOR FREE	Alive	491	[Not Applicable]	No imaging evidence of disease	Patient did not receive I-131 treatment	[Not Available]	[Not Available]	[Not Available]	Patient Did Not Receive Radiation Therapy	[Not Available]	[Not Available]	Scheduled Follow-up Submission
f2ad720e-579f-4e2c-a3f0-17877ca91067	TCGA-DJ-A1QO	TCGA-DJ-A1QO-F29307	24136B3A-1A65-4DA4-947A-1BD6ED0F0C24	2012-3-14	YES	NO	TUMOR FREE	Alive	21	[Not Applicable]	No imaging evidence of disease	rhTSH	75.8 mCi	[Not Available]	75.8 mCi	[Not Available]	[Not Available]	[Not Available]	Scheduled Follow-up Submission
99ef2fec-5a3c-4e42-8f78-7eaf9877e26d	TCGA-DJ-A1QQ	TCGA-DJ-A1QQ-F29326	7AEAC763-2AC5-448D-8061-8D6F18D156DA	2012-3-14	NO	NO	TUMOR FREE	Alive	534	[Not Applicable]	No imaging evidence of disease	Patient did not receive I-131 treatment	[Not Available]	[Not Available]	[Not Available]	Patient Did Not Receive Radiation Therapy	[Not Available]	[Not Available]	Scheduled Follow-up Submission
FB39F29A-5D1E-4F96-8ADB-E18CC87FAD2E	TCGA-DJ-A2PN	TCGA-DJ-A2PN-F30160	0BF7D9A5-0919-411F-9463-CE022565E89E	2012-4-3	NO	NO	TUMOR FREE	Alive	307	[Not Applicable]	No imaging evidence of disease	Patient did not receive I-131 treatment	[Not Available]	[Not Available]	[Not Available]	[Not Available]	[Not Available]	[Not Available]	Scheduled Follow-up Submission
D60F6620-575D-47FE-83E8-80A6AD838BED	TCGA-DJ-A2PO	TCGA-DJ-A2PO-F30161	EC375A03-E03B-4BCA-91BF-816F3A111FB7	2012-4-3	NO	NO	TUMOR FREE	Alive	238	[Not Applicable]	No imaging evidence of disease	Patient did not receive I-131 treatment	[Not Available]	[Not Available]	[Not Available]	[Not Available]	[Not Available]	[Not Available]	Scheduled Follow-up Submission
05350770-2B5B-4C58-84CE-0917665CCB90	TCGA-DJ-A2PP	TCGA-DJ-A2PP-F30162	E7A5898C-ACD2-44CF-ACF7-A2E65AD8B100	2012-4-3	NO	NO	TUMOR FREE	Alive	351	[Not Applicable]	No imaging evidence of disease	Patient did not receive I-131 treatment	[Not Available]	[Not Available]	[Not Available]	[Not Available]	[Not Available]	[Not Available]	Scheduled Follow-up Submission
EDB90376-0EF9-47DD-BE6F-A6E8A0380A9C	TCGA-DJ-A2PQ	TCGA-DJ-A2PQ-F30163	255BF451-2DAF-4570-9EF5-80715DF329E9	2012-4-3	YES	NO	TUMOR FREE	Alive	440	[Not Applicable]	No imaging evidence of disease	rhTSH	150 mCi	[Not Available]	150 mCi	[Not Available]	[Not Available]	[Not Available]	Scheduled Follow-up Submission
2CE580E9-4D75-464C-B403-C9F4626D7AA4	TCGA-DJ-A2PR	TCGA-DJ-A2PR-F30166	BBD18624-2FD9-443E-90D5-FB4A59004C65	2012-4-3	NO	NO	TUMOR FREE	Alive	381	[Not Applicable]	No imaging evidence of disease	Patient did not receive I-131 treatment	[Not Available]	[Not Available]	[Not Available]	[Not Available]	[Not Available]	[Not Available]	Scheduled Follow-up Submission
9F31DEB9-B9F4-439B-AEA4-F87C71406C79	TCGA-DJ-A2PS	TCGA-DJ-A2PS-F30168	5427A777-BA72-4C21-A90C-091125DD332B	2012-4-3	YES	NO	TUMOR FREE	Alive	115	[Not Applicable]	No imaging evidence of disease	rhTSH	179.7mCi	[Not Available]	179.7mCi	[Not Available]	[Not Available]	[Not Available]	Scheduled Follow-up Submission
39E68907-3FFB-4CA1-A955-DB5FA2F0DEB1	TCGA-DJ-A2PT	TCGA-DJ-A2PT-F30172	4142DC65-0040-4F48-8759-E601BCDF6F65	2012-4-3	YES	NO	TUMOR FREE	Alive	264	[Not Applicable]	No imaging evidence of disease	rhTSH	95mCi	[Not Available]	95mCi	[Not Available]	[Not Available]	[Not Available]	Scheduled Follow-up Submission
13577A2B-EE68-45E5-96A8-B1FD71FC62DA	TCGA-DJ-A2PU	TCGA-DJ-A2PU-F30174	18A5FA67-EF91-47DC-AA43-546A3EB8BF31	2012-4-3	NO	NO	TUMOR FREE	Alive	382	[Not Applicable]	No imaging evidence of disease	Patient did not receive I-131 treatment	[Not Available]	[Not Available]	[Not Available]	[Not Available]	[Not Available]	[Not Available]	Scheduled Follow-up Submission
63076BDA-61A1-4403-A270-4130B5D003EE	TCGA-DJ-A2PV	TCGA-DJ-A2PV-F30175	A0702EA0-E7FF-4645-A855-5348517BF222	2012-4-3	NO	NO	TUMOR FREE	Alive	252	[Not Applicable]	No imaging evidence of disease	Patient did not receive I-131 treatment	[Not Available]	[Not Available]	[Not Available]	[Not Available]	[Not Available]	[Not Available]	Scheduled Follow-up Submission
D487536F-0521-4D42-9150-6A806AE00241	TCGA-DJ-A2PW	TCGA-DJ-A2PW-F30177	4CFE8EA7-9877-4AC9-90FB-8AA605B2439F	2012-4-3	YES	NO	TUMOR FREE	Alive	244	[Not Applicable]	No imaging evidence of disease	rhTSH	97.3mCi	[Not Available]	97.3mCi	[Not Available]	[Not Available]	[Not Available]	Scheduled Follow-up Submission
A175A9A5-AB86-4C68-9814-C30CFCC52662	TCGA-DJ-A2PX	TCGA-DJ-A2PX-F30795	5D58B170-BEA7-44D6-8783-CCA9208CA5C5	2012-4-17	NO	NO	TUMOR FREE	Alive	168	[Not Applicable]	No imaging evidence of disease	Patient did not receive I-131 treatment	[Not Available]	[Not Available]	[Not Available]	[Not Available]	[Not Available]	[Not Available]	Scheduled Follow-up Submission
FD25E4E6-F017-4C07-B109-D8A5EEA8763C	TCGA-DJ-A2PY	TCGA-DJ-A2PY-F30796	0D7084DD-D900-4745-934B-38708CB51FDC	2012-4-17	NO	NO	TUMOR FREE	Alive	267	[Not Applicable]	No imaging evidence of disease	Patient did not receive I-131 treatment	[Not Available]	[Not Available]	[Not Available]	[Not Available]	[Not Available]	[Not Available]	Scheduled Follow-up Submission
5DCBDFCF-8A4D-4DA5-9049-F2B970FE8CA8	TCGA-DJ-A2PZ	TCGA-DJ-A2PZ-F30797	8F3FAA63-AF71-4E5B-96C6-EF64083207D6	2012-4-17	NO	NO	TUMOR FREE	Alive	256	[Not Applicable]	No imaging evidence of disease	Patient did not receive I-131 treatment	[Not Available]	[Not Available]	[Not Available]	[Not Available]	[Not Available]	[Not Available]	Scheduled Follow-up Submission
8BEA483B-AC43-4265-B2C4-0F031E539008	TCGA-DJ-A2Q0	TCGA-DJ-A2Q0-F30798	D90D453E-F35E-4D09-8CFE-331A8EF22C1E	2012-4-17	NO	NO	TUMOR FREE	Alive	247	[Not Applicable]	No imaging evidence of disease	Patient did not receive I-131 treatment	[Not Available]	[Not Available]	[Not Available]	[Not Available]	[Not Available]	[Not Available]	Scheduled Follow-up Submission
E35B2928-8784-45D0-A71A-A2DF161542FA	TCGA-DJ-A2Q1	TCGA-DJ-A2Q1-F30799	E596E8DE-03B2-4F39-908A-142506622E4A	2012-4-17	YES	NO	TUMOR FREE	Alive	284	[Not Applicable]	No imaging evidence of disease	rhTSH	148.9 mCi	[Not Available]	148.9 mCi	[Not Available]	[Not Available]	[Not Available]	Scheduled Follow-up Submission
A00DA907-E527-45F9-9AFB-2FAD2C7B0940	TCGA-DJ-A2Q2	TCGA-DJ-A2Q2-F30800	7D928CB1-3F1D-44BF-8FBA-5CD8B412B59D	2012-4-17	[Discrepancy]	NO	TUMOR FREE	Alive	206	[Not Applicable]	No imaging evidence of disease	rhTSH	73.24 mCi	[Not Available]	73.24 mCi	[Not Available]	[Not Available]	[Not Available]	Scheduled Follow-up Submission
ACBA8D76-999A-4F6D-B3A4-8D7DD0F2BB52	TCGA-DJ-A2Q3	TCGA-DJ-A2Q3-F30801	17F17F13-1165-4BFC-9A80-1B04A9C52A9C	2012-4-17	YES	NO	TUMOR FREE	Alive	356	[Not Applicable]	No imaging evidence of disease	rhTSH	99.3 mCi	[Not Available]	99.3 mCi	[Not Available]	[Not Available]	[Not Available]	Scheduled Follow-up Submission
F00FD40A-1254-4300-BAF9-88528C453A2E	TCGA-DJ-A2Q4	TCGA-DJ-A2Q4-F30802	C5C34057-3F47-4B1B-B1E6-8DC17C60CC5A	2012-4-12	NO	NO	TUMOR FREE	Alive	287	[Not Applicable]	No imaging evidence of disease	Patient did not receive I-131 treatment	[Not Available]	[Not Available]	[Not Available]	[Not Available]	[Not Available]	[Not Available]	Scheduled Follow-up Submission
13C97CFB-EEA2-4AE8-9209-C967D9642CEF	TCGA-DJ-A2Q5	TCGA-DJ-A2Q5-F30803	54CBD3B9-9753-445A-8129-EC985EA713C1	2012-4-17	YES	NO	TUMOR FREE	Alive	301	[Not Applicable]	No imaging evidence of disease	rhTSH	152.92 mCi	[Not Available]	152.92 mCi	[Not Available]	[Not Available]	[Not Available]	Scheduled Follow-up Submission
AF546062-0960-41F0-9ED1-6ACECBAD99F3	TCGA-DJ-A2Q6	TCGA-DJ-A2Q6-F30804	2E346F8C-309C-4F17-A5D3-B82BC79FFED1	2012-4-17	YES	NO	TUMOR FREE	Alive	381	[Not Applicable]	No imaging evidence of disease	rhTSH	148 mCi	[Not Available]	148 mCi	[Not Available]	[Not Available]	[Not Available]	Scheduled Follow-up Submission
7A9B57C9-6F80-4AEA-BF9C-76407C8084BE	TCGA-DJ-A2Q7	TCGA-DJ-A2Q7-F30805	951D7B3A-3163-4C41-80C0-FEC97C9BDE5E	2012-4-17	NO	NO	TUMOR FREE	Alive	307	[Not Applicable]	No imaging evidence of disease	Patient did not receive I-131 treatment	[Not Available]	[Not Available]	[Not Available]	[Not Available]	[Not Available]	[Not Available]	Scheduled Follow-up Submission
F9CF605F-F287-4EBA-8E8F-8BA47E14ECC4	TCGA-DJ-A2Q8	TCGA-DJ-A2Q8-F30806	3D955442-041F-41E6-938A-0ED8DFA1A284	2012-4-17	NO	NO	TUMOR FREE	Alive	216	[Not Applicable]	No imaging evidence of disease	Patient did not receive I-131 treatment	[Not Available]	[Not Available]	[Not Available]	[Not Available]	[Not Available]	[Not Available]	Scheduled Follow-up Submission
061FAB24-727A-4551-A205-89EEB9F530EA	TCGA-DJ-A2Q9	TCGA-DJ-A2Q9-F30807	D748606F-DBF5-49A3-99C6-AB7C0CA92950	2012-4-17	YES	NO	TUMOR FREE	Alive	315	[Not Applicable]	No imaging evidence of disease	rhTSH	73.9 mCi	[Not Available]	73.9 mCi	[Not Available]	[Not Available]	[Not Available]	Scheduled Follow-up Submission
B07435D4-1341-4B41-9B11-D13A4F1CA0AD	TCGA-DJ-A2QA	TCGA-DJ-A2QA-F30808	455D0A4D-CCE7-4706-AEDE-C0141BE3DA3D	2012-4-17	NO	NO	TUMOR FREE	Alive	378	[Not Applicable]	No imaging evidence of disease	Patient did not receive I-131 treatment	[Not Available]	[Not Available]	[Not Available]	[Not Available]	[Not Available]	[Not Available]	Scheduled Follow-up Submission
B597023C-FF84-44CC-BFCC-8BEE64CA4CFF	TCGA-DJ-A2QB	TCGA-DJ-A2QB-F30809	3A07AB5B-EA2B-4AF6-A49A-65BCE2656BF0	2012-4-17	YES	NO	TUMOR FREE	Alive	378	[Not Applicable]	No imaging evidence of disease	rhTSH	147.7 mCi	[Not Available]	147.7 mCi	[Not Available]	[Not Available]	[Not Available]	Scheduled Follow-up Submission
1F094DB9-F8CC-4066-ADFF-609682936172	TCGA-DJ-A2QC	TCGA-DJ-A2QC-F30810	98953B93-BCAC-4D09-946F-4EA875F7AF87	2012-4-17	NO	NO	TUMOR FREE	Alive	483	[Not Applicable]	No imaging evidence of disease	Patient did not receive I-131 treatment	[Not Available]	[Not Available]	[Not Available]	[Not Available]	[Not Available]	[Not Available]	Scheduled Follow-up Submission
169f045f-1739-4b0b-9bdc-028aaca420f8	TCGA-DO-A1JZ	TCGA-DO-A1JZ-F30565	A7859ED3-CD76-46A4-B76C-4BDB41BE1C21	2012-2-13	YES	YES	TUMOR FREE	Alive	1670	[Not Applicable]	No imaging evidence of disease	Thyroxine withdrawal	98.3 mCi	[Not Available]	98.3 mCi	Patient Did Not Receive Radiation Therapy	[Not Available]	[Not Available]	Scheduled Follow-up Submission
b7a01148-5bab-4268-986a-a9cf7bca967f	TCGA-DO-A1K0	TCGA-DO-A1K0-F30567	6821F75A-AE47-4833-ACFC-B5F978C905C1	2012-4-12	YES	YES	WITH TUMOR	Alive	655	[Not Applicable]	No imaging evidence of disease	Thyroxine withdrawal	153.8 mCi	[Not Available]	153.8 mCi	[Not Available]	[Not Available]	[Not Available]	Scheduled Follow-up Submission
e92bdb0d-969a-4d98-ada8-5dfec68119b5	TCGA-EM-A1CS	TCGA-EM-A1CS-F32433	709D0FEC-330B-4AEB-9CC9-FC1E96651A31	2012-5-25	NO	NO	TUMOR FREE	Alive	817	[Not Applicable]	No imaging evidence of disease	Patient did not receive I-131 treatment	[Not Available]	[Not Available]	[Not Available]	Patient Did Not Receive Radiation Therapy	[Not Available]	[Not Available]	Scheduled Follow-up Submission
290be61a-84ef-4bed-8e37-b432cba6c88e	TCGA-EM-A1CT	TCGA-EM-A1CT-F32435	3BE61686-845C-45C0-8BD2-6B9945466250	2012-5-25	YES	NO	TUMOR FREE	Alive	553	[Not Applicable]	No imaging evidence of disease	rhTSH	100 mCi	[Not Available]	[Not Available]	[Not Available]	[Not Available]	[Not Available]	Scheduled Follow-up Submission
4e80f403-0e10-4725-854d-f023c12ee1e2	TCGA-EM-A1CU	TCGA-EM-A1CU-F32436	FA73863A-98A0-4438-A23D-861AC8E72A5A	2012-5-25	YES	NO	TUMOR FREE	Alive	636	[Not Applicable]	No imaging evidence of disease	Thyroxine withdrawal	100 mCi	[Not Available]	[Not Available]	[Not Available]	[Not Available]	[Not Available]	Scheduled Follow-up Submission
762eddb5-1b47-4b79-b20a-1edfb07c0705	TCGA-EM-A1CV	TCGA-EM-A1CV-F32437	6109157E-54FC-4D50-A94E-C852D1C55EDE	2012-5-25	NO	NO	TUMOR FREE	Alive	376	[Not Applicable]	No imaging evidence of disease	Patient did not receive I-131 treatment	[Not Available]	[Not Available]	[Not Available]	[Not Available]	[Not Available]	[Not Available]	Scheduled Follow-up Submission
22eb9f00-6869-4d8f-b657-dfd64f81e9e9	TCGA-EM-A1CW	TCGA-EM-A1CW-F32438	91F66B6E-735D-459F-B6C8-C8C97058F689	2012-5-25	YES	NO	TUMOR FREE	Alive	549	[Not Applicable]	No imaging evidence of disease	rhTSH	107 mCi	[Not Available]	[Not Available]	Patient Did Not Receive Radiation Therapy	[Not Available]	[Not Available]	Scheduled Follow-up Submission
567e4d90-5c5a-44f0-a462-90c831f3c096	TCGA-EM-A1YA	TCGA-EM-A1YA-F32439	ED5628DA-EA8A-4474-A32F-27BDEBABD2DD	2012-5-25	YES	NO	TUMOR FREE	Alive	602	[Not Applicable]	No imaging evidence of disease	rhTSH	100 mCi	[Not Available]	100 mCi	Patient Did Not Receive Radiation Therapy	[Not Available]	[Not Available]	Scheduled Follow-up Submission
b43a4f92-7a13-4558-a97e-7b3feb2d70c9	TCGA-EM-A1YB	TCGA-EM-A1YB-F32440	5F149F17-4699-4655-BBA6-E13A9F664891	2012-5-25	YES	NO	TUMOR FREE	Alive	592	[Not Applicable]	[Not Available]	Thyroxine withdrawal	30 mCi	[Not Available]	[Not Available]	Patient Did Not Receive Radiation Therapy	[Not Available]	[Not Available]	Scheduled Follow-up Submission
0ad2a2b3-c1bb-4597-b28e-a6385f93d09c	TCGA-EM-A1YC	TCGA-EM-A1YC-F32441	902853CD-4AD3-4D97-AD97-CA72C2B6D753	2012-5-25	YES	NO	TUMOR FREE	Alive	1649	[Not Applicable]	No imaging evidence of disease	Thyroxine withdrawal	107 mCi	[Not Available]	[Not Available]	Patient Did Not Receive Radiation Therapy	[Not Available]	[Not Available]	Scheduled Follow-up Submission
8a3659a8-2a85-4bab-8bf3-55795922474c	TCGA-EM-A1YD	TCGA-EM-A1YD-F32442	480E6F69-0170-44A1-8400-22D8BAC32DC5	2012-5-25	NO	NO	TUMOR FREE	Alive	1734	[Not Applicable]	No imaging evidence of disease	[Not Available]	[Not Available]	[Not Available]	[Not Available]	[Not Available]	[Not Available]	[Not Available]	Scheduled Follow-up Submission
e632b443-cf6a-4592-96c6-c3493ec86fea	TCGA-EM-A1YE	TCGA-EM-A1YE-F32444	847FAF0A-EB33-478B-8385-1BADE40B667D	2012-5-25	YES	NO	TUMOR FREE	Alive	1645	[Not Applicable]	No imaging evidence of disease	Thyroxine withdrawal	103 mCi / 3811 MBq	[Not Available]	[Not Available]	[Not Available]	[Not Available]	[Not Available]	Scheduled Follow-up Submission
EF306507-F426-499E-8A1F-3401A522FB6B	TCGA-EM-A22I	TCGA-EM-A22I-F32364	43878783-E6B6-49C4-8376-B2B2A2E37EFE	2012-5-17	YES	NO	TUMOR FREE	Alive	448	[Not Applicable]	No imaging evidence of disease	Thyroxine withdrawal	100 mci	[Not Available]	100mci	Patient Did Not Receive Radiation Therapy	[Not Available]	[Not Available]	Scheduled Follow-up Submission
C53167D4-14DA-40CC-B30A-35EB3967B8DF	TCGA-EM-A22J	TCGA-EM-A22J-F32365	0FA12B8B-4D21-49BF-8723-0915A11E5DD5	2012-5-18	YES	NO	TUMOR FREE	Alive	441	[Not Applicable]	No imaging evidence of disease	rhTSH	75mci	[Not Available]	[Not Available]	[Not Available]	[Not Available]	[Not Available]	Scheduled Follow-up Submission
DE9315B3-B3DF-45F0-ADC2-69AA6B8FF717	TCGA-EM-A22K	TCGA-EM-A22K-F32366	0FE5BB46-6A32-4C6C-8262-CD26C598EA04	2012-5-18	YES	NO	TUMOR FREE	Alive	479	[Not Applicable]	No imaging evidence of disease	Thyroxine withdrawal	100 mCi	[Not Available]	[Not Available]	[Not Available]	[Not Available]	[Not Available]	Scheduled Follow-up Submission
AABC7724-71C8-4C1B-A54B-22E88DDE148F	TCGA-EM-A22L	TCGA-EM-A22L-F32368	69F71428-1E3D-4F82-A177-6656E81CFB4D	2012-5-18	NO	NO	TUMOR FREE	Alive	318	[Not Applicable]	No imaging evidence of disease	[Not Available]	[Not Available]	[Not Available]	[Not Available]	[Not Available]	[Not Available]	[Not Available]	Scheduled Follow-up Submission
92E9F5E1-B597-451B-B6D5-FAD9A77BA87A	TCGA-EM-A22M	TCGA-EM-A22M-F32372	E472582E-230D-4FF8-8F7B-BECA41008901	2012-5-18	YES	NO	[Not Available]	Alive	442	[Not Applicable]	No imaging evidence of disease	Thyroxine withdrawal	100 mCi	[Not Available]	[Not Available]	[Not Available]	[Not Available]	[Not Available]	Scheduled Follow-up Submission
C63936DD-39FD-41FA-A9F6-18B18303EF05	TCGA-EM-A22N	TCGA-EM-A22N-F32373	38E5CD99-0EA2-4622-8114-7390A9F309C3	2012-5-18	YES	NO	TUMOR FREE	Alive	324	[Not Applicable]	No imaging evidence of disease	Thyroxine withdrawal	75 mCi	[Not Available]	[Not Available]	[Not Available]	[Not Available]	[Not Available]	Scheduled Follow-up Submission
6ABC861A-376D-446B-ACEE-FB0F03A82C09	TCGA-EM-A22O	TCGA-EM-A22O-F32374	2894B295-9DDF-428E-B6B3-0EE603EBB807	2012-5-18	YES	NO	TUMOR FREE	Alive	357	[Not Applicable]	No imaging evidence of disease	Thyroxine withdrawal	150 mCi	[Not Available]	[Not Available]	IMRT	6600 (33 fractions) = 66Gy	NO	Scheduled Follow-up Submission
1A4164D9-4484-452D-9382-8CBF896A870E	TCGA-EM-A22P	TCGA-EM-A22P-F32376	6145221E-5153-4D01-A25B-74AB244427CD	2012-5-18	YES	NO	TUMOR FREE	Alive	339	[Not Applicable]	No imaging evidence of disease	Thyroxine withdrawal	153 mCi	[Not Available]	[Not Available]	Patient Did Not Receive Radiation Therapy	[Not Available]	NO	Scheduled Follow-up Submission
8492820D-B619-4A74-95D3-EB574067F3F3	TCGA-EM-A22Q	TCGA-EM-A22Q-F32377	EC68259C-C6E2-4F2D-99A3-2CD3042AD3F5	2012-5-18	YES	NO	TUMOR FREE	Alive	433	[Not Applicable]	No imaging evidence of disease	Thyroxine withdrawal	102.6 mCi	[Not Available]	[Not Available]	Patient Did Not Receive Radiation Therapy	[Not Available]	NO	Scheduled Follow-up Submission
78d14f86-896a-4f98-9274-b2e8e387add9	TCGA-FE-A22Z	TCGA-FE-A22Z-F29683	7951C580-3B99-49DB-8A9E-2F3760AC1DAA	2012-3-30	YES	NO	WITH TUMOR	Alive	1799	[Not Applicable]	Persistent locoregional disease	[Not Available]	217 mCi	[Not Available]	217 mCi	[Not Available]	[Not Available]	[Not Available]	Scheduled Follow-up Submission
b1d71782-2443-43f3-bd0e-8b7220515cb6	TCGA-FE-A230	TCGA-FE-A230-F29694	B3491105-BD2C-47EE-9748-938481A0B4A9	2012-3-30	YES	NO	TUMOR FREE	Alive	1816	[Not Applicable]	No imaging evidence of disease	Thyroxine withdrawal	150 mCi	[Not Available]	150 mCi	Patient Did Not Receive Radiation Therapy	[Not Available]	[Not Available]	Scheduled Follow-up Submission
7044dee0-fd6c-4e75-b731-dc60a386a1ab	TCGA-FE-A231	TCGA-FE-A231-F29697	02A17E54-0D1D-4792-B141-2315D0F21B40	2012-3-30	YES	NO	TUMOR FREE	Alive	577	[Not Applicable]	Persistent locoregional disease	rhTSH	124.7 mCi	[Not Available]	124.7 mCi	Patient Did Not Receive Radiation Therapy	[Not Available]	[Not Available]	Scheduled Follow-up Submission
5eb0d577-223b-4409-89d1-5c5d196affc3	TCGA-FE-A232	TCGA-FE-A232-F29826	7C7A1C77-933E-44DE-850F-B2B2AF6C87FB	2012-3-30	YES	NO	TUMOR FREE	Alive	1346	[Not Applicable]	No imaging evidence of disease	rhTSH	200 mCi	[Not Available]	200 mCi	[Not Available]	[Not Available]	[Not Available]	Scheduled Follow-up Submission
e70feafd-1390-4f4c-a635-da65c1a7daeb	TCGA-FE-A233	TCGA-FE-A233-F29840	16FCDCAB-1902-45E1-BC51-4A2C990874BC	2012-3-30	YES	NO	TUMOR FREE	Alive	751	[Not Applicable]	No imaging evidence of disease	Thyroxine withdrawal	100.1 mCi	[Not Available]	100.1 mCi	Patient Did Not Receive Radiation Therapy	[Not Available]	[Not Available]	Scheduled Follow-up Submission
e4c85bdd-7b7c-414f-9503-647d9b825915	TCGA-FE-A234	TCGA-FE-A234-F29842	E1C784CE-6A15-42A0-8A56-8AE713B4E66A	2012-3-30	YES	NO	WITH TUMOR	Alive	1697	[Not Applicable]	No imaging evidence of disease	Thyroxine withdrawal	152 mCi	[Not Available]	152 mCi	Patient Did Not Receive Radiation Therapy	[Not Available]	[Not Available]	Scheduled Follow-up Submission
c781b49e-d08f-49e6-b774-7cfe4100e92d	TCGA-FE-A235	TCGA-FE-A235-F29843	47694A50-4079-40C0-A22E-E8DE0589D83C	2012-3-30	YES	NO	TUMOR FREE	Alive	3130	[Not Applicable]	Persistent locoregional disease	Thyroxine withdrawal	151 mCi	[Not Available]	151 mCi	Patient Did Not Receive Radiation Therapy	[Not Available]	[Not Available]	Scheduled Follow-up Submission
300720c8-68e5-4a3b-a873-3ad36ad0f953	TCGA-FE-A236	TCGA-FE-A236-F29844	123A748D-0A31-48B3-B1EE-803FE7D4AAB6	2012-3-30	YES	NO	TUMOR FREE	Alive	2031	[Not Applicable]	No imaging evidence of disease	Thyroxine withdrawal	152 mCi	[Not Available]	152 mCi	Patient Did Not Receive Radiation Therapy	[Not Available]	[Not Available]	Scheduled Follow-up Submission
7d11b016-c564-4fb5-9b85-1b1a0188006f	TCGA-FE-A237	TCGA-FE-A237-F29920	D2E386BC-DC09-4803-9EC3-E58BC63DC51A	2012-3-30	YES	NO	[Not Available]	[Not Available]	[Not Available]	[Not Applicable]	[Not Available]	[Not Available]	[Not Available]	[Not Available]	[Not Available]	[Not Available]	[Not Available]	[Not Available]	Additional New Tumor Event
7d11b016-c564-4fb5-9b85-1b1a0188006f	TCGA-FE-A237	TCGA-FE-A237-F29845	C3897B62-F68F-4D49-B72F-DEBA88A147CC	2012-3-30	YES	NO	TUMOR FREE	Alive	2474	[Not Applicable]	Persistent locoregional disease	[Not Available]	156.4 mCi	[Not Available]	156.4 mCi	Patient Did Not Receive Radiation Therapy	[Not Available]	[Not Available]	Scheduled Follow-up Submission
dffc4f7a-c67a-4ac5-a338-717dffde686d	TCGA-FE-A238	TCGA-FE-A238-F29864	E1ECD177-D523-4FC3-8EE5-9E9A5D37FE8A	2012-3-30	YES	NO	WITH TUMOR	Alive	1215	[Not Applicable]	No imaging evidence of disease	rhTSH	153 mCi	151 mCi	304 mCi	Patient Did Not Receive Radiation Therapy	[Not Available]	[Not Available]	Scheduled Follow-up Submission
fc70a652-7925-4759-8e1f-05fd56829df4	TCGA-FE-A239	TCGA-FE-A239-F29881	E5BC9B78-B87C-43E6-82CD-A3C39C70C847	2012-3-30	YES	NO	WITH TUMOR	Dead	[Not Available]	1023	No imaging evidence of disease	rhTSH	156.2 mCi	[Not Available]	156.2 mCi	Patient Did Not Receive Radiation Therapy	[Not Available]	[Not Available]	Scheduled Follow-up Submission
fd8c4ff3-e759-495f-96e7-1f406bb70190	TCGA-FE-A23A	TCGA-FE-A23A-F29887	B8A3BA72-3504-4C58-81ED-7F98D1A4F1F6	2012-3-30	YES	NO	TUMOR FREE	Alive	2111	[Not Applicable]	No imaging evidence of disease	Thyroxine withdrawal	100.1 mCi	[Not Available]	100.1 mCi	Patient Did Not Receive Radiation Therapy	[Not Available]	[Not Available]	Scheduled Follow-up Submission
7deedeba-f05b-453c-9df1-eeb20b0ec72e	TCGA-GE-A2C6	TCGA-GE-A2C6-F21656	88954805-AE2A-4EC7-9220-E6195D40F826	2012-2-17	NO	NO	TUMOR FREE	Alive	206	[Not Applicable]	No imaging evidence of disease	[Not Available]	[Not Available]	[Not Available]	[Not Available]	[Not Available]	[Not Available]	[Not Available]	Scheduled Follow-up Submission
7deedeba-f05b-453c-9df1-eeb20b0ec72e	TCGA-GE-A2C6	TCGA-GE-A2C6-F31663	AC65D730-76C4-463D-9C69-C58A2676DA19	2012-5-8	YES	NO	TUMOR FREE	Alive	381	[Not Applicable]	No imaging evidence of disease	rhTSH	[Not Available]	[Not Available]	[Not Available]	Patient Did Not Receive Radiation Therapy	[Not Available]	[Not Available]	Scheduled Follow-up Submission
e61fb24b-613a-4b6d-bb2b-00ccedbd3dbc	TCGA-H2-A26U	TCGA-H2-A26U-F31286	2E585471-9679-4A7C-9E4B-A5D5222035B6	2012-4-26	YES	NO	TUMOR FREE	Alive	334	[Not Applicable]	[Not Available]	Thyroxine withdrawal	100.7 mCi	[Not Available]	100.7 mCi	Patient Did Not Receive Radiation Therapy	[Not Available]	[Not Available]	Scheduled Follow-up Submission
25D8A79E-15FD-4C8A-A7F6-05D78973B757	TCGA-H2-A2K9	TCGA-H2-A2K9-F32430	799C98F4-F699-4307-928F-4F9E4D637F9A	2012-5-25	YES	NO	TUMOR FREE	Alive	344	[Not Applicable]	[Not Available]	Thyroxine withdrawal	152.3 mCi	[Not Available]	152.3 mCi	Patient Did Not Receive Radiation Therapy	[Not Available]	[Not Available]	Scheduled Follow-up Submission
