# Supplementary material for: Potential diagnostic of lymph node metastasis and prognostic values of TM4SFs in papillary thyroid carcinoma patients
Source: Front Cell Dev Biol. 2022 Dec 8;10:1001954. doi: 10.3389/fcell.2022.1001954 (PMC9773885; doi:10.3389/fcell.2022.1001954)
Supplement: Supplementary file 4 [file DataSheet1.ZIP › pub1/data/TCGA/Backup_Files/TCGA-THCA/451ba679-d075-4078-abd8-d6e62118e39b.BCR Biotab]

bcr_patient_uuid	bcr_patient_barcode	bcr_followup_barcode	bcr_followup_uuid	form_completion_date	followup_lost_to	radiation_treatment_adjuvant	pharmaceutical_tx_adjuvant	tumor_status	vital_status	last_contact_days_to	death_days_to	clinical_status_within_3_mths_surgery	new_tumor_event_dx_indicator	i_131_radiation_first_tx_method	i_131_radiation_first_tx_dose	i_131_radiation_subsequent_tx	i_131_radiation_tx_cumulative_dose	radiation_therapy_xrt_method_prep	radiation_therapy_xrt_dose	radiation_therapy_xrt_sensitizers
bcr_patient_uuid	bcr_patient_barcode	bcr_followup_barcode	bcr_followup_uuid	form_completion_date	lost_follow_up	radiation_therapy	postoperative_rx_tx	person_neoplasm_cancer_status	vital_status	days_to_last_followup	days_to_death	post_surgical_procedure_assessment_thyroid_gland_carcinoma_status	new_tumor_event_after_initial_treatment	i_131_total_administered_preparation_technique	i_131_first_administered_dose	i_131_subsequent_administered_dose	i_131_total_administered_dose	radiation_therapy_administered_preparation_technique_text	radiation_therapy_administered_dose_text	radiosensitizing_agent_administered_indicator
CDE_ID:	CDE_ID:2003301	CDE_ID:	CDE_ID:	CDE_ID:	CDE_ID:61333	CDE_ID:2005312	CDE_ID:3397567	CDE_ID:2759550	CDE_ID:5	CDE_ID:3008273	CDE_ID:3165475	CDE_ID:3186684	CDE_ID:3121376	CDE_ID:3232952	CDE_ID:3232898	CDE_ID:3232904	CDE_ID:3232906	CDE_ID:3232960	CDE_ID:3232933	CDE_ID:3232932
E1C8AF06-9EA4-4062-9264-AA916E0025D1	TCGA-4C-A93U	TCGA-4C-A93U-F67923	3378BCCC-EDCC-44CF-ABF5-25788E428826	2014-11-12	NO	NO	NO	TUMOR FREE	Alive	129	[Not Applicable]	[Unknown]	NO	[Not Available]	[Not Available]	[Not Available]	[Not Available]	[Not Available]	[Not Available]	[Not Available]
f9ceffc0-d544-418d-b4a9-bd3c84e37026	TCGA-BJ-A0Z2	TCGA-BJ-A0Z2-F71986	7AC1C578-FDDC-4DE9-A62F-67C2D9AB0C60	2015-3-31	NO	YES	NO	WITH TUMOR	Alive	1514	[Not Applicable]	[Not Available]	NO	[Not Available]	[Not Available]	[Not Available]	[Not Available]	[Not Available]	[Not Available]	[Not Available]
86f9eca0-d1ea-4375-a6bc-055e44b3198a	TCGA-BJ-A0Z9	TCGA-BJ-A0Z9-F71988	C931D56D-0194-4DDB-A2E3-F6899A9049F4	2015-3-31	NO	YES	NO	TUMOR FREE	Alive	1257	[Not Applicable]	[Not Available]	NO	[Unknown]	[Not Available]	[Not Available]	[Not Available]	[Not Available]	[Not Available]	[Not Available]
8beee000-ecab-4a49-9c9d-bb8e677ae199	TCGA-BJ-A0ZF	TCGA-BJ-A0ZF-F71985	38320A4D-49F0-487D-9CE0-CED5A3ACE70C	2015-3-31	NO	YES	YES	WITH TUMOR	Alive	1217	[Not Applicable]	[Not Available]	YES	[Not Available]	[Not Available]	[Not Available]	[Not Available]	[Not Available]	[Not Available]	[Not Available]
a3810f36-d2b4-4a45-ad08-a4dbfb9d27aa	TCGA-BJ-A0ZG	TCGA-BJ-A0ZG-F71989	C492B16C-DCCB-430D-BF22-99D03A6534ED	2015-3-31	NO	NO	NO	TUMOR FREE	Alive	775	[Not Applicable]	[Not Available]	NO	[Not Available]	[Not Available]	[Not Available]	[Not Available]	[Not Available]	[Not Available]	[Not Available]
8877b479-b62a-4794-b71e-418de96dff23	TCGA-BJ-A0ZJ	TCGA-BJ-A0ZJ-F71990	9B1A1408-CAAC-488A-BF42-4559CFA7CFAC	2015-3-31	NO	YES	NO	TUMOR FREE	Alive	1280	[Not Applicable]	[Not Available]	NO	[Not Available]	[Not Available]	[Not Available]	[Not Available]	[Not Available]	[Not Available]	[Not Available]
acb3b9db-16e9-40f5-87a9-9df9d4ceee54	TCGA-BJ-A18Y	TCGA-BJ-A18Y-F34063	8829F55A-CB96-46E1-BD6E-487D63D20AB3	2012-7-29	NO	YES	NO	TUMOR FREE	Alive	710	[Not Applicable]	No imaging evidence of disease	NO	[Not Available]	[Not Available]	[Not Available]	[Not Available]	[Unknown]	33	[Unknown]
acb3b9db-16e9-40f5-87a9-9df9d4ceee54	TCGA-BJ-A18Y	TCGA-BJ-A18Y-F71982	70976FA0-FCB9-4441-B48F-96B41AEBCF62	2015-3-31	NO	YES	NO	TUMOR FREE	Alive	1563	[Not Applicable]	[Not Available]	NO	[Not Available]	[Not Available]	[Not Available]	[Not Available]	[Not Available]	[Not Available]	[Not Available]
0d497faf-2c1c-4173-a5fe-770cca73323c	TCGA-BJ-A18Z	TCGA-BJ-A18Z-F34060	932CA472-9A38-4EAD-BB65-9F99268A986B	2012-7-29	NO	YES	NO	TUMOR FREE	Alive	630	[Not Applicable]	No imaging evidence of disease	NO	rhTSH	[Not Available]	[Not Available]	159	[Not Available]	[Not Available]	[Not Available]
0d497faf-2c1c-4173-a5fe-770cca73323c	TCGA-BJ-A18Z	TCGA-BJ-A18Z-F71984	13A38995-AB36-425A-A830-CC91B04B64DC	2015-3-31	NO	YES	NO	TUMOR FREE	Alive	1263	[Not Applicable]	[Not Available]	NO	[Not Available]	[Not Available]	[Not Available]	[Not Available]	[Not Available]	[Not Available]	[Not Available]
04fff86a-b6f5-4900-9e37-c1f0b881b160	TCGA-BJ-A190	TCGA-BJ-A190-F34061	37CFD993-5300-4753-A440-00CBA0E86DDB	2012-7-29	NO	YES	NO	TUMOR FREE	Alive	626	[Not Applicable]	No imaging evidence of disease	NO	[Not Available]	[Not Available]	[Not Available]	[Not Available]	[Not Available]	[Not Available]	[Not Available]
2501ee46-8d38-448b-8765-e9c9706cbbe8	TCGA-BJ-A191	TCGA-BJ-A191-F34062	3F28057E-009F-4B86-9985-D850E45009DA	2012-7-29	NO	YES	NO	TUMOR FREE	Alive	147	[Not Applicable]	No imaging evidence of disease	NO	rhTSH	[Not Available]	[Not Available]	[Not Available]	[Unknown]	33	[Unknown]
b55375c3-9ef2-4d2f-9c29-224e746931c4	TCGA-BJ-A192	TCGA-BJ-A192-F64609	F5DF1DB2-AD35-46BA-94C0-E6822A8B836A	2014-9-5	NO	NO	NO	TUMOR FREE	Alive	1349	[Not Applicable]	[Not Available]	NO	[Not Available]	[Not Available]	[Not Available]	[Not Available]	[Not Available]	[Not Available]	[Not Available]
524a39ee-8fa3-418e-98a2-a6a90e9c8064	TCGA-BJ-A28R	TCGA-BJ-A28R-F64610	5C6D62F9-0DDA-43FC-8B19-FFF537959954	2014-9-5	NO	NO	NO	TUMOR FREE	Alive	1282	[Not Applicable]	[Not Available]	NO	[Not Available]	[Not Available]	[Not Available]	[Not Available]	[Not Available]	[Not Available]	[Not Available]
59E91FE5-C80F-4915-BE0F-1A7CD3F31F3E	TCGA-BJ-A28S	TCGA-BJ-A28S-F45774	D8669510-85D2-48D9-B46F-311DF40E97D8	2013-7-22	NO	NO	NO	TUMOR FREE	Alive	640	[Not Applicable]	No imaging evidence of disease	NO	[Not Available]	[Not Available]	[Not Available]	[Not Available]	[Not Available]	[Not Available]	[Not Available]
a9d8f797-8a53-4be5-b957-0f1f6d080390	TCGA-BJ-A28T	TCGA-BJ-A28T-F64611	20C9B068-2CEE-467C-AE81-BC3B2561417D	2014-9-5	NO	NO	NO	TUMOR FREE	Alive	1081	[Not Applicable]	[Not Available]	NO	[Not Available]	[Not Available]	[Not Available]	[Not Available]	[Not Available]	[Not Available]	[Not Available]
BED1FB3C-4459-460E-8190-29211857FA73	TCGA-BJ-A28V	TCGA-BJ-A28V-F64612	03CFE502-1812-49EC-991F-4AA624ACC11C	2014-9-5	NO	NO	NO	TUMOR FREE	Alive	987	[Not Applicable]	[Not Available]	NO	[Not Available]	[Not Available]	[Not Available]	[Not Available]	[Not Available]	[Not Available]	[Not Available]
a6d37f61-beca-46ea-a59a-62257475ac77	TCGA-BJ-A28W	TCGA-BJ-A28W-F45775	385A10EB-1491-45ED-924F-A33F00B1FB19	2013-7-22	NO	NO	NO	TUMOR FREE	Alive	344	[Not Applicable]	No imaging evidence of disease	NO	[Not Available]	[Not Available]	[Not Available]	[Not Available]	[Not Available]	[Not Available]	[Not Available]
B30F5B13-8CC9-48A0-93EA-3D49CE8A7D0D	TCGA-BJ-A28X	TCGA-BJ-A28X-F64613	62D2C23A-F432-49E2-9181-4C8F1853EF34	2014-9-5	NO	YES	NO	TUMOR FREE	Alive	942	[Not Applicable]	[Not Available]	NO	[Not Available]	[Not Available]	[Not Available]	[Not Available]	[Not Available]	[Not Available]	[Not Available]
6ba76174-620e-4851-857a-d0adbfd6f3e6	TCGA-BJ-A28Z	TCGA-BJ-A28Z-F45802	472B7815-30BC-4E25-BED1-ADC7CD8053A2	2013-7-22	NO	YES	NO	TUMOR FREE	Alive	337	[Not Applicable]	No imaging evidence of disease	NO	rhTSH	[Not Available]	[Not Available]	[Not Available]	[Not Available]	51.5	[Not Available]
3CD2D4BD-8256-42FA-8272-DB379D598007	TCGA-BJ-A290	TCGA-BJ-A290-F45805	CF7EF1CA-1A41-4B96-BED9-3E158478B383	2013-7-22	NO	YES	NO	WITH TUMOR	Alive	919	[Not Applicable]	Persistent distant metastases	YES	Thyroxine withdrawal	98	[Not Available]	[Not Available]	[Not Available]	[Not Available]	[Not Available]
d4c68c1c-a3f3-4e0c-b555-d457378a1d24	TCGA-BJ-A291	TCGA-BJ-A291-F45875	4A463DD8-26E8-414C-ACB7-4F4CB6506ABF	2013-7-24	NO	YES	NO	TUMOR FREE	Alive	696	[Not Applicable]	No imaging evidence of disease	NO	[Unknown]	[Not Available]	[Not Available]	[Not Available]	[Not Available]	[Not Available]	[Not Available]
CBAB7A72-11F7-4DFE-80F8-1B1EF1CF0055	TCGA-BJ-A2N7	TCGA-BJ-A2N7-F45932	AB417566-39D7-42B8-997D-7CE22DC7792E	2013-7-25	NO	YES	NO	TUMOR FREE	Alive	559	[Not Applicable]	No imaging evidence of disease	NO	[Unknown]	[Not Available]	[Not Available]	[Not Available]	[Not Available]	[Not Available]	[Not Available]
729FC937-192A-4EB7-B357-B8F0D2DA1F08	TCGA-BJ-A2N8	TCGA-BJ-A2N8-F45934	0C54A17D-5207-4074-972A-3BA62B3843AA	2013-7-26	NO	NO	NO	TUMOR FREE	Alive	504	[Not Applicable]	No imaging evidence of disease	NO	[Not Available]	[Not Available]	[Not Available]	[Not Available]	[Not Available]	[Not Available]	[Not Available]
1E63D4B3-1B49-4BB9-B64F-001273AAE120	TCGA-BJ-A2N9	TCGA-BJ-A2N9-F45933	5A119B26-3DE1-4610-90D4-84F7DE2F6787	2013-7-26	NO	NO	NO	WITH TUMOR	Alive	623	[Not Applicable]	Persistent distant metastases	YES	[Not Available]	[Not Available]	[Not Available]	[Not Available]	[Not Available]	[Not Available]	[Not Available]
F9D35F8E-ADA4-4CC6-8227-28565EE531D2	TCGA-BJ-A2NA	TCGA-BJ-A2NA-F45935	2021460B-0383-478B-99F5-69FF0D67DBFB	2013-7-26	NO	NO	NO	WITH TUMOR	Alive	577	[Not Applicable]	Persistent distant metastases	YES	[Not Available]	[Not Available]	[Not Available]	[Not Available]	[Not Available]	[Not Available]	[Not Available]
E8D74DBB-410C-4F8F-8E1F-2B2DD7634160	TCGA-BJ-A2P4	TCGA-BJ-A2P4-F45936	D248BC0D-12E8-4E82-B940-902292F7F87B	2013-7-26	NO	YES	NO	TUMOR FREE	Alive	390	[Not Applicable]	No imaging evidence of disease	NO	[Unknown]	48.2	[Not Available]	[Not Available]	[Not Available]	[Not Available]	[Not Available]
BEFA0EF5-D621-4866-904D-13341EA54AA1	TCGA-BJ-A3EZ	TCGA-BJ-A3EZ-F45937	CA09A171-F826-4AE4-9855-750260929A01	2013-7-26	NO	YES	NO	TUMOR FREE	Alive	487	[Not Applicable]	No imaging evidence of disease	NO	[Unknown]	[Not Available]	[Not Available]	[Not Available]	[Not Available]	[Not Available]	[Not Available]
A6BDBA04-F27D-4CEF-BD82-872FB8390E46	TCGA-BJ-A3F0	TCGA-BJ-A3F0-F45938	20A9D502-7383-4285-BA58-356E62CC3812	2013-7-26	NO	NO	NO	TUMOR FREE	Alive	424	[Not Applicable]	No imaging evidence of disease	NO	[Not Available]	[Not Available]	[Not Available]	[Not Available]	[Not Available]	[Not Available]	[Not Available]
FD036EC5-3FFB-40B1-8002-943BE0E2532E	TCGA-BJ-A3PR	TCGA-BJ-A3PR-F45939	C10F629C-7F1A-4C81-905E-70EA6E4CF059	2013-7-26	NO	NO	NO	TUMOR FREE	Alive	471	[Not Applicable]	No imaging evidence of disease	NO	[Not Available]	[Not Available]	[Not Available]	[Not Available]	[Not Available]	[Not Available]	[Not Available]
FD036EC5-3FFB-40B1-8002-943BE0E2532E	TCGA-BJ-A3PR	TCGA-BJ-A3PR-F71975	2384D5B4-EC22-4F0A-80A1-4462F87B89FB	2015-3-31	NO	NO	NO	TUMOR FREE	Alive	1107	[Not Applicable]	[Not Available]	NO	[Not Available]	[Not Available]	[Not Available]	[Not Available]	[Not Available]	[Not Available]	[Not Available]
29C4319C-3EAD-42B1-810D-418DA8D515C4	TCGA-BJ-A3PT	TCGA-BJ-A3PT-F45941	42389A54-F21B-480B-9624-5616576138E6	2013-7-26	NO	YES	NO	TUMOR FREE	Alive	709	[Not Applicable]	No imaging evidence of disease	NO	[Unknown]	[Not Available]	[Not Available]	[Not Available]	[Not Available]	[Not Available]	[Not Available]
4CCCC34B-DAF6-41CA-9BF8-F1614525EAC9	TCGA-BJ-A3PU	TCGA-BJ-A3PU-F45942	AAADBE1C-9AC1-445D-B9F9-62FB7D49BFC6	2013-7-26	NO	YES	NO	TUMOR FREE	Alive	567	[Not Applicable]	No imaging evidence of disease	NO	[Unknown]	[Not Available]	[Not Available]	[Not Available]	[Not Available]	[Not Available]	[Not Available]
A1196D5F-8C7D-4D9D-9E46-C5C22A9C2FEF	TCGA-BJ-A45C	TCGA-BJ-A45C-F64552	5A1116F6-F957-4F58-AD20-121F010795EE	2014-9-4	NO	YES	NO	WITH TUMOR	Dead	[Not Available]	243	[Not Available]	[Unknown]	[Not Available]	[Not Available]	[Not Available]	[Not Available]	[Not Available]	[Not Available]	[Not Available]
E7CF1CCA-384E-4A00-BB30-BED154EC15C0	TCGA-BJ-A45D	TCGA-BJ-A45D-F64553	4E33DCC2-912E-4EC5-9D63-77D697211E10	2014-9-4	NO	NO	NO	TUMOR FREE	Alive	331	[Not Applicable]	[Not Available]	NO	[Not Available]	[Not Available]	[Not Available]	[Not Available]	[Not Available]	[Not Available]	[Not Available]
3B088CB4-6FD4-45AC-A708-DFFD873546DC	TCGA-BJ-A45E	TCGA-BJ-A45E-F64567	529AE484-4FAD-48AD-BC06-109B3B627A54	2014-9-4	NO	NO	NO	TUMOR FREE	Alive	639	[Not Applicable]	[Not Available]	NO	[Not Available]	[Not Available]	[Not Available]	[Not Available]	[Not Available]	[Not Available]	[Not Available]
DD305533-E48C-4FED-9283-5082703C23FF	TCGA-BJ-A45F	TCGA-BJ-A45F-F64573	03F59AD6-45C7-43FC-91EE-516060A5E2BE	2014-9-4	YES	YES	NO	TUMOR FREE	Alive	105	[Not Applicable]	[Not Available]	NO	[Not Available]	[Not Available]	[Not Available]	[Not Available]	[Not Available]	[Not Available]	[Not Available]
B8CB385A-4E5F-4932-944D-04D6EA1BBA5A	TCGA-BJ-A45G	TCGA-BJ-A45G-F64560	6922F98E-F5DB-4C3D-815A-6C30273BD408	2014-9-4	NO	YES	NO	TUMOR FREE	Alive	725	[Not Applicable]	[Not Available]	NO	[Not Available]	[Not Available]	[Not Available]	[Not Available]	[Not Available]	[Not Available]	[Not Available]
778A8F53-53F6-4A03-8CE1-B0928539A444	TCGA-BJ-A45H	TCGA-BJ-A45H-F64562	3ED5CE96-0586-43D9-961A-15F5673C2E7E	2014-9-4	NO	YES	NO	WITH TUMOR	Alive	865	[Not Applicable]	[Not Available]	NO	[Not Available]	[Not Available]	[Not Available]	[Not Available]	[Not Available]	[Not Available]	[Not Available]
C5D08BE7-B94C-423A-AEA8-BBC635787C63	TCGA-BJ-A45I	TCGA-BJ-A45I-F64575	7C09CD47-E789-451E-A914-E37FA3E2CA33	2014-9-4	NO	YES	NO	TUMOR FREE	Alive	470	[Not Applicable]	[Not Available]	NO	[Not Available]	[Not Available]	[Not Available]	[Not Available]	[Not Available]	[Not Available]	[Not Available]
6B85D76D-6098-47EA-9823-586238526CF1	TCGA-BJ-A45J	TCGA-BJ-A45J-F64576	EEC210FE-2672-48BD-993E-EB0634657927	2014-9-4	NO	YES	NO	TUMOR FREE	Alive	658	[Not Applicable]	[Not Available]	NO	[Not Available]	[Not Available]	[Not Available]	[Not Available]	[Not Available]	[Not Available]	[Not Available]
8CFB88F6-7B37-4F1E-882B-3A368B604167	TCGA-BJ-A45K	TCGA-BJ-A45K-F64577	E4F45ECE-D049-48DE-8927-4ECD00F19AAE	2014-9-4	NO	YES	NO	TUMOR FREE	Alive	705	[Not Applicable]	[Not Available]	NO	[Not Available]	[Not Available]	[Not Available]	[Not Available]	[Not Available]	[Not Available]	[Not Available]
1009A500-2A37-4AEE-B7C3-049B5CE961A4	TCGA-BJ-A4O8	TCGA-BJ-A4O8-F64578	61AE224A-7851-45BF-9B96-A47A2A343241	2014-9-4	NO	YES	NO	TUMOR FREE	Alive	591	[Not Applicable]	[Not Available]	[Unknown]	[Not Available]	[Not Available]	[Not Available]	[Not Available]	[Not Available]	[Not Available]	[Not Available]
CC84500C-0196-450D-87A1-CA394CC227B5	TCGA-BJ-A4O9	TCGA-BJ-A4O9-F64579	771DF504-E9FB-488A-8BA3-D5D7C5EB9FB2	2014-9-4	NO	NO	NO	TUMOR FREE	Alive	714	[Not Applicable]	[Not Available]	NO	[Not Available]	[Not Available]	[Not Available]	[Not Available]	[Not Available]	[Not Available]	[Not Available]
a1227ffa-2733-4a43-ba82-834755453870	TCGA-CE-A13K	TCGA-CE-A13K-F70942	EAB07232-9EB3-4330-B039-1408BF183020	2015-3-10	NO	NO	NO	TUMOR FREE	Alive	385	[Not Applicable]	[Not Available]	NO	[Not Available]	[Not Available]	[Not Available]	[Not Available]	[Not Available]	[Not Available]	[Not Available]
75a93f0e-cd41-43c6-a303-ff37e31395e9	TCGA-CE-A27D	TCGA-CE-A27D-F70941	0D65C040-923B-4D16-A396-99E5DC03C399	2015-3-10	NO	NO	NO	TUMOR FREE	Alive	374	[Not Applicable]	[Not Available]	NO	[Not Available]	[Not Available]	[Not Available]	[Not Available]	[Not Available]	[Not Available]	[Not Available]
16505D78-90D9-47D0-9B86-C6EF91D23AAC	TCGA-CE-A3MD	TCGA-CE-A3MD-F70940	BF67BBBB-EB8A-48AA-8FFB-7FA9440945EC	2015-3-10	NO	NO	NO	TUMOR FREE	Alive	389	[Not Applicable]	[Not Available]	NO	[Not Available]	[Not Available]	[Not Available]	[Not Available]	[Not Available]	[Not Available]	[Not Available]
DEC7A0A2-C26E-4A89-A4D5-74BD1409FF91	TCGA-CE-A3ME	TCGA-CE-A3ME-F70939	7200F9E9-630D-4C13-96FE-2301123F6F1B	2015-3-10	NO	NO	NO	TUMOR FREE	Alive	379	[Not Applicable]	[Not Available]	NO	[Not Available]	[Not Available]	[Not Available]	[Not Available]	[Not Available]	[Not Available]	[Not Available]
2C9E8686-9757-4E05-8D0E-EFEAA3045D66	TCGA-CE-A481	TCGA-CE-A481-F58070	563877F5-6733-4CFF-AA55-7E2DFA176E83	2014-3-31	NO	NO	YES	TUMOR FREE	Alive	346	[Not Applicable]	No imaging evidence of disease	NO	Patient did not receive I-131 treatment	[Not Available]	[Not Available]	[Not Available]	[Not Available]	[Not Available]	[Not Available]
A5406575-C840-475A-AB1B-E1A159413FBD	TCGA-CE-A482	TCGA-CE-A482-F58075	FE230B46-D386-4FC9-B8F2-0CF257C6CAF5	2014-3-31	NO	NO	YES	TUMOR FREE	Alive	325	[Not Applicable]	No imaging evidence of disease	NO	Patient did not receive I-131 treatment	[Not Available]	[Not Available]	[Not Available]	Patient Did Not Receive External Radiation Therapy	[Not Available]	[Not Available]
80DA6E75-B7AD-47A6-9923-1E21A519A968	TCGA-CE-A483	TCGA-CE-A483-F69729	B15E2561-B04F-44B3-8DCE-CFECB2406E54	2015-1-16	NO	NO	NO	TUMOR FREE	Alive	457	[Not Applicable]	No imaging evidence of disease	NO	[Not Available]	[Not Available]	[Not Available]	[Not Available]	[Not Available]	[Not Available]	[Not Available]
E62A728D-390F-428A-BEA1-FC8C9814FB11	TCGA-CE-A484	TCGA-CE-A484-F69730	E66CBACB-3A45-4FA6-922B-7EFD230860EA	2015-1-16	NO	NO	NO	TUMOR FREE	Alive	378	[Not Applicable]	No imaging evidence of disease	NO	[Not Available]	[Not Available]	[Not Available]	[Not Available]	[Not Available]	[Not Available]	[Not Available]
9B1DBD0D-BE6D-4A88-881A-FAF57CEBA81C	TCGA-CE-A485	TCGA-CE-A485-F69731	7466D04E-CCC5-4F06-8AFE-A6D554ECF01B	2015-1-16	NO	NO	NO	TUMOR FREE	Alive	385	[Not Applicable]	No imaging evidence of disease	NO	[Not Available]	[Not Available]	[Not Available]	[Not Available]	[Not Available]	[Not Available]	[Not Available]
3E9FDA23-676D-4E78-8948-0C9DF3D10064	TCGA-DE-A0XZ	TCGA-DE-A0XZ-F35326	575EA495-5565-4BAB-AAB8-C98DDA650498	2012-9-24	NO	YES	NO	TUMOR FREE	Alive	1090	[Not Applicable]	[Not Available]	NO	Thyroxine withdrawal	[Not Available]	[Not Available]	[Not Available]	[Not Available]	[Not Available]	[Not Available]
6ad260ad-769a-4f3c-bd07-927adf6b2338	TCGA-DE-A0Y2	TCGA-DE-A0Y2-F35330	29DA6F25-D1CD-422F-9600-F02F9F1EEE97	2012-9-24	NO	YES	NO	TUMOR FREE	Alive	658	[Not Applicable]	Persistent locoregional disease	NO	Thyroxine withdrawal	150 mCi	[Not Available]	150 mCi	Patient Did Not Receive External Radiation Therapy	[Not Available]	[Not Available]
c31b3adf-3fc6-4a72-83b0-bbc0f295b5e7	TCGA-DE-A0Y3	TCGA-DE-A0Y3-F35332	4858EFF4-57AE-4DAE-8F37-5C68FC2B972E	2012-9-24	NO	YES	NO	TUMOR FREE	Alive	1526	[Not Applicable]	Persistent locoregional disease	YES	Thyroxine withdrawal	150 mCi	[Not Available]	150 mCi	Patient Did Not Receive External Radiation Therapy	[Not Available]	[Not Available]
77BB90F0-E923-4E28-BB88-4D6B420E0B5C	TCGA-DE-A2OL	TCGA-DE-A2OL-F70243	35CE5CA8-7E64-4047-8F54-F0FBDE22A37F	2015-2-2	NO	YES	NO	TUMOR FREE	Alive	1145	[Not Applicable]	[Not Available]	NO	Thyroxine withdrawal	50 mCi	[Not Available]	50 mCi	Patient Did Not Receive External Radiation Therapy	[Not Available]	[Not Available]
085FFCDC-8600-42E2-852A-506465F716A2	TCGA-DE-A3KN	TCGA-DE-A3KN-F38214	16A9634B-4BD2-4CD9-9C35-DF9A9B1B418B	2012-12-11	NO	YES	NO	TUMOR FREE	Alive	482	[Not Applicable]	Persistent locoregional disease	NO	Thyroxine withdrawal	175 mCi	[Not Available]	175 mCi	[Not Available]	[Not Available]	[Not Available]
085FFCDC-8600-42E2-852A-506465F716A2	TCGA-DE-A3KN	TCGA-DE-A3KN-F52998	B5487C6D-C7D9-4BF2-B8C2-89D8E17F903E	2013-12-9	NO	YES	NO	TUMOR FREE	Alive	831	[Not Applicable]	[Not Available]	NO	[Not Available]	[Not Available]	[Not Available]	[Not Available]	[Not Available]	[Not Available]	[Not Available]
A4A217C1-66E8-4CC5-805A-1172CE5DA721	TCGA-DE-A4M8	TCGA-DE-A4M8-F55801	D04F4CEF-3A22-4D90-A5FD-481AD8F9E29F	2014-1-15	NO	YES	NO	TUMOR FREE	Alive	564	[Not Applicable]	[Not Available]	NO	[Not Available]	[Not Available]	[Not Available]	[Not Available]	[Not Available]	[Not Available]	[Not Available]
86657A3C-10CF-48B7-9FDA-F2DF5E2AFAD5	TCGA-DE-A4M9	TCGA-DE-A4M9-F57592	9FA4C12C-C9BD-4A7E-B4C5-625CAA751F35	2014-3-17	NO	YES	NO	TUMOR FREE	Alive	573	[Not Applicable]	[Not Available]	NO	[Not Available]	[Not Available]	[Not Available]	[Not Available]	[Not Available]	[Not Available]	[Not Available]
89C72F0E-E724-4826-BB9C-D7524D1B1258	TCGA-DE-A4MA	TCGA-DE-A4MA-F50706	57A744C5-CA0D-4EE0-8113-1EBF774E602B	2013-10-29	NO	YES	NO	TUMOR FREE	Alive	916	[Not Applicable]	Persistent locoregional disease	NO	Thyroxine withdrawal	152 mCi	none	152 mCi	Patient Did Not Receive External Radiation Therapy	[Not Available]	[Not Available]
4EC2BB20-2190-4C37-8AAA-4086FEF1FBB6	TCGA-DE-A4MB	TCGA-DE-A4MB-F50695	304B7B5C-240D-4CEF-B0AD-2B3E3CB9EB19	2013-10-29	YES	YES	NO	[Unknown]	Alive	352	[Not Applicable]	[Not Available]	[Unknown]	[Not Available]	[Not Available]	[Not Available]	[Not Available]	[Not Available]	[Not Available]	[Not Available]
85DEF63A-39AB-4C83-AB8C-02C6F702F05D	TCGA-DE-A4MC	TCGA-DE-A4MC-F55800	7985C624-F298-4385-AA36-7C6E43FC5190	2014-1-15	NO	YES	NO	TUMOR FREE	Alive	913	[Not Applicable]	[Not Available]	YES	[Not Available]	[Not Available]	[Not Available]	[Not Available]	[Not Available]	[Not Available]	[Not Available]
CD0C33C3-4427-471D-979E-79DC43F3A018	TCGA-DE-A4MD	TCGA-DE-A4MD-F50696	E36E9C65-DF12-4D50-9410-4DAB6DA0B2A9	2013-10-29	NO	YES	NO	TUMOR FREE	Alive	764	[Not Applicable]	Persistent locoregional disease	YES	Thyroxine withdrawal	171 mCi	none	171 mCi	Patient Did Not Receive External Radiation Therapy	[Not Available]	[Not Available]
9EFD27C7-9893-49FD-886E-E85057DD5D2E	TCGA-DE-A69J	TCGA-DE-A69J-F59411	BB789516-78F1-44FF-BDBA-A7AEDFF2B6C1	2014-5-12	NO	YES	NO	TUMOR FREE	Alive	447	[Not Applicable]	[Not Available]	NO	[Not Available]	[Not Available]	[Not Available]	[Not Available]	[Not Available]	[Not Available]	[Not Available]
7F9FAD75-AC3E-4580-B949-80EED07A3230	TCGA-DE-A69K	TCGA-DE-A69K-F59412	93DBBDB7-4254-4E49-A15D-1165DC78E094	2014-5-12	NO	YES	NO	WITH TUMOR	Alive	434	[Not Applicable]	[Not Available]	YES	[Not Available]	[Not Available]	[Not Available]	[Not Available]	[Not Available]	[Not Available]	[Not Available]
2378935D-AEBD-4F6F-B31B-53BC6BD59BF9	TCGA-DE-A7U5	TCGA-DE-A7U5-F61810	70FEB1C3-0BAE-4D32-A40F-39B41D5E5C5D	2014-7-7	YES	[Unknown]	NO	[Unknown]	Alive	84	[Not Applicable]	[Not Available]	[Unknown]	[Not Available]	[Not Available]	[Not Available]	[Not Available]	[Not Available]	[Not Available]	[Not Available]
ba9dec81-ffc0-453a-9621-94beba45fab1	TCGA-DJ-A13M	TCGA-DJ-A13M-F63860	1CEFD4E2-DF6C-4829-805B-7FE115676890	2014-8-20	NO	NO	NO	TUMOR FREE	Alive	1484	[Not Applicable]	No imaging evidence of disease	NO	Patient did not receive I-131 treatment	[Not Available]	[Not Available]	[Not Available]	Patient Did Not Receive External Radiation Therapy	[Not Available]	[Not Available]
77d5b246-33ba-4a96-9d73-06aca797653e	TCGA-DJ-A13O	TCGA-DJ-A13O-F71895	7AEEE4DA-86EA-46B7-8F37-F6BB4CD4ED51	2015-3-31	NO	NO	NO	TUMOR FREE	Alive	1161	[Not Applicable]	No imaging evidence of disease	NO	Patient did not receive I-131 treatment	[Not Available]	[Not Available]	[Not Available]	Patient Did Not Receive External Radiation Therapy	[Not Available]	[Not Available]
ca95a11c-b54c-409e-b9a0-da850945033d	TCGA-DJ-A13P	TCGA-DJ-A13P-F63863	B16ADFCF-9D57-41E4-80E2-06B08EA56C26	2014-8-20	NO	NO	NO	TUMOR FREE	Alive	5150	[Not Applicable]	No imaging evidence of disease	NO	Patient did not receive I-131 treatment	[Not Available]	[Not Available]	[Not Available]	Patient Did Not Receive External Radiation Therapy	[Not Available]	[Not Available]
3e787a0e-b5d2-401e-b1e5-077376090b3a	TCGA-DJ-A13R	TCGA-DJ-A13R-F63865	8E631DED-B62F-489C-8007-A76B49963FE7	2015-3-31	NO	YES	NO	[Unknown]	Alive	565	[Not Applicable]	No imaging evidence of disease	NO	rhTSH	73.1 mCi	[Not Available]	73.1 mCi	Patient Did Not Receive External Radiation Therapy	[Not Available]	[Not Available]
0b170ed4-d919-466b-b765-47878b865aed	TCGA-DJ-A13T	TCGA-DJ-A13T-F63885	00B50CF8-561E-4032-9B76-C2D1D45450CF	2014-9-22	NO	NO	NO	TUMOR FREE	Alive	1709	[Not Applicable]	No imaging evidence of disease	NO	Patient did not receive I-131 treatment	[Not Available]	[Not Available]	[Not Available]	Patient Did Not Receive External Radiation Therapy	[Not Available]	[Not Available]
8c5aef43-341e-4a37-84eb-fd730eb957c7	TCGA-DJ-A13U	TCGA-DJ-A13U-F71899	6E9B20FA-5668-449E-AB36-F518CAC25602	2015-3-31	NO	YES	NO	TUMOR FREE	Alive	1590	[Not Applicable]	No imaging evidence of disease	NO	rhTSH	77.7 mCi	[Not Available]	77.7 mCi	Patient Did Not Receive External Radiation Therapy	[Not Available]	[Not Available]
99ac4f2e-2e63-4f1e-af0f-8f23a2caf999	TCGA-DJ-A13V	TCGA-DJ-A13V-F63915	BB1328F2-2AD5-40FC-9907-D33BB176F335	2015-1-9	NO	YES	NO	TUMOR FREE	Alive	1313	[Not Applicable]	No imaging evidence of disease	NO	rhTSH	126.4 mCi	[Not Available]	126.4 mCi	Patient Did Not Receive External Radiation Therapy	[Not Available]	[Not Available]
3b48cc5e-3396-4dd5-893d-54b75b98b016	TCGA-DJ-A13W	TCGA-DJ-A13W-F63917	88354F8C-6BC7-45D8-A50B-6F7F03A8DBC4	2014-8-21	NO	NO	NO	TUMOR FREE	Alive	1593	[Not Applicable]	No imaging evidence of disease	NO	Patient did not receive I-131 treatment	[Not Available]	[Not Available]	[Not Available]	Patient Did Not Receive External Radiation Therapy	[Not Available]	[Not Available]
da201150-748e-4b74-bb35-10c995e26079	TCGA-DJ-A1QD	TCGA-DJ-A1QD-F64011	2B49B5F2-FBAF-4AC2-B9E2-E145719A855B	2014-8-22	NO	NO	NO	TUMOR FREE	Alive	1462	[Not Applicable]	No imaging evidence of disease	NO	Patient did not receive I-131 treatment	[Not Available]	[Not Available]	[Not Available]	Patient Did Not Receive External Radiation Therapy	[Not Available]	[Not Available]
dccba97d-4e81-42fb-93b3-90be68a034fb	TCGA-DJ-A1QE	TCGA-DJ-A1QE-F64012	6A6F4120-88BE-4BDE-95E9-A18AC415B1D3	2014-8-22	NO	NO	NO	TUMOR FREE	Alive	4134	[Not Applicable]	No imaging evidence of disease	NO	Patient did not receive I-131 treatment	[Not Available]	[Not Available]	[Not Available]	Patient Did Not Receive External Radiation Therapy	[Not Available]	[Not Available]
cb29e795-7618-4882-a7e0-69d39787b80c	TCGA-DJ-A1QG	TCGA-DJ-A1QG-F64195	6EA011AB-AEC4-4DAD-A222-67F4107AB81E	2014-8-27	NO	NO	NO	TUMOR FREE	Alive	1368	[Not Applicable]	No imaging evidence of disease	NO	Patient did not receive I-131 treatment	[Not Available]	[Not Available]	[Not Available]	Patient Did Not Receive External Radiation Therapy	[Not Available]	[Not Available]
f3c73dc9-6280-4619-a629-b575fdbdb0ca	TCGA-DJ-A1QH	TCGA-DJ-A1QH-F65330	A4E5BD0B-327F-4BC4-80C9-67EC984E4EF0	2014-9-22	NO	YES	NO	WITH TUMOR	Alive	1293	[Not Applicable]	Persistent locoregional disease	NO	rhTSH	150.3 mCi	[Not Available]	150.3 mCi	Patient Did Not Receive External Radiation Therapy	[Not Available]	[Not Available]
e4b08e66-0772-4956-8670-e5c6553eecbe	TCGA-DJ-A1QL	TCGA-DJ-A1QL-F71905	18DC29B0-A2D4-4BEF-958B-5EA6F88396AB	2015-3-31	NO	NO	NO	TUMOR FREE	Alive	535	[Not Applicable]	No imaging evidence of disease	NO	Patient did not receive I-131 treatment	[Not Available]	[Not Available]	[Not Available]	Patient Did Not Receive External Radiation Therapy	[Not Available]	[Not Available]
2012869d-c169-4cea-aa09-c892fb79bbaa	TCGA-DJ-A1QN	TCGA-DJ-A1QN-F64204	41EFB245-22E9-4DEF-B2FC-7571FDE6EDA9	2014-8-27	NO	NO	NO	TUMOR FREE	Alive	1295	[Not Applicable]	No imaging evidence of disease	NO	Patient did not receive I-131 treatment	[Not Available]	[Not Available]	[Not Available]	Patient Did Not Receive External Radiation Therapy	[Not Available]	[Not Available]
f2ad720e-579f-4e2c-a3f0-17877ca91067	TCGA-DJ-A1QO	TCGA-DJ-A1QO-F65385	F834433B-D91D-4A2D-B735-16320281CF36	2014-9-30	NO	YES	NO	TUMOR FREE	Alive	1442	[Not Applicable]	No imaging evidence of disease	YES	rhTSH	75.8 mCi	[Not Available]	75.8 mCi	Patient Did Not Receive External Radiation Therapy	[Not Available]	[Not Available]
05350770-2B5B-4C58-84CE-0917665CCB90	TCGA-DJ-A2PP	TCGA-DJ-A2PP-F64260	9A8BF5DA-A88C-42C6-9873-44C9238C2FD6	2014-9-22	NO	NO	NO	TUMOR FREE	Alive	930	[Not Applicable]	No imaging evidence of disease	NO	Patient did not receive I-131 treatment	[Not Available]	[Not Available]	[Not Available]	Patient Did Not Receive External Radiation Therapy	[Not Available]	[Not Available]
EDB90376-0EF9-47DD-BE6F-A6E8A0380A9C	TCGA-DJ-A2PQ	TCGA-DJ-A2PQ-F64269	BC760EE7-CBAB-4C26-93AA-19A344A5391C	2014-9-22	NO	YES	NO	TUMOR FREE	Alive	1077	[Not Applicable]	No imaging evidence of disease	NO	rhTSH	150 mCi	[Not Available]	150 mCi	Patient Did Not Receive External Radiation Therapy	[Not Available]	[Not Available]
2CE580E9-4D75-464C-B403-C9F4626D7AA4	TCGA-DJ-A2PR	TCGA-DJ-A2PR-F64274	8E028BF8-B3D6-41D9-85B6-9D1F048FE671	2014-9-22	NO	NO	NO	TUMOR FREE	Alive	835	[Not Applicable]	No imaging evidence of disease	NO	Patient did not receive I-131 treatment	[Not Available]	[Not Available]	[Not Available]	Patient Did Not Receive External Radiation Therapy	[Not Available]	[Not Available]
9F31DEB9-B9F4-439B-AEA4-F87C71406C79	TCGA-DJ-A2PS	TCGA-DJ-A2PS-F64450	E789CE53-6106-4999-A082-C83A7464D62E	2014-9-3	NO	YES	NO	TUMOR FREE	Alive	797	[Not Applicable]	No imaging evidence of disease	NO	rhTSH	179.7 mCi	[Not Available]	179.7 mCi	Patient Did Not Receive External Radiation Therapy	[Not Available]	[Not Available]
39E68907-3FFB-4CA1-A955-DB5FA2F0DEB1	TCGA-DJ-A2PT	TCGA-DJ-A2PT-F64454	60DFA4C9-F874-4E48-9C7F-B23E41D1E9DE	2014-9-3	NO	YES	NO	TUMOR FREE	Alive	1181	[Not Applicable]	No imaging evidence of disease	NO	rhTSH	94.6 mCi	[Not Available]	94.6 mCi	Patient Did Not Receive External Radiation Therapy	[Not Available]	[Not Available]
13577A2B-EE68-45E5-96A8-B1FD71FC62DA	TCGA-DJ-A2PU	TCGA-DJ-A2PU-F64456	D8BD7B1D-EB94-45B2-9C98-BF7C3CE43684	2014-9-3	NO	NO	NO	TUMOR FREE	Alive	1033	[Not Applicable]	No imaging evidence of disease	NO	Patient did not receive I-131 treatment	[Not Available]	[Not Available]	[Not Available]	Patient Did Not Receive External Radiation Therapy	[Not Available]	[Not Available]
63076BDA-61A1-4403-A270-4130B5D003EE	TCGA-DJ-A2PV	TCGA-DJ-A2PV-F64458	7B94E681-8595-475E-8AFF-1C6FC488D533	2014-9-3	NO	NO	NO	TUMOR FREE	Alive	973	[Not Applicable]	No imaging evidence of disease	NO	Patient did not receive I-131 treatment	[Not Available]	[Not Available]	[Not Available]	Patient Did Not Receive External Radiation Therapy	[Not Available]	[Not Available]
D487536F-0521-4D42-9150-6A806AE00241	TCGA-DJ-A2PW	TCGA-DJ-A2PW-F64460	FD7533EA-19DF-4001-ACBE-C1CA11A97A16	2014-9-3	NO	YES	NO	TUMOR FREE	Alive	1060	[Not Applicable]	No imaging evidence of disease	NO	rhTSH	97.3 mCi	[Not Available]	97.3 mCi	Patient Did Not Receive External Radiation Therapy	[Not Available]	[Not Available]
A175A9A5-AB86-4C68-9814-C30CFCC52662	TCGA-DJ-A2PX	TCGA-DJ-A2PX-F64463	B09FA670-778C-4F50-A8E7-8DEA853925A1	2014-9-3	NO	NO	NO	TUMOR FREE	Alive	881	[Not Applicable]	No imaging evidence of disease	NO	Patient did not receive I-131 treatment	[Not Available]	[Not Available]	[Not Available]	Patient Did Not Receive External Radiation Therapy	[Not Available]	[Not Available]
FD25E4E6-F017-4C07-B109-D8A5EEA8763C	TCGA-DJ-A2PY	TCGA-DJ-A2PY-F64466	D9B3A033-7BBD-4922-B248-563502D5921D	2014-9-3	YES	[Not Available]	[Not Available]	[Not Available]	[Not Available]	[Not Available]	[Not Applicable]	[Not Available]	[Not Available]	[Not Available]	[Not Available]	[Not Available]	[Not Available]	[Not Available]	[Not Available]	[Not Available]
8BEA483B-AC43-4265-B2C4-0F031E539008	TCGA-DJ-A2Q0	TCGA-DJ-A2Q0-F64468	8888E24F-28F6-4993-AC62-B267B6A6DE50	2014-9-3	NO	NO	NO	TUMOR FREE	Alive	1045	[Not Applicable]	No imaging evidence of disease	NO	Patient did not receive I-131 treatment	[Not Available]	[Not Available]	[Not Available]	Patient Did Not Receive External Radiation Therapy	[Not Available]	[Not Available]
E35B2928-8784-45D0-A71A-A2DF161542FA	TCGA-DJ-A2Q1	TCGA-DJ-A2Q1-F64472	E8496C12-B49D-4349-9627-AA9DE104A806	2014-9-3	NO	YES	NO	TUMOR FREE	Alive	1148	[Not Applicable]	No imaging evidence of disease	NO	rhTSH	148.9 mCi	[Not Available]	148.9 mCi	Patient Did Not Receive External Radiation Therapy	[Not Available]	[Not Available]
A00DA907-E527-45F9-9AFB-2FAD2C7B0940	TCGA-DJ-A2Q2	TCGA-DJ-A2Q2-F71917	687AA099-0578-4D99-9D26-CC0530BA67A9	2015-3-31	NO	YES	NO	TUMOR FREE	Alive	1337	[Not Applicable]	No imaging evidence of disease	NO	rhTSH	73.24 mCi	[Not Available]	73.24 mCi	Patient Did Not Receive External Radiation Therapy	[Not Available]	[Not Available]
ACBA8D76-999A-4F6D-B3A4-8D7DD0F2BB52	TCGA-DJ-A2Q3	TCGA-DJ-A2Q3-F64475	BCAEB9EC-1487-445F-A526-7F72A927FDEC	2014-9-22	NO	YES	NO	TUMOR FREE	Alive	1224	[Not Applicable]	No imaging evidence of disease	YES	rhTSH	99.3 mCi	[Not Available]	99.3 mCi	Patient Did Not Receive External Radiation Therapy	[Not Available]	[Not Available]
F00FD40A-1254-4300-BAF9-88528C453A2E	TCGA-DJ-A2Q4	TCGA-DJ-A2Q4-F64483	3B6FBD12-1CE4-42E1-A2E9-AE83CDC1416F	2014-9-22	NO	NO	NO	TUMOR FREE	Alive	1032	[Not Applicable]	No imaging evidence of disease	NO	Patient did not receive I-131 treatment	[Not Available]	[Not Available]	[Not Available]	Patient Did Not Receive External Radiation Therapy	[Not Available]	[Not Available]
13C97CFB-EEA2-4AE8-9209-C967D9642CEF	TCGA-DJ-A2Q5	TCGA-DJ-A2Q5-F64615	D81840CB-972C-4379-9095-EBD77F4724B2	2014-9-8	NO	YES	NO	TUMOR FREE	Alive	1140	[Not Applicable]	No imaging evidence of disease	NO	rhTSH	152.92 mCi	[Not Available]	152.92 mCi	Patient Did Not Receive External Radiation Therapy	[Not Available]	[Not Available]
AF546062-0960-41F0-9ED1-6ACECBAD99F3	TCGA-DJ-A2Q6	TCGA-DJ-A2Q6-F64618	F88AB5FC-4260-4B3D-AD65-2F749C9777D1	2014-9-8	NO	YES	NO	TUMOR FREE	Alive	1109	[Not Applicable]	No imaging evidence of disease	NO	rhTSH	148.9 mCi	[Not Available]	148.9 mCi	Patient Did Not Receive External Radiation Therapy	[Not Available]	[Not Available]
7A9B57C9-6F80-4AEA-BF9C-76407C8084BE	TCGA-DJ-A2Q7	TCGA-DJ-A2Q7-F64619	FD42B697-F732-4A90-BA9B-FA4798B65EFE	2014-9-8	NO	NO	NO	TUMOR FREE	Alive	1068	[Not Applicable]	No imaging evidence of disease	NO	Patient did not receive I-131 treatment	[Not Available]	[Not Available]	[Not Available]	Patient Did Not Receive External Radiation Therapy	[Not Available]	[Not Available]
F9CF605F-F287-4EBA-8E8F-8BA47E14ECC4	TCGA-DJ-A2Q8	TCGA-DJ-A2Q8-F64620	97144321-998C-4116-9512-0B8549890E10	2014-9-8	NO	NO	NO	TUMOR FREE	Alive	1189	[Not Applicable]	No imaging evidence of disease	NO	Patient did not receive I-131 treatment	[Not Available]	[Not Available]	[Not Available]	Patient Did Not Receive External Radiation Therapy	[Not Available]	[Not Available]
061FAB24-727A-4551-A205-89EEB9F530EA	TCGA-DJ-A2Q9	TCGA-DJ-A2Q9-F64621	24D72EF2-CE2B-44FF-B5A6-F946A019DFC1	2014-9-8	NO	YES	NO	TUMOR FREE	Alive	1092	[Not Applicable]	No imaging evidence of disease	NO	rhTSH	73.9 mCi	[Not Available]	73.9 mCi	Patient Did Not Receive External Radiation Therapy	[Not Available]	[Not Available]
B07435D4-1341-4B41-9B11-D13A4F1CA0AD	TCGA-DJ-A2QA	TCGA-DJ-A2QA-F64623	6F05C858-1ED9-4898-9C58-9E27AA0659FB	2014-9-8	NO	NO	NO	TUMOR FREE	Alive	1020	[Not Applicable]	No imaging evidence of disease	NO	Patient did not receive I-131 treatment	[Not Available]	[Not Available]	[Not Available]	Patient Did Not Receive External Radiation Therapy	[Not Available]	[Not Available]
B597023C-FF84-44CC-BFCC-8BEE64CA4CFF	TCGA-DJ-A2QB	TCGA-DJ-A2QB-F64626	61F4D507-C508-4EE8-8058-8365D330917D	2014-9-8	NO	YES	NO	TUMOR FREE	Alive	1070	[Not Applicable]	No imaging evidence of disease	NO	rhTSH	147.7 mCi	[Not Available]	147.7 mCi	Patient Did Not Receive External Radiation Therapy	[Not Available]	[Not Available]
1F094DB9-F8CC-4066-ADFF-609682936172	TCGA-DJ-A2QC	TCGA-DJ-A2QC-F64627	56612EDA-5AA6-4FCD-8311-85428D1B2551	2014-9-8	NO	NO	NO	TUMOR FREE	Alive	1215	[Not Applicable]	No imaging evidence of disease	NO	Patient did not receive I-131 treatment	[Not Available]	[Not Available]	[Not Available]	Patient Did Not Receive External Radiation Therapy	[Not Available]	[Not Available]
D61CA744-ADC4-44D5-AD15-CC17399E8083	TCGA-DJ-A3UK	TCGA-DJ-A3UK-F46644	D683AA3F-FE50-4862-927A-3BE755F264E7	2013-8-23	NO	NO	NO	TUMOR FREE	Alive	459	[Not Applicable]	No imaging evidence of disease	NO	Patient did not receive I-131 treatment	[Not Available]	[Not Available]	[Not Available]	Patient Did Not Receive External Radiation Therapy	[Not Available]	[Not Available]
D61CA744-ADC4-44D5-AD15-CC17399E8083	TCGA-DJ-A3UK	TCGA-DJ-A3UK-F71828	43829029-A713-431F-87A5-375E49C3B3E2	2015-3-31	NO	NO	NO	TUMOR FREE	Alive	1123	[Not Applicable]	No imaging evidence of disease	NO	Patient did not receive I-131 treatment	[Not Available]	[Not Available]	[Not Available]	Patient Did Not Receive External Radiation Therapy	[Not Available]	[Not Available]
D579370B-8AA7-4472-9E28-43C761BE3EDA	TCGA-DJ-A3UM	TCGA-DJ-A3UM-F46646	0FE40361-23C7-4A9A-8EAE-6FDD4934C9DD	2013-8-23	NO	NO	NO	TUMOR FREE	Alive	944	[Not Applicable]	No imaging evidence of disease	NO	Patient did not receive I-131 treatment	[Not Available]	[Not Available]	[Not Available]	Patient Did Not Receive External Radiation Therapy	[Not Available]	[Not Available]
69F621C8-DE77-48C7-8939-4C887DA9E6D8	TCGA-DJ-A3UN	TCGA-DJ-A3UN-F46651	AFAC259D-9C30-4AFD-85CF-90A79992D20F	2013-8-23	NO	NO	NO	TUMOR FREE	Alive	622	[Not Applicable]	No imaging evidence of disease	NO	Patient did not receive I-131 treatment	[Not Available]	[Not Available]	[Not Available]	Patient Did Not Receive External Radiation Therapy	[Not Available]	[Not Available]
69F621C8-DE77-48C7-8939-4C887DA9E6D8	TCGA-DJ-A3UN	TCGA-DJ-A3UN-F71829	6937A6DA-A5FB-479D-B9B1-14EED2DC7599	2015-3-31	NO	NO	NO	TUMOR FREE	Alive	986	[Not Applicable]	No imaging evidence of disease	NO	Patient did not receive I-131 treatment	[Not Available]	[Not Available]	[Not Available]	Patient Did Not Receive External Radiation Therapy	[Not Available]	[Not Available]
D78012B6-24F9-48F5-9409-9845D0BE2B3C	TCGA-DJ-A3UO	TCGA-DJ-A3UO-F46661	D2DC4D7C-DCAD-49C3-A1C0-445229859C60	2013-8-23	NO	YES	NO	TUMOR FREE	Alive	957	[Not Applicable]	No imaging evidence of disease	YES	rhTSH	148.6 mCi	0	148.6 mCi	Patient Did Not Receive External Radiation Therapy	[Not Available]	[Not Available]
2610485E-F2B2-45F7-A578-99D6983D5F0E	TCGA-DJ-A3UP	TCGA-DJ-A3UP-F46671	0AA9E23F-F53C-4E86-A676-1CA46FFD2051	2013-8-23	NO	YES	NO	TUMOR FREE	Alive	499	[Not Applicable]	No imaging evidence of disease	NO	rhTSH	29.47 mCi	0	29.47 mCi	Patient Did Not Receive External Radiation Therapy	[Not Available]	[Not Available]
368689A0-F782-4826-9F08-CF0E0055162E	TCGA-DJ-A3UQ	TCGA-DJ-A3UQ-F46849	F33330E7-7C94-4BBB-B464-399C13B1218F	2013-8-23	NO	YES	NO	TUMOR FREE	Alive	595	[Not Applicable]	No imaging evidence of disease	NO	rhTSH	97.8 mCi	0	97.8 mCi	Patient Did Not Receive External Radiation Therapy	[Not Available]	[Not Available]
C5FD200B-CE02-4D7D-A240-78F147E483BE	TCGA-DJ-A3UR	TCGA-DJ-A3UR-F46850	E6DEFB61-B28F-4145-BD5D-4A4EA1D52DA3	2013-8-27	NO	NO	NO	TUMOR FREE	Alive	1105	[Not Applicable]	No imaging evidence of disease	NO	Patient did not receive I-131 treatment	[Not Available]	[Not Available]	[Not Available]	Patient Did Not Receive External Radiation Therapy	[Not Available]	[Not Available]
6EE95DC8-2BAC-4691-AFA2-8222E07506AD	TCGA-DJ-A3US	TCGA-DJ-A3US-F46852	C0238AB3-F672-4D0F-8F9F-5C4F0B6369BB	2013-8-27	NO	NO	NO	TUMOR FREE	Alive	998	[Not Applicable]	No imaging evidence of disease	NO	Patient did not receive I-131 treatment	[Not Available]	[Not Available]	[Not Available]	Patient Did Not Receive External Radiation Therapy	[Not Available]	[Not Available]
9D3F6163-F586-4974-BABC-67B5163B706B	TCGA-DJ-A3UT	TCGA-DJ-A3UT-F46853	7C45860F-D65D-48A7-9609-D7C00A02F278	2013-8-27	NO	NO	NO	TUMOR FREE	Alive	737	[Not Applicable]	No imaging evidence of disease	NO	Patient did not receive I-131 treatment	[Not Available]	[Not Available]	[Not Available]	Patient Did Not Receive External Radiation Therapy	[Not Available]	[Not Available]
9D3F6163-F586-4974-BABC-67B5163B706B	TCGA-DJ-A3UT	TCGA-DJ-A3UT-F71831	68C785EC-5504-49A3-B574-34C389585A5F	2015-3-31	NO	NO	NO	TUMOR FREE	Alive	1105	[Not Applicable]	No imaging evidence of disease	NO	Patient did not receive I-131 treatment	[Not Available]	[Not Available]	[Not Available]	Patient Did Not Receive External Radiation Therapy	[Not Available]	[Not Available]
45EEFBA8-9F7C-49E9-A3F5-D13CFA264FF6	TCGA-DJ-A3UU	TCGA-DJ-A3UU-F46854	56DF0AF2-C65F-4DAA-968C-3A7AC1ECD16E	2013-8-27	NO	YES	NO	WITH TUMOR	Alive	713	[Not Applicable]	No imaging evidence of disease	NO	rhTSH	163 mCi	143.4 mCi	306.4 mCi	Patient Did Not Receive External Radiation Therapy	[Not Available]	[Not Available]
F2BBB5FA-9997-45DE-88D4-8F1E94C18F0D	TCGA-DJ-A3UV	TCGA-DJ-A3UV-F46855	C31ECD21-D02F-4AF5-87FF-E558F5156C93	2013-8-27	NO	NO	NO	TUMOR FREE	Alive	724	[Not Applicable]	No imaging evidence of disease	NO	Patient did not receive I-131 treatment	[Not Available]	[Not Available]	[Not Available]	Patient Did Not Receive External Radiation Therapy	[Not Available]	[Not Available]
F2BBB5FA-9997-45DE-88D4-8F1E94C18F0D	TCGA-DJ-A3UV	TCGA-DJ-A3UV-F71834	2CA78B8E-A37D-4B37-B394-3364707F544C	2015-3-31	NO	NO	NO	TUMOR FREE	Alive	1466	[Not Applicable]	No imaging evidence of disease	NO	Patient did not receive I-131 treatment	[Not Available]	[Not Available]	[Not Available]	Patient Did Not Receive External Radiation Therapy	[Not Available]	[Not Available]
5E085199-152A-40F5-A8F8-3A3A0F31C2E0	TCGA-DJ-A3UW	TCGA-DJ-A3UW-F46857	2F98BADE-B0CC-4E77-B76F-F70CE73F9908	2013-8-27	NO	NO	NO	TUMOR FREE	Alive	1812	[Not Applicable]	No imaging evidence of disease	NO	Patient did not receive I-131 treatment	[Not Available]	[Not Available]	[Not Available]	Patient Did Not Receive External Radiation Therapy	[Not Available]	[Not Available]
A3765A2B-FF09-4DEC-B990-65529345214E	TCGA-DJ-A3UX	TCGA-DJ-A3UX-F46858	65A90C59-4440-4AB1-A85B-FD88466BC246	2013-8-20	YES	[Not Available]	[Not Available]	[Not Available]	[Not Available]	[Not Available]	[Not Applicable]	[Not Available]	[Unknown]	[Not Available]	[Not Available]	[Not Available]	[Not Available]	[Not Available]	[Not Available]	[Not Available]
02A8E937-C747-4BA1-911C-0860E62B8F83	TCGA-DJ-A3UY	TCGA-DJ-A3UY-F46859	860E72FE-B2E4-4338-9763-923F19F3890F	2013-8-27	NO	NO	NO	TUMOR FREE	Alive	650	[Not Applicable]	No imaging evidence of disease	NO	Patient did not receive I-131 treatment	[Not Available]	[Not Available]	[Not Available]	Patient Did Not Receive External Radiation Therapy	[Not Available]	[Not Available]
02A8E937-C747-4BA1-911C-0860E62B8F83	TCGA-DJ-A3UY	TCGA-DJ-A3UY-F71849	61A84572-6884-4139-A618-A50EF1A88203	2015-3-31	NO	NO	NO	TUMOR FREE	Alive	1091	[Not Applicable]	No imaging evidence of disease	NO	Patient did not receive I-131 treatment	[Not Available]	[Not Available]	[Not Available]	Patient Did Not Receive External Radiation Therapy	[Not Available]	[Not Available]
AB0A98AE-98F1-425E-9418-550DF6AC24CD	TCGA-DJ-A3UZ	TCGA-DJ-A3UZ-F46860	E69CA615-B829-4D35-807A-72F78B9C5A8D	2013-8-27	NO	NO	NO	TUMOR FREE	Alive	563	[Not Applicable]	No imaging evidence of disease	NO	Patient did not receive I-131 treatment	[Not Available]	[Not Available]	[Not Available]	Patient Did Not Receive External Radiation Therapy	[Not Available]	[Not Available]
AB0A98AE-98F1-425E-9418-550DF6AC24CD	TCGA-DJ-A3UZ	TCGA-DJ-A3UZ-F71851	12C6CF35-8A4A-4F5E-8BA8-62A69D4D1DB6	2015-3-31	NO	NO	NO	TUMOR FREE	Alive	1246	[Not Applicable]	No imaging evidence of disease	NO	Patient did not receive I-131 treatment	[Not Available]	[Not Available]	[Not Available]	Patient Did Not Receive External Radiation Therapy	[Not Available]	[Not Available]
B82E08E3-AE79-404A-A501-0D501DF84B8B	TCGA-DJ-A3V0	TCGA-DJ-A3V0-F46861	DCB21D00-0B35-44A4-BEB2-60BF5FAB8788	2013-8-27	NO	YES	NO	TUMOR FREE	Alive	1125	[Not Applicable]	No imaging evidence of disease	NO	rhTSH	150 mCi	0	150 mCi	Patient Did Not Receive External Radiation Therapy	[Not Available]	[Not Available]
7B46EE87-E976-41BF-BDF1-9BFF58F8314E	TCGA-DJ-A3V2	TCGA-DJ-A3V2-F46862	3F92E107-A6A0-41DB-ACA5-AAA746784538	2013-8-27	NO	NO	NO	TUMOR FREE	Alive	615	[Not Applicable]	No imaging evidence of disease	NO	Patient did not receive I-131 treatment	[Not Available]	[Not Available]	[Not Available]	Patient Did Not Receive External Radiation Therapy	[Not Available]	[Not Available]
6592A7DB-CBC7-4AFD-9FDB-5CC16C16EECA	TCGA-DJ-A3V3	TCGA-DJ-A3V3-F46864	5735EC46-2DA8-4C06-BC91-460D9113A4F4	2013-8-27	NO	NO	NO	TUMOR FREE	Alive	931	[Not Applicable]	No imaging evidence of disease	NO	Patient did not receive I-131 treatment	[Not Available]	[Not Available]	[Not Available]	Patient Did Not Receive External Radiation Therapy	[Not Available]	[Not Available]
35277C30-010C-4D3F-9DFE-754BF72799D7	TCGA-DJ-A3V4	TCGA-DJ-A3V4-F46865	7E64B680-E64A-44A3-A668-D66D059F8262	2013-8-27	NO	YES	NO	TUMOR FREE	Alive	653	[Not Applicable]	No imaging evidence of disease	NO	rhTSH	95.4 mCi	0	95.4 mCi	Patient Did Not Receive External Radiation Therapy	[Not Available]	[Not Available]
35277C30-010C-4D3F-9DFE-754BF72799D7	TCGA-DJ-A3V4	TCGA-DJ-A3V4-F71852	4C196707-A563-48BF-86CF-C0C49F027A54	2015-3-31	NO	YES	NO	TUMOR FREE	Alive	1294	[Not Applicable]	No imaging evidence of disease	NO	rhTSH	95.4 mCi	[Not Available]	95.4 mCi	Patient Did Not Receive External Radiation Therapy	[Not Available]	[Not Available]
7B82E2D2-47F9-41A1-9ECA-40904C92039C	TCGA-DJ-A3V5	TCGA-DJ-A3V5-F46866	3FB63853-C138-4250-AFF5-CBAB7F32BDC5	2013-8-27	NO	YES	NO	TUMOR FREE	Alive	584	[Not Applicable]	No imaging evidence of disease	NO	rhTSH	[Not Available]	[Not Available]	[Not Available]	Patient Did Not Receive External Radiation Therapy	[Not Available]	[Not Available]
76C4D298-6F17-4F11-A706-CD844A0E0914	TCGA-DJ-A3V6	TCGA-DJ-A3V6-F46867	DAAF7A37-8E24-465F-8582-54DE4935D543	2013-8-27	NO	YES	NO	TUMOR FREE	Alive	818	[Not Applicable]	No imaging evidence of disease	NO	rhTSH	119.8 mCi	0	119.8 mCi	Patient Did Not Receive External Radiation Therapy	[Not Available]	[Not Available]
8E9C3621-BC43-40D0-BB2D-0C8B7ADE37C2	TCGA-DJ-A3V7	TCGA-DJ-A3V7-F46868	C5B23072-BD73-4E2D-9A03-D0A2A1206DA4	2013-8-27	NO	YES	NO	TUMOR FREE	Alive	706	[Not Applicable]	No imaging evidence of disease	NO	rhTSH	99.8 mCi	0	99.8 mCi	Patient Did Not Receive External Radiation Therapy	[Not Available]	[Not Available]
A3B49C90-FA9F-4189-A442-64EC1AD97A01	TCGA-DJ-A3V8	TCGA-DJ-A3V8-F46870	B8EF7193-0E1E-497D-A704-EA295E91060D	2013-8-27	NO	YES	NO	TUMOR FREE	Alive	647	[Not Applicable]	No imaging evidence of disease	NO	rhTSH	102.8 mCi	0	102.8 mCi	Patient Did Not Receive External Radiation Therapy	[Not Available]	[Not Available]
2DCDF9A1-9437-4515-88C1-1C17D6B6418C	TCGA-DJ-A3V9	TCGA-DJ-A3V9-F46872	EF52408C-BDDB-4428-B286-DAC2962AADAF	2013-8-27	NO	YES	NO	TUMOR FREE	Alive	623	[Not Applicable]	No imaging evidence of disease	NO	rhTSH	153.2 mCi	0	153.2 mCi	Patient Did Not Receive External Radiation Therapy	[Not Available]	[Not Available]
28AEF3AE-5375-4139-9B4E-5569EB394C88	TCGA-DJ-A3VA	TCGA-DJ-A3VA-F46873	403413D4-8D85-4AF0-AE43-755F6B7391CF	2013-8-27	NO	NO	NO	TUMOR FREE	Alive	755	[Not Applicable]	No imaging evidence of disease	NO	Patient did not receive I-131 treatment	[Not Available]	[Not Available]	[Not Available]	Patient Did Not Receive External Radiation Therapy	[Not Available]	[Not Available]
B305B716-5AE5-421B-B3C9-0824D37B08A8	TCGA-DJ-A3VB	TCGA-DJ-A3VB-F46874	26BBB005-E248-40E2-8B16-3E5647984AA9	2013-8-27	NO	YES	NO	TUMOR FREE	Alive	697	[Not Applicable]	No imaging evidence of disease	NO	rhTSH	149.7 mCi	0	149.7 mCi	Patient Did Not Receive External Radiation Therapy	[Not Available]	[Not Available]
DC659941-8D12-4095-8D8A-1769878C363C	TCGA-DJ-A3VD	TCGA-DJ-A3VD-F46943	2F7C573C-A9AF-4E13-BCCC-1A77925D5DF1	2013-8-27	NO	YES	NO	TUMOR FREE	Alive	639	[Not Applicable]	No imaging evidence of disease	NO	rhTSH	124.1 mCi	0	124.1 mCi	Patient Did Not Receive External Radiation Therapy	[Not Available]	[Not Available]
DC659941-8D12-4095-8D8A-1769878C363C	TCGA-DJ-A3VD	TCGA-DJ-A3VD-F71922	379E9AD7-AEFA-4AD9-9D87-B4590B7AA79F	2015-3-31	NO	YES	NO	TUMOR FREE	Alive	1238	[Not Applicable]	No imaging evidence of disease	NO	rhTSH	124.1 mCi	[Not Available]	124.1 mCi	Patient Did Not Receive External Radiation Therapy	[Not Available]	[Not Available]
E071C940-60FA-4C73-BB65-1AD670021854	TCGA-DJ-A3VE	TCGA-DJ-A3VE-F46945	7CAD76D0-05DC-418E-B98A-7E13F8817125	2013-8-27	NO	NO	NO	TUMOR FREE	Alive	577	[Not Applicable]	No imaging evidence of disease	NO	Patient did not receive I-131 treatment	[Not Available]	[Not Available]	[Not Available]	Patient Did Not Receive External Radiation Therapy	[Not Available]	[Not Available]
A7030D2B-2CC0-46BE-9721-DC210954BEE0	TCGA-DJ-A3VF	TCGA-DJ-A3VF-F46947	6D57C34F-0457-4827-B648-2D01684ECEC5	2013-8-27	NO	YES	NO	TUMOR FREE	Alive	292	[Not Applicable]	No imaging evidence of disease	NO	rhTSH	122.1 mCi	0	122.1 mCi	Patient Did Not Receive External Radiation Therapy	[Not Available]	[Not Available]
C042A639-63C6-471B-A7C5-3FB4E12C4D12	TCGA-DJ-A3VG	TCGA-DJ-A3VG-F46948	720A3587-6F7E-41B5-9B6E-CAC89A71974E	2013-8-27	NO	NO	NO	TUMOR FREE	Alive	1085	[Not Applicable]	No imaging evidence of disease	NO	Patient did not receive I-131 treatment	[Not Available]	[Not Available]	[Not Available]	Patient Did Not Receive External Radiation Therapy	[Not Available]	[Not Available]
188013D3-CEFE-4861-B115-C34DB1CF3831	TCGA-DJ-A3VI	TCGA-DJ-A3VI-F46949	5D5335C4-12C7-4DBC-B439-2BAF9535A82E	2014-11-12	YES	[Not Available]	[Not Available]	[Not Available]	[Not Available]	[Not Available]	[Not Applicable]	[Not Available]	[Not Available]	[Not Available]	[Not Available]	[Not Available]	[Not Available]	[Not Available]	[Not Available]	[Not Available]
E62ADAC4-803A-4D94-9AE0-7B1A49041799	TCGA-DJ-A3VJ	TCGA-DJ-A3VJ-F46951	D25DB0A3-0CD3-42BF-8AA9-5FCF29DCFF0F	2013-8-27	NO	YES	NO	TUMOR FREE	Alive	736	[Not Applicable]	No imaging evidence of disease	NO	rhTSH	157 mCi	0	157 mCi	Patient Did Not Receive External Radiation Therapy	[Not Available]	[Not Available]
E62ADAC4-803A-4D94-9AE0-7B1A49041799	TCGA-DJ-A3VJ	TCGA-DJ-A3VJ-F71863	5326D411-5C9D-41BF-8F89-3CE9AE679744	2015-3-31	NO	YES	NO	TUMOR FREE	Alive	1108	[Not Applicable]	No imaging evidence of disease	NO	rhTSH	157 mCi	[Not Available]	157 mCi	Patient Did Not Receive External Radiation Therapy	[Not Available]	[Not Available]
94443DF0-7F16-4178-9E66-BEE82F6CA33A	TCGA-DJ-A3VK	TCGA-DJ-A3VK-F46954	39C43BB3-8A41-4D3D-A3CA-5B9BD0CDDEC2	2013-8-27	NO	YES	NO	TUMOR FREE	Alive	753	[Not Applicable]	No imaging evidence of disease	NO	rhTSH	72.67 mCi	0	72.67 mCi	Patient Did Not Receive External Radiation Therapy	[Not Available]	[Not Available]
CAC8246A-A806-4945-898A-105CD88B2752	TCGA-DJ-A3VL	TCGA-DJ-A3VL-F46957	A6E23E53-8091-42F6-B629-DFFBFB447E3F	2013-8-27	NO	NO	NO	TUMOR FREE	Alive	713	[Not Applicable]	No imaging evidence of disease	YES	Patient did not receive I-131 treatment	[Not Available]	[Not Available]	[Not Available]	Patient Did Not Receive External Radiation Therapy	[Not Available]	[Not Available]
1EBD5834-56B8-498A-8F34-C0031FCFD856	TCGA-DJ-A3VM	TCGA-DJ-A3VM-F46960	0CE97852-D864-4240-A848-842F5E298D7C	2013-8-27	NO	YES	NO	TUMOR FREE	Alive	840	[Not Applicable]	No imaging evidence of disease	NO	rhTSH	104.8 mCi	0	104.8 mCi	Patient Did Not Receive External Radiation Therapy	[Not Available]	[Not Available]
7851512B-5F44-43DE-8B27-99B5E91A8119	TCGA-DJ-A4UL	TCGA-DJ-A4UL-F52399	89D5C001-EE7F-4867-BBAE-A98F3692910E	2014-1-3	NO	NO	NO	TUMOR FREE	Alive	554	[Not Applicable]	No imaging evidence of disease	NO	Patient did not receive I-131 treatment	[Not Available]	[Not Available]	[Not Available]	Patient Did Not Receive External Radiation Therapy	[Not Available]	[Not Available]
7851512B-5F44-43DE-8B27-99B5E91A8119	TCGA-DJ-A4UL	TCGA-DJ-A4UL-F71920	718EAF65-21CE-45C4-8507-BB1FF81A8BB0	2015-3-31	NO	NO	NO	TUMOR FREE	Alive	939	[Not Applicable]	No imaging evidence of disease	NO	Patient did not receive I-131 treatment	[Not Available]	[Not Available]	[Not Available]	Patient Did Not Receive External Radiation Therapy	[Not Available]	[Not Available]
256976A4-41AB-445E-AE26-C594BA1FA324	TCGA-DJ-A4UP	TCGA-DJ-A4UP-F53011	1A6BF528-1D8D-4C39-8694-3D83235AD62D	2014-1-3	NO	YES	NO	TUMOR FREE	Alive	649	[Not Applicable]	No imaging evidence of disease	NO	rhTSH	105.6 mCi	[Not Available]	105.6 mCi	Patient Did Not Receive External Radiation Therapy	[Not Available]	[Not Available]
256976A4-41AB-445E-AE26-C594BA1FA324	TCGA-DJ-A4UP	TCGA-DJ-A4UP-F71867	56AF006E-E7E2-48FD-99A3-59C00F428215	2015-3-31	NO	YES	NO	TUMOR FREE	Alive	916	[Not Applicable]	No imaging evidence of disease	NO	rhTSH	105.6 mCi	[Not Available]	105.6 mCi	Patient Did Not Receive External Radiation Therapy	[Not Available]	[Not Available]
274225CF-A0F4-4635-848B-819F479001DE	TCGA-DJ-A4UQ	TCGA-DJ-A4UQ-F53014	EDA4A5C6-A208-4693-ABF9-D3A17FA26464	2014-2-6	NO	YES	NO	WITH TUMOR	Alive	580	[Not Applicable]	Persistent locoregional disease	NO	rhTSH	148.8 mCi	[Not Available]	148.8 mCi	Patient Did Not Receive External Radiation Therapy	[Not Available]	[Not Available]
274225CF-A0F4-4635-848B-819F479001DE	TCGA-DJ-A4UQ	TCGA-DJ-A4UQ-F71870	69CD58CE-53A3-41EB-854A-EB9CD10D7521	2015-3-31	NO	YES	NO	WITH TUMOR	Alive	1005	[Not Applicable]	Persistent locoregional disease	NO	rhTSH	148.8 mCi	[Not Available]	148.8 mCi	Patient Did Not Receive External Radiation Therapy	[Not Available]	[Not Available]
C53C4BFE-D9D2-4882-A46B-FA487D95B8BA	TCGA-DJ-A4UR	TCGA-DJ-A4UR-F53017	E9D9CF5B-D0D7-4339-A325-0CBD27E18821	2014-2-6	NO	YES	NO	WITH TUMOR	Alive	469	[Not Applicable]	No imaging evidence of disease	YES	rhTSH	154.0 mCi	[Not Available]	154.0 mCi	Patient Did Not Receive External Radiation Therapy	[Not Available]	[Not Available]
C53C4BFE-D9D2-4882-A46B-FA487D95B8BA	TCGA-DJ-A4UR	TCGA-DJ-A4UR-F71875	85E49C06-556E-4B29-A292-AD1C4375159B	2015-3-31	NO	YES	NO	WITH TUMOR	Alive	1058	[Not Applicable]	No imaging evidence of disease	YES	rhTSH	154.0 mCi	[Not Available]	154.0 mCi	Patient Did Not Receive External Radiation Therapy	[Not Available]	[Not Available]
ACB80B76-2394-4250-8687-60E40E16E83B	TCGA-DJ-A4UT	TCGA-DJ-A4UT-F53028	FF30B598-9678-42B1-9756-46DC63FDADC4	2014-1-3	NO	NO	NO	TUMOR FREE	Alive	430	[Not Applicable]	No imaging evidence of disease	NO	Patient did not receive I-131 treatment	[Not Available]	[Not Available]	[Not Available]	Patient Did Not Receive External Radiation Therapy	[Not Available]	[Not Available]
ACB80B76-2394-4250-8687-60E40E16E83B	TCGA-DJ-A4UT	TCGA-DJ-A4UT-F71882	71EC558E-EF20-44A9-9103-3EE9C9FF6E4E	2015-3-31	NO	NO	NO	TUMOR FREE	Alive	823	[Not Applicable]	No imaging evidence of disease	NO	Patient did not receive I-131 treatment	[Not Available]	[Not Available]	[Not Available]	Patient Did Not Receive External Radiation Therapy	[Not Available]	[Not Available]
97384352-0E80-42C2-8A8B-7BDBDA2B58EE	TCGA-DJ-A4UW	TCGA-DJ-A4UW-F53041	31F6E939-635A-4A51-8F13-4C4808FDC8BC	2014-1-3	NO	YES	NO	TUMOR FREE	Alive	447	[Not Applicable]	No imaging evidence of disease	NO	rhTSH	144.1 mCi	[Not Available]	144.1 mCi	Patient Did Not Receive External Radiation Therapy	[Not Available]	[Not Available]
97384352-0E80-42C2-8A8B-7BDBDA2B58EE	TCGA-DJ-A4UW	TCGA-DJ-A4UW-F71887	114C6F14-179E-4191-8E35-D2BC7837330C	2015-3-31	NO	YES	NO	TUMOR FREE	Alive	819	[Not Applicable]	No imaging evidence of disease	NO	rhTSH	144.1 mCi	[Not Available]	144.1 mCi	Patient Did Not Receive External Radiation Therapy	[Not Available]	[Not Available]
FFFDB1D9-58D1-425C-AC12-1E1E5F443BF7	TCGA-DJ-A4V0	TCGA-DJ-A4V0-F53045	03BE8B7F-B1C9-48F5-B93F-905A4F36B79B	2014-1-3	NO	NO	NO	TUMOR FREE	Alive	542	[Not Applicable]	No imaging evidence of disease	NO	Patient did not receive I-131 treatment	[Not Available]	[Not Available]	[Not Available]	Patient Did Not Receive External Radiation Therapy	[Not Available]	[Not Available]
FFFDB1D9-58D1-425C-AC12-1E1E5F443BF7	TCGA-DJ-A4V0	TCGA-DJ-A4V0-F71890	D14A46F8-FAFA-4691-9F3C-5A7DDBD70759	2015-3-31	NO	NO	NO	TUMOR FREE	Alive	1081	[Not Applicable]	No imaging evidence of disease	NO	Patient did not receive I-131 treatment	[Not Available]	[Not Available]	[Not Available]	Patient Did Not Receive External Radiation Therapy	[Not Available]	[Not Available]
DA575651-8A69-4D08-AA0F-4A1891B0B44F	TCGA-DJ-A4V2	TCGA-DJ-A4V2-F53053	95D3B5A7-5E77-447A-9222-9F5BE6981F25	2013-12-9	YES	[Not Available]	[Not Available]	[Not Available]	[Not Available]	[Not Available]	[Not Applicable]	[Not Available]	[Not Available]	[Not Available]	[Not Available]	[Not Available]	[Not Available]	[Not Available]	[Not Available]	[Not Available]
B78C953F-F1BB-4295-85F1-23C4000CE9D3	TCGA-DJ-A4V4	TCGA-DJ-A4V4-F53055	E1078354-0B7E-4567-8D1A-999C6C70EDEA	2014-1-3	NO	NO	NO	TUMOR FREE	Alive	481	[Not Applicable]	No imaging evidence of disease	NO	Patient did not receive I-131 treatment	[Not Available]	[Not Available]	[Not Available]	Patient Did Not Receive External Radiation Therapy	[Not Available]	[Not Available]
86D5865E-6A1C-467C-97C9-47460B77F5A4	TCGA-DJ-A4V5	TCGA-DJ-A4V5-F53056	2764A224-05E7-4F75-9F57-4C3189AA91B4	2014-1-3	NO	YES	NO	TUMOR FREE	Alive	740	[Not Applicable]	No imaging evidence of disease	NO	rhTSH	148.3 mCi	[Not Available]	148.3 mCi	Patient Did Not Receive External Radiation Therapy	[Not Available]	[Not Available]
86D5865E-6A1C-467C-97C9-47460B77F5A4	TCGA-DJ-A4V5	TCGA-DJ-A4V5-F71892	DCA8B348-741A-4AE9-997C-7AE5E547D7A4	2015-3-31	NO	YES	NO	TUMOR FREE	Alive	1076	[Not Applicable]	No imaging evidence of disease	NO	rhTSH	148.3 mCi	[Not Available]	148.3 mCi	Patient Did Not Receive External Radiation Therapy	[Not Available]	[Not Available]
82DD133B-691B-4BBF-B948-6270869D9B69	TCGA-DO-A2HM	TCGA-DO-A2HM-F71963	8D545B27-DF6B-485D-9EB4-E91925609DD2	2015-3-31	YES	[Unknown]	[Unknown]	TUMOR FREE	Alive	71	[Not Applicable]	[Unknown]	[Unknown]	[Unknown]	[Not Available]	[Not Available]	[Not Available]	[Unknown]	[Not Available]	[Not Available]
DFFEF9E8-5B69-43D9-A95B-0744DAA38D1D	TCGA-E3-A3DY	TCGA-E3-A3DY-F35670	31493B0C-4D0A-4019-90A9-A8473B176BF4	2012-10-5	NO	YES	YES	TUMOR FREE	Alive	945	[Not Applicable]	No imaging evidence of disease	NO	[Unknown]	150	[Not Available]	150	Patient Did Not Receive External Radiation Therapy	[Not Available]	[Not Available]
DFFEF9E8-5B69-43D9-A95B-0744DAA38D1D	TCGA-E3-A3DY	TCGA-E3-A3DY-F68584	CE0727B9-AD2F-4354-ABA8-F1A7B68197DD	2014-12-1	NO	YES	YES	[Unknown]	Alive	2815	[Not Applicable]	No imaging evidence of disease	[Unknown]	[Unknown]	150	[Not Available]	150	Patient Did Not Receive External Radiation Therapy	[Not Available]	[Not Available]
59E47734-96DE-4328-ACA7-E9423DDA9C52	TCGA-E3-A3DZ	TCGA-E3-A3DZ-F35663	47E76CDC-EAB7-45D3-ACF1-21AD554E9705	2012-10-5	NO	YES	YES	TUMOR FREE	Alive	367	[Not Applicable]	No imaging evidence of disease	NO	rhTSH	150	[Not Available]	150	Patient Did Not Receive External Radiation Therapy	[Not Available]	[Not Available]
59E47734-96DE-4328-ACA7-E9423DDA9C52	TCGA-E3-A3DZ	TCGA-E3-A3DZ-F68586	A3D343B3-C6DC-442F-BCC6-1BB012D985DE	2014-12-1	NO	YES	YES	[Unknown]	Alive	1436	[Not Applicable]	No imaging evidence of disease	[Unknown]	rhTSH	150	[Not Available]	150	Patient Did Not Receive External Radiation Therapy	[Not Available]	[Not Available]
5BE6C0D9-6AD7-482F-BD00-0432702DF495	TCGA-E3-A3E0	TCGA-E3-A3E0-F35692	B02929E2-AF11-451D-A451-E0B69CADFC9B	2012-10-5	NO	NO	YES	TUMOR FREE	Alive	2019	[Not Applicable]	No imaging evidence of disease	NO	Patient did not receive I-131 treatment	[Not Available]	[Not Available]	[Not Available]	Patient Did Not Receive External Radiation Therapy	[Not Available]	[Not Available]
884AD3B9-5350-4580-85F6-80AC05A6DCEA	TCGA-E3-A3E1	TCGA-E3-A3E1-F35806	3AF44080-2B0E-4AF4-92DC-24EC98A192E3	2012-10-9	NO	NO	YES	TUMOR FREE	Alive	1223	[Not Applicable]	No imaging evidence of disease	NO	Patient did not receive I-131 treatment	[Not Available]	[Not Available]	[Not Available]	Patient Did Not Receive External Radiation Therapy	[Not Available]	[Not Available]
884AD3B9-5350-4580-85F6-80AC05A6DCEA	TCGA-E3-A3E1	TCGA-E3-A3E1-F68536	E94E8A41-A4DF-4D5D-B7F2-F93A717AD10C	2014-11-25	NO	NO	YES	TUMOR FREE	Alive	2449	[Not Applicable]	No imaging evidence of disease	NO	Patient did not receive I-131 treatment	[Not Available]	[Not Available]	[Not Available]	[Not Available]	[Not Available]	[Not Available]
EFBDEDAA-4B02-40AC-B93C-9670C018CF7F	TCGA-E3-A3E2	TCGA-E3-A3E2-F35675	14856539-B8FC-4388-A8B1-861735B0FD9E	2012-10-5	NO	YES	YES	TUMOR FREE	Alive	1922	[Not Applicable]	No imaging evidence of disease	NO	[Unknown]	150	150	300	Patient Did Not Receive External Radiation Therapy	[Not Available]	[Not Available]
63E8C48E-F01B-4A7F-87E2-30607A2C8F6C	TCGA-E3-A3E3	TCGA-E3-A3E3-F35686	BBA942DB-D0B9-4689-9ABC-604E9AE5DACA	2012-10-5	NO	YES	YES	TUMOR FREE	Alive	922	[Not Applicable]	No imaging evidence of disease	NO	rhTSH	154.9	[Not Available]	154.9	Patient Did Not Receive External Radiation Therapy	[Not Available]	[Not Available]
63E8C48E-F01B-4A7F-87E2-30607A2C8F6C	TCGA-E3-A3E3	TCGA-E3-A3E3-F68537	EFB48602-1FE3-48AB-99C7-B265AD48B83D	2014-11-25	NO	YES	YES	TUMOR FREE	Alive	1595	[Not Applicable]	No imaging evidence of disease	YES	rhTSH	154.9	[Not Available]	154.9	Patient Did Not Receive External Radiation Therapy	[Not Available]	[Not Available]
90750006-FB25-4CCD-90DF-9F300CD26A5B	TCGA-E3-A3E5	TCGA-E3-A3E5-F35678	25DB294C-8F14-4FF6-BB08-54746E1A0542	2012-10-5	NO	YES	YES	TUMOR FREE	Alive	427	[Not Applicable]	No imaging evidence of disease	NO	rhTSH	175	[Not Available]	175	Patient Did Not Receive External Radiation Therapy	[Not Available]	[Not Available]
90750006-FB25-4CCD-90DF-9F300CD26A5B	TCGA-E3-A3E5	TCGA-E3-A3E5-F68535	4C470205-C3CF-45E7-BAA0-604DB8583BC6	2014-11-25	NO	YES	YES	TUMOR FREE	Alive	1215	[Not Applicable]	No imaging evidence of disease	NO	rhTSH	175	[Not Available]	175	Patient Did Not Receive External Radiation Therapy	[Not Available]	[Not Available]
4d9de9a1-7df1-412e-9f16-15dd51b4c5f5	TCGA-E8-A242	TCGA-E8-A242-F55470	23E43B63-6AFB-4109-8528-D482F0AF041D	2014-1-7	NO	NO	YES	TUMOR FREE	Alive	950	[Not Applicable]	Persistent locoregional disease	NO	[Unknown]	50.1	0	50.1	Patient Did Not Receive External Radiation Therapy	[Not Available]	[Not Available]
4d9de9a1-7df1-412e-9f16-15dd51b4c5f5	TCGA-E8-A242	TCGA-E8-A242-F57942	3E545B14-EF0B-48AB-BBE2-5E134CFAD14E	2014-3-31	YES	[Not Available]	[Not Available]	[Not Available]	[Not Available]	[Not Available]	[Not Applicable]	[Not Available]	[Not Available]	[Not Available]	[Not Available]	[Not Available]	[Not Available]	[Not Available]	[Not Available]	[Not Available]
980D1C65-B675-4568-9CE8-C0278686AE8D	TCGA-E8-A2EA	TCGA-E8-A2EA-F41388	5E37D0C7-212D-482D-93CC-FB1789F5FE67	2013-3-18	NO	NO	NO	TUMOR FREE	Alive	678	[Not Applicable]	[Not Available]	NO	[Not Available]	[Not Available]	[Not Available]	[Not Available]	[Not Available]	[Not Available]	[Not Available]
980D1C65-B675-4568-9CE8-C0278686AE8D	TCGA-E8-A2EA	TCGA-E8-A2EA-F66263	280B7A00-DD5E-4B4B-A1AE-BAF1B529D317	2014-10-7	NO	NO	NO	TUMOR FREE	Alive	1085	[Not Applicable]	[Not Evaluated]	NO	Patient did not receive I-131 treatment	[Not Available]	[Not Available]	[Not Available]	Patient Did Not Receive External Radiation Therapy	[Not Available]	[Not Available]
F69FF5FB-7E0B-4B16-9FC9-498379B11562	TCGA-E8-A2JQ	TCGA-E8-A2JQ-F58156	3CDAC9EC-B99E-44E4-8D96-0B1FB6D04C4D	2014-4-1	YES	YES	YES	TUMOR FREE	Alive	356	[Not Applicable]	No imaging evidence of disease	NO	Patient did not receive I-131 treatment	[Not Available]	[Not Available]	[Not Available]	[Unknown]	144	NO
F3665B89-957B-4D7B-B67F-39615C47D28B	TCGA-E8-A3X7	TCGA-E8-A3X7-F53302	6F1BF0D4-65AE-48CA-90EC-2FA536285389	2013-12-10	NO	YES	NO	TUMOR FREE	Alive	596	[Not Applicable]	[Not Evaluated]	NO	Patient did not receive I-131 treatment	[Not Available]	[Not Available]	[Not Available]	Patient Did Not Receive External Radiation Therapy	[Not Available]	[Not Available]
F3665B89-957B-4D7B-B67F-39615C47D28B	TCGA-E8-A3X7	TCGA-E8-A3X7-F63529	6B3A5BCC-3877-4B7C-8ACA-66540A7A00AD	2014-8-12	NO	YES	NO	TUMOR FREE	Alive	951	[Not Applicable]	[Not Available]	NO	Patient did not receive I-131 treatment	[Not Available]	[Not Available]	[Not Available]	[Not Available]	[Not Available]	[Not Available]
D5EA6520-E446-43D2-9883-441F70D80359	TCGA-E8-A413	TCGA-E8-A413-F45963	8631D0DF-3A51-46C8-B2FF-A2E5B65AE622	2013-7-26	NO	NO	NO	TUMOR FREE	Alive	414	[Not Applicable]	No imaging evidence of disease	NO	Patient did not receive I-131 treatment	[Not Available]	[Not Available]	[Not Available]	Patient Did Not Receive External Radiation Therapy	[Not Available]	[Not Available]
D5EA6520-E446-43D2-9883-441F70D80359	TCGA-E8-A413	TCGA-E8-A413-F68508	6314D1E2-4A7A-44F2-BFBA-1003EF339833	2014-11-21	NO	NO	NO	TUMOR FREE	Alive	912	[Not Applicable]	No imaging evidence of disease	NO	Thyroxine withdrawal	[Not Available]	[Not Available]	[Not Available]	Patient Did Not Receive External Radiation Therapy	[Not Available]	[Not Available]
23F47401-1BAB-4395-970F-4E388AAB2542	TCGA-E8-A414	TCGA-E8-A414-F45844	3EC3333F-C4D5-412E-B2E2-230DD20D864D	2013-7-23	NO	NO	NO	TUMOR FREE	Alive	434	[Not Applicable]	No imaging evidence of disease	NO	Patient did not receive I-131 treatment	[Not Available]	[Not Available]	[Not Available]	Patient Did Not Receive External Radiation Therapy	[Not Available]	[Not Available]
23F47401-1BAB-4395-970F-4E388AAB2542	TCGA-E8-A414	TCGA-E8-A414-F68890	CE14528E-2437-4FFF-8E5D-631DF8AC50FC	2014-12-24	NO	NO	NO	TUMOR FREE	Alive	958	[Not Applicable]	No imaging evidence of disease	NO	Thyroxine withdrawal	[Not Available]	[Not Available]	[Not Available]	Patient Did Not Receive External Radiation Therapy	[Not Available]	[Not Available]
C438C562-A2B6-4CEB-B91A-7E77EB2EC962	TCGA-E8-A415	TCGA-E8-A415-F45964	3C9FDA2C-67A0-44B2-95FD-D617DE54A99F	2013-7-26	NO	NO	NO	TUMOR FREE	Alive	420	[Not Applicable]	No imaging evidence of disease	NO	Patient did not receive I-131 treatment	[Not Available]	[Not Available]	[Not Available]	Patient Did Not Receive External Radiation Therapy	[Not Available]	[Not Available]
C438C562-A2B6-4CEB-B91A-7E77EB2EC962	TCGA-E8-A415	TCGA-E8-A415-F68891	702F7251-874C-4D97-89DE-49770D66D21B	2014-12-24	NO	NO	NO	TUMOR FREE	Alive	944	[Not Applicable]	No imaging evidence of disease	NO	Thyroxine withdrawal	[Not Available]	[Not Available]	[Not Available]	Patient Did Not Receive External Radiation Therapy	[Not Available]	[Not Available]
86B82345-6F4D-44FD-A9DB-6F107DE62F53	TCGA-E8-A416	TCGA-E8-A416-F45965	7DE3C49F-91E2-4871-A461-E5266D542734	2013-7-26	NO	YES	NO	TUMOR FREE	Alive	428	[Not Applicable]	No imaging evidence of disease	NO	Thyroxine withdrawal	[Not Available]	[Not Available]	[Not Available]	Patient Did Not Receive External Radiation Therapy	[Not Available]	[Not Available]
86B82345-6F4D-44FD-A9DB-6F107DE62F53	TCGA-E8-A416	TCGA-E8-A416-F68892	6564B93B-9385-42BB-9E0C-74D7E4E84A37	2014-12-24	NO	YES	NO	TUMOR FREE	Alive	952	[Not Applicable]	No imaging evidence of disease	NO	Thyroxine withdrawal	[Not Available]	[Not Available]	[Not Available]	Patient Did Not Receive External Radiation Therapy	[Not Available]	[Not Available]
93691BAE-F1BD-437E-AE72-B50736D1E29A	TCGA-E8-A417	TCGA-E8-A417-F46314	4BE8C8A4-137D-48B7-BE81-03AAA770783F	2013-8-5	NO	YES	NO	TUMOR FREE	Alive	434	[Not Applicable]	No imaging evidence of disease	NO	Thyroxine withdrawal	[Not Available]	[Not Available]	[Not Available]	Patient Did Not Receive External Radiation Therapy	[Not Available]	[Not Available]
93691BAE-F1BD-437E-AE72-B50736D1E29A	TCGA-E8-A417	TCGA-E8-A417-F68981	B7D4CB69-A609-4886-9423-800B67F43180	2014-12-24	NO	YES	NO	TUMOR FREE	Alive	938	[Not Applicable]	No imaging evidence of disease	NO	Thyroxine withdrawal	[Not Available]	[Not Available]	[Not Available]	Patient Did Not Receive External Radiation Therapy	[Not Available]	[Not Available]
EBBD54AD-7B97-4081-AD11-7F7F3CE74EEF	TCGA-E8-A418	TCGA-E8-A418-F53320	9A8332EB-7356-4AD7-AA0D-286F32C78741	2013-12-10	YES	NO	NO	TUMOR FREE	Alive	92	[Not Applicable]	[Not Evaluated]	NO	Patient did not receive I-131 treatment	[Not Available]	[Not Available]	[Not Available]	Patient Did Not Receive External Radiation Therapy	[Not Available]	[Not Available]
A2E2FAC3-CCA5-4E33-AA6C-1D9D3AC3AEEC	TCGA-E8-A419	TCGA-E8-A419-F66098	BC5C824A-1303-4AFD-9DF6-55A862BC0F3C	2014-10-2	NO	YES	NO	TUMOR FREE	Alive	774	[Not Applicable]	[Not Available]	NO	[Not Available]	[Not Available]	[Not Available]	[Not Available]	[Not Available]	[Not Available]	[Not Available]
AA3CE865-4BC1-4CCA-9BA8-35FF4C5E165E	TCGA-E8-A432	TCGA-E8-A432-F45848	0FEA7D6F-3BF9-4B32-95BF-751C2E3B9A28	2013-7-23	NO	NO	NO	TUMOR FREE	Alive	439	[Not Applicable]	No imaging evidence of disease	NO	Patient did not receive I-131 treatment	[Not Available]	[Not Available]	[Not Available]	Patient Did Not Receive External Radiation Therapy	[Not Available]	[Not Available]
AA3CE865-4BC1-4CCA-9BA8-35FF4C5E165E	TCGA-E8-A432	TCGA-E8-A432-F68066	C2C232AB-578E-49A2-86C9-2C79F016371C	2014-11-13	NO	NO	NO	TUMOR FREE	Alive	931	[Not Applicable]	[Not Evaluated]	YES	Patient did not receive I-131 treatment	[Not Available]	[Not Available]	[Not Available]	Patient Did Not Receive External Radiation Therapy	[Not Available]	[Not Available]
4BE84FFE-4B12-4B71-90BB-9EA0CA6947F8	TCGA-E8-A433	TCGA-E8-A433-F46316	04D53172-4F55-4317-9393-F3E8E1C2F735	2013-9-9	NO	YES	NO	TUMOR FREE	Alive	447	[Not Applicable]	No imaging evidence of disease	NO	Thyroxine withdrawal	[Not Available]	[Not Available]	[Not Available]	Patient Did Not Receive External Radiation Therapy	[Not Available]	[Not Available]
4BE84FFE-4B12-4B71-90BB-9EA0CA6947F8	TCGA-E8-A433	TCGA-E8-A433-F68982	8588463B-378D-4BC8-8E72-3DC07CD803E6	2014-12-24	NO	YES	NO	TUMOR FREE	Alive	951	[Not Applicable]	No imaging evidence of disease	NO	Thyroxine withdrawal	[Not Available]	[Not Available]	[Not Available]	Patient Did Not Receive External Radiation Therapy	[Not Available]	[Not Available]
EFC46DB7-F9DF-494E-ACCA-357CB64C019A	TCGA-E8-A434	TCGA-E8-A434-F45966	58962937-9F74-4EEA-B676-733077807954	2013-7-26	NO	YES	NO	TUMOR FREE	Alive	429	[Not Applicable]	No imaging evidence of disease	NO	Thyroxine withdrawal	[Not Available]	[Not Available]	[Not Available]	Patient Did Not Receive External Radiation Therapy	[Not Available]	[Not Available]
EFC46DB7-F9DF-494E-ACCA-357CB64C019A	TCGA-E8-A434	TCGA-E8-A434-F68984	C816D3F0-EA9C-466E-BA54-F63E6E7B061A	2014-12-24	NO	YES	NO	TUMOR FREE	Alive	953	[Not Applicable]	No imaging evidence of disease	NO	Thyroxine withdrawal	[Not Available]	[Not Available]	[Not Available]	Patient Did Not Receive External Radiation Therapy	[Not Available]	[Not Available]
DFF3C4F1-9009-4111-9FC2-3834F8F7DBDD	TCGA-E8-A436	TCGA-E8-A436-F45852	CA71DA1F-51E5-41B0-A0FF-2D457A9B6F5D	2013-7-23	NO	NO	NO	TUMOR FREE	Alive	455	[Not Applicable]	No imaging evidence of disease	NO	Patient did not receive I-131 treatment	[Not Available]	[Not Available]	[Not Available]	Patient Did Not Receive External Radiation Therapy	[Not Available]	[Not Available]
DFF3C4F1-9009-4111-9FC2-3834F8F7DBDD	TCGA-E8-A436	TCGA-E8-A436-F68498	C6A63AC6-9CB5-43EE-B7A5-B4F3F96B31E4	2014-11-24	YES	[Not Available]	[Not Available]	[Not Available]	[Not Available]	[Not Available]	[Not Applicable]	[Not Available]	[Not Available]	[Not Available]	[Not Available]	[Not Available]	[Not Available]	[Not Available]	[Not Available]	[Not Available]
1DA4AB7D-4353-4565-A522-D2FECADD4A85	TCGA-E8-A437	TCGA-E8-A437-F39079	9516B7D3-CC4A-419C-9E8E-08710253DE66	2013-1-11	NO	NO	NO	TUMOR FREE	Alive	835	[Not Applicable]	No imaging evidence of disease	NO	Patient did not receive I-131 treatment	[Not Available]	[Not Available]	[Not Available]	Patient Did Not Receive External Radiation Therapy	[Not Available]	[Not Available]
1DA4AB7D-4353-4565-A522-D2FECADD4A85	TCGA-E8-A437	TCGA-E8-A437-F64974	DA908E0F-C84F-4138-BEBD-E473457ED0D8	2014-9-16	NO	NO	NO	TUMOR FREE	Alive	1213	[Not Applicable]	No imaging evidence of disease	NO	Patient did not receive I-131 treatment	[Not Available]	[Not Available]	[Not Available]	Patient Did Not Receive External Radiation Therapy	[Not Available]	[Not Available]
F12FA57B-3427-45FE-994B-602F498B68DA	TCGA-E8-A438	TCGA-E8-A438-F46550	95F31254-236B-4699-A8E5-6FAAC22BD6CD	2013-8-8	NO	NO	NO	TUMOR FREE	Alive	629	[Not Applicable]	No imaging evidence of disease	NO	Patient did not receive I-131 treatment	[Not Available]	[Not Available]	[Not Available]	Patient Did Not Receive External Radiation Therapy	[Not Available]	[Not Available]
F12FA57B-3427-45FE-994B-602F498B68DA	TCGA-E8-A438	TCGA-E8-A438-F64973	E4076005-45EF-4556-AA91-CE845690A4B8	2014-9-16	NO	NO	NO	TUMOR FREE	Alive	1019	[Not Applicable]	No imaging evidence of disease	NO	Patient did not receive I-131 treatment	[Not Available]	[Not Available]	[Not Available]	Patient Did Not Receive External Radiation Therapy	[Not Available]	[Not Available]
A552E8AB-9DEC-44EA-9F02-7CA704EE8467	TCGA-E8-A44K	TCGA-E8-A44K-F45855	273DC209-1BC6-4B58-9D0E-B7FF8CAC36F9	2013-7-23	NO	YES	NO	TUMOR FREE	Alive	419	[Not Applicable]	No imaging evidence of disease	NO	Thyroxine withdrawal	[Not Available]	[Not Available]	[Not Available]	Patient Did Not Receive External Radiation Therapy	[Not Available]	[Not Available]
A552E8AB-9DEC-44EA-9F02-7CA704EE8467	TCGA-E8-A44K	TCGA-E8-A44K-F68895	9B760746-4CE6-4175-A0F1-9083C93E9761	2014-12-24	NO	YES	NO	TUMOR FREE	Alive	943	[Not Applicable]	No imaging evidence of disease	NO	Thyroxine withdrawal	[Not Available]	[Not Available]	[Not Available]	Patient Did Not Receive External Radiation Therapy	[Not Available]	[Not Available]
2D633CED-AE85-462C-90E7-C1B109E084CF	TCGA-E8-A44M	TCGA-E8-A44M-F48223	23A9E901-58C9-4C8A-AFF0-C480C8651838	2013-9-10	NO	YES	NO	TUMOR FREE	Alive	413	[Not Applicable]	No imaging evidence of disease	NO	Thyroxine withdrawal	[Not Available]	[Not Available]	[Not Available]	Patient Did Not Receive External Radiation Therapy	[Not Available]	[Not Available]
2D633CED-AE85-462C-90E7-C1B109E084CF	TCGA-E8-A44M	TCGA-E8-A44M-F68894	1FE99267-0745-4A2E-B66F-79452F538933	2014-12-24	NO	YES	NO	TUMOR FREE	Alive	917	[Not Applicable]	No imaging evidence of disease	NO	Thyroxine withdrawal	[Not Available]	[Not Available]	[Not Available]	Patient Did Not Receive External Radiation Therapy	[Not Available]	[Not Available]
471636D5-9ECA-49DF-872A-C2A2CAC61838	TCGA-EL-A3CN	TCGA-EL-A3CN-F41832	6A2772FE-3848-40B1-90D4-2227F260666E	2013-4-1	NO	NO	NO	TUMOR FREE	Alive	4731	[Not Applicable]	[Not Available]	NO	Patient did not receive I-131 treatment	[Not Available]	[Not Available]	[Not Available]	Patient Did Not Receive External Radiation Therapy	[Not Available]	[Not Available]
3585DDAB-FE5E-4A5A-92C7-3CBAFF52AF57	TCGA-EL-A3CP	TCGA-EL-A3CP-F41813	BB4E2767-6143-428F-B305-6A42F82E0F30	2013-3-29	NO	NO	NO	TUMOR FREE	Alive	4831	[Not Applicable]	[Not Available]	NO	Patient did not receive I-131 treatment	[Not Available]	[Not Available]	[Not Available]	[Not Available]	[Not Available]	[Not Available]
745642A0-DDBA-495B-BAFC-DA085552758A	TCGA-EL-A3CU	TCGA-EL-A3CU-F41814	293E0FAD-62E5-45EC-BF00-10443D242D78	2013-3-29	NO	NO	NO	TUMOR FREE	Alive	4780	[Not Applicable]	[Not Available]	NO	Patient did not receive I-131 treatment	[Not Available]	[Not Available]	[Not Available]	[Not Available]	[Not Available]	[Not Available]
FB83F7D7-2182-4FB7-8E3E-8AD7F1FEAC72	TCGA-EL-A3CV	TCGA-EL-A3CV-F41819	FC6015AA-55A5-4CC6-8CE4-1A5E0A3E4298	2013-3-29	YES	[Not Available]	[Not Available]	[Not Available]	[Not Available]	[Not Available]	[Not Applicable]	[Not Available]	[Not Available]	[Not Available]	[Not Available]	[Not Available]	[Not Available]	[Not Available]	[Not Available]	[Not Available]
934A58AF-0FFC-487E-9E95-FA7643B7D5CB	TCGA-EL-A3CX	TCGA-EL-A3CX-F41820	567CFEFF-7510-4298-8E32-50F17D59DC91	2013-3-29	NO	NO	NO	TUMOR FREE	Alive	2461	[Not Applicable]	[Not Available]	NO	Patient did not receive I-131 treatment	[Not Available]	[Not Available]	[Not Available]	[Not Available]	[Not Available]	[Not Available]
934A58AF-0FFC-487E-9E95-FA7643B7D5CB	TCGA-EL-A3CX	TCGA-EL-A3CX-F68704	EA185841-1BAF-4D74-BEF7-DBC3F9B5BBE5	2014-12-12	NO	NO	NO	TUMOR FREE	Alive	3243	[Not Applicable]	[Not Available]	NO	[Not Available]	[Not Available]	[Not Available]	[Not Available]	[Not Available]	[Not Available]	[Not Available]
AB17D69E-0078-4206-939E-E4784FDC9A96	TCGA-EL-A3CY	TCGA-EL-A3CY-F68813	3B614FFA-BB6B-4152-8755-9E30626CF349	2014-12-18	YES	[Unknown]	[Unknown]	[Not Available]	[Not Available]	[Not Available]	[Not Applicable]	[Not Available]	[Unknown]	[Not Available]	[Not Available]	[Not Available]	[Not Available]	[Not Available]	[Not Available]	[Not Available]
C951B786-7DE3-4195-85B9-C4C19E95F546	TCGA-EL-A3CZ	TCGA-EL-A3CZ-F41815	E694D4E0-AC2F-4DD6-BB26-998D64A9C311	2013-3-29	NO	YES	NO	WITH TUMOR	Alive	1788	[Not Applicable]	[Not Available]	NO	Patient did not receive I-131 treatment	[Not Available]	[Not Available]	[Not Available]	[Not Available]	[Not Available]	[Not Available]
C951B786-7DE3-4195-85B9-C4C19E95F546	TCGA-EL-A3CZ	TCGA-EL-A3CZ-F68708	DB05F5B6-9BD6-458D-9D09-DAD1F873072E	2014-12-12	NO	YES	NO	WITH TUMOR	Alive	2418	[Not Applicable]	[Not Available]	YES	[Not Available]	[Not Available]	[Not Available]	[Not Available]	[Not Available]	[Not Available]	[Not Available]
63986DD0-63BA-4EE5-AA25-8FF2CBB762D3	TCGA-EL-A3D0	TCGA-EL-A3D0-F55705	1047981C-C8F3-4190-B72E-2446F011FC94	2014-1-14	YES	YES	NO	WITH TUMOR	Alive	4254	[Not Applicable]	[Not Available]	NO	[Not Available]	[Not Available]	[Not Available]	[Not Available]	[Not Available]	[Not Available]	[Not Available]
BCD63672-8A22-4A30-9045-A43DEF5B4D6F	TCGA-EL-A3D1	TCGA-EL-A3D1-F68814	F7FE3102-9B5D-48D3-9038-E6C7F0C493C7	2014-12-18	NO	YES	NO	TUMOR FREE	Alive	2997	[Not Applicable]	[Not Available]	NO	[Not Available]	[Not Available]	[Not Available]	[Not Available]	[Not Available]	[Not Available]	[Not Available]
5D0CC336-26F2-4CB0-AA9E-58491DDA102F	TCGA-EL-A3D4	TCGA-EL-A3D4-F41816	5493A7BA-52F7-4577-A640-B7DAAE547B93	2013-3-29	NO	YES	NO	TUMOR FREE	Alive	1381	[Not Applicable]	[Not Available]	NO	Patient did not receive I-131 treatment	[Not Available]	[Not Available]	[Not Available]	[Not Available]	[Not Available]	[Not Available]
5D0CC336-26F2-4CB0-AA9E-58491DDA102F	TCGA-EL-A3D4	TCGA-EL-A3D4-F68711	FB0E0623-ECFE-4E85-B906-F7AFAC063C5F	2014-12-12	NO	YES	NO	TUMOR FREE	Alive	2116	[Not Applicable]	[Not Available]	NO	[Not Available]	[Not Available]	[Not Available]	[Not Available]	[Not Available]	[Not Available]	[Not Available]
E9CCF355-E68A-489C-A914-31B766BD0AEF	TCGA-EL-A3D5	TCGA-EL-A3D5-F68812	958F6712-5987-4C4D-811B-2DFF519845BB	2014-12-18	NO	YES	NO	TUMOR FREE	Alive	1737	[Not Applicable]	[Not Available]	NO	[Not Available]	[Not Available]	[Not Available]	[Not Available]	[Not Available]	[Not Available]	[Not Available]
2106F0CD-CB3C-4568-BDC5-197EE11F2337	TCGA-EL-A3D6	TCGA-EL-A3D6-F41812	A2755A18-8D3B-4A25-9E88-699216A94454	2013-3-29	YES	[Not Available]	[Not Available]	[Not Available]	[Not Available]	[Not Available]	[Not Applicable]	[Not Available]	[Not Available]	[Not Available]	[Not Available]	[Not Available]	[Not Available]	[Not Available]	[Not Available]	[Not Available]
AA528913-CBBC-4E1D-B6D0-87F6A46BCBC9	TCGA-EL-A3GO	TCGA-EL-A3GO-F68816	0C26CFE2-4731-4A74-9A1C-5196A139C494	2014-12-18	NO	NO	NO	WITH TUMOR	Alive	1973	[Not Applicable]	[Not Available]	YES	[Not Available]	[Not Available]	[Not Available]	[Not Available]	[Not Available]	[Not Available]	[Not Available]
DD981E11-4B49-447E-8EBC-D9DB4B55CE9B	TCGA-EL-A3GP	TCGA-EL-A3GP-F41504	7C074596-3937-44A2-B55B-C7D811AE5AA4	2013-3-20	NO	NO	NO	[Unknown]	Alive	43	[Not Applicable]	[Not Available]	NO	Patient did not receive I-131 treatment	[Not Available]	[Not Available]	[Not Available]	[Not Available]	[Not Available]	[Not Available]
DD981E11-4B49-447E-8EBC-D9DB4B55CE9B	TCGA-EL-A3GP	TCGA-EL-A3GP-F68712	133FA9C2-0BC2-4FB9-BE21-B48E877DADF8	2014-12-12	NO	NO	NO	[Unknown]	Alive	1506	[Not Applicable]	[Not Available]	NO	[Not Available]	[Not Available]	[Not Available]	[Not Available]	[Not Available]	[Not Available]	[Not Available]
4E959D61-4F7F-4933-BADA-D33A621D9C03	TCGA-EL-A3GQ	TCGA-EL-A3GQ-F68811	4529AFA4-CE74-4C0D-813B-9E0CE5E218D1	2014-12-18	NO	NO	NO	TUMOR FREE	Alive	1528	[Not Applicable]	[Not Available]	NO	[Not Available]	[Not Available]	[Not Available]	[Not Available]	[Not Available]	[Not Available]	[Not Available]
B107B012-335A-4282-A7AA-273B740831F1	TCGA-EL-A3GR	TCGA-EL-A3GR-F55627	A73B2150-7598-46B6-81AA-3E0F56620BFB	2014-1-10	NO	YES	NO	TUMOR FREE	Alive	3501	[Not Applicable]	[Not Available]	NO	Patient did not receive I-131 treatment	[Not Available]	[Not Available]	[Not Available]	[Not Available]	[Not Available]	[Not Available]
24A968AA-8169-44CB-A8AC-72D7EFA1FA7B	TCGA-EL-A3GS	TCGA-EL-A3GS-F41551	D9933D51-82EA-4AFF-9DA0-857C8F9EF1BA	2013-3-20	NO	NO	NO	TUMOR FREE	Alive	1989	[Not Applicable]	[Not Available]	NO	Patient did not receive I-131 treatment	[Not Available]	[Not Available]	[Not Available]	[Not Available]	[Not Available]	[Not Available]
DDE7ADE8-DE24-467F-855D-A422BBEDE407	TCGA-EL-A3GU	TCGA-EL-A3GU-F56055	91815772-2019-42B0-90A8-C02F46096E4D	2014-1-24	NO	NO	NO	WITH TUMOR	Alive	4137	[Not Applicable]	[Not Available]	NO	Patient did not receive I-131 treatment	[Not Available]	[Not Available]	[Not Available]	[Not Available]	[Not Available]	[Not Available]
E95C7F24-89AB-4D56-AAE6-D2268888C549	TCGA-EL-A3GV	TCGA-EL-A3GV-F41106	2B7D4B68-8F3A-440A-821A-3321753758C1	2013-3-12	NO	NO	NO	TUMOR FREE	Alive	1532	[Not Applicable]	[Not Available]	NO	Patient did not receive I-131 treatment	[Not Available]	[Not Available]	[Not Available]	[Not Available]	[Not Available]	[Not Available]
CA65A38E-8B49-4B50-908A-478B95B95C02	TCGA-EL-A3GW	TCGA-EL-A3GW-F56133	2BB0D8C5-BCEB-4D95-B101-E5FE119717B0	2014-1-28	NO	YES	NO	TUMOR FREE	Alive	1527	[Not Applicable]	[Not Available]	NO	Patient did not receive I-131 treatment	[Not Available]	[Not Available]	[Not Available]	[Not Available]	[Not Available]	[Not Available]
856893D6-0ED7-422B-AC19-1A5871088805	TCGA-EL-A3GX	TCGA-EL-A3GX-F41107	7E30A187-84F0-463E-825F-C337A5718960	2013-3-12	NO	NO	NO	TUMOR FREE	Alive	4494	[Not Applicable]	[Not Available]	NO	Patient did not receive I-131 treatment	[Not Available]	[Not Available]	[Not Available]	Patient Did Not Receive External Radiation Therapy	[Not Available]	[Not Available]
154B4E7F-06F9-4813-BEAB-232227229F8B	TCGA-EL-A3GY	TCGA-EL-A3GY-F41822	8666539B-4920-44DC-8632-935819C4CF65	2013-3-29	NO	[Unknown]	[Unknown]	WITH TUMOR	Alive	3076	[Not Applicable]	[Not Available]	[Unknown]	[Unknown]	[Not Available]	[Not Available]	[Not Available]	[Not Available]	[Not Available]	[Not Available]
2FA2DD09-593A-4CDE-97C7-61CDB8BA2BFE	TCGA-EL-A3GZ	TCGA-EL-A3GZ-F41115	BEBD8BC2-492A-4A8F-9383-C16537C12611	2013-3-12	NO	YES	NO	TUMOR FREE	Alive	4258	[Not Applicable]	[Not Available]	NO	Patient did not receive I-131 treatment	[Not Available]	[Not Available]	[Not Available]	[Not Available]	[Not Available]	[Not Available]
39D45532-D2F4-49F1-B1C6-880FF0EBE0ED	TCGA-EL-A3H3	TCGA-EL-A3H3-F41550	E2644775-8A9A-4528-97DE-FBA93B5AD224	2013-3-20	NO	YES	NO	TUMOR FREE	Alive	1319	[Not Applicable]	[Not Available]	NO	Patient did not receive I-131 treatment	[Not Available]	[Not Available]	[Not Available]	[Not Available]	[Not Available]	[Not Available]
E069DCAD-2FD1-464E-A5E9-FE36F05A0446	TCGA-EL-A3H4	TCGA-EL-A3H4-F55885	2222135A-4F79-401E-A274-029FD7A25D02	2014-1-17	NO	YES	NO	TUMOR FREE	Alive	1512	[Not Applicable]	[Not Available]	NO	Patient did not receive I-131 treatment	[Not Available]	[Not Available]	[Not Available]	[Not Available]	[Not Available]	[Not Available]
40A9C1D3-6629-4E22-A783-12E0D48349D1	TCGA-EL-A3H5	TCGA-EL-A3H5-F68815	801A497B-286B-4FBC-8E18-622AB6B4FCAA	2014-12-18	NO	YES	NO	TUMOR FREE	Alive	2542	[Not Applicable]	[Not Available]	NO	[Not Available]	[Not Available]	[Not Available]	[Not Available]	[Not Available]	[Not Available]	[Not Available]
FAA51172-60EC-48D8-9224-36BFDA1D27E0	TCGA-EL-A3H7	TCGA-EL-A3H7-F55706	C0E6F8EE-56C2-47BC-ABF6-7A83943F9196	2014-1-14	NO	NO	NO	TUMOR FREE	Alive	4228	[Not Applicable]	[Not Available]	NO	Patient did not receive I-131 treatment	[Not Available]	[Not Available]	[Not Available]	[Not Available]	[Not Available]	[Not Available]
F9DEEDA6-8F81-441A-9C47-24C2EEFD049A	TCGA-EL-A3H8	TCGA-EL-A3H8-F41104	E1B6CB83-3EB7-4797-8CB3-18ACB6823541	2013-3-12	NO	NO	NO	TUMOR FREE	Alive	3989	[Not Applicable]	[Not Available]	NO	Patient did not receive I-131 treatment	[Not Available]	[Not Available]	[Not Available]	[Not Available]	[Not Available]	[Not Available]
F9DEEDA6-8F81-441A-9C47-24C2EEFD049A	TCGA-EL-A3H8	TCGA-EL-A3H8-F68713	4F89751A-89CE-4E89-AA3F-913C7E6CEEB8	2014-12-12	NO	NO	NO	TUMOR FREE	Alive	4577	[Not Applicable]	[Not Available]	NO	[Not Available]	[Not Available]	[Not Available]	[Not Available]	[Not Available]	[Not Available]	[Not Available]
EF3DD880-7BE4-46A8-93C2-7CBA1A9CD24D	TCGA-EL-A3MW	TCGA-EL-A3MW-F41503	6C6BA7F6-72FC-42C5-B182-CA2FF7DC77A7	2013-3-20	NO	NO	NO	TUMOR FREE	Alive	3305	[Not Applicable]	[Not Available]	NO	Patient did not receive I-131 treatment	[Not Available]	[Not Available]	[Not Available]	Patient Did Not Receive External Radiation Therapy	[Not Available]	[Not Available]
34D4CC10-B868-4E85-96A5-8680FC729E34	TCGA-EL-A3N2	TCGA-EL-A3N2-F68714	71E86772-0E45-4007-AF9F-C75D9437C780	2014-12-12	NO	YES	NO	TUMOR FREE	Alive	902	[Not Applicable]	[Not Available]	NO	[Not Available]	[Not Available]	[Not Available]	[Not Available]	[Not Available]	[Not Available]	[Not Available]
00A02E62-E1AB-467A-91B3-5F526DD2251A	TCGA-EL-A3N3	TCGA-EL-A3N3-F40953	F77861BF-00F0-4BEB-B92E-3EDF5B67C724	2015-7-30	NO	YES	NO	TUMOR FREE	Alive	5423	[Not Applicable]	[Not Available]	NO	Thyroxine withdrawal	100mci	[Not Available]	[Not Available]	[Unknown]	[Not Available]	[Unknown]
861F94CE-45FF-4588-ADDB-E1EA48878C2E	TCGA-EL-A3T0	TCGA-EL-A3T0-F56135	B89A179B-8F55-436F-9596-93DE26770AF1	2014-1-28	NO	YES	NO	TUMOR FREE	Alive	4335	[Not Applicable]	[Not Available]	NO	Patient did not receive I-131 treatment	[Not Available]	[Not Available]	[Not Available]	[Not Available]	[Not Available]	[Not Available]
97D0E1BB-1459-4124-B25A-48195F2AD8B5	TCGA-EL-A3T1	TCGA-EL-A3T1-F68611	DC9B4A78-22DA-40B8-8D00-FCEBC89360EE	2014-12-12	YES	NO	NO	TUMOR FREE	Alive	3941	[Not Applicable]	[Not Available]	NO	[Not Available]	[Not Available]	[Not Available]	[Not Available]	[Not Available]	[Not Available]	[Not Available]
8A476795-0E05-4DA6-BBE1-FF7304DA1B39	TCGA-EL-A3T2	TCGA-EL-A3T2-F68810	B0548506-9637-4F23-BEF7-AE3C87B7257F	2014-12-18	YES	YES	NO	WITH TUMOR	Alive	988	[Not Applicable]	[Not Available]	YES	[Not Available]	[Not Available]	[Not Available]	[Not Available]	[Not Available]	[Not Available]	[Not Available]
6435EA21-7214-40C5-9CCB-A1F22685A728	TCGA-EL-A3T3	TCGA-EL-A3T3-F56134	6E0C3D1C-9A5A-4DFE-8D91-02F67640481C	2014-1-28	NO	YES	NO	TUMOR FREE	Alive	4017	[Not Applicable]	[Not Available]	NO	Patient did not receive I-131 treatment	[Not Available]	[Not Available]	[Not Available]	[Not Available]	[Not Available]	[Not Available]
90507BAA-B716-4BCF-A18E-9D8AE97D809A	TCGA-EL-A3T6	TCGA-EL-A3T6-F41495	6F043D8E-6A45-4449-ACA3-0276C0E4F33B	2013-3-20	YES	[Unknown]	[Unknown]	[Unknown]	[Not Available]	[Not Available]	[Not Applicable]	[Not Available]	[Unknown]	[Unknown]	[Not Available]	[Not Available]	[Not Available]	[Not Available]	[Not Available]	[Not Available]
B1640709-8B2F-4CCA-A2C0-55A1B4A1884B	TCGA-EL-A3T7	TCGA-EL-A3T7-F41494	133FD520-ED8E-426B-AD34-A3BF22E7A3C1	2013-3-20	YES	[Unknown]	[Unknown]	[Unknown]	[Not Available]	[Not Available]	[Not Applicable]	[Not Available]	[Unknown]	[Unknown]	[Not Available]	[Not Available]	[Not Available]	[Unknown]	[Not Available]	[Not Available]
989E9202-C08E-4BBF-85B3-1E278A475CB7	TCGA-EL-A3T8	TCGA-EL-A3T8-F57285	E95A5D38-1E7C-47FF-8039-5BD8E86969BE	2014-3-7	NO	YES	NO	TUMOR FREE	Alive	3269	[Not Applicable]	[Not Available]	NO	Patient did not receive I-131 treatment	[Not Available]	[Not Available]	[Not Available]	[Not Available]	[Not Available]	[Not Available]
D4355111-3ABB-40F0-BDB7-B9EAA39DC771	TCGA-EL-A3TA	TCGA-EL-A3TA-F41501	41813B4D-4B5D-4FB3-877F-BC2F3BA4EEFA	2013-3-20	NO	NO	NO	TUMOR FREE	Alive	2035	[Not Applicable]	[Not Available]	NO	Patient did not receive I-131 treatment	[Not Available]	[Not Available]	[Not Available]	[Not Available]	[Not Available]	[Not Available]
A09D0BE0-FD41-4B30-B488-9A9F2ABEF8E7	TCGA-EL-A3TB	TCGA-EL-A3TB-F57288	629FF1AE-6BFB-4D33-9187-A06CA9EBDD1E	2014-3-7	YES	YES	NO	TUMOR FREE	Alive	2519	[Not Applicable]	[Not Available]	NO	Patient did not receive I-131 treatment	[Not Available]	[Not Available]	[Not Available]	[Not Available]	[Not Available]	[Not Available]
286C69B0-75BA-48D6-A26B-26077F101BBB	TCGA-EL-A3ZG	TCGA-EL-A3ZG-F56054	8D1FB828-D167-4708-8243-1F5DBB5B25CD	2014-1-24	NO	YES	NO	TUMOR FREE	Alive	2724	[Not Applicable]	[Not Available]	NO	Patient did not receive I-131 treatment	[Not Available]	[Not Available]	[Not Available]	[Not Available]	[Not Available]	[Not Available]
149B46A3-75DE-44E1-BA73-BDC4FF379C7F	TCGA-EL-A3ZH	TCGA-EL-A3ZH-F55620	CFED69EF-2CAA-40D3-BE98-6DA8154413DA	2014-1-10	NO	YES	NO	TUMOR FREE	Alive	2402	[Not Applicable]	[Not Available]	NO	Thyroxine withdrawal	[Not Available]	[Not Available]	109 mCi	Patient Did Not Receive External Radiation Therapy	[Not Available]	NO
149B46A3-75DE-44E1-BA73-BDC4FF379C7F	TCGA-EL-A3ZH	TCGA-EL-A3ZH-F69340	7BBF7C3F-6B71-48A6-AB62-87A20B391084	2015-7-30	NO	YES	NO	TUMOR FREE	Alive	2773	[Not Applicable]	[Not Available]	NO	[Not Available]	[Not Available]	[Not Available]	[Not Available]	[Not Available]	[Not Available]	[Not Available]
3D8B7654-B403-4360-80DC-8273CA90C2DC	TCGA-EL-A3ZK	TCGA-EL-A3ZK-F41549	E62E8EEC-16C3-400C-9B79-495273DA82B2	2013-3-20	NO	YES	NO	TUMOR FREE	Alive	958	[Not Applicable]	[Not Available]	NO	Thyroxine withdrawal	[Not Available]	[Not Available]	150 mCi	Patient Did Not Receive External Radiation Therapy	[Not Available]	[Not Available]
3D8B7654-B403-4360-80DC-8273CA90C2DC	TCGA-EL-A3ZK	TCGA-EL-A3ZK-F70564	18FF93C8-67BA-4BA7-B9FF-639C61F8D6AB	2015-2-25	NO	YES	NO	TUMOR FREE	Alive	1575	[Not Applicable]	[Not Available]	NO	Thyroxine withdrawal	[Not Available]	[Not Available]	150 mCi	Patient Did Not Receive External Radiation Therapy	[Not Available]	[Not Available]
E2475D48-628B-4095-B101-865D79A4B0ED	TCGA-EL-A3ZL	TCGA-EL-A3ZL-F42406	986183C8-7BDC-470D-A104-17E55E5A0A08	2013-4-18	NO	YES	NO	TUMOR FREE	Alive	1895	[Not Applicable]	[Not Available]	NO	Patient did not receive I-131 treatment	[Not Available]	[Not Available]	[Not Available]	[Not Available]	[Not Available]	[Not Available]
04DC8EE3-EC93-4B56-A546-F96746F8122F	TCGA-EL-A3ZM	TCGA-EL-A3ZM-F41547	419BA870-79F2-4D2F-BDD5-F22D90EF8700	2013-3-20	NO	YES	NO	TUMOR FREE	Alive	1096	[Not Applicable]	[Not Available]	NO	Thyroxine withdrawal	[Not Available]	[Not Available]	150 mCi	IMRT	60 Gy	NO
04DC8EE3-EC93-4B56-A546-F96746F8122F	TCGA-EL-A3ZM	TCGA-EL-A3ZM-F69341	EA63CA47-B3B2-4306-9F41-38DD54B2CBF2	2015-2-25	YES	YES	NO	TUMOR FREE	Alive	1096	[Not Applicable]	[Not Available]	NO	Thyroxine withdrawal	[Not Available]	[Not Available]	150 mCi	IMRT	60 Gy	NO
1F3915CB-718C-42AE-AB0A-CE62B8664995	TCGA-EL-A3ZN	TCGA-EL-A3ZN-F55994	186325E1-9E6F-475D-A3A9-D2F96916CC20	2014-1-23	YES	NO	NO	TUMOR FREE	Alive	1614	[Not Applicable]	[Not Available]	NO	Patient did not receive I-131 treatment	[Not Available]	[Not Available]	[Not Available]	[Not Available]	[Not Available]	[Not Available]
3BFA52AF-CB40-45D8-9BDC-591985AAE7FB	TCGA-EL-A3ZO	TCGA-EL-A3ZO-F41546	48B6709C-06E2-419C-B088-5B3BED436F7F	2013-3-20	NO	[Discrepancy]	NO	TUMOR FREE	Alive	2211	[Not Applicable]	[Not Available]	NO	Patient did not receive I-131 treatment	[Not Available]	[Not Available]	[Not Available]	[Not Available]	[Not Available]	[Not Available]
EA859A83-00C3-40B2-97C1-FB24AD027EA6	TCGA-EL-A3ZP	TCGA-EL-A3ZP-F41543	2FEA01DB-7682-4AC0-981A-5AAD71473FFD	2013-3-20	NO	YES	NO	TUMOR FREE	Alive	1597	[Not Applicable]	[Not Available]	NO	Thyroxine withdrawal	[Not Available]	[Not Available]	150 mCi	Patient Did Not Receive External Radiation Therapy	[Not Available]	[Not Available]
EA859A83-00C3-40B2-97C1-FB24AD027EA6	TCGA-EL-A3ZP	TCGA-EL-A3ZP-F68688	CF6DF34C-F4AB-43BC-8553-0B53F5EA3C86	2014-12-12	NO	YES	NO	TUMOR FREE	Alive	1992	[Not Applicable]	[Not Available]	NO	Thyroxine withdrawal	[Not Available]	[Not Available]	150 mCi	Patient Did Not Receive External Radiation Therapy	[Not Available]	[Not Available]
315CBBE8-62C8-488B-92C5-E2046321EFB7	TCGA-EL-A3ZQ	TCGA-EL-A3ZQ-F56067	40E14471-C819-4463-BFD6-C90902271FEF	2014-1-27	NO	YES	NO	TUMOR FREE	Alive	1862	[Not Applicable]	[Not Available]	NO	Patient did not receive I-131 treatment	[Not Available]	[Not Available]	[Not Available]	[Not Available]	[Not Available]	[Not Available]
96B95A2C-FB4F-4CBA-89E7-A7F0E90DB146	TCGA-EL-A3ZR	TCGA-EL-A3ZR-F55703	FB88899A-990A-40E6-B22C-0F936A5590CD	2014-1-14	NO	YES	NO	TUMOR FREE	Alive	1830	[Not Applicable]	[Not Available]	NO	Patient did not receive I-131 treatment	[Not Available]	[Not Available]	[Not Available]	[Not Available]	[Not Available]	[Not Available]
A253B21E-BA9B-4928-95D1-89B59C868794	TCGA-EL-A3ZS	TCGA-EL-A3ZS-F41520	BECB1C7C-56C6-4DCB-B9B5-FFBB120DEEF2	2013-3-20	YES	[Unknown]	[Unknown]	[Unknown]	[Not Available]	[Not Available]	[Not Applicable]	[Not Available]	[Unknown]	[Unknown]	[Not Available]	[Not Available]	[Not Available]	[Unknown]	[Not Available]	[Not Available]
64DE42BD-D134-4F44-82FA-D6614709BF01	TCGA-EL-A3ZT	TCGA-EL-A3ZT-F56056	49941203-88BF-4825-9007-10651FBCD994	2014-1-24	NO	YES	NO	TUMOR FREE	Alive	1808	[Not Applicable]	[Not Available]	NO	Patient did not receive I-131 treatment	[Not Available]	[Not Available]	[Not Available]	[Not Available]	[Not Available]	[Not Available]
6F77FC81-1BF4-47C8-B1D8-78BB17CB13F8	TCGA-EL-A4JV	TCGA-EL-A4JV-F55628	A7FE6311-F1DB-4DDC-97A9-97A218903AE2	2014-1-10	NO	YES	NO	TUMOR FREE	Alive	1748	[Not Applicable]	[Not Available]	NO	Patient did not receive I-131 treatment	[Not Available]	[Not Available]	[Not Available]	[Not Available]	[Not Available]	[Not Available]
4F340C8C-5912-4257-B57D-C096DA254C26	TCGA-EL-A4JW	TCGA-EL-A4JW-F41818	284FB389-0603-4B67-A8BF-B31F30177E00	2013-3-29	NO	YES	NO	TUMOR FREE	Alive	1056	[Not Applicable]	[Not Available]	NO	Patient did not receive I-131 treatment	[Not Available]	[Not Available]	[Not Available]	[Not Available]	[Not Available]	[Not Available]
6A63961E-6CA4-45FA-93EE-65F7C392FCF0	TCGA-EL-A4JX	TCGA-EL-A4JX-F68689	14D61BCF-9158-48F9-9856-1503AA1D23E3	2014-12-12	YES	NO	NO	TUMOR FREE	Alive	1398	[Not Applicable]	[Not Available]	NO	[Not Available]	[Not Available]	[Not Available]	[Not Available]	[Not Available]	[Not Available]	[Not Available]
3D952B80-501E-41C6-A3AF-0BD6014B81E4	TCGA-EL-A4JZ	TCGA-EL-A4JZ-F55622	B02FB0C3-BAE9-4DBA-9F0F-96C523D0EC1F	2014-1-10	NO	NO	NO	TUMOR FREE	Alive	1154	[Not Applicable]	[Not Available]	NO	Patient did not receive I-131 treatment	[Not Available]	[Not Available]	[Not Available]	[Not Available]	[Not Available]	[Not Available]
3D952B80-501E-41C6-A3AF-0BD6014B81E4	TCGA-EL-A4JZ	TCGA-EL-A4JZ-F69343	A3F2FE3F-D6CE-4882-82D1-3791ED252EF3	2015-7-30	NO	NO	NO	TUMOR FREE	Alive	1856	[Not Applicable]	[Not Available]	NO	[Not Available]	[Not Available]	[Not Available]	[Not Available]	[Not Available]	[Not Available]	[Not Available]
08293BF4-727D-45C2-ABBF-1AEC3BA1C8A4	TCGA-EL-A4K0	TCGA-EL-A4K0-F41833	D06CD71E-E335-4C4B-B5E0-9CE34B1561A9	2013-4-1	NO	NO	NO	TUMOR FREE	Alive	944	[Not Applicable]	[Not Available]	NO	Patient did not receive I-131 treatment	[Not Available]	[Not Available]	[Not Available]	Patient Did Not Receive External Radiation Therapy	[Not Available]	[Not Available]
AA6E3437-EA1C-4BED-AB7D-8F3F89F8CEEB	TCGA-EL-A4K1	TCGA-EL-A4K1-F42405	FC7A01D5-7FB2-490C-9F1B-F4A187DE8A0D	2013-4-18	NO	NO	NO	TUMOR FREE	Alive	1046	[Not Applicable]	[Not Available]	NO	Patient did not receive I-131 treatment	[Not Available]	[Not Available]	[Not Available]	[Not Available]	[Not Available]	[Not Available]
A3F87411-0A7B-4415-BA17-8EDCC2639F6C	TCGA-EL-A4K2	TCGA-EL-A4K2-F57287	6BE7DF0A-F903-46CC-9E9D-F53B690EF86C	2014-3-7	NO	NO	NO	TUMOR FREE	Alive	928	[Not Applicable]	[Not Available]	NO	Patient did not receive I-131 treatment	[Not Available]	[Not Available]	[Not Available]	[Not Available]	[Not Available]	[Not Available]
29AFB71C-C2CA-499E-B1C7-12758C9B03D6	TCGA-EL-A4K4	TCGA-EL-A4K4-F68690	961D3980-4006-44C1-B67A-9907E7DA6756	2014-12-12	NO	YES	NO	WITH TUMOR	Alive	1623	[Not Applicable]	[Not Available]	YES	[Not Available]	[Not Available]	[Not Available]	[Not Available]	[Not Available]	[Not Available]	[Not Available]
4FC8E011-4433-4537-B03F-457A3A70240F	TCGA-EL-A4K6	TCGA-EL-A4K6-F68691	A5903382-1CD2-4E4C-BCBD-75BE5AD5DD34	2014-12-12	NO	YES	NO	WITH TUMOR	Alive	1343	[Not Applicable]	[Not Available]	YES	[Not Available]	[Not Available]	[Not Available]	[Not Available]	[Not Available]	[Not Available]	[Not Available]
DC392A57-2028-4ECA-8BF3-760EC99703EE	TCGA-EL-A4K7	TCGA-EL-A4K7-F41493	EAAB41B3-B79E-40EA-8355-E8E6746AECAB	2013-3-20	NO	NO	NO	TUMOR FREE	Alive	1251	[Not Applicable]	[Not Available]	NO	Patient did not receive I-131 treatment	[Not Available]	[Not Available]	[Not Available]	[Not Available]	[Not Available]	[Not Available]
89F4A6A5-BF9B-4A0E-BACF-8CD715C2CA93	TCGA-EL-A4K9	TCGA-EL-A4K9-F68693	B81303FD-693D-4D26-9999-9EB2DC57452B	2014-12-12	NO	YES	NO	TUMOR FREE	Alive	1455	[Not Applicable]	[Not Available]	NO	[Not Available]	[Not Available]	[Not Available]	[Not Available]	[Not Available]	[Not Available]	[Not Available]
B4A60A32-2C1B-44FB-92F4-B30F985DC424	TCGA-EL-A4KD	TCGA-EL-A4KD-F55995	53B08B05-7A59-4A5A-863A-571A418A6FAD	2014-1-23	NO	YES	NO	TUMOR FREE	Alive	1326	[Not Applicable]	[Not Available]	NO	Patient did not receive I-131 treatment	[Not Available]	[Not Available]	[Not Available]	[Not Available]	[Not Available]	[Not Available]
DC5C1A76-30DE-4B30-B397-3AD691C92A86	TCGA-EL-A4KG	TCGA-EL-A4KG-F57286	A38CB2AF-1AC9-4E7B-ADB4-F94C3E817141	2014-3-7	NO	NO	NO	TUMOR FREE	Alive	739	[Not Applicable]	[Not Available]	NO	Patient did not receive I-131 treatment	[Not Available]	[Not Available]	[Not Available]	[Not Available]	[Not Available]	[Not Available]
64131B0B-9F36-44BE-8BEC-92C71EC36343	TCGA-EL-A4KH	TCGA-EL-A4KH-F68695	994BB490-F7B3-461D-B1F3-DD0E7F779E97	2014-12-12	NO	YES	NO	TUMOR FREE	Alive	823	[Not Applicable]	[Not Available]	NO	[Not Available]	[Not Available]	[Not Available]	[Not Available]	[Not Available]	[Not Available]	[Not Available]
1BACEBF3-609E-4BB7-BB93-EB217B3A1B5C	TCGA-EL-A4KI	TCGA-EL-A4KI-F55886	35C1F8E7-18CF-421D-B454-CCF8233FD04B	2014-12-12	NO	YES	NO	WITH TUMOR	Alive	727	[Not Applicable]	[Not Available]	YES	Patient did not receive I-131 treatment	[Not Available]	[Not Available]	[Not Available]	[Not Available]	[Not Available]	[Not Available]
762eddb5-1b47-4b79-b20a-1edfb07c0705	TCGA-EM-A1CV	TCGA-EM-A1CV-F71783	258B2E9F-4F26-4E45-A144-9DF803678A02	2015-3-31	NO	NO	NO	TUMOR FREE	Alive	1475	[Not Applicable]	No imaging evidence of disease	NO	Patient did not receive I-131 treatment	[Not Available]	[Not Available]	[Not Available]	Patient Did Not Receive External Radiation Therapy	[Not Available]	[Not Available]
0ad2a2b3-c1bb-4597-b28e-a6385f93d09c	TCGA-EM-A1YC	TCGA-EM-A1YC-F64219	096F375F-D5D7-4C42-9DFF-96ACCA00A364	2014-8-28	NO	YES	NO	TUMOR FREE	Alive	2391	[Not Applicable]	No imaging evidence of disease	NO	Thyroxine withdrawal	107 mCi	No	107 mCi	Patient Did Not Receive External Radiation Therapy	[Not Available]	[Not Available]
6ABC861A-376D-446B-ACEE-FB0F03A82C09	TCGA-EM-A22O	TCGA-EM-A22O-F71595	DA8D5E9E-BBBC-45CE-A1A7-1A82F18701E0	2015-3-26	NO	YES	NO	[Unknown]	Alive	1344	[Not Applicable]	No imaging evidence of disease	NO	Thyroxine withdrawal	150 mCi	[Not Available]	150 mCi	IMRT	66Gy	[Not Available]
1A4164D9-4484-452D-9382-8CBF896A870E	TCGA-EM-A22P	TCGA-EM-A22P-F71594	41DCEBBB-3527-4BB8-B6C9-25038119FE76	2015-3-26	NO	YES	NO	[Unknown]	Alive	1256	[Not Applicable]	No imaging evidence of disease	NO	Thyroxine withdrawal	153	[Not Available]	153	Patient Did Not Receive External Radiation Therapy	[Not Available]	[Not Available]
DC2BECE1-1FCD-467A-8476-DA171D56488C	TCGA-EM-A2CJ	TCGA-EM-A2CJ-F36603	15EEBD68-8EB1-4B69-9B5E-AEE51FE8D6B6	2012-11-23	NO	NO	NO	TUMOR FREE	Alive	500	[Not Applicable]	No imaging evidence of disease	NO	Patient did not receive I-131 treatment	[Not Available]	[Not Available]	[Not Available]	[Not Available]	[Not Available]	[Not Available]
DC2BECE1-1FCD-467A-8476-DA171D56488C	TCGA-EM-A2CJ	TCGA-EM-A2CJ-F71606	B5583518-C2E7-4CEB-B026-3FEE0448258C	2015-3-26	NO	NO	NO	TUMOR FREE	Alive	1447	[Not Applicable]	No imaging evidence of disease	NO	Patient did not receive I-131 treatment	[Not Available]	[Not Available]	[Not Available]	Patient Did Not Receive External Radiation Therapy	[Not Available]	[Not Available]
7802140A-E518-4AE6-9BD1-C26D80B14AB1	TCGA-EM-A2CK	TCGA-EM-A2CK-F37083	04FA507C-7BBF-42EB-A6A3-05BD43D625FE	2012-11-23	NO	YES	NO	TUMOR FREE	Alive	544	[Not Applicable]	No imaging evidence of disease	NO	Thyroxine withdrawal	100 MCI	[Not Available]	100 MCI	Patient Did Not Receive External Radiation Therapy	[Not Available]	[Not Available]
286DE8CD-7222-4F85-A370-79A7903EDF45	TCGA-EM-A2CL	TCGA-EM-A2CL-F37084	DBDAB4D1-B326-4174-9461-B8D2CCCD015F	2012-11-23	NO	NO	NO	TUMOR FREE	Alive	401	[Not Applicable]	No imaging evidence of disease	NO	Patient did not receive I-131 treatment	[Not Available]	[Not Available]	[Not Available]	[Not Available]	[Not Available]	[Not Available]
2ACB6F29-06D3-48D4-8553-A9F5839AFE22	TCGA-EM-A2CM	TCGA-EM-A2CM-F37085	FABE9994-1369-48E3-A5D0-836C3661E787	2012-11-23	NO	YES	NO	WITH TUMOR	Alive	357	[Not Applicable]	No imaging evidence of disease	NO	Thyroxine withdrawal	125	[Not Available]	125	[Not Available]	[Not Available]	[Not Available]
2ACB6F29-06D3-48D4-8553-A9F5839AFE22	TCGA-EM-A2CM	TCGA-EM-A2CM-F71598	80757A95-65A7-46E2-B7C7-EB95B1A4164B	2015-3-26	NO	YES	NO	WITH TUMOR	Alive	1253	[Not Applicable]	No imaging evidence of disease	NO	Thyroxine withdrawal	125mCi	[Not Available]	125mCi	Patient Did Not Receive External Radiation Therapy	[Not Available]	[Not Available]
4AED5116-D27B-4911-B310-05C2248B861F	TCGA-EM-A2CN	TCGA-EM-A2CN-F41537	1CF21421-B97A-4D7D-8590-2C0B9031D6AD	2013-3-20	NO	YES	NO	WITH TUMOR	Alive	715	[Not Applicable]	Persistent distant metastases	NO	Thyroxine withdrawal	200 MCi	[Not Available]	200 mCi	[Not Available]	36 gy	NO
04AE6B65-8514-47FA-B573-EC1E067FF116	TCGA-EM-A2CO	TCGA-EM-A2CO-F37082	0AAF175F-C839-47D2-A76F-7C279AF4EE8C	2012-11-23	NO	YES	NO	TUMOR FREE	Alive	184	[Not Applicable]	No imaging evidence of disease	NO	Thyroxine withdrawal	75mci	[Not Available]	75mci	Patient Did Not Receive External Radiation Therapy	[Not Available]	[Not Available]
2F59F12D-CA0C-4AC6-9718-98A6D455AF46	TCGA-EM-A2CP	TCGA-EM-A2CP-F37086	7C830274-093A-4602-884C-02FA156A5BDC	2012-11-23	NO	[Unknown]	NO	[Unknown]	Alive	91	[Not Applicable]	[Not Available]	[Unknown]	[Unknown]	[Not Available]	[Not Available]	[Not Available]	[Not Available]	[Not Available]	[Not Available]
7244B7DB-8282-43AA-A4B4-AD6AF972CF9B	TCGA-EM-A2CQ	TCGA-EM-A2CQ-F37087	B4815F12-A306-42CD-8535-EBB70A2D3146	2012-11-23	NO	NO	NO	TUMOR FREE	Alive	374	[Not Applicable]	No imaging evidence of disease	NO	Patient did not receive I-131 treatment	[Not Available]	[Not Available]	[Not Available]	[Not Available]	[Not Available]	[Not Available]
212B2002-1EBF-47DD-82F8-6C0B904CF909	TCGA-EM-A2CR	TCGA-EM-A2CR-F37088	939B16F9-506A-48F1-BC2D-46E4301512C8	2012-11-23	NO	NO	NO	TUMOR FREE	Alive	415	[Not Applicable]	No imaging evidence of disease	NO	Patient did not receive I-131 treatment	[Not Available]	[Not Available]	[Not Available]	[Not Available]	[Not Available]	[Not Available]
7555E736-A9E2-4B96-A633-FB0F7224D62C	TCGA-EM-A2CS	TCGA-EM-A2CS-F37089	9A830408-8FE5-4100-8323-2D350BD0F66A	2012-11-23	NO	YES	NO	WITH TUMOR	Alive	491	[Not Applicable]	Persistent locoregional disease	NO	Thyroxine withdrawal	150	[Not Available]	150	IMRT	66	[Not Available]
7555E736-A9E2-4B96-A633-FB0F7224D62C	TCGA-EM-A2CS	TCGA-EM-A2CS-F45157	361B2B55-BB4E-4739-841D-C38B108253F6	2014-3-7	NO	YES	NO	WITH TUMOR	Alive	841	[Not Applicable]	[Not Available]	NO	Thyroxine withdrawal	150	[Not Available]	150	IMRT	66	NO
C8703A65-816B-4F6E-BB15-53DCB3288F66	TCGA-EM-A2CT	TCGA-EM-A2CT-F37092	F1329326-F055-4E17-80C7-249AFB5C5056	2012-11-23	NO	NO	NO	TUMOR FREE	Alive	319	[Not Applicable]	No imaging evidence of disease	NO	Patient did not receive I-131 treatment	[Not Available]	[Not Available]	[Not Available]	Patient Did Not Receive External Radiation Therapy	[Not Available]	[Not Available]
C8703A65-816B-4F6E-BB15-53DCB3288F66	TCGA-EM-A2CT	TCGA-EM-A2CT-F71596	92C31358-209B-4F4A-86A5-75B30B81231B	2015-3-26	NO	NO	NO	TUMOR FREE	Alive	1474	[Not Applicable]	No imaging evidence of disease	NO	Patient did not receive I-131 treatment	[Not Available]	[Not Available]	[Not Available]	Patient Did Not Receive External Radiation Therapy	[Not Available]	[Not Available]
667EB7F6-1D36-49BB-9D7B-C9D167B64619	TCGA-EM-A2CU	TCGA-EM-A2CU-F37093	CDC2DD20-8790-42FD-AE4B-01EF00FFBD69	2012-11-23	NO	YES	NO	WITH TUMOR	Alive	400	[Not Applicable]	Persistent locoregional disease	NO	rhTSH	30 mci	[Not Available]	30 mci	Patient Did Not Receive External Radiation Therapy	[Not Available]	[Not Available]
55E03FFC-F006-4EC8-8E5D-A738FF091F8A	TCGA-EM-A2OV	TCGA-EM-A2OV-F38463	2E307255-AE74-4E51-AB56-02B6322E9B05	2013-3-20	NO	YES	NO	TUMOR FREE	Alive	674	[Not Applicable]	No imaging evidence of disease	NO	Thyroxine withdrawal	70 mCI	No	70 mCI	Patient Did Not Receive External Radiation Therapy	[Not Available]	[Not Available]
A65EC434-9AE0-453F-B440-08BF25558FD1	TCGA-EM-A2OW	TCGA-EM-A2OW-F38464	813B7809-CE12-4C89-B09D-7703927FCD0A	2013-3-20	NO	NO	NO	TUMOR FREE	Alive	421	[Not Applicable]	No imaging evidence of disease	NO	Patient did not receive I-131 treatment	[Not Available]	[Not Available]	[Not Available]	Patient Did Not Receive External Radiation Therapy	[Not Available]	[Not Available]
A65EC434-9AE0-453F-B440-08BF25558FD1	TCGA-EM-A2OW	TCGA-EM-A2OW-F66473	EDD5D9BD-C903-40A5-87D5-A1B160FDFF8A	2014-10-16	NO	NO	NO	TUMOR FREE	Alive	1227	[Not Applicable]	No imaging evidence of disease	NO	Patient did not receive I-131 treatment	[Not Available]	[Not Available]	[Not Available]	Patient Did Not Receive External Radiation Therapy	[Not Available]	[Not Available]
98A08015-9040-4E0B-BCFA-2C6DB7D0F888	TCGA-EM-A2OX	TCGA-EM-A2OX-F38465	543D611D-B78F-4E23-AA68-202CA715B867	2013-3-20	NO	YES	NO	TUMOR FREE	Alive	600	[Not Applicable]	No imaging evidence of disease	NO	rhTSH	75 mCI	none	75 mCI	Patient Did Not Receive External Radiation Therapy	[Not Available]	[Not Available]
D3E75FB4-FB7C-4EBF-9C75-2BE9FFD9F52D	TCGA-EM-A2OY	TCGA-EM-A2OY-F38466	FCE8091B-0BF5-475A-8869-ED9E2CC7A91D	2013-3-20	NO	YES	NO	TUMOR FREE	Alive	535	[Not Applicable]	No imaging evidence of disease	NO	rhTSH	75 mCI	none	75 mCI	Patient Did Not Receive External Radiation Therapy	[Not Available]	[Not Available]
D3E75FB4-FB7C-4EBF-9C75-2BE9FFD9F52D	TCGA-EM-A2OY	TCGA-EM-A2OY-F56999	3E29CD7B-81AD-477D-B84E-0C10A7DD6CE3	2014-2-28	NO	YES	NO	TUMOR FREE	Alive	983	[Not Applicable]	No imaging evidence of disease	NO	Thyroxine withdrawal	76 mci	[Not Available]	76 mci	Patient Did Not Receive External Radiation Therapy	[Not Available]	[Not Available]
1F6BE7CA-76FD-4509-99A6-DFA59B0AC51F	TCGA-EM-A2OZ	TCGA-EM-A2OZ-F38488	C3203ABB-3C1F-4973-B42A-8844BC23C0D8	2013-3-20	NO	NO	NO	TUMOR FREE	Alive	367	[Not Applicable]	No imaging evidence of disease	NO	Patient did not receive I-131 treatment	[Not Available]	[Not Available]	[Not Available]	Patient Did Not Receive External Radiation Therapy	[Not Available]	[Not Available]
1F6BE7CA-76FD-4509-99A6-DFA59B0AC51F	TCGA-EM-A2OZ	TCGA-EM-A2OZ-F57001	915A3856-BE8B-410F-8602-26C60BB79F43	2014-2-28	NO	NO	NO	TUMOR FREE	Alive	1033	[Not Applicable]	[Not Available]	NO	Patient did not receive I-131 treatment	[Not Available]	[Not Available]	[Not Available]	Patient Did Not Receive External Radiation Therapy	[Not Available]	[Not Available]
80420C04-709B-4AB2-A88C-1E22B3A09B9C	TCGA-EM-A2P0	TCGA-EM-A2P0-F38490	0BA7FF92-5447-46AF-AEFD-B37EDBBA4533	2013-3-20	NO	YES	NO	TUMOR FREE	Alive	535	[Not Applicable]	No imaging evidence of disease	NO	Thyroxine withdrawal	100 mCI	none	100 mCI	Patient Did Not Receive External Radiation Therapy	[Not Available]	[Not Available]
9B6ACC25-447D-4144-B4C0-EF52B8850D96	TCGA-EM-A2P1	TCGA-EM-A2P1-F38491	BC3B24EB-5B10-49FE-863A-3954A0D1214A	2013-3-20	NO	YES	NO	WITH TUMOR	Alive	531	[Not Applicable]	Persistent locoregional disease	YES	Thyroxine withdrawal	100 mCI	none	100 mCI	Patient Did Not Receive External Radiation Therapy	[Not Available]	[Not Available]
B9E6A966-DA7C-46F3-825F-8E19C06518C3	TCGA-EM-A2P2	TCGA-EM-A2P2-F38494	4441FB43-1CC4-4BC3-96BD-F99CD67D9C17	2013-3-20	NO	YES	NO	TUMOR FREE	Alive	526	[Not Applicable]	No imaging evidence of disease	NO	Thyroxine withdrawal	100 mCI	none	100 mCI	Patient Did Not Receive External Radiation Therapy	[Not Available]	[Not Available]
C9DC11AD-D3F5-4CDF-9C26-7139580B59AF	TCGA-EM-A2P3	TCGA-EM-A2P3-F38497	4CC14A74-8AC4-403F-A12C-26000E16007B	2013-3-20	NO	NO	NO	TUMOR FREE	Alive	444	[Not Applicable]	[Not Available]	NO	Patient did not receive I-131 treatment	[Not Available]	[Not Available]	[Not Available]	Patient Did Not Receive External Radiation Therapy	[Not Available]	NO
6A87BBC4-6161-4FC6-B4DF-518D7831F4D2	TCGA-EM-A3AI	TCGA-EM-A3AI-F38790	899B3DC8-76D5-408C-A4F4-D0959BDE884F	2012-12-28	NO	YES	NO	TUMOR FREE	Alive	685	[Not Applicable]	No imaging evidence of disease	NO	Thyroxine withdrawal	75 mci	[Not Available]	75 mci	Patient Did Not Receive External Radiation Therapy	[Not Available]	[Not Available]
D8D54C81-7EF5-4B0F-B35B-28FBF8C5198E	TCGA-EM-A3AJ	TCGA-EM-A3AJ-F38791	D85B9C11-7038-4604-8BB6-3A52254D6F73	2012-12-28	NO	YES	NO	[Not Available]	Alive	577	[Not Applicable]	[Not Available]	NO	rhTSH	75 mci	[Not Available]	75 mci	Patient Did Not Receive External Radiation Therapy	[Not Available]	[Not Available]
D8D54C81-7EF5-4B0F-B35B-28FBF8C5198E	TCGA-EM-A3AJ	TCGA-EM-A3AJ-F57005	E636B53D-D1F4-47A5-AEE9-FE3DD389FA1B	2014-2-28	NO	YES	NO	TUMOR FREE	Alive	941	[Not Applicable]	[Not Available]	NO	Thyroxine withdrawal	75 mCi	[Not Available]	75 mCi	Patient Did Not Receive External Radiation Therapy	[Not Available]	[Not Available]
47BDE6DD-FA41-4D1B-8B20-2A5A5CDB2769	TCGA-EM-A3AK	TCGA-EM-A3AK-F38792	466119C7-5AC6-4ECD-B773-ECDEBBBEA8D3	2013-1-7	NO	NO	NO	TUMOR FREE	Alive	477	[Not Applicable]	[Not Available]	NO	Patient did not receive I-131 treatment	[Not Available]	[Not Available]	[Not Available]	Patient Did Not Receive External Radiation Therapy	[Not Available]	[Not Available]
47BDE6DD-FA41-4D1B-8B20-2A5A5CDB2769	TCGA-EM-A3AK	TCGA-EM-A3AK-F57007	AC16A882-84AE-4B35-992F-7EFB84D681FC	2014-2-28	NO	NO	NO	TUMOR FREE	Alive	477	[Not Applicable]	[Not Available]	NO	Patient did not receive I-131 treatment	[Not Available]	[Not Available]	[Not Available]	Patient Did Not Receive External Radiation Therapy	[Not Available]	[Not Available]
0C50A2C2-1D4C-45CA-9127-F96D4DB18DAF	TCGA-EM-A3AL	TCGA-EM-A3AL-F38793	3AF007F9-CA52-465F-8C3A-F0C0F0ACE742	2013-1-7	NO	NO	NO	TUMOR FREE	Alive	430	[Not Applicable]	No imaging evidence of disease	NO	Patient did not receive I-131 treatment	[Not Available]	[Not Available]	[Not Available]	[Not Available]	[Not Available]	[Not Available]
6491D025-C061-4180-BFD4-D7C6E6E55F66	TCGA-EM-A3AN	TCGA-EM-A3AN-F38794	4B1E23BF-F55A-4CB6-8661-585CFD62C85C	2013-1-7	NO	YES	NO	[Not Available]	Alive	597	[Not Applicable]	[Not Available]	NO	Thyroxine withdrawal	125 mci	[Not Available]	125 mci	Patient Did Not Receive External Radiation Therapy	[Not Available]	[Not Available]
6491D025-C061-4180-BFD4-D7C6E6E55F66	TCGA-EM-A3AN	TCGA-EM-A3AN-F57009	2DB9D49B-5FB1-4565-A35B-8D0A122295E8	2014-2-28	NO	YES	NO	TUMOR FREE	Alive	1006	[Not Applicable]	[Not Available]	NO	rhTSH	125 mCi	[Not Available]	125 mCi	Patient Did Not Receive External Radiation Therapy	[Not Available]	[Not Available]
19378727-E0A6-4898-B2D0-F12241616870	TCGA-EM-A3AO	TCGA-EM-A3AO-F38795	ED862108-C68E-4595-B382-D5EE4C9F2102	2013-1-7	NO	YES	NO	[Not Available]	Alive	407	[Not Applicable]	Persistent locoregional disease	NO	Thyroxine withdrawal	125 mci	[Not Available]	125 mci	Patient Did Not Receive External Radiation Therapy	[Not Available]	[Not Available]
19378727-E0A6-4898-B2D0-F12241616870	TCGA-EM-A3AO	TCGA-EM-A3AO-F71607	48F5FDFF-228F-45C6-87B8-6ED145EBB632	2015-3-26	NO	YES	NO	[Unknown]	Alive	1354	[Not Applicable]	Persistent locoregional disease	[Unknown]	Thyroxine withdrawal	125 mCi	[Not Available]	125 mCi	Patient Did Not Receive External Radiation Therapy	[Not Available]	[Not Available]
105210CC-6FE3-4615-A582-475553E14272	TCGA-EM-A3AP	TCGA-EM-A3AP-F38796	A332EA0B-61CE-45A1-9EBC-DEC68EFCA275	2013-1-7	NO	NO	NO	[Not Available]	Alive	254	[Not Applicable]	[Not Available]	NO	Patient did not receive I-131 treatment	[Not Available]	[Not Available]	[Not Available]	[Not Available]	[Not Available]	[Not Available]
105210CC-6FE3-4615-A582-475553E14272	TCGA-EM-A3AP	TCGA-EM-A3AP-F57011	32B6DCF5-8346-4D15-9BDC-4447BC083FA5	2014-2-28	YES	NO	NO	[Not Available]	Alive	254	[Not Applicable]	[Not Available]	[Unknown]	[Not Available]	[Not Available]	[Not Available]	[Not Available]	[Not Available]	[Not Available]	[Not Available]
E8F56D0F-EEE4-4DEF-A43A-DEC91F4382A1	TCGA-EM-A3AQ	TCGA-EM-A3AQ-F38797	6A5E3AFA-237F-40FC-8C66-B9DF5DF9DCD4	2013-1-7	NO	NO	NO	TUMOR FREE	Alive	500	[Not Applicable]	No imaging evidence of disease	NO	Patient did not receive I-131 treatment	[Not Available]	[Not Available]	[Not Available]	Patient Did Not Receive External Radiation Therapy	[Not Available]	[Not Available]
E8F56D0F-EEE4-4DEF-A43A-DEC91F4382A1	TCGA-EM-A3AQ	TCGA-EM-A3AQ-F57015	676F5EE4-E58C-41CF-86E0-C952FBD33EE7	2014-2-28	NO	NO	NO	[Not Available]	Alive	904	[Not Applicable]	No imaging evidence of disease	NO	Patient did not receive I-131 treatment	[Not Available]	[Not Available]	[Not Available]	Patient Did Not Receive External Radiation Therapy	[Not Available]	[Not Available]
707312FE-1D92-413E-A891-1EA3F496C343	TCGA-EM-A3AR	TCGA-EM-A3AR-F38798	1603F36C-5294-460A-A534-67F060AECDFD	2013-1-7	NO	YES	NO	TUMOR FREE	Alive	510	[Not Applicable]	[Not Available]	NO	Thyroxine withdrawal	100 mci	[Not Available]	100 mci	Patient Did Not Receive External Radiation Therapy	[Not Available]	[Not Available]
707312FE-1D92-413E-A891-1EA3F496C343	TCGA-EM-A3AR	TCGA-EM-A3AR-F66541	4AE5FFD9-4A36-4B0A-92B1-EDFA255D62C4	2014-10-20	NO	YES	NO	[Unknown]	Alive	1133	[Not Applicable]	[Not Evaluated]	NO	Thyroxine withdrawal	100 mCI	[Not Available]	100 mCI	Patient Did Not Receive External Radiation Therapy	[Not Available]	[Not Available]
C9C00E4F-4092-400E-AEBB-3D9961BE0F0E	TCGA-EM-A3FJ	TCGA-EM-A3FJ-F38974	902F9061-8999-4B53-B999-0232CF5605C3	2013-3-22	NO	YES	NO	TUMOR FREE	Alive	850	[Not Applicable]	Persistent locoregional disease	NO	rhTSH	100 mci	[Not Available]	100 mci	Patient Did Not Receive External Radiation Therapy	[Not Available]	[Not Available]
0F9B78C8-EE9D-4E60-939C-BDBE040C212D	TCGA-EM-A3FK	TCGA-EM-A3FK-F38983	AC47B6E4-DC08-4A8F-9845-63421A3D6581	2013-1-8	NO	YES	YES	[Not Available]	Alive	723	[Not Applicable]	Persistent locoregional disease	NO	rhTSH	125 mci	[Not Available]	125 mci	Patient Did Not Receive External Radiation Therapy	[Not Available]	[Not Available]
CFDD2155-57A9-499C-92E1-FB82B577B050	TCGA-EM-A3FL	TCGA-EM-A3FL-F38984	884DFD01-1307-48E2-A632-90E283D1EC0F	2013-1-8	NO	YES	NO	TUMOR FREE	Alive	511	[Not Applicable]	No imaging evidence of disease	NO	Thyroxine withdrawal	75 mci	[Not Available]	75 mci	Patient Did Not Receive External Radiation Therapy	[Not Available]	[Not Available]
CFDD2155-57A9-499C-92E1-FB82B577B050	TCGA-EM-A3FL	TCGA-EM-A3FL-F71608	61037E43-1251-4B49-9A7D-1565F201238B	2015-3-26	NO	YES	NO	TUMOR FREE	Alive	1441	[Not Applicable]	No imaging evidence of disease	NO	Thyroxine withdrawal	75mCi	[Not Available]	75mCi	Patient Did Not Receive External Radiation Therapy	[Not Available]	[Not Available]
90473122-7221-491D-8FC2-0C72421D7861	TCGA-EM-A3FM	TCGA-EM-A3FM-F38987	44C68C70-0EE9-4BCF-8212-EE20501A03DC	2013-1-8	NO	YES	NO	WITH TUMOR	Alive	639	[Not Applicable]	[Not Available]	YES	rhTSH	100 mci	[Not Available]	100 mci	Patient Did Not Receive External Radiation Therapy	[Not Available]	[Not Available]
59CD0969-A798-4D19-95ED-A311F39D2F38	TCGA-EM-A3FN	TCGA-EM-A3FN-F39011	BD12606D-4813-4D8C-A333-34D2DD5250C7	2013-1-8	NO	NO	NO	[Not Available]	Alive	367	[Not Applicable]	[Not Available]	NO	Patient did not receive I-131 treatment	[Not Available]	[Not Available]	[Not Available]	Patient Did Not Receive External Radiation Therapy	[Not Available]	[Not Available]
B2E6933F-50E1-48E3-AE1F-173E1BC889FF	TCGA-EM-A3FO	TCGA-EM-A3FO-F39012	5A2CBD8B-B037-4EAC-8AE0-370780DC6A84	2013-1-8	NO	YES	NO	TUMOR FREE	Alive	532	[Not Applicable]	No imaging evidence of disease	NO	Thyroxine withdrawal	100 mci	[Not Available]	100 mci	Patient Did Not Receive External Radiation Therapy	[Not Available]	[Not Available]
C2291B36-7B7F-4C07-A164-6600D9E7929F	TCGA-EM-A3FP	TCGA-EM-A3FP-F39017	E46D9253-7726-40A0-949B-C2C0E4FB822E	2013-1-8	NO	YES	NO	TUMOR FREE	Alive	529	[Not Applicable]	No imaging evidence of disease	NO	rhTSH	75 mci	[Not Available]	75 mci	Patient Did Not Receive External Radiation Therapy	[Not Available]	[Not Available]
FEF9C64F-5959-4DA0-AAA2-66B56FC7B4C3	TCGA-EM-A3FQ	TCGA-EM-A3FQ-F39020	4D24BCDB-5EF1-440B-8E18-C55BB8DF934A	2013-1-9	NO	YES	YES	[Unknown]	Alive	492	[Not Applicable]	No imaging evidence of disease	NO	Thyroxine withdrawal	125 mci	[Not Available]	125 mci	Patient Did Not Receive External Radiation Therapy	[Not Available]	[Not Available]
2B84CFBC-7CF6-4CB1-A1E3-BA85DAFB89F4	TCGA-EM-A3FR	TCGA-EM-A3FR-F39021	D0628F07-88DE-4BD2-9973-6340CBC70734	2013-1-9	NO	YES	NO	[Not Available]	Alive	457	[Not Applicable]	[Not Available]	NO	Thyroxine withdrawal	75 mci	[Not Available]	75 mci	Patient Did Not Receive External Radiation Therapy	[Not Available]	[Not Available]
2A398AF1-AEA5-4AAE-AB00-A2DC152F965A	TCGA-EM-A3O3	TCGA-EM-A3O3-F41150	9A0E4C37-49B1-462F-BC10-8030F2B3962E	2013-3-12	NO	YES	NO	[Not Available]	Alive	441	[Not Applicable]	[Not Available]	NO	rhTSH	100	[Not Available]	100	Patient Did Not Receive External Radiation Therapy	[Not Available]	[Not Available]
398D5C2E-F877-4BBF-A10C-486B8523C9CE	TCGA-EM-A3O6	TCGA-EM-A3O6-F41152	0869963C-B8E0-4F22-9490-EBF6D7B3C113	2013-3-12	NO	YES	NO	TUMOR FREE	Alive	458	[Not Applicable]	No imaging evidence of disease	NO	Thyroxine withdrawal	75	[Not Available]	75	Patient Did Not Receive External Radiation Therapy	[Not Available]	[Not Available]
3A211D5A-085F-4902-86B6-50E4EB36B897	TCGA-EM-A3O7	TCGA-EM-A3O7-F41153	6B6875F0-D34E-44FD-ADF6-6DCE320CC4DA	2013-3-12	NO	YES	NO	[Unknown]	Alive	223	[Not Applicable]	[Not Available]	NO	Thyroxine withdrawal	100	[Not Available]	100	Patient Did Not Receive External Radiation Therapy	[Not Available]	[Not Available]
97B5017C-2066-4472-AB3F-31CFE64A6762	TCGA-EM-A3O8	TCGA-EM-A3O8-F41155	3CA670E4-3B76-4B57-AF2F-5320E7F1526C	2013-3-12	NO	NO	NO	[Unknown]	Alive	381	[Not Applicable]	[Not Available]	NO	Patient did not receive I-131 treatment	[Not Available]	[Not Available]	[Not Available]	Patient Did Not Receive External Radiation Therapy	[Not Available]	[Not Available]
97B5017C-2066-4472-AB3F-31CFE64A6762	TCGA-EM-A3O8	TCGA-EM-A3O8-F57016	10C38E93-F827-4CF3-AF55-16E6B23D42AF	2014-2-28	YES	NO	NO	[Not Available]	Alive	15	[Not Applicable]	[Not Available]	[Unknown]	[Not Available]	[Not Available]	[Not Available]	[Not Available]	[Not Available]	[Not Available]	[Not Available]
34B8D361-9C95-4F28-8E45-669DEFC5C3A7	TCGA-EM-A3O9	TCGA-EM-A3O9-F41195	5152B915-800F-46D8-A8B6-B78E6A6EF1AC	2013-3-13	NO	YES	NO	TUMOR FREE	Alive	281	[Not Applicable]	[Not Available]	NO	Thyroxine withdrawal	100 MCI	[Not Available]	100 MCI	Patient Did Not Receive External Radiation Therapy	[Not Available]	[Not Available]
24CF6397-60EF-4635-81F0-78A67157AAC0	TCGA-EM-A3OA	TCGA-EM-A3OA-F41199	11824FDE-D3C3-4DB2-982C-3E50A72BDF39	2013-3-13	NO	NO	NO	TUMOR FREE	Alive	423	[Not Applicable]	No imaging evidence of disease	NO	Patient did not receive I-131 treatment	[Not Available]	[Not Available]	[Not Available]	Patient Did Not Receive External Radiation Therapy	[Not Available]	[Not Available]
24CF6397-60EF-4635-81F0-78A67157AAC0	TCGA-EM-A3OA	TCGA-EM-A3OA-F66546	FB026C14-1A2A-4029-A3A2-42443C8914F2	2014-10-20	NO	NO	NO	TUMOR FREE	Alive	822	[Not Applicable]	No imaging evidence of disease	NO	Patient did not receive I-131 treatment	[Not Available]	[Not Available]	[Not Available]	Patient Did Not Receive External Radiation Therapy	[Not Available]	[Not Available]
8CFC2589-B0AD-4FE6-8420-8F6FE0178BCC	TCGA-EM-A3OB	TCGA-EM-A3OB-F41201	C32A9C7F-AC56-475F-877F-F37094DBBA28	2013-3-13	NO	NO	NO	TUMOR FREE	Alive	238	[Not Applicable]	No imaging evidence of disease	NO	Patient did not receive I-131 treatment	[Not Available]	[Not Available]	[Not Available]	Patient Did Not Receive External Radiation Therapy	[Not Available]	[Not Available]
8CFC2589-B0AD-4FE6-8420-8F6FE0178BCC	TCGA-EM-A3OB	TCGA-EM-A3OB-F71785	48826B4D-200A-48DD-96AE-10BC44BC7687	2015-3-31	NO	NO	NO	[Unknown]	Alive	1176	[Not Applicable]	No imaging evidence of disease	NO	Patient did not receive I-131 treatment	[Not Available]	[Not Available]	[Not Available]	Patient Did Not Receive External Radiation Therapy	[Not Available]	[Not Available]
D5932DD7-B777-427F-8B55-3EC369FD76A3	TCGA-EM-A3ST	TCGA-EM-A3ST-F41538	3D045E79-05D2-4383-9C45-C96F7328ED6E	2013-3-20	NO	YES	NO	[Unknown]	Alive	350	[Not Applicable]	No imaging evidence of disease	NO	Thyroxine withdrawal	150 MCi	[Not Available]	150 MCI	Patient Did Not Receive External Radiation Therapy	[Not Available]	[Not Available]
D5932DD7-B777-427F-8B55-3EC369FD76A3	TCGA-EM-A3ST	TCGA-EM-A3ST-F71609	22AB1674-E1B4-46EF-9E4E-F04CD88F234C	2015-3-30	NO	YES	NO	WITH TUMOR	Alive	1182	[Not Applicable]	No imaging evidence of disease	YES	Thyroxine withdrawal	150 mCi	[Not Available]	150 mCi	Patient Did Not Receive External Radiation Therapy	[Not Available]	[Not Available]
FE28F76E-7EAD-4D29-8C53-A576AE6021F7	TCGA-EM-A3SU	TCGA-EM-A3SU-F41540	5B843918-A2BC-45FC-9174-59C35FD31C4A	2013-3-20	NO	YES	NO	TUMOR FREE	Alive	499	[Not Applicable]	No imaging evidence of disease	NO	rhTSH	125 MCi	[Not Available]	125 MCI	Patient Did Not Receive External Radiation Therapy	[Not Available]	[Not Available]
FE28F76E-7EAD-4D29-8C53-A576AE6021F7	TCGA-EM-A3SU	TCGA-EM-A3SU-F45179	8F4D45E3-5FE0-4F10-BD59-E842C6FF66A9	2014-3-7	NO	YES	NO	TUMOR FREE	Alive	499	[Not Applicable]	[Not Available]	NO	rhTSH	125	[Not Available]	125	Patient Did Not Receive External Radiation Therapy	[Not Available]	[Not Available]
FE28F76E-7EAD-4D29-8C53-A576AE6021F7	TCGA-EM-A3SU	TCGA-EM-A3SU-F63963	3AD84631-8A52-4871-86D3-84B59F079029	2014-8-21	NO	YES	NO	TUMOR FREE	Alive	911	[Not Applicable]	No imaging evidence of disease	NO	rhTSH	125mCi	[Not Available]	125mCi	Patient Did Not Receive External Radiation Therapy	[Not Available]	[Not Available]
14591CE2-ED02-440D-8004-7CA0AD94D0A7	TCGA-EM-A3SX	TCGA-EM-A3SX-F41544	2A6F683F-1C7B-4D5D-9B7A-C72B1D5B00FF	2013-3-20	NO	YES	NO	[Unknown]	Alive	475	[Not Applicable]	[Not Available]	NO	[Not Available]	29.9 MCI	[Not Available]	29.9 MCi	Patient Did Not Receive External Radiation Therapy	[Not Available]	[Not Available]
14591CE2-ED02-440D-8004-7CA0AD94D0A7	TCGA-EM-A3SX	TCGA-EM-A3SX-F66462	B02CF55C-0FE8-4006-8659-06C3876AFB39	2014-10-16	NO	YES	NO	[Unknown]	Alive	908	[Not Applicable]	[Not Evaluated]	NO	[Unknown]	29.9 mCI	29.9 mCI	29.9 mCi	[Not Available]	[Not Available]	[Not Available]
95DCD0A2-2FCD-4952-9022-D8143BA61FAC	TCGA-EM-A3SY	TCGA-EM-A3SY-F41545	88E73525-5A69-476F-986A-19F2F656861A	2013-3-20	NO	NO	NO	TUMOR FREE	Alive	411	[Not Applicable]	No imaging evidence of disease	NO	Patient did not receive I-131 treatment	[Not Available]	[Not Available]	[Not Available]	Patient Did Not Receive External Radiation Therapy	[Not Available]	[Not Available]
104B6629-AFF4-411B-9704-547C47ADA5A1	TCGA-EM-A3SZ	TCGA-EM-A3SZ-F41542	09850DF2-CD02-4E58-8F08-EF1C0743CDB0	2013-3-20	NO	NO	NO	TUMOR FREE	Alive	389	[Not Applicable]	[Not Available]	NO	Patient did not receive I-131 treatment	[Not Available]	[Not Available]	[Not Available]	Patient Did Not Receive External Radiation Therapy	[Not Available]	[Not Available]
B7BAFE7F-295C-4598-9CC8-49D785BD2218	TCGA-EM-A4FF	TCGA-EM-A4FF-F64987	6575407D-F73A-4D16-B7F5-A1D713C4FBC9	2014-9-17	NO	YES	NO	TUMOR FREE	Alive	2573	[Not Applicable]	[Unknown]	YES	Thyroxine withdrawal	100mcI	[Not Available]	100mcI	Patient Did Not Receive External Radiation Therapy	[Not Available]	[Not Available]
4729410A-7240-4ED0-B478-78CC6C7A4810	TCGA-EM-A4FH	TCGA-EM-A4FH-F64925	084C4E03-536D-4927-85CC-69B51F48E6DF	2014-9-16	NO	YES	NO	TUMOR FREE	Alive	892	[Not Applicable]	No imaging evidence of disease	NO	Thyroxine withdrawal	100mcI	[Not Available]	100mcI	Patient Did Not Receive External Radiation Therapy	[Not Available]	[Not Available]
0DC361B5-E755-4131-8766-D2C1375336D8	TCGA-EM-A4FK	TCGA-EM-A4FK-F63955	2772A154-4F2C-4A5B-BD3E-322D68C8C0D8	2014-8-29	NO	NO	NO	[Unknown]	Alive	649	[Not Applicable]	[Not Evaluated]	NO	Patient did not receive I-131 treatment	[Not Available]	[Not Available]	[Not Available]	Patient Did Not Receive External Radiation Therapy	[Not Available]	[Not Available]
12F90EFB-C45B-4372-8197-2DFD9CA247EA	TCGA-EM-A4FM	TCGA-EM-A4FM-F63931	EB889A50-08B4-4C62-B3A7-88CCB4B34D78	2014-8-28	NO	YES	NO	WITH TUMOR	Alive	162	[Not Applicable]	Persistent locoregional disease	NO	Thyroxine withdrawal	150	[Not Available]	150	IMRT	50Gy	NO
F854CE67-C586-4424-A674-2DD67AD0ED7F	TCGA-EM-A4FN	TCGA-EM-A4FN-F65047	0CB10976-A637-4947-9289-FEDBFABDAE4C	2014-9-18	NO	YES	NO	TUMOR FREE	Alive	802	[Not Applicable]	No imaging evidence of disease	NO	Thyroxine withdrawal	100mcI	[Not Available]	100mcI	Patient Did Not Receive External Radiation Therapy	[Not Available]	[Not Available]
E0AB95EF-5C96-4D00-8950-04E26E3B4672	TCGA-EM-A4FO	TCGA-EM-A4FO-F63960	9E452CFB-41F2-45C9-A74D-7F40EB27D484	2014-8-29	NO	YES	NO	TUMOR FREE	Alive	802	[Not Applicable]	No imaging evidence of disease	NO	rhTSH	100mCi	[Not Available]	100mCi	Patient Did Not Receive External Radiation Therapy	[Not Available]	[Not Available]
511B5F28-709B-4E43-9EFD-B2F425BBA962	TCGA-EM-A4FQ	TCGA-EM-A4FQ-F63934	A18DC59A-8487-433D-9D4D-CDBFF507954E	2014-8-28	NO	YES	NO	TUMOR FREE	Alive	683	[Not Applicable]	No imaging evidence of disease	NO	rhTSH	125	[Not Available]	125	Patient Did Not Receive External Radiation Therapy	[Not Available]	[Not Available]
8DD09D74-0BE8-4C58-BF44-DE4A2466D044	TCGA-EM-A4FR	TCGA-EM-A4FR-F65033	EC1950FC-95D4-47DF-B2A3-B022285DF822	2014-9-18	NO	YES	NO	TUMOR FREE	Alive	655	[Not Applicable]	[Not Evaluated]	NO	rhTSH	100mcI	[Not Available]	100mcI	Patient Did Not Receive External Radiation Therapy	[Not Available]	[Not Available]
50EC4170-29EA-4EE9-8CE7-67EC78D1DC76	TCGA-EM-A4FU	TCGA-EM-A4FU-F65121	4C055176-C5E7-4D6F-B77E-A9A49481E416	2014-9-18	NO	YES	NO	TUMOR FREE	Alive	1840	[Not Applicable]	[Not Evaluated]	YES	rhTSH	75mcI	[Not Available]	75mcI	Patient Did Not Receive External Radiation Therapy	[Not Available]	[Not Available]
646D1585-2D12-483C-8425-77D5451B2869	TCGA-EM-A4FV	TCGA-EM-A4FV-F64992	101F9AB0-98FA-4506-9B92-A553C6463EE0	2014-9-17	NO	NO	NO	TUMOR FREE	Alive	744	[Not Applicable]	No imaging evidence of disease	NO	Patient did not receive I-131 treatment	[Not Available]	[Not Available]	[Not Available]	Patient Did Not Receive External Radiation Therapy	[Not Available]	[Not Available]
CA625067-1C6D-45C7-B752-AF40C8327EA5	TCGA-EM-A4G1	TCGA-EM-A4G1-F64924	20151575-656D-43A6-BC7D-B61DF324FA18	2014-9-16	NO	NO	NO	TUMOR FREE	Alive	416	[Not Applicable]	[Not Evaluated]	NO	Patient did not receive I-131 treatment	[Not Available]	[Not Available]	[Not Available]	Patient Did Not Receive External Radiation Therapy	[Not Available]	[Not Available]
e23cd75a-06ad-4da0-b19b-b812b0f6c1b9	TCGA-ET-A25G	TCGA-ET-A25G-F33844	BDAA1FBE-8590-4A04-9A16-22DD18BDDDA2	2012-9-6	NO	YES	NO	TUMOR FREE	Alive	1444	[Not Applicable]	No imaging evidence of disease	NO	Thyroxine withdrawal	[Not Available]	[Not Available]	[Not Available]	[Unknown]	[Not Available]	[Not Available]
e23cd75a-06ad-4da0-b19b-b812b0f6c1b9	TCGA-ET-A25G	TCGA-ET-A25G-F71217	34C47BC3-D246-438B-9936-0414C77B95BE	2015-3-23	NO	YES	NO	TUMOR FREE	Alive	2492	[Not Applicable]	No imaging evidence of disease	NO	Thyroxine withdrawal	150 mCi	[Not Available]	150 mCi	Patient Did Not Receive External Radiation Therapy	[Not Available]	[Not Available]
1005ccb2-10ef-4e37-950e-ad72393db03c	TCGA-ET-A25I	TCGA-ET-A25I-F33845	AEC69C0F-3CFF-4F20-B22F-AB66009D7669	2012-9-6	YES	NO	NO	TUMOR FREE	Alive	1466	[Not Applicable]	[Unknown]	NO	[Unknown]	[Not Available]	[Not Available]	[Not Available]	Patient Did Not Receive External Radiation Therapy	[Not Available]	[Not Available]
1005ccb2-10ef-4e37-950e-ad72393db03c	TCGA-ET-A25I	TCGA-ET-A25I-F71225	0347AAE6-F320-413A-A807-72F336B381D8	2015-3-23	NO	YES	NO	TUMOR FREE	Alive	2485	[Not Applicable]	No imaging evidence of disease	NO	[Unknown]	[Not Available]	[Not Available]	[Not Available]	Patient Did Not Receive External Radiation Therapy	[Not Available]	[Not Available]
618a1c29-5c26-46db-83d5-4799f9043cd3	TCGA-ET-A25J	TCGA-ET-A25J-F33846	EFCB3856-AE0D-4392-A17B-BE99D0D34FEA	2012-9-6	NO	YES	NO	TUMOR FREE	Alive	903	[Not Applicable]	[Unknown]	NO	[Unknown]	[Not Available]	[Not Available]	[Not Available]	Patient Did Not Receive External Radiation Therapy	[Not Available]	[Not Available]
618a1c29-5c26-46db-83d5-4799f9043cd3	TCGA-ET-A25J	TCGA-ET-A25J-F71227	EB04B4E1-0A15-4FC7-B71B-7E6F08E83681	2015-3-23	NO	YES	NO	TUMOR FREE	Alive	2359	[Not Applicable]	No imaging evidence of disease	NO	[Unknown]	[Not Available]	[Not Available]	[Not Available]	Patient Did Not Receive External Radiation Therapy	[Not Available]	[Not Available]
2f9ed09d-2626-4c23-ba47-1850d36f812a	TCGA-ET-A25K	TCGA-ET-A25K-F33847	7F39E785-B159-495C-93B9-94ADF09B8DB4	2012-9-6	NO	YES	NO	TUMOR FREE	Alive	984	[Not Applicable]	No imaging evidence of disease	NO	[Unknown]	[Not Available]	[Not Available]	[Not Available]	Patient Did Not Receive External Radiation Therapy	[Not Available]	[Not Available]
2f9ed09d-2626-4c23-ba47-1850d36f812a	TCGA-ET-A25K	TCGA-ET-A25K-F71228	79DC1EB7-D976-404D-ADC0-9E8C817908AF	2015-3-23	NO	YES	NO	TUMOR FREE	Alive	2142	[Not Applicable]	No imaging evidence of disease	NO	rhTSH	75 mCi	[Not Available]	75 mCi	Patient Did Not Receive External Radiation Therapy	[Not Available]	[Not Available]
4481d84d-109e-44a0-bcb4-e6e61bdce796	TCGA-ET-A25L	TCGA-ET-A25L-F33854	18E1F8B3-544A-452B-BB54-FC976DF8A701	2012-10-22	NO	YES	NO	TUMOR FREE	Alive	926	[Not Applicable]	[Not Evaluated]	NO	[Unknown]	[Not Available]	[Not Available]	[Not Available]	Patient Did Not Receive External Radiation Therapy	[Not Available]	[Not Available]
4481d84d-109e-44a0-bcb4-e6e61bdce796	TCGA-ET-A25L	TCGA-ET-A25L-F71229	31A58250-B950-4A6F-BB8B-6C5F3CC9CFFC	2015-3-23	NO	YES	NO	TUMOR FREE	Alive	1721	[Not Applicable]	No imaging evidence of disease	NO	rhTSH	75 mCi	[Not Available]	75 mCi	Patient Did Not Receive External Radiation Therapy	[Not Available]	[Not Available]
8023d4c9-b56d-417a-9a52-d45b59c756ed	TCGA-ET-A25M	TCGA-ET-A25M-F33853	E79F744E-844D-4A45-87FB-A15C17CE0FB6	2012-10-22	NO	YES	NO	TUMOR FREE	Alive	846	[Not Applicable]	[Not Evaluated]	NO	[Unknown]	[Not Available]	[Not Available]	[Not Available]	Patient Did Not Receive External Radiation Therapy	[Not Available]	[Not Available]
8023d4c9-b56d-417a-9a52-d45b59c756ed	TCGA-ET-A25M	TCGA-ET-A25M-F71230	6013D14C-E0FA-4960-B554-29FCA5D691AE	2015-3-23	NO	YES	NO	TUMOR FREE	Alive	1406	[Not Applicable]	No imaging evidence of disease	NO	rhTSH	75mCi	[Not Available]	75mCi	Patient Did Not Receive External Radiation Therapy	[Not Available]	[Not Available]
8023d4c9-b56d-417a-9a52-d45b59c756ed	TCGA-ET-A25M	TCGA-ET-A25M-F71231	4B753CAF-4483-4296-B471-4F4498860600	2015-3-23	NO	YES	NO	TUMOR FREE	Alive	1831	[Not Applicable]	No imaging evidence of disease	NO	rhTSH	75mCi	[Not Available]	75mCi	Patient Did Not Receive External Radiation Therapy	[Not Available]	[Not Available]
ebccfb5f-c0a8-4263-aaff-b5dd83585191	TCGA-ET-A25N	TCGA-ET-A25N-F33850	124221C4-C4F0-4965-8607-0B3448F67C3B	2012-9-6	NO	YES	NO	TUMOR FREE	Alive	450	[Not Applicable]	No imaging evidence of disease	NO	[Unknown]	[Not Available]	[Not Available]	[Not Available]	Patient Did Not Receive External Radiation Therapy	[Not Available]	[Not Available]
ebccfb5f-c0a8-4263-aaff-b5dd83585191	TCGA-ET-A25N	TCGA-ET-A25N-F71232	EA67EA98-5348-45BA-834A-96928907BD0D	2015-3-23	NO	YES	NO	TUMOR FREE	Alive	1928	[Not Applicable]	No imaging evidence of disease	NO	rhTSH	75 mCi	[Not Available]	75 mCi	Patient Did Not Receive External Radiation Therapy	[Not Available]	[Not Available]
c30eb9bd-d705-4464-9014-e0aa7cda53c7	TCGA-ET-A25O	TCGA-ET-A25O-F33849	D4363909-7B5A-480F-BEB1-7BB23674EE08	2012-9-6	NO	YES	NO	TUMOR FREE	Alive	824	[Not Applicable]	No imaging evidence of disease	NO	[Unknown]	[Not Available]	[Not Available]	[Not Available]	Patient Did Not Receive External Radiation Therapy	[Not Available]	[Not Available]
c30eb9bd-d705-4464-9014-e0aa7cda53c7	TCGA-ET-A25O	TCGA-ET-A25O-F71233	6144DF0A-EA4D-41CA-9326-82A226A760E9	2015-3-23	NO	YES	NO	TUMOR FREE	Alive	1986	[Not Applicable]	No imaging evidence of disease	NO	rhTSH	77mCi	[Not Available]	77mCi	Patient Did Not Receive External Radiation Therapy	[Not Available]	[Not Available]
12ecc0e5-8cb8-406e-ac9f-4f8c22b64fc1	TCGA-ET-A25P	TCGA-ET-A25P-F33848	CD23828A-C331-4F46-A53A-25FC61E2ED26	2012-9-6	NO	[Unknown]	NO	TUMOR FREE	Alive	559	[Not Applicable]	[Unknown]	NO	[Unknown]	[Not Available]	[Not Available]	[Not Available]	Patient Did Not Receive External Radiation Therapy	[Not Available]	[Not Available]
097b9cf1-ec0c-487c-9ade-2bdab12eb4ca	TCGA-ET-A25R	TCGA-ET-A25R-F33851	D0FCC501-B2B7-4280-8BDB-8386C2D7C288	2012-9-6	NO	NO	NO	TUMOR FREE	Alive	897	[Not Applicable]	No imaging evidence of disease	NO	Patient did not receive I-131 treatment	[Not Available]	[Not Available]	[Not Available]	Patient Did Not Receive External Radiation Therapy	[Not Available]	[Not Available]
097b9cf1-ec0c-487c-9ade-2bdab12eb4ca	TCGA-ET-A25R	TCGA-ET-A25R-F71218	16F4F4A9-102D-47A9-9B45-BDDF3EC5FA81	2015-3-23	NO	NO	NO	TUMOR FREE	Alive	1930	[Not Applicable]	No imaging evidence of disease	NO	Patient did not receive I-131 treatment	[Not Available]	[Not Available]	[Not Available]	Patient Did Not Receive External Radiation Therapy	[Not Available]	[Not Available]
59681E8F-CF57-47B4-82E1-6BE8EAD9583E	TCGA-ET-A2MX	TCGA-ET-A2MX-F36175	28F3873E-8025-404C-B53A-CC08BC1E7B2E	2012-10-22	NO	YES	NO	TUMOR FREE	Alive	1644	[Not Applicable]	[Not Evaluated]	NO	[Unknown]	[Not Available]	[Not Available]	[Not Available]	Patient Did Not Receive External Radiation Therapy	[Not Available]	[Not Available]
59681E8F-CF57-47B4-82E1-6BE8EAD9583E	TCGA-ET-A2MX	TCGA-ET-A2MX-F71219	60652067-19D9-4EDF-B3D0-98B78B8F7885	2015-3-23	NO	YES	NO	TUMOR FREE	Alive	2689	[Not Applicable]	[Not Available]	NO	[Unknown]	77.1 mCi	[Not Available]	77.1 mCi	Patient Did Not Receive External Radiation Therapy	[Not Available]	[Not Available]
EB15422B-CAFD-4AF2-973E-8C997A911170	TCGA-ET-A2MY	TCGA-ET-A2MY-F36195	49D86A56-53E6-4A33-BD8E-2934FEAEC9DF	2012-10-23	NO	YES	NO	TUMOR FREE	Alive	672	[Not Applicable]	[Unknown]	NO	[Unknown]	[Not Available]	[Not Available]	[Not Available]	Patient Did Not Receive External Radiation Therapy	[Not Available]	[Not Available]
EB15422B-CAFD-4AF2-973E-8C997A911170	TCGA-ET-A2MY	TCGA-ET-A2MY-F71220	940D454E-1D9F-4E39-9F63-D772E9B10709	2015-3-23	NO	YES	NO	TUMOR FREE	Alive	1787	[Not Applicable]	No imaging evidence of disease	NO	[Unknown]	73.5	[Not Available]	73.5	Patient Did Not Receive External Radiation Therapy	[Not Available]	[Not Available]
4FA53EB7-1FDB-4FE5-B5AD-F3D8069B3EB8	TCGA-ET-A2MZ	TCGA-ET-A2MZ-F36202	CA3CA66D-8C6A-45DF-B93B-6CE8EF3435FC	2012-10-23	NO	NO	NO	TUMOR FREE	Alive	373	[Not Applicable]	[Not Evaluated]	NO	Patient did not receive I-131 treatment	[Not Available]	[Not Available]	[Not Available]	Patient Did Not Receive External Radiation Therapy	[Not Available]	[Not Available]
4FA53EB7-1FDB-4FE5-B5AD-F3D8069B3EB8	TCGA-ET-A2MZ	TCGA-ET-A2MZ-F71222	BBE5A19D-102B-4DF4-A9AF-5344E87BDE2A	2015-3-23	NO	NO	NO	TUMOR FREE	Alive	1133	[Not Applicable]	No imaging evidence of disease	NO	Patient did not receive I-131 treatment	[Not Available]	[Not Available]	[Not Available]	Patient Did Not Receive External Radiation Therapy	[Not Available]	[Not Available]
212AA9C4-610D-4286-9CA2-AE6C87B9BC0E	TCGA-ET-A2N0	TCGA-ET-A2N0-F36200	7A2B715A-D436-4D29-9663-7CA3588D6B36	2012-10-23	NO	YES	NO	TUMOR FREE	Alive	489	[Not Applicable]	[Unknown]	NO	[Unknown]	[Not Available]	[Not Available]	[Not Available]	Patient Did Not Receive External Radiation Therapy	[Not Available]	[Not Available]
212AA9C4-610D-4286-9CA2-AE6C87B9BC0E	TCGA-ET-A2N0	TCGA-ET-A2N0-F71278	650AB053-8075-43F9-8A5F-1B8DBCFBA352	2015-3-24	NO	YES	NO	TUMOR FREE	Alive	1600	[Not Applicable]	No imaging evidence of disease	NO	rhTSH	74.4mCi	[Not Available]	74.4mCi	Patient Did Not Receive External Radiation Therapy	[Not Available]	[Not Available]
E74B8474-F74A-498D-8848-6AA97D38D2D8	TCGA-ET-A2N1	TCGA-ET-A2N1-F36198	8A1E0D90-E791-45D4-B186-096A04C2712E	2012-10-23	NO	YES	NO	TUMOR FREE	Alive	696	[Not Applicable]	[Unknown]	NO	[Unknown]	[Not Available]	[Not Available]	[Not Available]	Patient Did Not Receive External Radiation Therapy	[Not Available]	[Not Available]
E74B8474-F74A-498D-8848-6AA97D38D2D8	TCGA-ET-A2N1	TCGA-ET-A2N1-F41136	2DF180DA-0D83-41A6-84C9-ED3012F2481B	2013-3-12	NO	YES	NO	TUMOR FREE	Alive	888	[Not Applicable]	Persistent locoregional disease	NO	rhTSH	75.5	[Not Available]	[Not Available]	Patient Did Not Receive External Radiation Therapy	[Not Available]	[Not Available]
E74B8474-F74A-498D-8848-6AA97D38D2D8	TCGA-ET-A2N1	TCGA-ET-A2N1-F71279	60AB8880-E92E-4831-A3B2-75EEC84C51F4	2015-3-24	NO	YES	NO	TUMOR FREE	Alive	1653	[Not Applicable]	Persistent locoregional disease	NO	rhTSH	75.5 mCi	[Not Available]	75.5 mCi	Patient Did Not Receive External Radiation Therapy	[Not Available]	[Not Available]
9DCAA676-10CA-48CB-B245-7CC4BD1FE9BB	TCGA-ET-A2N3	TCGA-ET-A2N3-F36193	9B638A72-0AC2-40E6-8CA6-96C1C3C2E120	2012-10-23	NO	YES	NO	[Unknown]	Alive	601	[Not Applicable]	[Unknown]	[Unknown]	[Unknown]	[Not Available]	[Not Available]	[Not Available]	Patient Did Not Receive External Radiation Therapy	[Not Available]	[Not Available]
9DCAA676-10CA-48CB-B245-7CC4BD1FE9BB	TCGA-ET-A2N3	TCGA-ET-A2N3-F71282	D659FAD0-04B3-47DF-844E-25A22A0D2757	2015-3-24	NO	YES	NO	TUMOR FREE	Alive	2535	[Not Applicable]	No imaging evidence of disease	NO	Thyroxine withdrawal	78 mCi	[Not Available]	78 mCi	Patient Did Not Receive External Radiation Therapy	[Not Available]	[Not Available]
3DCEE02C-A3D2-4188-A072-4D36C8A7E8FD	TCGA-ET-A2N4	TCGA-ET-A2N4-F36179	2094F630-3AD8-4618-8776-A6F7B360B277	2012-10-23	NO	YES	NO	TUMOR FREE	Alive	81	[Not Applicable]	[Unknown]	NO	[Unknown]	[Not Available]	[Not Available]	[Not Available]	Patient Did Not Receive External Radiation Therapy	[Not Available]	[Not Available]
7D818F01-49A6-4BA8-9F1C-C77398ADBDD0	TCGA-ET-A2N5	TCGA-ET-A2N5-F36186	26D8E254-837E-44AC-BC3D-E888DFB98A18	2012-10-23	NO	YES	NO	TUMOR FREE	Alive	1393	[Not Applicable]	[Unknown]	NO	Thyroxine withdrawal	[Not Available]	[Not Available]	[Not Available]	Patient Did Not Receive External Radiation Therapy	[Not Available]	[Not Available]
7D818F01-49A6-4BA8-9F1C-C77398ADBDD0	TCGA-ET-A2N5	TCGA-ET-A2N5-F41144	8E66E2F6-B79A-41E5-90D4-17A432DBF4F0	2013-3-12	NO	YES	NO	TUMOR FREE	Alive	1771	[Not Applicable]	No imaging evidence of disease	NO	Thyroxine withdrawal	75	[Not Available]	[Not Available]	Patient Did Not Receive External Radiation Therapy	[Not Available]	[Not Available]
7D818F01-49A6-4BA8-9F1C-C77398ADBDD0	TCGA-ET-A2N5	TCGA-ET-A2N5-F71285	CB8C4971-648B-487A-9773-8693847682BF	2015-3-24	NO	YES	NO	TUMOR FREE	Alive	2460	[Not Applicable]	No imaging evidence of disease	NO	Thyroxine withdrawal	75 mCi	[Not Available]	75 mCi	Patient Did Not Receive External Radiation Therapy	[Not Available]	[Not Available]
369A07A5-F835-4886-A204-D5584C67F253	TCGA-ET-A39I	TCGA-ET-A39I-F36701	E45113F3-7576-415A-9233-0621CCC57E42	2012-11-12	NO	[Unknown]	[Unknown]	TUMOR FREE	Dead	[Not Available]	1011	No imaging evidence of disease	NO	[Unknown]	[Not Available]	[Not Available]	[Not Available]	[Unknown]	[Not Available]	[Not Available]
1757C89F-8795-4C3B-BBAD-1E6F617F2472	TCGA-ET-A39J	TCGA-ET-A39J-F36709	E5CE9013-5760-42CF-A9BE-F1C12B286ED8	2012-11-12	NO	YES	NO	TUMOR FREE	Alive	2160	[Not Applicable]	No imaging evidence of disease	NO	Thyroxine withdrawal	100 mCi	[Not Available]	100 mCi	Patient Did Not Receive External Radiation Therapy	[Not Available]	[Not Available]
1757C89F-8795-4C3B-BBAD-1E6F617F2472	TCGA-ET-A39J	TCGA-ET-A39J-F71294	270C72DA-39BA-47F8-A825-E5EE15F6BF9E	2015-3-24	NO	YES	NO	TUMOR FREE	Alive	3227	[Not Applicable]	No imaging evidence of disease	NO	Thyroxine withdrawal	100 mCi	[Not Available]	100 mCi	Patient Did Not Receive External Radiation Therapy	[Not Available]	[Not Available]
6E1C9AC8-EEAD-4DB9-8F30-EF3591DAF78B	TCGA-ET-A39K	TCGA-ET-A39K-F36716	28D8D628-B983-4730-BB2B-E4DC40086F56	2012-11-12	NO	YES	NO	TUMOR FREE	Alive	2205	[Not Applicable]	Persistent locoregional disease	YES	Thyroxine withdrawal	77.6 mCi	[Not Available]	77.6 mCi	Patient Did Not Receive External Radiation Therapy	[Not Available]	[Not Available]
6E1C9AC8-EEAD-4DB9-8F30-EF3591DAF78B	TCGA-ET-A39K	TCGA-ET-A39K-F41156	FCDE71E7-950E-4D9B-95DD-10EB3FC48A06	2013-3-12	NO	YES	NO	TUMOR FREE	Alive	2434	[Not Applicable]	Persistent locoregional disease	YES	rhTSH	77.6	100	[Not Available]	Patient Did Not Receive External Radiation Therapy	[Not Available]	[Not Available]
6E1C9AC8-EEAD-4DB9-8F30-EF3591DAF78B	TCGA-ET-A39K	TCGA-ET-A39K-F71303	0FED3E6D-823B-4D74-9ADB-B1F855BABCDB	2015-3-24	NO	YES	NO	TUMOR FREE	Alive	3267	[Not Applicable]	Persistent locoregional disease	YES	rhTSH	77.6 mCi	100 mCi	177.6 mCi	Patient Did Not Receive External Radiation Therapy	[Not Available]	[Not Available]
CD73C807-A74E-46A8-9855-92DE33DA9B0D	TCGA-ET-A39L	TCGA-ET-A39L-F36720	33DD2136-5CFB-4ABC-80F7-65F5A4F574B8	2012-11-12	NO	[Unknown]	[Unknown]	TUMOR FREE	Alive	1988	[Not Applicable]	[Unknown]	NO	[Unknown]	[Not Available]	[Not Available]	[Not Available]	[Unknown]	[Not Available]	[Not Available]
CD73C807-A74E-46A8-9855-92DE33DA9B0D	TCGA-ET-A39L	TCGA-ET-A39L-F71307	6099A3B8-21D8-4740-AC1D-0CFEFCE3BDC1	2015-3-24	NO	YES	NO	TUMOR FREE	Alive	3299	[Not Applicable]	[Not Available]	NO	[Unknown]	[Not Available]	[Not Available]	[Not Available]	[Not Available]	[Not Available]	[Not Available]
E9949320-AD37-4542-98C1-B72DF60B1668	TCGA-ET-A39M	TCGA-ET-A39M-F36636	D0291E41-5C3D-41B3-985A-BED955BBBC73	2012-11-7	NO	YES	NO	TUMOR FREE	Alive	2582	[Not Applicable]	[Unknown]	NO	[Unknown]	[Not Available]	[Not Available]	[Not Available]	Patient Did Not Receive External Radiation Therapy	[Not Available]	[Not Available]
87858089-1BAD-4E5D-80ED-04F846DA9CA4	TCGA-ET-A39N	TCGA-ET-A39N-F36638	69165966-26AB-412A-AA8A-F501183CF367	2012-11-7	NO	YES	NO	TUMOR FREE	Alive	2535	[Not Applicable]	[Unknown]	NO	[Unknown]	[Not Available]	[Not Available]	[Not Available]	Patient Did Not Receive External Radiation Therapy	[Not Available]	[Not Available]
87858089-1BAD-4E5D-80ED-04F846DA9CA4	TCGA-ET-A39N	TCGA-ET-A39N-F41161	6F27ACDE-7C23-4546-938B-A72F1382784B	2013-3-12	NO	YES	NO	TUMOR FREE	Alive	2998	[Not Applicable]	No imaging evidence of disease	NO	Thyroxine withdrawal	77.4	[Not Available]	[Not Available]	Patient Did Not Receive External Radiation Therapy	[Not Available]	[Not Available]
87858089-1BAD-4E5D-80ED-04F846DA9CA4	TCGA-ET-A39N	TCGA-ET-A39N-F71308	088DB569-60E3-437B-A366-5CA91F550991	2015-3-24	NO	YES	NO	TUMOR FREE	Alive	3751	[Not Applicable]	No imaging evidence of disease	NO	Thyroxine withdrawal	77.4 mCi	[Not Available]	77.4 mCi	Patient Did Not Receive External Radiation Therapy	[Not Available]	[Not Available]
D2512FD6-9042-4A62-8B49-D483CB84B89D	TCGA-ET-A39O	TCGA-ET-A39O-F36722	3655ACF6-6538-4354-9E7A-750F0D50D626	2012-11-12	NO	[Unknown]	[Unknown]	TUMOR FREE	Alive	1856	[Not Applicable]	[Unknown]	NO	[Unknown]	[Not Available]	[Not Available]	[Not Available]	[Unknown]	[Not Available]	[Not Available]
D2512FD6-9042-4A62-8B49-D483CB84B89D	TCGA-ET-A39O	TCGA-ET-A39O-F71310	FC2FCF06-52C6-4BE6-8517-A8036FFE9FFE	2015-3-24	NO	YES	[Unknown]	TUMOR FREE	Alive	3059	[Not Applicable]	No imaging evidence of disease	NO	[Unknown]	[Not Available]	[Not Available]	[Not Available]	Patient Did Not Receive External Radiation Therapy	[Not Available]	[Not Available]
44465A32-8EE9-4575-94B8-0200BA7C5BD4	TCGA-ET-A39P	TCGA-ET-A39P-F36723	B87EB59A-EE90-417A-9E9B-6A86741DACA8	2012-11-12	NO	YES	NO	TUMOR FREE	Alive	1786	[Not Applicable]	No imaging evidence of disease	NO	Thyroxine withdrawal	75 mCi	[Not Available]	75mCi	Patient Did Not Receive External Radiation Therapy	[Not Available]	[Not Available]
44465A32-8EE9-4575-94B8-0200BA7C5BD4	TCGA-ET-A39P	TCGA-ET-A39P-F71313	6A81B192-60D4-4C63-8A1F-974C26AC7CB9	2015-3-24	NO	YES	NO	TUMOR FREE	Alive	2900	[Not Applicable]	No imaging evidence of disease	NO	Thyroxine withdrawal	75 mCi	[Not Available]	75 mCi	Patient Did Not Receive External Radiation Therapy	[Not Available]	[Not Available]
9A19F08B-386A-40B1-B694-78E8556A6CAA	TCGA-ET-A39R	TCGA-ET-A39R-F36729	13F46399-B7DE-4923-B280-93A2E4F906B0	2012-11-12	NO	NO	NO	TUMOR FREE	Alive	1737	[Not Applicable]	No imaging evidence of disease	NO	Patient did not receive I-131 treatment	[Not Available]	[Not Available]	[Not Available]	Patient Did Not Receive External Radiation Therapy	[Not Available]	[Not Available]
9A19F08B-386A-40B1-B694-78E8556A6CAA	TCGA-ET-A39R	TCGA-ET-A39R-F71317	003C5B84-C819-4985-BD6E-14CC492288C6	2015-3-24	NO	NO	NO	TUMOR FREE	Alive	2863	[Not Applicable]	No imaging evidence of disease	NO	[Not Available]	[Not Available]	[Not Available]	[Not Available]	[Not Available]	[Not Available]	[Not Available]
DFE086E6-71A5-4131-9602-F20977BF7454	TCGA-ET-A39S	TCGA-ET-A39S-F36737	FAF56495-47BA-401B-8764-AE47353EA391	2012-11-12	NO	[Unknown]	[Unknown]	TUMOR FREE	Alive	1676	[Not Applicable]	[Unknown]	NO	[Unknown]	[Not Available]	[Not Available]	[Not Available]	[Unknown]	[Not Available]	[Not Available]
7A45CBC2-9FBE-49F9-9D70-F8DC82829769	TCGA-ET-A39T	TCGA-ET-A39T-F36740	82276E7D-4D37-4558-A8AB-25C4ACC6AF83	2012-11-12	NO	[Unknown]	NO	TUMOR FREE	Alive	1799	[Not Applicable]	[Unknown]	NO	[Unknown]	[Not Available]	[Not Available]	[Not Available]	Patient Did Not Receive External Radiation Therapy	[Not Available]	[Not Available]
7A45CBC2-9FBE-49F9-9D70-F8DC82829769	TCGA-ET-A39T	TCGA-ET-A39T-F71320	A955DA05-5E02-42FA-930E-04ABA1DF4F72	2015-3-24	NO	YES	NO	TUMOR FREE	Alive	2987	[Not Applicable]	No imaging evidence of disease	NO	[Unknown]	[Not Available]	[Not Available]	[Not Available]	Patient Did Not Receive External Radiation Therapy	[Not Available]	[Not Available]
3B5582E4-58AF-4A01-B83D-6FE9704F2B43	TCGA-ET-A3BN	TCGA-ET-A3BN-F36927	AB3F43FC-27C1-44AC-B1BF-FC43EF13074C	2012-11-19	NO	[Unknown]	[Unknown]	TUMOR FREE	Alive	859	[Not Applicable]	[Unknown]	NO	[Unknown]	[Not Available]	[Not Available]	[Not Available]	[Unknown]	[Not Available]	[Not Available]
C115DF9D-CEC4-4D7A-87F0-36A5C1F1D51F	TCGA-ET-A3BO	TCGA-ET-A3BO-F36928	63D8A15E-374F-4FBB-AFC5-D556A7A27311	2012-11-19	NO	NO	NO	TUMOR FREE	Alive	499	[Not Applicable]	No imaging evidence of disease	NO	Patient did not receive I-131 treatment	[Not Available]	[Not Available]	[Not Available]	Patient Did Not Receive External Radiation Therapy	[Not Available]	[Not Available]
C115DF9D-CEC4-4D7A-87F0-36A5C1F1D51F	TCGA-ET-A3BO	TCGA-ET-A3BO-F71344	9B49E8BC-AB89-4CCB-B5E7-01D48B62457B	2015-3-24	NO	NO	NO	TUMOR FREE	Alive	892	[Not Applicable]	No imaging evidence of disease	NO	Patient did not receive I-131 treatment	[Not Available]	[Not Available]	[Not Available]	Patient Did Not Receive External Radiation Therapy	[Not Available]	[Not Available]
C115DF9D-CEC4-4D7A-87F0-36A5C1F1D51F	TCGA-ET-A3BO	TCGA-ET-A3BO-F71346	3CBBDF18-A75A-43C7-B19C-DB2ADBB91D62	2015-3-24	NO	NO	NO	TUMOR FREE	Alive	1533	[Not Applicable]	No imaging evidence of disease	NO	Patient did not receive I-131 treatment	[Not Available]	[Not Available]	[Not Available]	Patient Did Not Receive External Radiation Therapy	[Not Available]	[Not Available]
9382942C-40DC-404A-AD8A-697612CDB575	TCGA-ET-A3BP	TCGA-ET-A3BP-F36929	31257A0C-0C5A-4E9E-BDE2-9949B86A291B	2012-11-19	NO	YES	NO	[Unknown]	Alive	756	[Not Applicable]	No imaging evidence of disease	NO	Thyroxine withdrawal	75 mCi	[Not Available]	[Not Available]	Patient Did Not Receive External Radiation Therapy	[Not Available]	[Not Available]
9382942C-40DC-404A-AD8A-697612CDB575	TCGA-ET-A3BP	TCGA-ET-A3BP-F71350	1BD94A47-1886-4714-87F0-F95EFF6AFB13	2015-3-24	NO	YES	NO	TUMOR FREE	Alive	2406	[Not Applicable]	No imaging evidence of disease	NO	Thyroxine withdrawal	75 mCi	[Not Available]	75 mCi	Patient Did Not Receive External Radiation Therapy	[Not Available]	[Not Available]
5A6B9340-ACDE-4D97-8836-20AE29732851	TCGA-ET-A3BQ	TCGA-ET-A3BQ-F36931	E3C80FC9-5EED-4217-872E-317335C5338F	2012-11-19	NO	[Unknown]	[Unknown]	TUMOR FREE	Alive	1168	[Not Applicable]	[Unknown]	NO	[Unknown]	[Not Available]	[Not Available]	[Not Available]	[Unknown]	[Not Available]	[Not Available]
5A6B9340-ACDE-4D97-8836-20AE29732851	TCGA-ET-A3BQ	TCGA-ET-A3BQ-F71355	2825E871-534D-4B70-9B0C-0B1F415C89E6	2015-3-24	NO	YES	NO	TUMOR FREE	Alive	2331	[Not Applicable]	No imaging evidence of disease	NO	[Unknown]	[Not Available]	[Not Available]	[Not Available]	Patient Did Not Receive External Radiation Therapy	[Not Available]	[Not Available]
C83FB5E6-8AF3-47E4-AE48-CEE92DFF9DB7	TCGA-ET-A3BS	TCGA-ET-A3BS-F36967	4574E624-4CED-4B12-84AC-BD3DA61F063A	2012-11-20	NO	YES	NO	TUMOR FREE	Alive	176	[Not Applicable]	[Unknown]	NO	rhTSH	98.8 mCi	[Not Available]	98.8 mCi	Patient Did Not Receive External Radiation Therapy	[Not Available]	[Not Available]
D84312E8-999D-49AD-B0AA-E48E87EFC462	TCGA-ET-A3BT	TCGA-ET-A3BT-F36974	469EB8BE-5351-48D4-B9C4-9D2F21C905BE	2012-11-20	NO	YES	NO	TUMOR FREE	Alive	744	[Not Applicable]	No imaging evidence of disease	NO	rhTSH	76.1 mCi	[Not Available]	76.1 mCi	Patient Did Not Receive External Radiation Therapy	[Not Available]	[Not Available]
D84312E8-999D-49AD-B0AA-E48E87EFC462	TCGA-ET-A3BT	TCGA-ET-A3BT-F71234	12667175-1463-41BC-AF9A-15FCE4A1292D	2015-3-23	NO	YES	NO	TUMOR FREE	Alive	2665	[Not Applicable]	No imaging evidence of disease	YES	rhTSH	75 mCi	[Not Available]	75 mCi	Patient Did Not Receive External Radiation Therapy	[Not Available]	[Not Available]
46239F1E-BD85-4D7A-A313-762666599A6D	TCGA-ET-A3BU	TCGA-ET-A3BU-F36984	D49BB9BC-1689-4673-97D5-FEABBD494E21	2012-11-20	NO	[Unknown]	[Unknown]	TUMOR FREE	Alive	1165	[Not Applicable]	[Unknown]	NO	[Unknown]	[Not Available]	[Not Available]	[Not Available]	[Unknown]	[Not Available]	[Not Available]
46239F1E-BD85-4D7A-A313-762666599A6D	TCGA-ET-A3BU	TCGA-ET-A3BU-F71357	2DF76D87-2562-42F8-9543-1745903A75B8	2015-3-24	NO	YES	NO	TUMOR FREE	Alive	2367	[Not Applicable]	No imaging evidence of disease	NO	[Unknown]	[Not Available]	[Not Available]	[Not Available]	Patient Did Not Receive External Radiation Therapy	[Not Available]	[Not Available]
C14A0460-30B0-453B-AB81-DA03AD4AD02E	TCGA-ET-A3BV	TCGA-ET-A3BV-F36985	66093F71-F9F4-41E4-B6F7-0588FA1F33F9	2012-11-20	NO	YES	NO	TUMOR FREE	Alive	1285	[Not Applicable]	No imaging evidence of disease	YES	[Unknown]	[Not Available]	[Not Available]	[Not Available]	Patient Did Not Receive External Radiation Therapy	[Not Available]	[Not Available]
C14A0460-30B0-453B-AB81-DA03AD4AD02E	TCGA-ET-A3BV	TCGA-ET-A3BV-F71358	6E71C1E5-5AEF-4BBD-A818-028933355F4D	2015-3-24	NO	YES	NO	TUMOR FREE	Alive	2294	[Not Applicable]	No imaging evidence of disease	YES	[Unknown]	[Not Available]	[Not Available]	[Not Available]	Patient Did Not Receive External Radiation Therapy	[Not Available]	[Not Available]
2CB43652-109B-4B59-9FCD-512903591F45	TCGA-ET-A3BW	TCGA-ET-A3BW-F36994	B944191D-0631-4541-A0A0-01C4CD94CA46	2012-11-20	NO	NO	NO	TUMOR FREE	Alive	72	[Not Applicable]	[Unknown]	NO	Patient did not receive I-131 treatment	[Not Available]	[Not Available]	[Not Available]	Patient Did Not Receive External Radiation Therapy	[Not Available]	[Not Available]
2CB43652-109B-4B59-9FCD-512903591F45	TCGA-ET-A3BW	TCGA-ET-A3BW-F71359	C1432AB2-7E56-4B83-A4E5-F4CA64B04C8B	2015-3-24	NO	YES	NO	TUMOR FREE	Alive	1419	[Not Applicable]	No imaging evidence of disease	NO	[Unknown]	[Not Available]	[Not Available]	[Not Available]	Patient Did Not Receive External Radiation Therapy	[Not Available]	[Not Available]
8A02F305-6FD8-4908-BC19-06BABF028B5B	TCGA-ET-A3BX	TCGA-ET-A3BX-F36996	0EA4D5CD-D486-4121-8409-45412F660850	2012-11-20	NO	[Unknown]	NO	TUMOR FREE	Alive	229	[Not Applicable]	[Not Evaluated]	NO	[Unknown]	[Not Available]	[Not Available]	[Not Available]	Patient Did Not Receive External Radiation Therapy	[Not Available]	[Not Available]
8A02F305-6FD8-4908-BC19-06BABF028B5B	TCGA-ET-A3BX	TCGA-ET-A3BX-F71360	E1D9225D-6361-4166-ACB6-A48D9A0B9EAF	2015-3-24	NO	YES	NO	TUMOR FREE	Alive	1596	[Not Applicable]	No imaging evidence of disease	NO	[Unknown]	[Not Available]	[Not Available]	[Not Available]	Patient Did Not Receive External Radiation Therapy	[Not Available]	[Not Available]
0CAFEFEF-911B-46E8-9E6C-19A0E7D555AA	TCGA-ET-A3DO	TCGA-ET-A3DO-F37098	2298394D-E18D-4CC1-98AB-28570893CB4C	2012-11-26	NO	YES	NO	TUMOR FREE	Alive	2458	[Not Applicable]	[Unknown]	YES	[Unknown]	[Not Available]	[Not Available]	[Not Available]	Patient Did Not Receive External Radiation Therapy	[Not Available]	[Not Available]
0CAFEFEF-911B-46E8-9E6C-19A0E7D555AA	TCGA-ET-A3DO	TCGA-ET-A3DO-F71361	5CA8AE4D-92D9-422D-8B0F-388049981A19	2015-3-24	NO	YES	NO	TUMOR FREE	Alive	2948	[Not Applicable]	No imaging evidence of disease	YES	Thyroxine withdrawal	80 mCi	[Not Available]	80 mCi	Patient Did Not Receive External Radiation Therapy	[Not Available]	[Not Available]
0CAFEFEF-911B-46E8-9E6C-19A0E7D555AA	TCGA-ET-A3DO	TCGA-ET-A3DO-F71362	C1C09ABC-04C2-46DE-99A6-595003AB1D7F	2015-3-24	NO	YES	NO	TUMOR FREE	Alive	3552	[Not Applicable]	No imaging evidence of disease	YES	Thyroxine withdrawal	80 mCi	[Not Available]	80 mCi	Patient Did Not Receive External Radiation Therapy	[Not Available]	[Not Available]
18A58E3E-F18E-45CF-86BC-1851ABB9B3DE	TCGA-ET-A3DP	TCGA-ET-A3DP-F37101	9094E86F-DEDA-4429-BC3C-ACFDAAD97A20	2012-11-26	NO	NO	NO	TUMOR FREE	Alive	1730	[Not Applicable]	No imaging evidence of disease	NO	Patient did not receive I-131 treatment	[Not Available]	[Not Available]	[Not Available]	Patient Did Not Receive External Radiation Therapy	[Not Available]	[Not Available]
18A58E3E-F18E-45CF-86BC-1851ABB9B3DE	TCGA-ET-A3DP	TCGA-ET-A3DP-F41216	0D6C3EAB-68FB-4826-B9B1-F14A6942C1CE	2013-3-13	NO	NO	NO	TUMOR FREE	Alive	2106	[Not Applicable]	No imaging evidence of disease	NO	Patient did not receive I-131 treatment	[Not Available]	[Not Available]	[Not Available]	Patient Did Not Receive External Radiation Therapy	[Not Available]	[Not Available]
18A58E3E-F18E-45CF-86BC-1851ABB9B3DE	TCGA-ET-A3DP	TCGA-ET-A3DP-F71396	D1DC8764-A8A6-47DD-BDB4-4D6B16C71842	2015-3-25	NO	NO	NO	TUMOR FREE	Alive	2877	[Not Applicable]	No imaging evidence of disease	NO	Patient did not receive I-131 treatment	[Not Available]	[Not Available]	[Not Available]	Patient Did Not Receive External Radiation Therapy	[Not Available]	[Not Available]
F9217C58-11EF-4C4B-99CF-0E134A718552	TCGA-ET-A3DQ	TCGA-ET-A3DQ-F37103	8FBA7454-608D-479E-B0FF-CD0200233ECE	2012-11-26	NO	NO	NO	TUMOR FREE	Alive	1367	[Not Applicable]	No imaging evidence of disease	NO	Patient did not receive I-131 treatment	[Not Available]	[Not Available]	[Not Available]	Patient Did Not Receive External Radiation Therapy	[Not Available]	[Not Available]
F9217C58-11EF-4C4B-99CF-0E134A718552	TCGA-ET-A3DQ	TCGA-ET-A3DQ-F41253	47862AF5-EF56-4400-96A2-0BA558B6C455	2013-3-13	NO	NO	NO	TUMOR FREE	Alive	1821	[Not Applicable]	No imaging evidence of disease	NO	Patient did not receive I-131 treatment	[Not Available]	[Not Available]	[Not Available]	Patient Did Not Receive External Radiation Therapy	[Not Available]	[Not Available]
F9217C58-11EF-4C4B-99CF-0E134A718552	TCGA-ET-A3DQ	TCGA-ET-A3DQ-F71397	60D73CE0-3F7C-4A43-8923-EEAFB84ADF63	2015-3-25	NO	NO	NO	TUMOR FREE	Alive	2581	[Not Applicable]	No imaging evidence of disease	NO	Patient did not receive I-131 treatment	[Not Available]	[Not Available]	[Not Available]	Patient Did Not Receive External Radiation Therapy	[Not Available]	[Not Available]
A061976D-BA2C-4A18-A51E-952F198EB4D5	TCGA-ET-A3DR	TCGA-ET-A3DR-F37104	05661A51-E79C-4302-90C5-988A93285BDB	2012-11-26	NO	NO	NO	[Unknown]	Alive	1323	[Not Applicable]	[Unknown]	[Unknown]	Patient did not receive I-131 treatment	[Not Available]	[Not Available]	[Not Available]	Patient Did Not Receive External Radiation Therapy	[Not Available]	[Not Available]
A061976D-BA2C-4A18-A51E-952F198EB4D5	TCGA-ET-A3DR	TCGA-ET-A3DR-F71398	126D6BE1-1040-4D6A-8FD3-CDD40883F7C5	2015-3-25	NO	NO	NO	TUMOR FREE	Alive	2451	[Not Applicable]	No imaging evidence of disease	NO	Patient did not receive I-131 treatment	[Not Available]	[Not Available]	[Not Available]	Patient Did Not Receive External Radiation Therapy	[Not Available]	[Not Available]
5CDAA0C8-27B8-4552-9DCD-20D67B1EB70F	TCGA-ET-A3DS	TCGA-ET-A3DS-F38449	B75BA886-8F02-4A82-8F1E-45E8212316B4	2013-3-14	NO	NO	NO	TUMOR FREE	Alive	9	[Not Applicable]	No imaging evidence of disease	NO	Patient did not receive I-131 treatment	[Not Available]	[Not Available]	[Not Available]	Patient Did Not Receive External Radiation Therapy	[Not Available]	[Not Available]
5CDAA0C8-27B8-4552-9DCD-20D67B1EB70F	TCGA-ET-A3DS	TCGA-ET-A3DS-F71223	B9E41C99-9DEC-42FA-9D4C-C6231535631D	2015-3-23	NO	NO	NO	TUMOR FREE	Alive	2033	[Not Applicable]	No imaging evidence of disease	NO	Patient did not receive I-131 treatment	[Not Available]	[Not Available]	[Not Available]	Patient Did Not Receive External Radiation Therapy	[Not Available]	[Not Available]
9FF3F335-69D1-4CAA-A5C5-EE66F4F92D17	TCGA-ET-A3DT	TCGA-ET-A3DT-F38451	B6C51701-0C4E-4E18-83A1-6CCB33E7F59D	2012-12-14	NO	NO	NO	TUMOR FREE	Alive	371	[Not Applicable]	[Unknown]	NO	[Not Available]	[Not Available]	[Not Available]	[Not Available]	Patient Did Not Receive External Radiation Therapy	[Not Available]	[Not Available]
9FF3F335-69D1-4CAA-A5C5-EE66F4F92D17	TCGA-ET-A3DT	TCGA-ET-A3DT-F41226	E6F6E641-3363-48AF-980C-96D047DA36AD	2013-3-13	NO	NO	NO	TUMOR FREE	Alive	547	[Not Applicable]	No imaging evidence of disease	NO	Patient did not receive I-131 treatment	[Not Available]	[Not Available]	[Not Available]	Patient Did Not Receive External Radiation Therapy	[Not Available]	[Not Available]
9FF3F335-69D1-4CAA-A5C5-EE66F4F92D17	TCGA-ET-A3DT	TCGA-ET-A3DT-F71399	242953E7-0F3A-4CFC-A046-68C0E6FF77A4	2015-3-25	NO	NO	NO	TUMOR FREE	Alive	996	[Not Applicable]	No imaging evidence of disease	NO	Patient did not receive I-131 treatment	[Not Available]	[Not Available]	[Not Available]	Patient Did Not Receive External Radiation Therapy	[Not Available]	[Not Available]
9FF3F335-69D1-4CAA-A5C5-EE66F4F92D17	TCGA-ET-A3DT	TCGA-ET-A3DT-F71400	6BBE07F2-0512-4927-8C6F-2D37C0AA582D	2015-3-25	NO	NO	NO	TUMOR FREE	Alive	1330	[Not Applicable]	No imaging evidence of disease	NO	Patient did not receive I-131 treatment	[Not Available]	[Not Available]	[Not Available]	Patient Did Not Receive External Radiation Therapy	[Not Available]	[Not Available]
C047E741-2B29-45DF-A577-351BDDC50EB8	TCGA-ET-A3DU	TCGA-ET-A3DU-F38458	426C7C2C-8B2B-4F31-9109-855088B6F11C	2012-12-14	NO	YES	NO	TUMOR FREE	Alive	770	[Not Applicable]	[Unknown]	NO	rhTSH	73.2	[Not Available]	73.2	Patient Did Not Receive External Radiation Therapy	[Not Available]	[Not Available]
C047E741-2B29-45DF-A577-351BDDC50EB8	TCGA-ET-A3DU	TCGA-ET-A3DU-F71401	7BE86C10-D55F-4B1E-894C-E16AEDCAB2F6	2015-3-25	NO	YES	NO	TUMOR FREE	Alive	1911	[Not Applicable]	No imaging evidence of disease	NO	rhTSH	73.2 mCi	[Not Available]	73.2 mCi	Patient Did Not Receive External Radiation Therapy	[Not Available]	[Not Available]
B46D88E9-8477-4900-8DA9-5E7DBDED0653	TCGA-ET-A3DV	TCGA-ET-A3DV-F36631	8553B2BF-EB50-445B-B85C-33B78621FBC1	2012-11-7	NO	YES	NO	TUMOR FREE	Alive	4026	[Not Applicable]	[Unknown]	NO	[Unknown]	[Not Available]	[Not Available]	[Not Available]	Patient Did Not Receive External Radiation Therapy	[Not Available]	[Not Available]
B46D88E9-8477-4900-8DA9-5E7DBDED0653	TCGA-ET-A3DV	TCGA-ET-A3DV-F71403	CA06F0C2-DE70-4AA8-9FB9-EFE1F67FFF98	2015-3-25	NO	YES	NO	TUMOR FREE	Alive	4754	[Not Applicable]	No imaging evidence of disease	NO	Thyroxine withdrawal	104 mCi	[Not Available]	104 mCi	Patient Did Not Receive External Radiation Therapy	[Not Available]	[Not Available]
B46D88E9-8477-4900-8DA9-5E7DBDED0653	TCGA-ET-A3DV	TCGA-ET-A3DV-F71404	287D9120-C614-4FFF-9D94-53D3FF93D0CA	2015-3-25	NO	YES	NO	TUMOR FREE	Alive	5068	[Not Applicable]	No imaging evidence of disease	NO	Thyroxine withdrawal	104 mCi	[Not Available]	104 mCi	Patient Did Not Receive External Radiation Therapy	[Not Available]	[Not Available]
424DE829-9EFD-4689-AC5D-24485A5D5ECF	TCGA-ET-A3DW	TCGA-ET-A3DW-F36633	4F65EF65-F3F6-4EE0-B839-2D1189A9329B	2012-11-7	NO	YES	NO	TUMOR FREE	Alive	752	[Not Applicable]	[Unknown]	NO	[Unknown]	[Not Available]	[Not Available]	[Not Available]	Patient Did Not Receive External Radiation Therapy	[Not Available]	[Not Available]
7B49F263-FA0D-4F1B-9C00-1FF7A8C9AC79	TCGA-ET-A40P	TCGA-ET-A40P-F71200	32BF72DA-F548-48F2-A07E-E0096259CE0E	2015-3-23	NO	YES	NO	TUMOR FREE	Alive	1338	[Not Applicable]	No imaging evidence of disease	NO	[Unknown]	[Not Available]	[Not Available]	[Not Available]	Patient Did Not Receive External Radiation Therapy	[Not Available]	[Unknown]
6BEFDC6A-27FC-4CDE-979B-FFE05CD8603F	TCGA-ET-A40Q	TCGA-ET-A40Q-F71203	C8F5D550-7EA6-4051-9315-5EC2DFB26190	2015-3-23	NO	YES	NO	TUMOR FREE	Alive	1407	[Not Applicable]	Persistent distant metastases	NO	rhTSH	98.0 millicuries	[Not Available]	98.0 millicuries	Patient Did Not Receive External Radiation Therapy	[Not Available]	[Not Available]
2513AB46-646C-4750-AB42-DE3940890553	TCGA-ET-A40R	TCGA-ET-A40R-F71884	8FF4A546-2C84-4FA8-AF86-73B0286AB9A4	2015-3-31	NO	YES	NO	TUMOR FREE	Alive	1350	[Not Applicable]	No imaging evidence of disease	NO	[Not Available]	[Not Available]	[Not Available]	[Not Available]	Patient Did Not Receive External Radiation Therapy	[Not Available]	[Not Available]
C8D62754-1601-40C0-98EF-E5BB94306B92	TCGA-ET-A40S	TCGA-ET-A40S-F71205	6E0F6858-180C-4AD0-A4EA-1B24A7C7BF4F	2015-3-23	NO	YES	NO	TUMOR FREE	Alive	1223	[Not Applicable]	[Not Available]	NO	[Unknown]	[Not Available]	[Not Available]	[Not Available]	Patient Did Not Receive External Radiation Therapy	[Not Available]	[Not Available]
2CAE34A6-73A0-4A67-8DCC-051468C41389	TCGA-ET-A40T	TCGA-ET-A40T-F71886	71C56906-7082-425A-BDD8-B46C0A3ACD92	2015-3-31	NO	YES	NO	TUMOR FREE	Alive	1140	[Not Applicable]	No imaging evidence of disease	NO	[Unknown]	[Not Available]	[Not Available]	[Not Available]	Patient Did Not Receive External Radiation Therapy	[Not Available]	[Not Available]
7629F864-A009-4AA9-BF7E-2D99E00D294E	TCGA-ET-A4KN	TCGA-ET-A4KN-F71206	1127826B-D69D-4F91-A4C9-B4316791F192	2015-3-23	NO	YES	NO	TUMOR FREE	Alive	528	[Not Applicable]	No imaging evidence of disease	NO	rhTSH	49.7 millicuries	[Not Available]	49.7 millicuries	Patient Did Not Receive External Radiation Therapy	[Not Available]	[Not Available]
7629F864-A009-4AA9-BF7E-2D99E00D294E	TCGA-ET-A4KN	TCGA-ET-A4KN-F71208	0AA29743-BD72-4A7B-9A79-316CF84D57AF	2015-3-23	NO	YES	NO	TUMOR FREE	Alive	1009	[Not Applicable]	No imaging evidence of disease	NO	rhTSH	49.7 millicuries	[Not Available]	49.7 millicuries	Patient Did Not Receive External Radiation Therapy	[Not Available]	[Not Available]
29963391-3926-4B7C-8066-185F0F2D5BFC	TCGA-ET-A4KQ	TCGA-ET-A4KQ-F71213	D87A3AA0-173B-428F-B7A2-3BC7037152D6	2015-3-23	NO	YES	NO	TUMOR FREE	Alive	955	[Not Applicable]	[Not Available]	NO	[Unknown]	[Not Available]	[Not Available]	[Not Available]	Patient Did Not Receive External Radiation Therapy	[Not Available]	[Not Available]
78d14f86-896a-4f98-9274-b2e8e387add9	TCGA-FE-A22Z	TCGA-FE-A22Z-F42084	E338B198-CDB2-4F54-94E4-9D7E261D48D9	2013-4-12	NO	NO	NO	WITH TUMOR	Alive	2243	[Not Applicable]	[Not Available]	YES	[Not Available]	[Not Available]	[Not Available]	[Not Available]	[Not Available]	[Not Available]	NO
b1d71782-2443-43f3-bd0e-8b7220515cb6	TCGA-FE-A230	TCGA-FE-A230-F42109	AFE0FD0A-D985-4503-B615-5F4A45594083	2013-7-22	NO	NO	NO	TUMOR FREE	Alive	2173	[Not Applicable]	[Not Available]	[Not Available]	[Not Available]	[Not Available]	[Not Available]	[Not Available]	[Not Available]	[Not Available]	[Not Available]
7044dee0-fd6c-4e75-b731-dc60a386a1ab	TCGA-FE-A231	TCGA-FE-A231-F42110	695AD0C5-EFB7-4BDE-88C8-6EE7A8B9549A	2013-4-11	NO	NO	NO	TUMOR FREE	Alive	961	[Not Applicable]	[Not Available]	NO	[Not Available]	[Not Available]	[Not Available]	[Not Available]	[Not Available]	[Not Available]	[Not Available]
5eb0d577-223b-4409-89d1-5c5d196affc3	TCGA-FE-A232	TCGA-FE-A232-F65720	5E39ADB3-605F-4582-B808-F6947A1C1BA8	2014-9-29	NO	YES	YES	TUMOR FREE	Alive	2424	[Not Applicable]	No imaging evidence of disease	NO	rhTSH	200	[Not Available]	200	[Not Available]	[Not Available]	[Not Available]
e70feafd-1390-4f4c-a635-da65c1a7daeb	TCGA-FE-A233	TCGA-FE-A233-F42112	47672D3C-F0DB-4F20-9960-C97A343808DE	2013-4-12	YES	NO	NO	[Not Available]	Alive	751	[Not Applicable]	[Not Available]	[Unknown]	[Not Available]	[Not Available]	[Not Available]	[Not Available]	[Not Available]	[Not Available]	[Not Available]
e4c85bdd-7b7c-414f-9503-647d9b825915	TCGA-FE-A234	TCGA-FE-A234-F42115	B0D7E9DA-3DF3-4AD6-8A83-B3F5708EFF93	2013-4-12	NO	NO	NO	WITH TUMOR	Alive	2075	[Not Applicable]	[Not Available]	NO	[Not Available]	[Not Available]	[Not Available]	[Not Available]	[Not Available]	[Not Available]	[Not Available]
c781b49e-d08f-49e6-b774-7cfe4100e92d	TCGA-FE-A235	TCGA-FE-A235-F42116	08CF8364-6DBE-47E2-B865-0CFCA167E2C1	2013-4-12	NO	YES	NO	TUMOR FREE	Alive	3571	[Not Applicable]	No imaging evidence of disease	NO	Thyroxine withdrawal	151	[Not Available]	151	[Not Available]	[Not Available]	[Not Available]
300720c8-68e5-4a3b-a873-3ad36ad0f953	TCGA-FE-A236	TCGA-FE-A236-F42117	2CE16CE8-4B0E-473A-A895-2FAB4A37E3FE	2013-4-12	YES	NO	NO	[Not Available]	Alive	2031	[Not Applicable]	[Not Available]	[Unknown]	[Not Available]	[Not Available]	[Not Available]	[Not Available]	[Not Available]	[Not Available]	[Not Available]
7d11b016-c564-4fb5-9b85-1b1a0188006f	TCGA-FE-A237	TCGA-FE-A237-F67628	B7B3940F-6DC5-4553-9568-A2B1C4C4590A	2014-11-7	NO	YES	NO	TUMOR FREE	Alive	3431	[Not Applicable]	No imaging evidence of disease	NO	Thyroxine withdrawal	156.4	[Not Available]	156.4	[Not Available]	[Not Available]	[Not Available]
dffc4f7a-c67a-4ac5-a338-717dffde686d	TCGA-FE-A238	TCGA-FE-A238-F42118	0FD55F98-1468-463C-A0B8-ACCCBB18B9F4	2013-4-12	YES	NO	NO	[Not Available]	Alive	1215	[Not Applicable]	[Not Available]	[Unknown]	[Not Available]	[Not Available]	[Not Available]	[Not Available]	[Not Available]	[Not Available]	[Not Available]
fd8c4ff3-e759-495f-96e7-1f406bb70190	TCGA-FE-A23A	TCGA-FE-A23A-F42120	D986888C-7808-472B-BEF1-B88B46959DCC	2013-4-11	NO	NO	NO	TUMOR FREE	Alive	2489	[Not Applicable]	[Not Available]	NO	[Not Available]	[Not Available]	[Not Available]	[Not Available]	[Not Available]	[Not Available]	[Not Available]
10BDAFBB-831D-48B5-B9A3-AD374FC50235	TCGA-FE-A3PA	TCGA-FE-A3PA-F42069	453D3826-B2DC-4123-94F4-B044579CC66C	2013-4-10	NO	YES	NO	TUMOR FREE	Alive	3235	[Not Applicable]	Persistent distant metastases	NO	Thyroxine withdrawal	217	217	434	Patient Did Not Receive External Radiation Therapy	[Not Available]	[Not Available]
05A8268A-6B33-429B-8638-8C9BB366EF28	TCGA-FE-A3PB	TCGA-FE-A3PB-F42068	B63C478D-823C-4559-85FA-13CEEB4AA466	2013-4-10	YES	YES	NO	TUMOR FREE	Alive	2590	[Not Applicable]	No imaging evidence of disease	[Unknown]	Thyroxine withdrawal	126	[Not Available]	[Not Available]	Patient Did Not Receive External Radiation Therapy	[Not Available]	[Not Available]
A86AC3B5-B5E9-4420-8DE0-A358FCAD85B6	TCGA-FE-A3PC	TCGA-FE-A3PC-F42077	C61CB0E7-DC91-4862-8890-2632F9BF2B11	2013-4-10	NO	YES	NO	TUMOR FREE	Alive	2606	[Not Applicable]	No imaging evidence of disease	NO	Thyroxine withdrawal	152	[Not Available]	[Not Available]	Patient Did Not Receive External Radiation Therapy	[Not Available]	[Not Available]
39D90499-8549-4DA5-B391-C421F18FACF1	TCGA-FE-A3PD	TCGA-FE-A3PD-F42081	71B3D792-A976-4D9E-8474-67EAC3A4C910	2013-4-10	NO	YES	NO	TUMOR FREE	Alive	2396	[Not Applicable]	No imaging evidence of disease	NO	rhTSH	150	[Not Available]	[Not Available]	Patient Did Not Receive External Radiation Therapy	[Not Available]	[Not Available]
785803BB-42A8-4AFB-B7B4-58C114894408	TCGA-FK-A3S3	TCGA-FK-A3S3-F65401	94ED40AA-1D77-4666-AF60-9886B410CC8C	2014-9-23	NO	YES	NO	TUMOR FREE	Alive	2162	[Not Applicable]	Persistent locoregional disease	NO	Thyroxine withdrawal	104.6 millicuries	197.8 millicuries	302.4	Patient Did Not Receive External Radiation Therapy	[Not Available]	[Not Available]
8950691C-600F-4A90-ADF6-42A8F129AA3E	TCGA-FK-A3SB	TCGA-FK-A3SB-F65403	C8ACD9A1-FDDB-4D9B-AC7F-41E9992DD3FE	2014-9-23	YES	NO	NO	TUMOR FREE	Alive	125	[Not Applicable]	No imaging evidence of disease	NO	Patient did not receive I-131 treatment	[Not Available]	[Not Available]	[Not Available]	Patient Did Not Receive External Radiation Therapy	[Not Available]	[Not Available]
63B01B43-A68A-4046-89B0-736BA4D08504	TCGA-FK-A3SD	TCGA-FK-A3SD-F65404	53FCB3F5-F995-4F6C-9780-590C23CB475E	2014-9-23	YES	NO	NO	TUMOR FREE	Alive	32	[Not Applicable]	No imaging evidence of disease	NO	Patient did not receive I-131 treatment	[Not Available]	[Not Available]	[Not Available]	Patient Did Not Receive External Radiation Therapy	[Not Available]	[Not Available]
AFB00CD4-E5DA-4251-86FB-532C3F65324C	TCGA-FK-A3SE	TCGA-FK-A3SE-F65405	81E164EF-67BF-461F-A05E-8BBF74977C15	2014-9-23	YES	YES	NO	TUMOR FREE	Alive	404	[Not Applicable]	No imaging evidence of disease	NO	Thyroxine withdrawal	75.5 millicures	[Not Available]	75.5 millicures	Patient Did Not Receive External Radiation Therapy	[Not Available]	[Not Available]
8446BCBA-0DCD-42EB-96A1-00F5470C9F65	TCGA-FK-A3SG	TCGA-FK-A3SG-F65406	DD253DBB-53A6-4AB5-B46A-BF39B6B62FAA	2014-9-23	YES	[Unknown]	[Unknown]	[Unknown]	Alive	28	[Not Applicable]	[Unknown]	[Unknown]	[Unknown]	[Not Available]	[Not Available]	[Not Available]	[Unknown]	[Not Available]	[Not Available]
E48A8FA7-4E2B-44A0-95F5-E2925C60BAD3	TCGA-FK-A3SH	TCGA-FK-A3SH-F65407	05CE1D43-C6E1-406E-B0DC-ABB52819459B	2014-9-23	YES	YES	NO	TUMOR FREE	Alive	1463	[Not Applicable]	Persistent distant metastases	NO	Thyroxine withdrawal	104.5 mCi	[Not Available]	104.5 mCi	Patient Did Not Receive External Radiation Therapy	[Not Available]	[Not Available]
7CEC93DA-42C9-495D-8110-9FB43763041B	TCGA-FK-A4UB	TCGA-FK-A4UB-F65408	FD5B06B2-15AC-4727-A35A-90E0B0094D1E	2014-9-23	NO	YES	NO	TUMOR FREE	Alive	3531	[Not Applicable]	No imaging evidence of disease	NO	Thyroxine withdrawal	105 mCi	[Not Available]	105 mCi	Patient Did Not Receive External Radiation Therapy	[Not Available]	[Not Available]
C6F08366-F30D-45BD-B949-B59D2493995D	TCGA-FY-A3BL	TCGA-FY-A3BL-F58952	CDF3A721-6E50-4186-A927-6A32447CB269	2014-4-29	NO	NO	NO	TUMOR FREE	Alive	621	[Not Applicable]	No imaging evidence of disease	NO	Patient did not receive I-131 treatment	[Not Available]	[Not Available]	[Not Available]	Patient Did Not Receive External Radiation Therapy	[Not Available]	[Not Available]
CD1656D8-55A5-4248-B81D-FED9D5992CBE	TCGA-FY-A3I4	TCGA-FY-A3I4-F46705	D2CA8D86-15FC-4840-BF14-DAEE6E3F902B	2013-8-14	NO	YES	NO	TUMOR FREE	Alive	542	[Not Applicable]	No imaging evidence of disease	NO	rhTSH	72.5 mCi	[Not Available]	72.5 mCi	Patient Did Not Receive External Radiation Therapy	[Not Available]	NO
52203FF5-57B2-4D56-8935-2FF1EB61D7B8	TCGA-FY-A3I5	TCGA-FY-A3I5-F65843	23434C7A-2AC4-47E7-8F75-4E196CFB7E1E	2014-9-30	YES	[Unknown]	[Unknown]	TUMOR FREE	Alive	238	[Not Applicable]	No imaging evidence of disease	NO	[Unknown]	[Not Available]	[Not Available]	[Not Available]	[Unknown]	[Not Available]	[Not Available]
F7F6E9F4-1AA8-48A0-BEA9-EFAA9379F6F6	TCGA-FY-A3NM	TCGA-FY-A3NM-F66155	5AA29E90-08F1-4A8D-BB85-5E959D03B26A	2014-10-3	NO	[Unknown]	[Unknown]	TUMOR FREE	Alive	885	[Not Applicable]	No imaging evidence of disease	NO	[Not Available]	[Not Available]	[Not Available]	[Not Available]	[Not Available]	[Not Available]	[Not Available]
029DA211-9B52-45AD-B0DC-2322DA783C9C	TCGA-FY-A3NP	TCGA-FY-A3NP-F42788	BCEC2D74-C486-4A2A-A966-9EBAD2EC76D5	2013-4-30	NO	YES	NO	TUMOR FREE	Alive	491	[Not Applicable]	No imaging evidence of disease	NO	rhTSH	121.9 mCi	[Not Available]	121.9 mCi	Patient Did Not Receive External Radiation Therapy	[Not Available]	[Not Available]
4D1AEC67-C345-4721-8EE8-356B0DFF009B	TCGA-FY-A3ON	TCGA-FY-A3ON-F58949	6D897693-704D-45C1-9365-7ECD5CE25349	2014-4-29	NO	YES	YES	TUMOR FREE	Alive	595	[Not Applicable]	No imaging evidence of disease	NO	rhTSH	100.9 mCi	[Not Available]	100.9 mCi	Patient Did Not Receive External Radiation Therapy	[Not Available]	[Not Available]
905469D2-4C97-4293-A20C-1B1F0462A25D	TCGA-FY-A3R6	TCGA-FY-A3R6-F66156	BC724E47-DFA6-446C-B6B8-AFDFB60E4638	2014-10-3	NO	YES	NO	TUMOR FREE	Alive	423	[Not Applicable]	No imaging evidence of disease	NO	[Unknown]	[Not Available]	[Not Available]	[Not Available]	[Unknown]	[Not Available]	[Not Available]
B983A678-B0AE-42C2-8F37-D6ECAF07413B	TCGA-FY-A3R7	TCGA-FY-A3R7-F66157	15D3CBEA-97C6-4BA3-86AC-085EA7538669	2014-10-3	NO	[Unknown]	[Unknown]	TUMOR FREE	Alive	495	[Not Applicable]	No imaging evidence of disease	NO	[Not Available]	[Not Available]	[Not Available]	[Not Available]	[Not Available]	[Not Available]	[Not Available]
C77976B6-35EA-4623-A92A-6D9440A978E6	TCGA-FY-A3R8	TCGA-FY-A3R8-F64059	6BDA9D03-0C73-4D21-B88E-8C54F922A9E2	2014-8-25	NO	YES	YES	TUMOR FREE	Alive	477	[Not Applicable]	No imaging evidence of disease	NO	rhTSH	113.9	[Not Available]	113.9	Patient Did Not Receive External Radiation Therapy	[Not Available]	[Not Available]
D92902FF-8023-411C-A7CA-1AFCBB64937E	TCGA-FY-A3R9	TCGA-FY-A3R9-F42782	89BD22B3-2086-4BA8-9250-B339D0F3B308	2013-4-30	NO	NO	YES	TUMOR FREE	Alive	504	[Not Applicable]	No imaging evidence of disease	NO	Patient did not receive I-131 treatment	[Not Available]	[Not Available]	[Not Available]	Patient Did Not Receive External Radiation Therapy	[Not Available]	[Not Available]
58FF4366-20A3-40A2-A87A-551E17CDB5D3	TCGA-FY-A3RA	TCGA-FY-A3RA-F42793	3409FF4D-D7C3-4840-B05D-D638E8933E01	2013-4-30	NO	YES	NO	TUMOR FREE	Alive	550	[Not Applicable]	No imaging evidence of disease	NO	rhTSH	101.4 mCi	[Not Available]	101.4 mCi	Patient Did Not Receive External Radiation Therapy	[Not Available]	[Not Available]
53BA15C0-780E-4153-A612-046F1B24B4B3	TCGA-FY-A3TY	TCGA-FY-A3TY-F66158	1F384966-F036-4B12-ADE8-48722C31D7A3	2014-10-3	NO	[Unknown]	[Unknown]	TUMOR FREE	Alive	709	[Not Applicable]	No imaging evidence of disease	NO	[Not Available]	[Not Available]	[Not Available]	[Not Available]	[Not Available]	[Not Available]	[Not Available]
7EF22138-AC76-4846-B3BB-DDF1EFB96531	TCGA-FY-A3W9	TCGA-FY-A3W9-F58943	57C198E8-1FAE-466F-B887-49E246D33461	2014-4-29	NO	YES	YES	TUMOR FREE	Alive	658	[Not Applicable]	No imaging evidence of disease	NO	rhTSH	158 mCi	[Not Available]	158 mCi	Patient Did Not Receive External Radiation Therapy	[Not Available]	[Not Available]
59221E3A-2927-40BF-A38D-4A5843EA179B	TCGA-FY-A3WA	TCGA-FY-A3WA-F47704	9B1F6DC6-4BA7-4252-848D-00A7BF182782	2013-8-28	NO	NO	NO	TUMOR FREE	Alive	519	[Not Applicable]	No imaging evidence of disease	NO	Patient did not receive I-131 treatment	[Not Available]	[Not Available]	[Not Available]	Patient Did Not Receive External Radiation Therapy	[Not Available]	[Not Available]
D2CC4D31-38FA-4232-895E-767260F607E9	TCGA-FY-A3YR	TCGA-FY-A3YR-F57850	CF99B3F7-B077-473E-B3BB-8CEF6FD2C7FE	2014-3-27	NO	YES	YES	TUMOR FREE	Alive	528	[Not Applicable]	No imaging evidence of disease	NO	rhTSH	151.2	[Not Available]	151.2	Patient Did Not Receive External Radiation Therapy	[Not Available]	[Not Available]
8A8E05AA-F13A-4142-A335-7AAFBEE7B664	TCGA-FY-A40K	TCGA-FY-A40K-F64053	0088FDF6-9D37-42B4-AF18-84DD4CB1FE9C	2014-8-25	NO	YES	YES	TUMOR FREE	Alive	461	[Not Applicable]	No imaging evidence of disease	NO	rhTSH	75.2	[Not Available]	75.2	Patient Did Not Receive External Radiation Therapy	[Not Available]	[Not Available]
3FC062BC-1B0B-4C8F-B79C-770BCAA1EC6E	TCGA-FY-A40L	TCGA-FY-A40L-F64056	7D3FAA4E-8BE3-4756-B201-A2E16570E6DE	2014-8-25	NO	YES	YES	TUMOR FREE	Alive	726	[Not Applicable]	No imaging evidence of disease	NO	rhTSH	147.6	[Not Available]	147.6	Patient Did Not Receive External Radiation Therapy	[Not Available]	[Not Available]
744DF1F5-A7D5-4675-92CE-6E4713F0D541	TCGA-FY-A40M	TCGA-FY-A40M-F60057	909F6C46-F4B1-4749-B725-779E2C1C4EF0	2014-5-29	NO	YES	YES	TUMOR FREE	Alive	684	[Not Applicable]	No imaging evidence of disease	NO	rhTSH	50.8	[Not Available]	50.8	Patient Did Not Receive External Radiation Therapy	[Not Available]	[Not Available]
44C2DA7C-6975-4D09-B65C-4B30AFD019BB	TCGA-FY-A40N	TCGA-FY-A40N-F60055	7695B454-F270-4ACA-AF7A-09C2D490CE91	2014-5-29	NO	NO	YES	TUMOR FREE	Alive	579	[Not Applicable]	No imaging evidence of disease	NO	Patient did not receive I-131 treatment	[Not Available]	[Not Available]	[Not Available]	Patient Did Not Receive External Radiation Therapy	[Not Available]	[Not Available]
6B529FB3-0B1B-4D3B-9309-BFCB063DBB71	TCGA-FY-A4B0	TCGA-FY-A4B0-F58946	74E19077-692E-42E4-91A9-DFB0E567375F	2014-4-29	NO	YES	YES	TUMOR FREE	Alive	420	[Not Applicable]	No imaging evidence of disease	NO	rhTSH	98.7 mCi	[Not Available]	98.7 mCi	Patient Did Not Receive External Radiation Therapy	[Not Available]	[Not Available]
00B62DF6-1189-4E38-8601-70416E05550D	TCGA-FY-A4B3	TCGA-FY-A4B3-F65842	FB562D37-498D-414D-A60E-443EDDFD3603	2014-9-30	NO	[Unknown]	[Unknown]	[Unknown]	Alive	427	[Not Applicable]	No imaging evidence of disease	NO	Patient did not receive I-131 treatment	[Not Available]	[Not Available]	[Not Available]	Patient Did Not Receive External Radiation Therapy	[Not Available]	[Not Available]
5C118E15-1E48-42A6-8D29-179E6E71A26C	TCGA-FY-A4B4	TCGA-FY-A4B4-F60052	18C2BAEE-3979-4CBC-A394-BB27B3F43733	2014-5-29	NO	YES	YES	TUMOR FREE	Alive	657	[Not Applicable]	No imaging evidence of disease	NO	rhTSH	54.4	[Not Available]	54.4	Patient Did Not Receive External Radiation Therapy	[Not Available]	[Not Available]
e61fb24b-613a-4b6d-bb2b-00ccedbd3dbc	TCGA-H2-A26U	TCGA-H2-A26U-F39630	E2078C0D-383B-4BEB-BD7E-BAD7E59F976D	2013-1-28	NO	YES	NO	TUMOR FREE	Alive	517	[Not Applicable]	[Not Available]	NO	[Not Available]	[Not Available]	[Not Available]	[Not Available]	[Not Available]	[Not Available]	[Not Available]
25D8A79E-15FD-4C8A-A7F6-05D78973B757	TCGA-H2-A2K9	TCGA-H2-A2K9-F41800	FDB15A95-88F4-49B7-A498-4AB0CCD422B7	2013-3-28	NO	YES	NO	TUMOR FREE	Alive	659	[Not Applicable]	[Not Available]	NO	[Not Available]	[Not Available]	[Not Available]	[Not Available]	[Not Available]	[Not Available]	[Not Available]
0314B145-2F3A-4A90-A580-375B5F0A63A4	TCGA-H2-A3RH	TCGA-H2-A3RH-F38752	95042564-D229-4102-8B22-4A7AD26B5795	2012-12-21	NO	YES	NO	TUMOR FREE	Alive	379	[Not Applicable]	No imaging evidence of disease	NO	rhTSH	107 mCi	[Not Available]	107 mCi	Patient Did Not Receive External Radiation Therapy	[Not Available]	[Not Available]
BF193C4F-FBAC-41BC-B1AF-19B6CE856F0F	TCGA-H2-A3RI	TCGA-H2-A3RI-F38856	767CA591-42C6-4D18-9475-939D777316C3	2012-12-28	NO	YES	NO	[Unknown]	Alive	335	[Not Applicable]	[Unknown]	YES	Thyroxine withdrawal	110.9 mCi	[Not Available]	110.9 mCI	Patient Did Not Receive External Radiation Therapy	[Not Available]	[Not Available]
80AEB61D-21CF-4804-90EA-5D22EB06E299	TCGA-H2-A421	TCGA-H2-A421-F45498	2E6AB4AD-1071-40C2-BC5D-5E5A76C53526	2013-7-16	NO	YES	NO	TUMOR FREE	Alive	349	[Not Applicable]	[Unknown]	NO	[Not Available]	[Not Available]	[Not Available]	[Not Available]	[Not Available]	[Not Available]	[Not Available]
80AEB61D-21CF-4804-90EA-5D22EB06E299	TCGA-H2-A421	TCGA-H2-A421-F57488	113C8F60-984F-4B76-A95B-B2994F5C813E	2014-3-12	NO	YES	NO	TUMOR FREE	Alive	610	[Not Applicable]	[Unknown]	NO	[Not Available]	[Not Available]	[Not Available]	[Not Available]	[Not Available]	[Not Available]	[Not Available]
8ED1B900-A8A8-4164-B96B-F060F15D7075	TCGA-H2-A422	TCGA-H2-A422-F45525	D7FB361A-61EB-48C7-AC0F-23663891292E	2013-7-16	NO	YES	NO	TUMOR FREE	Alive	371	[Not Applicable]	[Unknown]	NO	[Not Available]	[Not Available]	[Not Available]	[Not Available]	[Not Available]	[Not Available]	[Not Available]
8ED1B900-A8A8-4164-B96B-F060F15D7075	TCGA-H2-A422	TCGA-H2-A422-F57487	69448263-EF89-4AE2-9EF5-F91DAC3905D1	2014-3-12	NO	YES	NO	TUMOR FREE	Alive	566	[Not Applicable]	[Unknown]	NO	[Not Available]	[Not Available]	[Not Available]	[Not Available]	[Not Available]	[Not Available]	[Not Available]
3A7C35E0-9ED1-4098-8585-52F5991B2534	TCGA-IM-A3EB	TCGA-IM-A3EB-F39188	8ABDCFB0-BB06-4664-ABD2-644D88C2684C	2013-1-15	NO	YES	NO	TUMOR FREE	Alive	1488	[Not Applicable]	No imaging evidence of disease	NO	rhTSH	154 mCi	[Not Available]	154 mCi	[Not Available]	[Not Available]	[Not Available]
D2A8035C-A8D3-4038-8A9D-854F2208BC45	TCGA-IM-A3ED	TCGA-IM-A3ED-F39013	73101BD2-31CE-4A33-B87A-4C9C2730F6A8	2013-1-8	NO	NO	YES	TUMOR FREE	Alive	1442	[Not Applicable]	No imaging evidence of disease	NO	[Not Available]	[Not Available]	[Not Available]	[Not Available]	[Not Available]	[Not Available]	[Not Available]
8392EDEA-82B3-4610-87A0-F545F673E922	TCGA-IM-A3U2	TCGA-IM-A3U2-F40931	CE3784EF-3CA5-4AB5-BEA9-33ABE04EACBA	2013-3-6	NO	NO	NO	TUMOR FREE	Alive	190	[Not Applicable]	[Not Evaluated]	NO	Patient did not receive I-131 treatment	[Not Available]	[Not Available]	[Not Available]	Patient Did Not Receive External Radiation Therapy	[Not Available]	[Not Available]
8392EDEA-82B3-4610-87A0-F545F673E922	TCGA-IM-A3U2	TCGA-IM-A3U2-F71736	80271472-43E5-453D-8252-ADC909AAD94C	2015-3-30	YES	[Unknown]	[Unknown]	[Unknown]	Alive	190	[Not Applicable]	[Not Available]	[Unknown]	[Not Available]	[Not Available]	[Not Available]	[Not Available]	[Not Available]	[Not Available]	[Not Available]
DD1058C5-DA32-4F60-9275-5E1A8049D9C5	TCGA-IM-A3U3	TCGA-IM-A3U3-F40932	9F7A0A8A-5945-49F9-BC77-E94CDDDBBB45	2013-3-6	NO	YES	NO	TUMOR FREE	Alive	514	[Not Applicable]	No imaging evidence of disease	NO	rhTSH	[Not Available]	[Not Available]	[Not Available]	Patient Did Not Receive External Radiation Therapy	[Not Available]	[Not Available]
541406FA-4443-4094-A303-43913D96F016	TCGA-IM-A41Y	TCGA-IM-A41Y-F57934	49E83E14-1BD6-44AD-B52C-C94105911EE2	2014-3-28	NO	NO	YES	TUMOR FREE	Alive	664	[Not Applicable]	[Not Available]	NO	[Not Available]	[Not Available]	[Not Available]	[Not Available]	[Not Available]	[Not Available]	[Not Available]
9348C35A-58BA-4DB5-BC4A-E9FC8E07CDF3	TCGA-IM-A41Z	TCGA-IM-A41Z-F71155	E5F3872B-4647-4B13-8FA5-F6647851603F	2015-3-18	NO	YES	YES	TUMOR FREE	Alive	946	[Not Applicable]	No imaging evidence of disease	NO	rhTSH	102.6	[Not Available]	[Not Available]	Patient Did Not Receive External Radiation Therapy	[Not Available]	NO
E28E35B1-EB58-45BB-B19A-958187227500	TCGA-IM-A420	TCGA-IM-A420-F57929	D12716D3-D46C-40BA-AB7E-AAEDBDD4C184	2014-3-28	NO	NO	YES	TUMOR FREE	Alive	250	[Not Applicable]	No imaging evidence of disease	NO	Patient did not receive I-131 treatment	[Not Available]	[Not Available]	[Not Available]	Patient Did Not Receive External Radiation Therapy	[Not Available]	[Not Available]
38D03E42-DB98-43BC-BB3D-2580CF55A681	TCGA-IM-A4EB	TCGA-IM-A4EB-F70677	F8E99BBA-2FCA-4E64-8D32-EBF0FC9182E4	2015-3-14	NO	YES	NO	TUMOR FREE	Alive	780	[Not Applicable]	No imaging evidence of disease	NO	rhTSH	149.8 mCi	[Not Available]	[Not Available]	[Not Available]	[Not Available]	[Not Available]
430AD51D-F68C-40B2-BFA2-9DA68370B7FA	TCGA-J8-A3NZ	TCGA-J8-A3NZ-F41855	ECA06DCC-2A60-4AE7-838A-A9F90B1387CD	2013-4-2	NO	YES	NO	TUMOR FREE	Alive	524	[Not Applicable]	No imaging evidence of disease	NO	Thyroxine withdrawal	98.1 millicuries	[Not Available]	98.1	Patient Did Not Receive External Radiation Therapy	[Not Available]	[Not Available]
5832C002-E5A4-45BC-B8F9-DBB841FD22F3	TCGA-J8-A3O0	TCGA-J8-A3O0-F41856	06B9EE0F-FADE-4AF5-97D8-84A40277B29A	2013-4-2	NO	NO	NO	TUMOR FREE	Alive	1313	[Not Applicable]	[Not Evaluated]	NO	Patient did not receive I-131 treatment	[Not Available]	[Not Available]	[Not Available]	Patient Did Not Receive External Radiation Therapy	[Not Available]	[Not Available]
FB14BD0D-B356-42A4-A0E9-2FCDADA8F76B	TCGA-J8-A3O1	TCGA-J8-A3O1-F41687	FFC4E7D3-7784-474B-BAA6-88FC3BDB99BA	2013-3-25	NO	YES	NO	TUMOR FREE	Alive	827	[Not Applicable]	No imaging evidence of disease	NO	Thyroxine withdrawal	152 mCi	[Not Available]	152 mCi	Patient Did Not Receive External Radiation Therapy	[Not Available]	[Not Available]
039BFC94-FADD-440A-AADE-A1595128583E	TCGA-J8-A3O2	TCGA-J8-A3O2-F41686	6BD5C097-D603-42AE-8415-A7E3B29333B0	2013-3-25	NO	YES	NO	TUMOR FREE	Alive	342	[Not Applicable]	No imaging evidence of disease	NO	Thyroxine withdrawal	151 mCi	[Not Available]	151 mCi	Patient Did Not Receive External Radiation Therapy	[Not Available]	[Not Available]
8E274B77-C05E-4A8C-A106-C552DF1F2D11	TCGA-KS-A41F	TCGA-KS-A41F-F59483	9C5F0BC5-F624-4CA5-928E-2DDEBA545B76	2014-5-13	NO	YES	YES	TUMOR FREE	Alive	4367	[Not Applicable]	No imaging evidence of disease	NO	[Unknown]	119 mCi	[Not Available]	119 mCi	Patient Did Not Receive External Radiation Therapy	[Not Available]	[Not Available]
4BD61E82-5168-4222-A8C8-5124AB8FDD44	TCGA-KS-A41L	TCGA-KS-A41L-F59485	C050E8C0-2EA0-4CDE-95E4-2829F55F0EEE	2014-5-13	NO	YES	YES	TUMOR FREE	Alive	3463	[Not Applicable]	No imaging evidence of disease	NO	[Unknown]	30 mCi	[Not Available]	30 mCi	[Not Available]	[Not Available]	[Not Available]
6FF5C8BD-9929-43EE-B53C-3C7C0B23F97B	TCGA-KS-A4I1	TCGA-KS-A4I1-F59487	8E2AA674-13D6-45ED-958D-20A6EA521985	2014-5-13	NO	YES	YES	TUMOR FREE	Alive	812	[Not Applicable]	No imaging evidence of disease	NO	[Not Available]	150 mCi	[Not Available]	150 mCi	Patient Did Not Receive External Radiation Therapy	[Not Available]	[Not Available]
F9DB9757-04D8-40BD-A58D-605F4255B0E6	TCGA-KS-A4I3	TCGA-KS-A4I3-F59489	7BF05659-A9ED-43C3-8ABD-DF55237F850C	2014-5-13	NO	YES	YES	TUMOR FREE	Alive	600	[Not Applicable]	No imaging evidence of disease	NO	Thyroxine withdrawal	150 mCi	[Not Available]	150 mCi	Patient Did Not Receive External Radiation Therapy	[Not Available]	[Not Available]
F9DB9757-04D8-40BD-A58D-605F4255B0E6	TCGA-KS-A4I3	TCGA-KS-A4I3-F71443	2FDD751F-8063-4089-AA47-FAD9A0A0E2EE	2015-3-25	NO	YES	YES	TUMOR FREE	Alive	1329	[Not Applicable]	No imaging evidence of disease	NO	Thyroxine withdrawal	155mi	[Not Available]	155mi	Patient Did Not Receive External Radiation Therapy	[Not Available]	[Not Available]
E94DFD42-4FE4-48E9-AA62-422AE071413F	TCGA-KS-A4I5	TCGA-KS-A4I5-F59490	3D411353-0F3A-413B-8C53-6CE7D2A54D45	2014-5-13	NO	YES	YES	TUMOR FREE	Alive	567	[Not Applicable]	No imaging evidence of disease	NO	[Unknown]	156 mCi	[Not Available]	156 mCi	Patient Did Not Receive External Radiation Therapy	[Not Available]	[Not Available]
E0174496-D774-4417-81D1-CB16771760AD	TCGA-KS-A4I7	TCGA-KS-A4I7-F59492	F3A37DEA-7AEB-4394-A25F-9157F3169910	2014-5-13	NO	YES	YES	TUMOR FREE	Alive	987	[Not Applicable]	No imaging evidence of disease	NO	Thyroxine withdrawal	30 mCi	[Not Available]	30 mCi	Patient Did Not Receive External Radiation Therapy	[Not Available]	[Not Available]
52BC133B-8A10-4C9B-ADC3-22910A191E6B	TCGA-KS-A4I9	TCGA-KS-A4I9-F59494	64A98C10-0941-4B90-8486-1B4FEF46403E	2014-5-13	NO	YES	YES	TUMOR FREE	Alive	2658	[Not Applicable]	No imaging evidence of disease	NO	[Unknown]	30 mCi	[Not Available]	30 mCi	Patient Did Not Receive External Radiation Therapy	[Not Available]	[Not Available]
D3D9CCDD-4789-43B0-8E73-B2C42CB7D83D	TCGA-KS-A4IB	TCGA-KS-A4IB-F59495	BB86BD39-8FA5-4F3E-AAF4-BE7F3B1D3168	2014-5-13	NO	YES	YES	TUMOR FREE	Alive	2577	[Not Applicable]	No imaging evidence of disease	NO	[Unknown]	30 mCi	[Not Available]	30 mCi	Patient Did Not Receive External Radiation Therapy	[Not Available]	[Not Available]
4D30606F-3AB6-4EF0-9991-8897CDB9960B	TCGA-KS-A4IC	TCGA-KS-A4IC-F59496	C6D78491-B50C-4378-B740-B5536E6A0E7D	2014-5-13	NO	YES	YES	TUMOR FREE	Alive	1073	[Not Applicable]	No imaging evidence of disease	NO	[Unknown]	50 mCi	[Not Available]	50 mCi	Patient Did Not Receive External Radiation Therapy	[Not Available]	[Not Available]
899ED323-4FD1-4D8D-9C2F-C63D9B44E875	TCGA-KS-A4ID	TCGA-KS-A4ID-F59510	9C4D0461-74BC-44BB-9E6C-0AE571F2196C	2014-5-14	NO	NO	YES	TUMOR FREE	Alive	1011	[Not Applicable]	No imaging evidence of disease	NO	Patient did not receive I-131 treatment	[Not Available]	[Not Available]	[Not Available]	Patient Did Not Receive External Radiation Therapy	[Not Available]	[Not Available]
9C6C44B3-A2CA-456E-A8D1-D375309C1751	TCGA-L6-A4EP	TCGA-L6-A4EP-F55636	A686F6C0-63BA-4992-ABC8-BB0278769895	2014-1-24	NO	YES	NO	TUMOR FREE	Alive	1016	[Not Applicable]	No imaging evidence of disease	NO	rhTSH	30 mci	[Not Available]	30 mci	[Not Available]	[Not Available]	[Not Available]
D684399E-46C4-4BAD-92E9-3DE17C9F9A5F	TCGA-L6-A4EQ	TCGA-L6-A4EQ-F55643	3635ECA9-61FD-45A0-A9F3-12EA5411E1F2	2014-1-24	NO	YES	NO	TUMOR FREE	Alive	1228	[Not Applicable]	No imaging evidence of disease	NO	Thyroxine withdrawal	109 mci	[Not Available]	109 mci	[Not Available]	[Not Available]	[Not Available]
E1FF7694-64E1-47ED-B0D8-34ACFB4FFEF1	TCGA-L6-A4ET	TCGA-L6-A4ET-F55644	D21B7130-3F23-4B6C-913A-3F0050D39D25	2014-1-24	NO	YES	NO	TUMOR FREE	Alive	664	[Not Applicable]	No imaging evidence of disease	NO	Thyroxine withdrawal	156.5 mci	[Not Available]	156.5 mci	[Not Available]	[Not Available]	[Not Available]
B555B7A4-6324-4D3E-9EED-B140AF6C768A	TCGA-L6-A4EU	TCGA-L6-A4EU-F55646	E330BCB6-746D-4CCA-86FE-4D0B6BACDB16	2014-1-24	NO	YES	NO	TUMOR FREE	Alive	289	[Not Applicable]	No imaging evidence of disease	NO	Thyroxine withdrawal	104.1 mci	[Not Available]	104.1 mci	[Not Available]	[Not Available]	[Not Available]
DD478399-D2EC-4AE4-A82A-B0258D24D088	TCGA-MK-A4N6	TCGA-MK-A4N6-F57284	EFCB8C8B-DE80-4AD4-9D6D-AD14F57D9F27	2014-3-7	NO	YES	YES	TUMOR FREE	Alive	1098	[Not Applicable]	No imaging evidence of disease	NO	[Unknown]	144 mCi	[Not Available]	[Not Available]	[Not Available]	[Not Available]	[Not Available]
F0BC4F65-211B-4AE1-8E68-AAEF3F3C6DB8	TCGA-MK-A4N7	TCGA-MK-A4N7-F57274	A54F697B-2BE9-4A32-8E2D-8B6700BAB42F	2014-3-7	NO	YES	YES	[Unknown]	Alive	987	[Not Applicable]	No imaging evidence of disease	NO	Thyroxine withdrawal	100mCi	[Not Available]	[Not Available]	[Not Available]	[Not Available]	[Not Available]
25184E51-1464-438A-80FF-CFC9A443CD36	TCGA-MK-A4N9	TCGA-MK-A4N9-F57313	7C0FB048-DDDE-4018-9777-B4377A303D1A	2014-3-10	NO	YES	YES	TUMOR FREE	Alive	919	[Not Applicable]	No imaging evidence of disease	NO	Thyroxine withdrawal	123.3 mCi	[Not Available]	[Not Available]	Patient Did Not Receive External Radiation Therapy	[Not Available]	[Not Available]
227DAC7D-6BC3-4D8B-AC9C-EA4CAB9A602C	TCGA-MK-A84Z	TCGA-MK-A84Z-F69474	69D19D49-7D63-4B96-85AC-3181C2523F9E	2015-1-9	NO	YES	NO	TUMOR FREE	Alive	728	[Not Applicable]	[Not Available]	NO	[Unknown]	[Not Available]	[Not Available]	98.1	[Not Available]	[Not Available]	[Not Available]
C35E4390-2809-4D88-86F3-208DE05B338A	TCGA-QD-A8IV	TCGA-QD-A8IV-F67053	B20ED3CB-E09D-4CEF-9807-C4F78A8FFD75	2014-10-30	NO	YES	NO	TUMOR FREE	Alive	392	[Not Applicable]	Persistent locoregional disease	NO	[Unknown]	5.52	124.3	129.3	Patient Did Not Receive External Radiation Therapy	[Not Available]	[Not Available]
