# Supplementary material for: Potential diagnostic of lymph node metastasis and prognostic values of TM4SFs in papillary thyroid carcinoma patients
Source: Front Cell Dev Biol. 2022 Dec 8;10:1001954. doi: 10.3389/fcell.2022.1001954 (PMC9773885; doi:10.3389/fcell.2022.1001954)
Supplement: Supplementary file 4 [file DataSheet1.ZIP › pub1/data/TCGA/Backup_Files/TCGA-THCA/4eb4870b-e8b3-43c8-ab40-47ce19683667.BCR Biotab]

bcr_patient_uuid	bcr_patient_barcode	bcr_radiation_barcode	bcr_radiation_uuid	form_completion_date	radiation_therapy_type	radiation_therapy_site	radiation_total_dose	radiation_adjuvant_units	radiation_adjuvant_fractions_total	radiation_therapy_started_days_to	radiation_therapy_ongoing_indicator	radiation_therapy_ended_days_to	treatment_best_response	course_number	radiation_type_other	therapy_regimen	therapy_regimen_other
bcr_patient_uuid	bcr_patient_barcode	bcr_radiation_barcode	bcr_radiation_uuid	form_completion_date	radiation_type	anatomic_treatment_site	radiation_dosage	units	numfractions	days_to_radiation_therapy_start	radiation_treatment_ongoing	days_to_radiation_therapy_end	measure_of_response	course_number	radiation_type_notes	regimen_indication	regimen_indication_notes
CDE_ID:	CDE_ID:2003301	CDE_ID:	CDE_ID:	CDE_ID:	CDE_ID:2842944	CDE_ID:2793522	CDE_ID:2721441	CDE_ID:61446	CDE_ID:61465	CDE_ID:3008313	CDE_ID:2842745	CDE_ID:3008333	CDE_ID:2857291	CDE_ID:2732184	CDE_ID:2195477	CDE_ID:2793511	CDE_ID:2793516
acb3b9db-16e9-40f5-87a9-9df9d4ceee54	TCGA-BJ-A18Y	TCGA-BJ-A18Y-R41159	D8D4F07B-9B20-46FE-A3BC-26CDE7172AC0	2013-3-12	Systemic	[Unknown]	49.3	[Not Available]	[Not Available]	113	NO	113	Complete Response	[Not Available]	[Not Applicable]	[Not Available]	[Not Available]
0d497faf-2c1c-4173-a5fe-770cca73323c	TCGA-BJ-A18Z	TCGA-BJ-A18Z-R56561	6DC4430D-8AEE-440D-8E8A-6BA596D003B2	2014-2-13	Systemic	Primary Tumor Field	[Not Available]	[Not Available]	[Not Available]	58	NO	58	Complete Response	[Not Available]	[Not Applicable]	[Not Available]	[Not Available]
04fff86a-b6f5-4900-9e37-c1f0b881b160	TCGA-BJ-A190	TCGA-BJ-A190-R41310	FCC5E46D-2F73-4ECB-9DBA-2595EE16F3E6	2013-3-14	Systemic	[Unknown]	[Not Available]	[Not Available]	[Not Available]	85	NO	85	Complete Response	[Not Available]	[Not Applicable]	[Not Available]	[Not Available]
2501ee46-8d38-448b-8765-e9c9706cbbe8	TCGA-BJ-A191	TCGA-BJ-A191-R41508	6C065D3A-DB37-46BE-9030-694D189B37B8	2013-3-20	Systemic	[Unknown]	33	[Not Available]	[Not Available]	65	NO	65	Complete Response	[Not Available]	[Not Applicable]	[Not Available]	[Not Available]
B30F5B13-8CC9-48A0-93EA-3D49CE8A7D0D	TCGA-BJ-A28X	TCGA-BJ-A28X-R33439	56005D45-795D-46BF-89F8-588186A1E38F	2012-7-3	Systemic	Regional site	152	mCi	[Not Available]	130	NO	134	Stable Disease	[Not Available]	[Not Applicable]	[Not Available]	[Not Available]
6ba76174-620e-4851-857a-d0adbfd6f3e6	TCGA-BJ-A28Z	TCGA-BJ-A28Z-R56556	C1F67B66-1827-471B-95E5-F27DD175087F	2014-2-13	Systemic	Primary Tumor Field	51.5	mCi	[Not Available]	142	NO	142	Complete Response	[Not Available]	[Not Applicable]	[Not Available]	[Not Available]
3CD2D4BD-8256-42FA-8272-DB379D598007	TCGA-BJ-A290	TCGA-BJ-A290-R56557	90AA43F0-1F1C-48C3-AC07-71EA74EB09D3	2014-2-13	Systemic	Primary Tumor Field	98	mCi	[Not Available]	164	NO	164	Radiographic Progressive Disease	[Not Available]	[Not Applicable]	[Not Available]	[Not Available]
CBAB7A72-11F7-4DFE-80F8-1B1EF1CF0055	TCGA-BJ-A2N7	TCGA-BJ-A2N7-R33390	21544BDE-3733-4E4B-A557-491582664C96	2012-6-29	External	Primary Tumor Field	[Not Available]	[Not Available]	[Not Available]	184	NO	[Not Available]	Partial Response	[Not Available]	[Not Applicable]	[Not Available]	[Not Available]
29C4319C-3EAD-42B1-810D-418DA8D515C4	TCGA-BJ-A3PT	TCGA-BJ-A3PT-R56555	FE74EC84-EEA7-4254-AE6F-E44A6A759759	2014-2-13	Systemic	Primary Tumor Field	[Not Available]	[Not Available]	[Not Available]	164	NO	164	Complete Response	[Not Available]	[Not Applicable]	[Not Available]	[Not Available]
4CCCC34B-DAF6-41CA-9BF8-F1614525EAC9	TCGA-BJ-A3PU	TCGA-BJ-A3PU-R33433	F4AB91BA-D4DA-43CD-BD9E-18C6887C095A	2012-7-3	Systemic	Primary Tumor Field	154	mCi	[Not Available]	136	NO	136	Radiographic Progressive Disease	[Not Available]	[Not Applicable]	[Not Available]	[Not Available]
A1196D5F-8C7D-4D9D-9E46-C5C22A9C2FEF	TCGA-BJ-A45C	TCGA-BJ-A45C-R41536	ECA72FA1-83FC-42D2-87FA-E3FD696B75CA	2013-3-20	Systemic	Primary Tumor Field	50	mCi	[Not Available]	169	NO	169	Radiographic Progressive Disease	[Not Available]	[Not Applicable]	[Not Available]	[Not Available]
DD305533-E48C-4FED-9283-5082703C23FF	TCGA-BJ-A45F	TCGA-BJ-A45F-R41559	001B80D2-5D6D-4A93-81CC-42AFA1418D39	2013-3-20	Systemic	Primary Tumor Field	[Not Available]	[Not Available]	[Not Available]	65	NO	65	Complete Response	[Not Available]	[Not Applicable]	[Not Available]	[Not Available]
B8CB385A-4E5F-4932-944D-04D6EA1BBA5A	TCGA-BJ-A45G	TCGA-BJ-A45G-R42642	8C5440BA-D96F-4C25-A6F7-C6F7F04995DE	2013-4-25	Systemic	Primary Tumor Field	101.4	mCi	[Not Available]	1	NO	1	Complete Response	[Not Available]	[Not Applicable]	[Not Available]	[Not Available]
778A8F53-53F6-4A03-8CE1-B0928539A444	TCGA-BJ-A45H	TCGA-BJ-A45H-R41548	4DE3A06E-8228-4CA5-9725-94F089D4FCA1	2013-3-20	Systemic	Primary Tumor Field	152.1	mCi	[Not Available]	152	NO	152	Partial Response	[Not Available]	[Not Applicable]	[Not Available]	[Not Available]
C5D08BE7-B94C-423A-AEA8-BBC635787C63	TCGA-BJ-A45I	TCGA-BJ-A45I-R41993	5C4AE84B-EA0B-440B-9F1F-EA78B84D8279	2013-4-8	Systemic	Primary Tumor Field	101.7	mCi	[Not Available]	104	NO	104	Complete Response	[Not Available]	[Not Applicable]	[Not Available]	[Not Available]
6B85D76D-6098-47EA-9823-586238526CF1	TCGA-BJ-A45J	TCGA-BJ-A45J-R41560	E761321E-06F6-41F8-BF20-4CC2F8E901D4	2013-3-21	Systemic	Primary Tumor Field	151	mCi	[Not Available]	84	NO	84	Complete Response	[Not Available]	[Not Applicable]	[Not Available]	[Not Available]
1009A500-2A37-4AEE-B7C3-049B5CE961A4	TCGA-BJ-A4O8	TCGA-BJ-A4O8-R41561	BF0E3382-3DE7-4C0E-B23A-E31E708FD955	2013-3-21	Systemic	Primary Tumor Field	150	mCi	[Not Available]	93	NO	93	Partial Response	[Not Available]	[Not Applicable]	[Not Available]	[Not Available]
3E9FDA23-676D-4E78-8948-0C9DF3D10064	TCGA-DE-A0XZ	TCGA-DE-A0XZ-R34696	12A823BE-2508-46B0-AF62-6D1A8A460F65	2012-8-28	Systemic	Primary Tumor Field	150	mCi	1	76	NO	76	Complete Response	[Not Available]	[Not Applicable]	[Not Available]	[Not Available]
6ad260ad-769a-4f3c-bd07-927adf6b2338	TCGA-DE-A0Y2	TCGA-DE-A0Y2-R35331	0A404AB4-7AD5-47FB-85B0-DC771E77C3A0	2012-9-24	Systemic	[Not Available]	150	mCi	1	47	NO	47	Complete Response	[Not Available]	[Not Applicable]	[Not Available]	[Not Available]
c31b3adf-3fc6-4a72-83b0-bbc0f295b5e7	TCGA-DE-A0Y3	TCGA-DE-A0Y3-R35335	923999C1-45AE-4D19-B055-3C71C2EE7FC2	2012-9-24	Systemic	[Not Available]	150	mCi	1	23	NO	23	Radiographic Progressive Disease	[Not Available]	[Not Applicable]	[Not Available]	[Not Available]
77BB90F0-E923-4E28-BB88-4D6B420E0B5C	TCGA-DE-A2OL	TCGA-DE-A2OL-R34423	57736579-40D4-464A-8A55-C484C7E19271	2015-6-1	Systemic	Primary Tumor Field	50	mCi	[Not Available]	51	NO	51	Complete Response	[Not Available]	[Not Applicable]	[Not Available]	[Not Available]
085FFCDC-8600-42E2-852A-506465F716A2	TCGA-DE-A3KN	TCGA-DE-A3KN-R38218	32F39867-B66A-40FA-AE1D-D3EA8BACA0DB	2012-12-11	Systemic	Primary Tumor Field	175	mCi	1	79	NO	79	Complete Response	[Not Available]	[Not Applicable]	[Not Available]	[Not Available]
A4A217C1-66E8-4CC5-805A-1172CE5DA721	TCGA-DE-A4M8	TCGA-DE-A4M8-R41031	B4264606-71A3-425C-9D1A-06BC1C32886D	2013-3-11	Systemic	Primary Tumor Field	153	mCi	1	69	NO	69	Complete Response	[Not Available]	[Not Applicable]	[Not Available]	[Not Available]
86657A3C-10CF-48B7-9FDA-F2DF5E2AFAD5	TCGA-DE-A4M9	TCGA-DE-A4M9-R41034	18ECBF93-6DB3-48AC-BF1A-E3631397E553	2013-3-11	Systemic	Primary Tumor Field	75	mCi	1	70	NO	70	Complete Response	[Not Available]	[Not Applicable]	[Not Available]	[Not Available]
89C72F0E-E724-4826-BB9C-D7524D1B1258	TCGA-DE-A4MA	TCGA-DE-A4MA-R41035	FB8BE626-06E2-4B82-9C71-C71AD9FA5926	2013-3-11	Systemic	Primary Tumor Field	152	mCi	1	216	NO	216	Complete Response	[Not Available]	[Not Applicable]	[Not Available]	[Not Available]
4EC2BB20-2190-4C37-8AAA-4086FEF1FBB6	TCGA-DE-A4MB	TCGA-DE-A4MB-R41036	3161E5AE-C55E-4C5B-8670-3C6D3D45B2C3	2013-3-11	Systemic	Primary Tumor Field	183	mCi	2	122	NO	308	Partial Response	[Not Available]	[Not Applicable]	[Not Available]	[Not Available]
85DEF63A-39AB-4C83-AB8C-02C6F702F05D	TCGA-DE-A4MC	TCGA-DE-A4MC-R41038	58BBE6FC-367C-4927-96BB-6D4575DF5E73	2013-3-11	Systemic	Primary Tumor Field	150	mCi	1	101	NO	101	Partial Response	[Not Available]	[Not Applicable]	[Not Available]	[Not Available]
CD0C33C3-4427-471D-979E-79DC43F3A018	TCGA-DE-A4MD	TCGA-DE-A4MD-R41047	97FA160E-C63F-49AE-A319-A192A979C2EA	2013-3-11	Systemic	Primary Tumor Field	171	mCi	1	170	NO	170	Partial Response	[Not Available]	[Not Applicable]	[Not Available]	[Not Available]
9EFD27C7-9893-49FD-886E-E85057DD5D2E	TCGA-DE-A69J	TCGA-DE-A69J-R44334	B33100E2-98D8-4912-BC15-58C15B2FEF4B	2013-6-18	Systemic	Primary Tumor Field	50	mCi	1	70	NO	70	Partial Response	[Not Available]	[Not Applicable]	[Not Available]	[Not Available]
7F9FAD75-AC3E-4580-B949-80EED07A3230	TCGA-DE-A69K	TCGA-DE-A69K-R44350	C86FC3C8-9C3B-4471-8D89-7507B6A46441	2013-6-19	Systemic	Primary Tumor Field	125	mCi	1	91	NO	91	Partial Response	[Not Available]	[Not Applicable]	[Not Available]	[Not Available]
3e787a0e-b5d2-401e-b1e5-077376090b3a	TCGA-DJ-A13R	TCGA-DJ-A13R-R71897	0CEEFC3F-1F30-4015-938A-B3B17995CEAC	2015-3-31	Systemic	Primary Tumor Field	73.1	mCi	1	94	NO	94	[Unknown]	[Not Available]	[Not Applicable]	[Not Available]	[Not Available]
8c5aef43-341e-4a37-84eb-fd730eb957c7	TCGA-DJ-A13U	TCGA-DJ-A13U-R71900	F2A4DD02-F337-432E-9289-6B58A8B7E769	2015-3-31	Systemic	Primary Tumor Field	77.7	mCi	1	256	NO	256	Complete Response	[Not Available]	[Not Applicable]	[Not Available]	[Not Available]
99ac4f2e-2e63-4f1e-af0f-8f23a2caf999	TCGA-DJ-A13V	TCGA-DJ-A13V-R63914	A00859AB-D428-4EE5-ACB6-DB9BF1032399	2015-1-9	Systemic	Primary Tumor Field	126.4	mCi	1	141	NO	141	Stable Disease	[Not Available]	[Not Applicable]	[Not Available]	[Not Available]
f3c73dc9-6280-4619-a629-b575fdbdb0ca	TCGA-DJ-A1QH	TCGA-DJ-A1QH-R64201	B4432E1A-EF65-404A-92E9-4929D77E0DC8	2014-9-22	Systemic	Primary Tumor Field	150.3	mCi	1	96	NO	96	Stable Disease	[Not Available]	[Not Applicable]	[Not Available]	[Not Available]
f2ad720e-579f-4e2c-a3f0-17877ca91067	TCGA-DJ-A1QO	TCGA-DJ-A1QO-R64207	230D9DE5-DBCE-4CE4-87D0-7818119FF35B	2014-9-22	Systemic	Primary Tumor Field	75.8	mCi	1	21	NO	21	Complete Response	[Not Available]	[Not Applicable]	[Not Available]	[Not Available]
EDB90376-0EF9-47DD-BE6F-A6E8A0380A9C	TCGA-DJ-A2PQ	TCGA-DJ-A2PQ-R64263	A98AD64E-5B3E-4C0A-8F03-38FDF0BD0973	2014-9-22	Systemic	Primary Tumor Field	150	mCi	[Not Available]	91	NO	91	Complete Response	[Not Available]	[Not Applicable]	[Not Available]	[Not Available]
9F31DEB9-B9F4-439B-AEA4-F87C71406C79	TCGA-DJ-A2PS	TCGA-DJ-A2PS-R64451	6B9EB2D7-4BFB-476C-AEBF-B6BFAD1151B7	2014-9-3	Systemic	Primary Tumor Field	179.7	mCi	1	88	NO	88	Complete Response	[Not Available]	[Not Applicable]	[Not Available]	[Not Available]
39E68907-3FFB-4CA1-A955-DB5FA2F0DEB1	TCGA-DJ-A2PT	TCGA-DJ-A2PT-R64455	6BC6849B-4407-4376-AFBA-8010A50897AE	2014-9-3	Systemic	Primary Tumor Field	94.6	mCi	1	77	NO	77	Complete Response	[Not Available]	[Not Applicable]	[Not Available]	[Not Available]
D487536F-0521-4D42-9150-6A806AE00241	TCGA-DJ-A2PW	TCGA-DJ-A2PW-R64462	31163575-E375-4603-9858-F552C341D251	2014-9-3	Systemic	Primary Tumor Field	97.3	mCi	1	122	NO	122	Complete Response	[Not Available]	[Not Applicable]	[Not Available]	[Not Available]
E35B2928-8784-45D0-A71A-A2DF161542FA	TCGA-DJ-A2Q1	TCGA-DJ-A2Q1-R64473	E9D8269A-9DA8-4209-9EE8-66863B89BFBE	2014-9-3	Systemic	Primary Tumor Field	148.9	mCi	1	87	NO	87	Complete Response	[Not Available]	[Not Applicable]	[Not Available]	[Not Available]
ACBA8D76-999A-4F6D-B3A4-8D7DD0F2BB52	TCGA-DJ-A2Q3	TCGA-DJ-A2Q3-R64480	77BAF244-3902-492F-A8D2-86FED622FAD3	2014-9-3	Systemic	Primary Tumor Field	99.3	mCi	1	139	NO	139	Complete Response	[Not Available]	[Not Applicable]	[Not Available]	[Not Available]
13C97CFB-EEA2-4AE8-9209-C967D9642CEF	TCGA-DJ-A2Q5	TCGA-DJ-A2Q5-R64616	EA56894A-12EB-48AD-90DD-B0D03418F414	2014-9-8	Systemic	Primary Tumor Field	152.92	mCi	1	141	NO	141	Complete Response	[Not Available]	[Not Applicable]	[Not Available]	[Not Available]
AF546062-0960-41F0-9ED1-6ACECBAD99F3	TCGA-DJ-A2Q6	TCGA-DJ-A2Q6-R64617	980D4D2F-630B-400C-9BEE-4E71895838ED	2014-9-8	Systemic	Primary Tumor Field	148.9	mCi	1	111	NO	111	Complete Response	[Not Available]	[Not Applicable]	[Not Available]	[Not Available]
061FAB24-727A-4551-A205-89EEB9F530EA	TCGA-DJ-A2Q9	TCGA-DJ-A2Q9-R64622	8765254F-AF58-4042-B22B-189741931A2E	2014-9-8	Systemic	Primary Tumor Field	73.9	mCi	1	181	NO	181	Complete Response	[Not Available]	[Not Applicable]	[Not Available]	[Not Available]
B597023C-FF84-44CC-BFCC-8BEE64CA4CFF	TCGA-DJ-A2QB	TCGA-DJ-A2QB-R64624	C7498C17-A364-438F-A4FF-FEBB9BB4E9DA	2014-9-8	Systemic	Primary Tumor Field	147.7	mCi	1	177	NO	177	Complete Response	[Not Available]	[Not Applicable]	[Not Available]	[Not Available]
D78012B6-24F9-48F5-9409-9845D0BE2B3C	TCGA-DJ-A3UO	TCGA-DJ-A3UO-R36624	02D87E67-2F33-4968-8653-B50D92FF3E0D	2012-11-26	Systemic	Primary Tumor Field	148.6	mCi	1	117	NO	117	Complete Response	[Not Available]	[Not Applicable]	[Not Available]	[Not Available]
2610485E-F2B2-45F7-A578-99D6983D5F0E	TCGA-DJ-A3UP	TCGA-DJ-A3UP-R36626	A137C92B-0644-46A2-8E83-EB7E49322049	2012-11-26	Systemic	Primary Tumor Field	29.47	mCi	1	170	NO	170	Complete Response	[Not Available]	[Not Applicable]	[Not Available]	[Not Available]
368689A0-F782-4826-9F08-CF0E0055162E	TCGA-DJ-A3UQ	TCGA-DJ-A3UQ-R36627	3A2CD703-A345-4CA3-AA94-34BFEC1E99B2	2012-11-26	Systemic	Primary Tumor Field	97.8	mCi	1	125	NO	125	Complete Response	[Not Available]	[Not Applicable]	[Not Available]	[Not Available]
45EEFBA8-9F7C-49E9-A3F5-D13CFA264FF6	TCGA-DJ-A3UU	TCGA-DJ-A3UU-R36630	8FE3CC1F-FEAA-4337-9ACD-3BC273D5245B	2012-11-26	Systemic	Primary Tumor Field	306.4	mCi	2	133	NO	402	Complete Response	[Not Available]	[Not Applicable]	[Not Available]	[Not Available]
45EEFBA8-9F7C-49E9-A3F5-D13CFA264FF6	TCGA-DJ-A3UU	TCGA-DJ-A3UU-R36629	E84E8DF0-43A1-4A81-A01B-4A25AF17CD53	2012-11-26	Systemic	Regional site	143.1	mCi	1	402	NO	402	[Not Available]	[Not Available]	[Not Applicable]	[Not Available]	[Not Available]
B82E08E3-AE79-404A-A501-0D501DF84B8B	TCGA-DJ-A3V0	TCGA-DJ-A3V0-R36787	7A085DD3-0EB6-40DA-A853-0F5CB7E9C0CD	2012-11-26	Systemic	Primary Tumor Field	150	mCi	1	252	NO	252	Complete Response	[Not Available]	[Not Applicable]	[Not Available]	[Not Available]
35277C30-010C-4D3F-9DFE-754BF72799D7	TCGA-DJ-A3V4	TCGA-DJ-A3V4-R36788	691E9580-EE5A-416E-96AD-B7CBF29E84BC	2012-11-26	Systemic	Primary Tumor Field	95.4	mCi	1	218	NO	218	Complete Response	[Not Available]	[Not Applicable]	[Not Available]	[Not Available]
7B82E2D2-47F9-41A1-9ECA-40904C92039C	TCGA-DJ-A3V5	TCGA-DJ-A3V5-R36789	0F6AA9B5-7037-4596-977C-1626FFA36F17	2013-3-19	Systemic	Primary Tumor Field	[Not Available]	[Not Available]	[Not Available]	[Not Available]	NO	239	Complete Response	[Not Available]	[Not Applicable]	[Not Available]	[Not Available]
76C4D298-6F17-4F11-A706-CD844A0E0914	TCGA-DJ-A3V6	TCGA-DJ-A3V6-R36806	B2B8F475-39AE-4F2F-AE93-4DF601454E1F	2012-11-26	Systemic	Primary Tumor Field	119.8	mCi	1	223	NO	223	Complete Response	[Not Available]	[Not Applicable]	[Not Available]	[Not Available]
8E9C3621-BC43-40D0-BB2D-0C8B7ADE37C2	TCGA-DJ-A3V7	TCGA-DJ-A3V7-R36807	8D38911D-5ABE-4CB8-8F04-3ACF72B413E9	2012-11-26	Systemic	Primary Tumor Field	99.8	mCi	1	138	NO	138	Complete Response	[Not Available]	[Not Applicable]	[Not Available]	[Not Available]
A3B49C90-FA9F-4189-A442-64EC1AD97A01	TCGA-DJ-A3V8	TCGA-DJ-A3V8-R36808	AA24B7CA-76D1-4E47-AD7A-9B2A90694281	2012-11-26	Internal	Primary Tumor Field	102.8	mCi	1	172	NO	172	Complete Response	[Not Available]	[Not Applicable]	[Not Available]	[Not Available]
2DCDF9A1-9437-4515-88C1-1C17D6B6418C	TCGA-DJ-A3V9	TCGA-DJ-A3V9-R36809	78F554B3-084A-4671-A5AC-2A89D41EB272	2012-11-26	Systemic	Primary Tumor Field	153.2	mCi	1	52	NO	52	Complete Response	[Not Available]	[Not Applicable]	[Not Available]	[Not Available]
B305B716-5AE5-421B-B3C9-0824D37B08A8	TCGA-DJ-A3VB	TCGA-DJ-A3VB-R36812	45ADD2B0-16C7-44FE-940D-47901D41E481	2012-11-26	Systemic	Primary Tumor Field	149.7	mCi	1	132	NO	132	Complete Response	[Not Available]	[Not Applicable]	[Not Available]	[Not Available]
DC659941-8D12-4095-8D8A-1769878C363C	TCGA-DJ-A3VD	TCGA-DJ-A3VD-R36813	1A90F84B-F18B-4A2E-8022-813B7316DC61	2012-11-26	Systemic	Primary Tumor Field	124.1	mCi	1	127	NO	127	Complete Response	[Not Available]	[Not Applicable]	[Not Available]	[Not Available]
A7030D2B-2CC0-46BE-9721-DC210954BEE0	TCGA-DJ-A3VF	TCGA-DJ-A3VF-R36815	705E8432-F0AF-4CEA-B54B-BD1CEB4F1311	2012-11-26	Systemic	Primary Tumor Field	122.1	mCi	1	105	NO	105	Complete Response	[Not Available]	[Not Applicable]	[Not Available]	[Not Available]
E62ADAC4-803A-4D94-9AE0-7B1A49041799	TCGA-DJ-A3VJ	TCGA-DJ-A3VJ-R36816	FFF090A3-9E55-49BA-BCC0-2ACC57EFE371	2012-11-26	Systemic	Primary Tumor Field	157.6	mCi	1	178	NO	178	Complete Response	[Not Available]	[Not Applicable]	[Not Available]	[Not Available]
94443DF0-7F16-4178-9E66-BEE82F6CA33A	TCGA-DJ-A3VK	TCGA-DJ-A3VK-R52974	2E026F72-C8C8-4E30-8023-58CFF25CCE89	2015-1-23	Systemic	Primary Tumor Field	72.67	mCi	1	116	NO	116	Complete Response	[Not Available]	[Not Applicable]	[Not Available]	[Not Available]
1EBD5834-56B8-498A-8F34-C0031FCFD856	TCGA-DJ-A3VM	TCGA-DJ-A3VM-R36817	C4C54421-F0D1-4EA1-BE0C-74AAF79CA46A	2012-11-26	Systemic	Primary Tumor Field	104.8	mCi	1	216	NO	216	Complete Response	[Not Available]	[Not Applicable]	[Not Available]	[Not Available]
256976A4-41AB-445E-AE26-C594BA1FA324	TCGA-DJ-A4UP	TCGA-DJ-A4UP-R41301	E613DFE0-715D-46E3-A5A7-5E5486B23FD4	2013-3-14	Systemic	Primary Tumor Field	105.6	mCi	1	232	NO	232	Complete Response	[Not Available]	[Not Applicable]	[Not Available]	[Not Available]
274225CF-A0F4-4635-848B-819F479001DE	TCGA-DJ-A4UQ	TCGA-DJ-A4UQ-R41302	CF51337A-59DF-43BD-BD99-F6669424C4E4	2013-3-14	Systemic	Primary Tumor Field	148.8	mCi	1	96	NO	96	Complete Response	[Not Available]	[Not Applicable]	[Not Available]	[Not Available]
C53C4BFE-D9D2-4882-A46B-FA487D95B8BA	TCGA-DJ-A4UR	TCGA-DJ-A4UR-R41305	3EB4D866-1D9B-44C7-A23A-2B1FE4BB3232	2013-3-14	Systemic	Primary Tumor Field	154.0	mCi	1	99	NO	99	Complete Response	[Not Available]	[Not Applicable]	[Not Available]	[Not Available]
97384352-0E80-42C2-8A8B-7BDBDA2B58EE	TCGA-DJ-A4UW	TCGA-DJ-A4UW-R40808	95A1434F-4834-481B-84AA-8AFAE7683043	2013-3-12	Systemic	Primary Tumor Field	144.1	mCi	1	99	NO	98	Complete Response	[Not Available]	[Not Applicable]	[Not Available]	[Not Available]
86D5865E-6A1C-467C-97C9-47460B77F5A4	TCGA-DJ-A4V5	TCGA-DJ-A4V5-R40894	2F66C346-0201-4EE1-84E1-9838ADE41C2B	2013-3-12	Systemic	Primary Tumor Field	148.3	mCi	1	196	NO	196	Complete Response	[Not Available]	[Not Applicable]	[Not Available]	[Not Available]
169f045f-1739-4b0b-9bdc-028aaca420f8	TCGA-DO-A1JZ	TCGA-DO-A1JZ-R30574	9AC0F8F5-023B-4CAE-9764-B53454C7CBCB	2012-2-13	RADIOISOTOPE	Primary Tumor Field	98.3	mCi	1	383	NO	383	[Not Available]	1	[Not Applicable]	ADJUVANT	[Not Available]
b7a01148-5bab-4268-986a-a9cf7bca967f	TCGA-DO-A1K0	TCGA-DO-A1K0-R30571	2DF6C146-0A61-4DE8-9795-1152A9CE0E14	2012-4-12	RADIOISOTOPE	Primary Tumor Field	153.8	mCi	1	151	NO	151	[Not Available]	1	[Not Applicable]	ADJUVANT	[Not Available]
b7a01148-5bab-4268-986a-a9cf7bca967f	TCGA-DO-A1K0	TCGA-DO-A1K0-R30576	8C53EDF4-7BF6-4B90-B8E8-83AF4D666337	2012-4-12	EXTERNAL BEAM	Regional site	6400	cGy	35	609	NO	655	[Not Available]	2	[Not Applicable]	RECURRENCE	[Not Available]
DFFEF9E8-5B69-43D9-A95B-0744DAA38D1D	TCGA-E3-A3DY	TCGA-E3-A3DY-R35671	ABAAD4CF-5BFE-4155-9BA3-42E3343E9C01	2012-10-5	Systemic	Primary Tumor Field	150	[Not Available]	1	139	NO	139	Complete Response	[Not Available]	[Not Applicable]	[Not Available]	[Not Available]
59E47734-96DE-4328-ACA7-E9423DDA9C52	TCGA-E3-A3DZ	TCGA-E3-A3DZ-R35669	A3C1D8CD-6CDD-4BE1-92CB-FF26D3447C05	2012-10-5	Systemic	Primary Tumor Field	150	mCi	1	56	NO	56	Complete Response	[Not Available]	[Not Applicable]	[Not Available]	[Not Available]
EFBDEDAA-4B02-40AC-B93C-9670C018CF7F	TCGA-E3-A3E2	TCGA-E3-A3E2-R35673	248EAEE0-B98C-457E-8E63-94659557E1AE	2012-10-5	Systemic	Primary Tumor Field	150	mCi	1	113	NO	113	Complete Response	[Not Available]	[Not Applicable]	[Not Available]	[Not Available]
EFBDEDAA-4B02-40AC-B93C-9670C018CF7F	TCGA-E3-A3E2	TCGA-E3-A3E2-R35674	FFD6BE51-727A-4DA6-B916-800D39D3F58E	2012-10-5	Systemic	Primary Tumor Field	150	mCi	1	499	NO	499	Complete Response	[Not Available]	[Not Applicable]	[Not Available]	[Not Available]
63E8C48E-F01B-4A7F-87E2-30607A2C8F6C	TCGA-E3-A3E3	TCGA-E3-A3E3-R35689	2B077CF8-13CE-4726-8017-95D6693FF7C2	2012-10-5	Systemic	Primary Tumor Field	154.9	mCi	1	70	NO	70	Complete Response	[Not Available]	[Not Applicable]	[Not Available]	[Not Available]
90750006-FB25-4CCD-90DF-9F300CD26A5B	TCGA-E3-A3E5	TCGA-E3-A3E5-R35680	946C84E7-134D-4FB7-A72F-E2471F59A743	2012-10-5	Systemic	Primary Tumor Field	175	mCi	1	73	NO	73	Complete Response	[Not Available]	[Not Applicable]	[Not Available]	[Not Available]
F69FF5FB-7E0B-4B16-9FC9-498379B11562	TCGA-E8-A2JQ	TCGA-E8-A2JQ-R58158	CA813964-632D-4F05-85CA-0826F1C8FF19	2014-4-1	Systemic	Regional site	144	mCi	1	44	NO	44	Complete Response	[Not Available]	[Not Applicable]	[Not Available]	[Not Available]
F3665B89-957B-4D7B-B67F-39615C47D28B	TCGA-E8-A3X7	TCGA-E8-A3X7-R53316	50EF4A7A-8DA2-4409-A79E-54F31C9B48BE	2013-12-10	External	Primary Tumor Field	36	Gy	18	40	NO	65	Complete Response	[Not Available]	[Not Applicable]	[Not Available]	[Not Available]
A2E2FAC3-CCA5-4E33-AA6C-1D9D3AC3AEEC	TCGA-E8-A419	TCGA-E8-A419-R66099	E102FF6C-BAB8-43E7-8684-EA6E66132DB0	2014-10-2	External	Primary Tumor Field	36	Gy	18	12	NO	29	Complete Response	[Not Available]	[Not Applicable]	[Not Available]	[Not Available]
2D633CED-AE85-462C-90E7-C1B109E084CF	TCGA-E8-A44M	TCGA-E8-A44M-R72572	2F880D0F-7109-4ED3-9CB2-E50AC1BC99D3	2015-7-23	Systemic	Primary Tumor Field	[Not Available]	[Not Available]	[Not Available]	50	NO	142	Complete Response	[Not Available]	[Not Applicable]	[Not Available]	[Not Available]
229004AF-14EB-442E-905E-61C842B3EFA0	TCGA-EL-A3CM	TCGA-EL-A3CM-R32814	AFF2AF90-F49D-431B-996A-2E7303D9D372	2013-3-8	Systemic	Regional site	60	Gy	30	37	NO	125	[Unknown]	[Not Available]	[Not Applicable]	[Not Available]	[Not Available]
471636D5-9ECA-49DF-872A-C2A2CAC61838	TCGA-EL-A3CN	TCGA-EL-A3CN-R32816	058CBEFC-FFF2-4F41-ACB7-863790778232	2013-3-8	Systemic	Regional site	161	mCi	2	37	NO	428	[Unknown]	[Not Available]	[Not Applicable]	[Not Available]	[Not Available]
FD661B1B-FE0B-4AB0-AE82-76324E2F6A81	TCGA-EL-A3CO	TCGA-EL-A3CO-R32812	5CFA50CC-6A55-4712-83AE-E058C0D3CDED	2013-3-8	Systemic	Regional site	131	mCi	1	44	NO	44	[Unknown]	[Not Available]	[Not Applicable]	[Not Available]	[Not Available]
3585DDAB-FE5E-4A5A-92C7-3CBAFF52AF57	TCGA-EL-A3CP	TCGA-EL-A3CP-R32885	BDE3137F-6327-406A-82B7-714479B8A7FD	2012-10-12	Systemic	Regional site	29	mCi	[Not Available]	35	[Not Available]	[Not Available]	[Unknown]	[Not Available]	[Not Applicable]	[Not Available]	[Not Available]
8B1987F7-75FD-4E24-BE77-891BBD2D40A1	TCGA-EL-A3CS	TCGA-EL-A3CS-R32925	57E15FFF-6FE4-4268-AA7D-C79C75CBD8B8	2012-10-12	External	Primary Tumor Field	60	Gy	30	84	NO	118	[Unknown]	[Not Available]	[Not Applicable]	[Not Available]	[Not Available]
745642A0-DDBA-495B-BAFC-DA085552758A	TCGA-EL-A3CU	TCGA-EL-A3CU-R32887	48ABA4C1-0BD8-4CEA-AEB2-3C75D5ABAC24	2012-10-12	Systemic	Regional site	99	mCi	1	47	NO	[Not Available]	[Unknown]	[Not Available]	[Not Applicable]	[Not Available]	[Not Available]
FB83F7D7-2182-4FB7-8E3E-8AD7F1FEAC72	TCGA-EL-A3CV	TCGA-EL-A3CV-R39317	7B339BD4-768F-4761-9235-D2E46A85A7A6	2013-3-8	Systemic	Primary Tumor Field	100	mCi	2	43	NO	46	[Unknown]	[Not Available]	[Not Applicable]	[Not Available]	[Not Available]
C951B786-7DE3-4195-85B9-C4C19E95F546	TCGA-EL-A3CZ	TCGA-EL-A3CZ-R32892	9F5404B2-DA87-4114-A0D5-58577751638C	2012-10-12	Systemic	Regional site	100	mCi	1	157	NO	[Not Available]	[Unknown]	[Not Available]	[Not Applicable]	[Not Available]	[Not Available]
63986DD0-63BA-4EE5-AA25-8FF2CBB762D3	TCGA-EL-A3D0	TCGA-EL-A3D0-R41342	E4F49704-2EE3-41D0-9CA5-13DDB33FE3C6	2013-3-15	Systemic	[Unknown]	150	mCi	1	39	NO	39	[Unknown]	[Not Available]	[Not Applicable]	[Not Available]	[Not Available]
63986DD0-63BA-4EE5-AA25-8FF2CBB762D3	TCGA-EL-A3D0	TCGA-EL-A3D0-R41343	95FBD7A7-CC69-4C87-B3AA-BDEFB7167BE9	2013-3-15	Systemic	[Unknown]	200	mCi	1	953	NO	953	[Unknown]	[Not Available]	[Not Applicable]	[Not Available]	[Not Available]
BCD63672-8A22-4A30-9045-A43DEF5B4D6F	TCGA-EL-A3D1	TCGA-EL-A3D1-R39313	1DC57D8F-A0D6-4961-93BC-0A1A637A1AD9	2013-3-8	Systemic	Primary Tumor Field	100	mCi	1	42	NO	42	[Unknown]	[Not Available]	[Not Applicable]	[Not Available]	[Not Available]
5D0CC336-26F2-4CB0-AA9E-58491DDA102F	TCGA-EL-A3D4	TCGA-EL-A3D4-R32819	0D000579-3BA9-4902-B10E-CEC5973350A4	2013-3-12	Systemic	Regional site	150	mCi	1	65	NO	65	[Unknown]	[Not Available]	[Not Applicable]	[Not Available]	[Not Available]
E9CCF355-E68A-489C-A914-31B766BD0AEF	TCGA-EL-A3D5	TCGA-EL-A3D5-R41039	42F2A734-8B4B-4CB8-95B3-887A170DB1F3	2013-3-11	Systemic	Primary Tumor Field	98	mCi	1	85	NO	85	[Unknown]	[Not Available]	[Not Applicable]	[Not Available]	[Not Available]
2106F0CD-CB3C-4568-BDC5-197EE11F2337	TCGA-EL-A3D6	TCGA-EL-A3D6-R32685	FD29D747-3086-4753-8474-4D747D19B4EC	2012-10-12	Systemic	Regional site	100	mCi	1	86	NO	[Not Available]	[Not Available]	[Not Available]	[Not Applicable]	[Not Available]	[Not Available]
B107B012-335A-4282-A7AA-273B740831F1	TCGA-EL-A3GR	TCGA-EL-A3GR-R39234	05726727-A783-4781-A06E-7C5F6A732039	2013-3-7	Systemic	Regional site	107	mCi	1	51	NO	51	[Unknown]	[Not Available]	[Not Applicable]	[Not Available]	[Not Available]
24A968AA-8169-44CB-A8AC-72D7EFA1FA7B	TCGA-EL-A3GS	TCGA-EL-A3GS-R39285	BC6311CD-E6B9-4DF1-88CC-7F31C2B3F248	2013-3-7	Systemic	Regional site	99	mCi	2	20	NO	27	[Unknown]	[Not Available]	[Not Applicable]	[Not Available]	[Not Available]
DDE7ADE8-DE24-467F-855D-A422BBEDE407	TCGA-EL-A3GU	TCGA-EL-A3GU-R40959	414636AD-8887-46D0-8F1A-7E62097AE4B5	2013-3-7	External	Distant Recurrence	60	Gy	15	3470	NO	3490	[Unknown]	[Not Available]	[Not Applicable]	[Not Available]	[Not Available]
E95C7F24-89AB-4D56-AAE6-D2268888C549	TCGA-EL-A3GV	TCGA-EL-A3GV-R38925	564557EB-24E0-48EA-8CD4-2AF3B214BB2B	2013-3-7	Systemic	Regional site	100	mCi	1	58	NO	71	[Unknown]	[Not Available]	[Not Applicable]	[Not Available]	[Not Available]
CA65A38E-8B49-4B50-908A-478B95B95C02	TCGA-EL-A3GW	TCGA-EL-A3GW-R38931	C804F78A-B4C6-47E2-AF4E-0AE6DF52C3F3	2013-3-7	Systemic	Regional site	100	mCi	1	37	NO	37	Complete Response	[Not Available]	[Not Applicable]	[Not Available]	[Not Available]
856893D6-0ED7-422B-AC19-1A5871088805	TCGA-EL-A3GX	TCGA-EL-A3GX-R38921	34619A06-B8ED-48A8-8F3D-3A4240A413BB	2013-3-7	Systemic	Regional site	107	mCi	1	35	NO	35	[Unknown]	[Not Available]	[Not Applicable]	[Not Available]	[Not Available]
154B4E7F-06F9-4813-BEAB-232227229F8B	TCGA-EL-A3GY	TCGA-EL-A3GY-R38929	C38E5884-128C-4FBD-B347-AFE6802657E7	2013-3-7	Systemic	[Unknown]	100	mCi	3	51	NO	105	[Unknown]	[Not Available]	[Not Applicable]	[Not Available]	[Not Available]
2FA2DD09-593A-4CDE-97C7-61CDB8BA2BFE	TCGA-EL-A3GZ	TCGA-EL-A3GZ-R41113	684AF36C-F094-407A-95E1-8CB725FC9306	2013-3-12	Systemic	[Unknown]	29.9	mCi	1	36	NO	36	[Unknown]	[Not Available]	[Not Applicable]	[Not Available]	[Not Available]
8D54A2ED-03F1-4A23-BDD2-F3395F5D3716	TCGA-EL-A3H1	TCGA-EL-A3H1-R38924	04D5950E-C8F6-4616-BB4C-9994E98B3CBE	2013-3-7	Systemic	[Unknown]	100	mCi	1	50	NO	50	[Unknown]	[Not Available]	[Not Applicable]	[Not Available]	[Not Available]
77200ABE-4A09-4A4A-BB45-60D9B96D4998	TCGA-EL-A3H2	TCGA-EL-A3H2-R41389	2B8F6B58-3274-443C-9CE9-2412F0B976C4	2013-3-18	Systemic	Regional site	40	Gy	20	44	NO	86	[Unknown]	[Not Available]	[Not Applicable]	[Not Available]	[Not Available]
39D45532-D2F4-49F1-B1C6-880FF0EBE0ED	TCGA-EL-A3H3	TCGA-EL-A3H3-R39278	00CB2811-B09C-44DB-ABFB-7CDD9CE04961	2013-3-8	Systemic	[Unknown]	[Not Available]	[Not Available]	[Not Available]	[Not Available]	[Not Available]	[Not Available]	[Unknown]	[Not Available]	[Not Applicable]	[Not Available]	[Not Available]
E069DCAD-2FD1-464E-A5E9-FE36F05A0446	TCGA-EL-A3H4	TCGA-EL-A3H4-R41583	DFCB932E-80A5-419D-A882-304EC0F9A0AE	2013-3-21	Systemic	Primary Tumor Field	150	mCi	1	42	NO	42	Complete Response	[Not Available]	[Not Applicable]	[Not Available]	[Not Available]
40A9C1D3-6629-4E22-A783-12E0D48349D1	TCGA-EL-A3H5	TCGA-EL-A3H5-R41586	EBAA3D2D-C466-4F5D-B458-00D68AA3C96A	2013-3-21	Systemic	Primary Tumor Field	150	mCi	1	32	NO	32	[Unknown]	[Not Available]	[Not Applicable]	[Not Available]	[Not Available]
EF3DD880-7BE4-46A8-93C2-7CBA1A9CD24D	TCGA-EL-A3MW	TCGA-EL-A3MW-R41185	F5381B8E-8173-4BA5-A22F-A10E36D5C7FE	2013-3-14	Systemic	Regional site	[Not Available]	[Not Available]	[Not Available]	36	NO	36	Complete Response	[Not Available]	[Not Applicable]	[Not Available]	[Not Available]
EA2C873A-EA52-4920-8D20-554D5FA8DDC1	TCGA-EL-A3MX	TCGA-EL-A3MX-R41335	5E47F282-E0EB-47AC-BCD0-B84419028A27	2013-3-15	Systemic	Regional site	106	mCi	[Not Available]	35	NO	35	[Unknown]	[Not Available]	[Not Applicable]	[Not Available]	[Not Available]
EA2C873A-EA52-4920-8D20-554D5FA8DDC1	TCGA-EL-A3MX	TCGA-EL-A3MX-R41336	CD185E1E-A0A6-4D0D-96BC-EAD8DEEE6082	2013-3-15	Systemic	Distant site	800	cGy	1	1716	NO	1716	[Unknown]	[Not Available]	[Not Applicable]	[Not Available]	[Not Available]
7746BE87-7AD0-48A7-84FB-08A81B220BDB	TCGA-EL-A3MY	TCGA-EL-A3MY-R41299	675B6EE0-EFB4-431B-9957-8A246635A078	2013-3-14	Systemic	Regional site	45	Gy	3	35	NO	123	Radiographic Progressive Disease	[Not Available]	[Not Applicable]	[Not Available]	[Not Available]
F82F9AE8-E106-4C61-941C-3614D51B0F41	TCGA-EL-A3MZ	TCGA-EL-A3MZ-R41296	2F1CD8DB-BBE9-4465-849B-9D0364A0429C	2013-3-14	External	Primary Tumor Field	60	Gy	30	58	NO	111	[Unknown]	[Not Available]	[Not Applicable]	[Not Available]	[Not Available]
34D4CC10-B868-4E85-96A5-8680FC729E34	TCGA-EL-A3N2	TCGA-EL-A3N2-R41281	84C53C6B-7527-4364-86E6-09A2D808CD75	2013-3-14	Systemic	[Unknown]	95.6	mCi	1	83	NO	83	Radiographic Progressive Disease	[Not Available]	[Not Applicable]	[Not Available]	[Not Available]
00A02E62-E1AB-467A-91B3-5F526DD2251A	TCGA-EL-A3N3	TCGA-EL-A3N3-R38934	B399B5D4-F6BD-494C-8BF3-F0C6799BC4E0	2013-3-7	Systemic	Primary Tumor Field	100	mCi	1	35	NO	35	[Unknown]	[Not Available]	[Not Applicable]	[Not Available]	[Not Available]
861F94CE-45FF-4588-ADDB-E1EA48878C2E	TCGA-EL-A3T0	TCGA-EL-A3T0-R41234	DF7057DE-8110-4940-8335-4650CC0210A5	2013-3-13	Systemic	[Unknown]	154	mCi	1	43	NO	43	Stable Disease	[Not Available]	[Not Applicable]	[Not Available]	[Not Available]
8A476795-0E05-4DA6-BBE1-FF7304DA1B39	TCGA-EL-A3T2	TCGA-EL-A3T2-R41237	B904A0A4-A659-4EA5-A92F-0536D638CA15	2013-3-13	Systemic	[Unknown]	100	mCi	[Not Available]	45	NO	45	[Unknown]	[Not Available]	[Not Applicable]	[Not Available]	[Not Available]
6435EA21-7214-40C5-9CCB-A1F22685A728	TCGA-EL-A3T3	TCGA-EL-A3T3-R41239	F462FB98-2493-41E4-84CD-7AEE3FD8D2FA	2013-3-13	Systemic	Primary Tumor Field	108.9	mCi	1	104	NO	104	Complete Response	[Not Available]	[Not Applicable]	[Not Available]	[Not Available]
90507BAA-B716-4BCF-A18E-9D8AE97D809A	TCGA-EL-A3T6	TCGA-EL-A3T6-R41242	1BD81C7D-3066-4A7B-A688-974E0A6B8D59	2013-3-13	Systemic	Primary Tumor Field	98	mCi	1	37	NO	37	Complete Response	[Not Available]	[Not Applicable]	[Not Available]	[Not Available]
989E9202-C08E-4BBF-85B3-1E278A475CB7	TCGA-EL-A3T8	TCGA-EL-A3T8-R41230	CF5A5C06-D107-4725-B4CE-BEC90DCDF4CF	2013-3-13	Systemic	[Unknown]	101.4	mCi	1	73	NO	73	Complete Response	[Not Available]	[Not Applicable]	[Not Available]	[Not Available]
D4355111-3ABB-40F0-BDB7-B9EAA39DC771	TCGA-EL-A3TA	TCGA-EL-A3TA-R41249	646364E4-523C-468B-81A7-A8D7B33653F9	2013-3-13	Systemic	[Unknown]	100	mCi	1	64	NO	64	Complete Response	[Not Available]	[Not Applicable]	[Not Available]	[Not Available]
A09D0BE0-FD41-4B30-B488-9A9F2ABEF8E7	TCGA-EL-A3TB	TCGA-EL-A3TB-R41294	29931907-FF1E-48E5-8ADA-B4D82F2E9E6E	2013-3-14	Systemic	Primary Tumor Field	106	mCi	1	41	NO	41	Complete Response	[Not Available]	[Not Applicable]	[Not Available]	[Not Available]
286C69B0-75BA-48D6-A26B-26077F101BBB	TCGA-EL-A3ZG	TCGA-EL-A3ZG-R39276	EB42574D-EDC9-45B1-B866-1EF0AC90A495	2013-3-7	Systemic	Regional site	100	mCi	1	23	NO	23	Complete Response	[Not Available]	[Not Applicable]	[Not Available]	[Not Available]
149B46A3-75DE-44E1-BA73-BDC4FF379C7F	TCGA-EL-A3ZH	TCGA-EL-A3ZH-R39266	CB9DCBA9-C842-46A3-B47A-B5AF945D6E24	2013-3-7	Systemic	Regional site	109	mCi	1	43	NO	44	Complete Response	[Not Available]	[Not Applicable]	[Not Available]	[Not Available]
3D8B7654-B403-4360-80DC-8273CA90C2DC	TCGA-EL-A3ZK	TCGA-EL-A3ZK-R39262	012CE56E-1D5F-4586-B7D9-96927371FDFB	2013-3-12	Systemic	Regional site	115	mCi	1	36	NO	36	[Unknown]	[Not Available]	[Not Applicable]	[Not Available]	[Not Available]
E2475D48-628B-4095-B101-865D79A4B0ED	TCGA-EL-A3ZL	TCGA-EL-A3ZL-R40956	B909945B-64F2-4EAD-83D3-1BC9C7D09EC1	2013-3-7	Systemic	Regional site	100	mCi	1	3	NO	32	[Unknown]	[Not Available]	[Not Applicable]	[Not Available]	[Not Available]
04DC8EE3-EC93-4B56-A546-F96746F8122F	TCGA-EL-A3ZM	TCGA-EL-A3ZM-R39256	DE2DD5E6-B19C-47F1-AEE6-AE35C0CC912E	2013-3-7	Systemic	Regional site	150	mCi	1	147	NO	147	[Unknown]	[Not Available]	[Not Applicable]	[Not Available]	[Not Available]
04DC8EE3-EC93-4B56-A546-F96746F8122F	TCGA-EL-A3ZM	TCGA-EL-A3ZM-R39257	4B139B77-ABCD-407D-98BE-6BF6C524F294	2014-6-11	External	Regional site	60	Gy	30	49	NO	90	[Unknown]	[Not Available]	[Not Applicable]	[Not Available]	[Not Available]
3BFA52AF-CB40-45D8-9BDC-591985AAE7FB	TCGA-EL-A3ZO	TCGA-EL-A3ZO-R39248	30168EE2-8780-4CFF-B555-D07EE68618DB	2013-3-7	External	[Unknown]	60	Gy	30	68	NO	109	[Unknown]	[Not Available]	[Not Applicable]	[Not Available]	[Not Available]
EA859A83-00C3-40B2-97C1-FB24AD027EA6	TCGA-EL-A3ZP	TCGA-EL-A3ZP-R39244	8E5C611A-6B97-4DA8-9E44-C3AC347356F0	2013-3-7	Systemic	Regional site	150	mCi	1	112	NO	113	[Unknown]	[Not Available]	[Not Applicable]	[Not Available]	[Not Available]
315CBBE8-62C8-488B-92C5-E2046321EFB7	TCGA-EL-A3ZQ	TCGA-EL-A3ZQ-R39246	14A1B41C-0B7F-4029-94C7-68F2F1BBC069	2013-3-7	Systemic	Regional site	101	mCi	1	37	NO	37	Complete Response	[Not Available]	[Not Applicable]	[Not Available]	[Not Available]
96B95A2C-FB4F-4CBA-89E7-A7F0E90DB146	TCGA-EL-A3ZR	TCGA-EL-A3ZR-R39242	5D592F60-DD25-41C8-8FF2-A472895E73D6	2013-3-7	Systemic	Regional site	101.2	mCi	1	141	NO	141	Complete Response	[Not Available]	[Not Applicable]	[Not Available]	[Not Available]
A253B21E-BA9B-4928-95D1-89B59C868794	TCGA-EL-A3ZS	TCGA-EL-A3ZS-R39240	4D130297-3164-42BD-A7B4-A85BFAA656D5	2013-3-7	Systemic	Regional site	75	mCi	1	47	NO	47	[Unknown]	[Not Available]	[Not Applicable]	[Not Available]	[Not Available]
64DE42BD-D134-4F44-82FA-D6614709BF01	TCGA-EL-A3ZT	TCGA-EL-A3ZT-R39238	366AD837-F4CF-4862-ADDD-47FE8639F9CC	2013-3-7	Systemic	Regional site	100	mCi	[Not Available]	28	NO	28	[Unknown]	[Not Available]	[Not Applicable]	[Not Available]	[Not Available]
6F77FC81-1BF4-47C8-B1D8-78BB17CB13F8	TCGA-EL-A4JV	TCGA-EL-A4JV-R41276	D1FCBE88-BBF7-4035-BDE8-22C8E3A7CF27	2013-3-14	Systemic	Regional site	75	mCi	1	43	NO	43	Complete Response	[Not Available]	[Not Applicable]	[Not Available]	[Not Available]
4F340C8C-5912-4257-B57D-C096DA254C26	TCGA-EL-A4JW	TCGA-EL-A4JW-R41274	5E0FB7E6-6DB8-45C5-8649-096692B40ABF	2013-3-14	Systemic	Primary Tumor Field	100	mCi	1	34	NO	34	Complete Response	[Not Available]	[Not Applicable]	[Not Available]	[Not Available]
29AFB71C-C2CA-499E-B1C7-12758C9B03D6	TCGA-EL-A4K4	TCGA-EL-A4K4-R41222	13940428-0ED6-43B1-BBEE-7325FAFF4AFF	2013-3-13	Systemic	Primary Tumor Field	60	Gy	30	34	NO	87	[Unknown]	[Not Available]	[Not Applicable]	[Not Available]	[Not Available]
4FC8E011-4433-4537-B03F-457A3A70240F	TCGA-EL-A4K6	TCGA-EL-A4K6-R41202	B917243E-F5D9-44B1-A5B3-DF1BE9879441	2013-3-13	Systemic	Regional site	198.5	mCi	1	342	NO	342	Complete Response	[Not Available]	[Not Applicable]	[Not Available]	[Not Available]
89F4A6A5-BF9B-4A0E-BACF-8CD715C2CA93	TCGA-EL-A4K9	TCGA-EL-A4K9-R41178	661F4342-CF24-4598-B575-E531E5720DBE	2013-3-13	Systemic	Regional site	95	mCi	1	35	NO	35	Complete Response	[Not Available]	[Not Applicable]	[Not Available]	[Not Available]
B4A60A32-2C1B-44FB-92F4-B30F985DC424	TCGA-EL-A4KD	TCGA-EL-A4KD-R41225	65DEB6AB-33D6-4453-80F3-FD34112C212E	2013-3-13	Systemic	[Unknown]	155	mCi	1	57	NO	57	Complete Response	[Not Available]	[Not Applicable]	[Not Available]	[Not Available]
64131B0B-9F36-44BE-8BEC-92C71EC36343	TCGA-EL-A4KH	TCGA-EL-A4KH-R41170	2DE6EBC1-4CF6-4CF1-86DC-6D69BA28EFED	2013-3-13	Systemic	[Unknown]	30	mCi	1	102	NO	102	Complete Response	[Not Available]	[Not Applicable]	[Not Available]	[Not Available]
1BACEBF3-609E-4BB7-BB93-EB217B3A1B5C	TCGA-EL-A4KI	TCGA-EL-A4KI-R41262	328D4CA8-8CC5-4824-BE5C-0C0A4CACD4ED	2013-3-14	Systemic	[Unknown]	99.6	mCi	1	104	NO	104	Partial Response	[Not Available]	[Not Applicable]	[Not Available]	[Not Available]
567e4d90-5c5a-44f0-a462-90c831f3c096	TCGA-EM-A1YA	TCGA-EM-A1YA-R64191	2FA4C8BE-6A3C-4EA7-B69B-28DEAA7C71AF	2014-8-27	Systemic	Primary Tumor Field	100	mCi	1	135	NO	135	Complete Response	[Not Available]	[Not Applicable]	[Not Available]	[Not Available]
b43a4f92-7a13-4558-a97e-7b3feb2d70c9	TCGA-EM-A1YB	TCGA-EM-A1YB-R64202	0F65B1EA-D43B-46D3-8ACE-17EA38027B23	2014-8-28	Systemic	Primary Tumor Field	30	mCi	1	339	NO	339	Complete Response	[Not Available]	[Not Applicable]	[Not Available]	[Not Available]
0ad2a2b3-c1bb-4597-b28e-a6385f93d09c	TCGA-EM-A1YC	TCGA-EM-A1YC-R64218	7B7BC09E-0D53-40EC-8D9D-44658DB89F7A	2014-8-28	Systemic	Primary Tumor Field	107	mCi	1	156	NO	156	Complete Response	[Not Available]	[Not Applicable]	[Not Available]	[Not Available]
EF306507-F426-499E-8A1F-3401A522FB6B	TCGA-EM-A22I	TCGA-EM-A22I-R64225	CD57FD14-B5EC-4080-B611-B0E135BDB8A2	2014-8-28	Systemic	Regional site	100	mCi	[Not Available]	76	NO	76	Complete Response	[Not Available]	[Not Applicable]	[Not Available]	[Not Available]
C53167D4-14DA-40CC-B30A-35EB3967B8DF	TCGA-EM-A22J	TCGA-EM-A22J-R66094	5D48A42D-B088-43B0-A25C-50EE39DD7B7E	2014-10-2	Systemic	Primary Tumor Field	75	mCi	[Not Available]	200	NO	200	Complete Response	[Not Available]	[Not Applicable]	[Not Available]	[Not Available]
DE9315B3-B3DF-45F0-ADC2-69AA6B8FF717	TCGA-EM-A22K	TCGA-EM-A22K-R66096	B9D41CB6-897E-4DBD-815E-B5E2768D2EB1	2014-10-2	Systemic	Primary Tumor Field	100	mCi	[Not Available]	91	NO	91	Partial Response	[Not Available]	[Not Applicable]	[Not Available]	[Not Available]
6ABC861A-376D-446B-ACEE-FB0F03A82C09	TCGA-EM-A22O	TCGA-EM-A22O-R66101	02B8F335-A3B6-44AA-8BC6-D454C3A0D1F3	2014-10-2	Systemic	Primary Tumor Field	150	mCi	[Not Available]	97	NO	97	Complete Response	[Not Available]	[Not Applicable]	[Not Available]	[Not Available]
6ABC861A-376D-446B-ACEE-FB0F03A82C09	TCGA-EM-A22O	TCGA-EM-A22O-R66102	3A2CA1B1-4BAA-4AAB-9F95-0CB9645E3FE9	2014-10-2	External	Regional site	66	Gy	33	144	NO	194	Complete Response	[Not Available]	[Not Applicable]	[Not Available]	[Not Available]
1A4164D9-4484-452D-9382-8CBF896A870E	TCGA-EM-A22P	TCGA-EM-A22P-R66105	70C15161-0076-4252-8373-EA87682BB916	2014-10-16	Systemic	Primary Tumor Field	150	mCi	[Not Available]	72	NO	72	Complete Response	[Not Available]	[Not Applicable]	[Not Available]	[Not Available]
7555E736-A9E2-4B96-A633-FB0F7224D62C	TCGA-EM-A2CS	TCGA-EM-A2CS-R37090	0ED6423C-EBF2-40CA-B227-9CEED2006F65	2012-11-23	External	Primary Tumor Field	66	Gy	33	497	NO	542	Partial Response	[Not Available]	[Not Applicable]	[Not Available]	[Not Available]
7555E736-A9E2-4B96-A633-FB0F7224D62C	TCGA-EM-A2CS	TCGA-EM-A2CS-R37091	323247D3-5067-444B-B584-129516DB5095	2012-11-23	Systemic	Primary Tumor Field	150	mCi	1	91	NO	91	Partial Response	[Not Available]	[Not Applicable]	[Not Available]	[Not Available]
667EB7F6-1D36-49BB-9D7B-C9D167B64619	TCGA-EM-A2CU	TCGA-EM-A2CU-R37094	F1039B47-1122-49F6-B326-82A8E60E4876	2012-11-23	Systemic	Primary Tumor Field	30	mCi	1	173	NO	173	[Not Available]	[Not Available]	[Not Applicable]	[Not Available]	[Not Available]
55E03FFC-F006-4EC8-8E5D-A738FF091F8A	TCGA-EM-A2OV	TCGA-EM-A2OV-R66467	391735A2-DC97-4581-B41C-B5C1328F0A5B	2014-10-16	Systemic	Primary Tumor Field	70	mCi	1	547	NO	547	Complete Response	[Not Available]	[Not Applicable]	[Not Available]	[Not Available]
98A08015-9040-4E0B-BCFA-2C6DB7D0F888	TCGA-EM-A2OX	TCGA-EM-A2OX-R66474	47249AF7-BF3C-4A03-B57B-C70738B685CF	2014-10-16	Systemic	Primary Tumor Field	75	mCi	1	197	NO	197	Complete Response	[Not Available]	[Not Applicable]	[Not Available]	[Not Available]
D3E75FB4-FB7C-4EBF-9C75-2BE9FFD9F52D	TCGA-EM-A2OY	TCGA-EM-A2OY-R57000	BCC9FFAF-DDC5-4F4B-B4AB-96251FBE2998	2014-2-28	Systemic	Primary Tumor Field	76	mCi	[Not Available]	162	NO	162	Complete Response	[Not Available]	[Not Applicable]	[Not Available]	[Not Available]
80420C04-709B-4AB2-A88C-1E22B3A09B9C	TCGA-EM-A2P0	TCGA-EM-A2P0-R57002	54E4ACAE-E5CB-4376-818D-36B60EEF4698	2014-2-28	Systemic	Primary Tumor Field	100	mCi	[Not Available]	189	NO	189	Complete Response	[Not Available]	[Not Applicable]	[Not Available]	[Not Available]
9B6ACC25-447D-4144-B4C0-EF52B8850D96	TCGA-EM-A2P1	TCGA-EM-A2P1-R57003	58234601-1AB2-42A2-B599-DDFE48E88B1F	2014-2-28	Systemic	Primary Tumor Field	100	mCi	[Not Available]	169	NO	169	Complete Response	[Not Available]	[Not Applicable]	[Not Available]	[Not Available]
B9E6A966-DA7C-46F3-825F-8E19C06518C3	TCGA-EM-A2P2	TCGA-EM-A2P2-R57004	78D1533A-D7EB-45F7-BFE3-07182D077A83	2014-2-28	Systemic	Regional site	100	mCi	[Not Available]	121	NO	121	Complete Response	[Not Available]	[Not Applicable]	[Not Available]	[Not Available]
D8D54C81-7EF5-4B0F-B35B-28FBF8C5198E	TCGA-EM-A3AJ	TCGA-EM-A3AJ-R57006	215FCDF4-4443-44E9-9472-1A8D97FDC91B	2014-2-28	Systemic	Primary Tumor Field	75	mCi	[Not Available]	215	NO	215	Complete Response	[Not Available]	[Not Applicable]	[Not Available]	[Not Available]
6491D025-C061-4180-BFD4-D7C6E6E55F66	TCGA-EM-A3AN	TCGA-EM-A3AN-R57010	A9ED7223-67BB-4CBC-81F5-CE9CBEDB9C9C	2014-2-28	Systemic	Primary Tumor Field	125	mCi	[Not Available]	142	NO	142	Complete Response	[Not Available]	[Not Applicable]	[Not Available]	[Not Available]
707312FE-1D92-413E-A891-1EA3F496C343	TCGA-EM-A3AR	TCGA-EM-A3AR-R66542	9A33D717-ABB6-4474-B56B-1BC11305498B	2014-10-20	Systemic	Primary Tumor Field	100	mCi	1	136	NO	136	Partial Response	[Not Available]	[Not Applicable]	[Not Available]	[Not Available]
FEF9C64F-5959-4DA0-AAA2-66B56FC7B4C3	TCGA-EM-A3FQ	TCGA-EM-A3FQ-R45159	212E0B41-94F6-4E26-A137-B0558C678EBC	2014-3-7	Systemic	Primary Tumor Field	125	mCi	[Not Available]	150	NO	150	Partial Response	[Not Available]	[Not Applicable]	[Not Available]	[Not Available]
2A398AF1-AEA5-4AAE-AB00-A2DC152F965A	TCGA-EM-A3O3	TCGA-EM-A3O3-R66545	86D7F44F-40E6-4B90-ADCE-4C8CC5F2AA48	2014-10-20	Systemic	Primary Tumor Field	100	mCi	1	151	NO	151	Complete Response	[Not Available]	[Not Applicable]	[Not Available]	[Not Available]
398D5C2E-F877-4BBF-A10C-486B8523C9CE	TCGA-EM-A3O6	TCGA-EM-A3O6-R66123	1CA9AC65-33BA-4A6C-B1C9-BDBDDE0A17D9	2014-10-2	Systemic	Primary Tumor Field	75	mCi	[Not Available]	161	NO	161	Complete Response	[Not Available]	[Not Applicable]	[Not Available]	[Not Available]
3A211D5A-085F-4902-86B6-50E4EB36B897	TCGA-EM-A3O7	TCGA-EM-A3O7-R66170	82A70C8B-9B8D-427C-8ADD-26B23D43EE54	2014-10-3	Systemic	Primary Tumor Field	100	mCi	[Not Available]	129	NO	129	[Unknown]	[Not Available]	[Not Applicable]	[Not Available]	[Not Available]
34B8D361-9C95-4F28-8E45-669DEFC5C3A7	TCGA-EM-A3O9	TCGA-EM-A3O9-R66171	837C7B42-753C-4C53-9FF1-5FCE679E0426	2014-10-3	Systemic	Primary Tumor Field	100	mCi	[Not Available]	153	NO	153	[Unknown]	[Not Available]	[Not Applicable]	[Not Available]	[Not Available]
D5932DD7-B777-427F-8B55-3EC369FD76A3	TCGA-EM-A3ST	TCGA-EM-A3ST-R66083	AEE86024-88E0-40DB-A95E-CED95307537A	2014-10-2	Systemic	Primary Tumor Field	150	mCi	[Not Available]	102	NO	102	Complete Response	[Not Available]	[Not Applicable]	[Not Available]	[Not Available]
FE28F76E-7EAD-4D29-8C53-A576AE6021F7	TCGA-EM-A3SU	TCGA-EM-A3SU-R45182	E80028AF-70BC-4FE2-AC99-A836912EB6A1	2014-3-7	Systemic	Regional site	125	mCi	[Not Available]	141	NO	141	Complete Response	[Not Available]	[Not Applicable]	[Not Available]	[Not Available]
B7BAFE7F-295C-4598-9CC8-49D785BD2218	TCGA-EM-A4FF	TCGA-EM-A4FF-R45184	2CD8548F-0675-420B-B21E-5FBE82DC0FA1	2013-9-16	Systemic	Local Recurrence	125	mCi	[Not Available]	2078	NO	2078	Complete Response	[Not Available]	[Not Applicable]	[Not Available]	[Not Available]
B7BAFE7F-295C-4598-9CC8-49D785BD2218	TCGA-EM-A4FF	TCGA-EM-A4FF-R45183	F92FE973-6AB3-4DC6-9C05-674717242899	2014-3-7	Systemic	Primary Tumor Field	100	mCi	[Not Available]	179	NO	179	Complete Response	[Not Available]	[Not Applicable]	[Not Available]	[Not Available]
4729410A-7240-4ED0-B478-78CC6C7A4810	TCGA-EM-A4FH	TCGA-EM-A4FH-R45202	2E8681EA-8728-45F0-B272-20B9E0739701	2014-3-7	Systemic	Primary Tumor Field	100	mCi	[Not Available]	137	NO	137	Complete Response	[Not Available]	[Not Applicable]	[Not Available]	[Not Available]
12F90EFB-C45B-4372-8197-2DFD9CA247EA	TCGA-EM-A4FM	TCGA-EM-A4FM-R63946	22DFAFA3-C87A-481A-BEBB-C7D5E7F18E52	2014-8-28	External	Primary Tumor Field	50	Gy	25	108	NO	168	Stable Disease	[Not Available]	[Not Applicable]	[Not Available]	[Not Available]
12F90EFB-C45B-4372-8197-2DFD9CA247EA	TCGA-EM-A4FM	TCGA-EM-A4FM-R63932	CE5CA6DE-D67B-4470-B91E-576822DF3B27	2014-8-28	Systemic	Primary Tumor Field	150	mCi	1	81	NO	81	[Unknown]	[Not Available]	[Not Applicable]	[Not Available]	[Not Available]
F854CE67-C586-4424-A674-2DD67AD0ED7F	TCGA-EM-A4FN	TCGA-EM-A4FN-R45198	02AB4A4D-F478-4DFB-AB3B-EE169B719A76	2014-3-7	Systemic	Primary Tumor Field	100	mCi	[Not Available]	116	NO	116	Complete Response	[Not Available]	[Not Applicable]	[Not Available]	[Not Available]
E0AB95EF-5C96-4D00-8950-04E26E3B4672	TCGA-EM-A4FO	TCGA-EM-A4FO-R45199	C1B9CA94-FB1B-4C62-B567-2F22F8AFC11E	2014-3-7	Systemic	Primary Tumor Field	100	mCi	[Not Available]	116	NO	116	Complete Response	[Not Available]	[Not Applicable]	[Not Available]	[Not Available]
511B5F28-709B-4E43-9EFD-B2F425BBA962	TCGA-EM-A4FQ	TCGA-EM-A4FQ-R63933	E2A43F5B-E897-48C2-8BE7-59F3D1BC074E	2014-8-28	Systemic	Primary Tumor Field	125	mCi	1	109	NO	109	Complete Response	[Not Available]	[Not Applicable]	[Not Available]	[Not Available]
8DD09D74-0BE8-4C58-BF44-DE4A2466D044	TCGA-EM-A4FR	TCGA-EM-A4FR-R45185	2AD00725-C7C9-497E-A8DF-8886F00FE286	2014-3-7	Systemic	Primary Tumor Field	100	mCi	[Not Available]	137	NO	137	Complete Response	[Not Available]	[Not Applicable]	[Not Available]	[Not Available]
50EC4170-29EA-4EE9-8CE7-67EC78D1DC76	TCGA-EM-A4FU	TCGA-EM-A4FU-R45187	64EF9E5F-3406-4A7C-B090-2BA102BE9A4B	2014-3-7	Systemic	Primary Tumor Field	75	mCi	[Not Available]	186	NO	186	Partial Response	[Not Available]	[Not Applicable]	[Not Available]	[Not Available]
50EC4170-29EA-4EE9-8CE7-67EC78D1DC76	TCGA-EM-A4FU	TCGA-EM-A4FU-R45190	BBA4DFEE-EA29-448A-8B30-4FF821E395CA	2014-3-7	Systemic	Distant site	200	mCi	[Not Available]	456	NO	456	Partial Response	[Not Available]	[Not Applicable]	[Not Available]	[Not Available]
e23cd75a-06ad-4da0-b19b-b812b0f6c1b9	TCGA-ET-A25G	TCGA-ET-A25G-R34883	A14FD538-F2EE-4FD5-9333-C1968B53155C	2012-9-6	Systemic	[Unknown]	150	mCi	[Not Available]	118	NO	118	Complete Response	[Not Available]	[Not Applicable]	[Not Available]	[Not Available]
1005ccb2-10ef-4e37-950e-ad72393db03c	TCGA-ET-A25I	TCGA-ET-A25I-R71224	0033B28E-016F-41BC-A7AC-1D2E3C4B52C0	2015-3-23	Systemic	[Unknown]	[Not Available]	[Not Available]	[Not Available]	19	NO	[Not Available]	Complete Response	[Not Available]	[Not Applicable]	[Not Available]	[Not Available]
618a1c29-5c26-46db-83d5-4799f9043cd3	TCGA-ET-A25J	TCGA-ET-A25J-R34885	6ADA42D2-E009-41DA-B31C-A1647740D2E1	2012-9-6	Systemic	[Unknown]	[Not Available]	[Not Available]	[Not Available]	90	NO	90	[Not Available]	[Not Available]	[Not Applicable]	[Not Available]	[Not Available]
2f9ed09d-2626-4c23-ba47-1850d36f812a	TCGA-ET-A25K	TCGA-ET-A25K-R34887	1C5B2B34-804B-467C-B457-46716ED4C490	2012-9-6	Systemic	[Unknown]	75	mCi	[Not Available]	132	NO	132	[Unknown]	[Not Available]	[Not Applicable]	[Not Available]	[Not Available]
4481d84d-109e-44a0-bcb4-e6e61bdce796	TCGA-ET-A25L	TCGA-ET-A25L-R36174	56A0A56D-15DE-446B-AFC6-27E2AD480D39	2012-10-22	Systemic	Primary Tumor Field	[Not Available]	[Not Available]	[Not Available]	53	NO	53	[Not Available]	[Not Available]	[Not Applicable]	[Not Available]	[Not Available]
8023d4c9-b56d-417a-9a52-d45b59c756ed	TCGA-ET-A25M	TCGA-ET-A25M-R36173	4889493C-3F2E-49B8-84CE-65998C5B19C8	2012-10-22	Systemic	Primary Tumor Field	75.3	mCi	[Not Available]	139	NO	139	[Not Available]	[Not Available]	[Not Applicable]	[Not Available]	[Not Available]
ebccfb5f-c0a8-4263-aaff-b5dd83585191	TCGA-ET-A25N	TCGA-ET-A25N-R34896	FEC020ED-7460-4310-A172-A799B97AAB21	2012-9-6	Systemic	[Unknown]	75.5	mCi	[Not Available]	55	NO	55	[Unknown]	[Not Available]	[Not Applicable]	[Not Available]	[Not Available]
c30eb9bd-d705-4464-9014-e0aa7cda53c7	TCGA-ET-A25O	TCGA-ET-A25O-R34894	3375BED0-D955-4B95-983C-247793876C3B	2012-9-6	Systemic	[Unknown]	[Not Available]	[Not Available]	[Not Available]	125	NO	125	Complete Response	[Not Available]	[Not Applicable]	[Not Available]	[Not Available]
59681E8F-CF57-47B4-82E1-6BE8EAD9583E	TCGA-ET-A2MX	TCGA-ET-A2MX-R36176	09AC1972-785A-404C-AE0C-CDC6361ACEBA	2012-10-22	Systemic	Primary Tumor Field	[Not Available]	[Not Available]	[Not Available]	161	NO	161	[Not Available]	[Not Available]	[Not Applicable]	[Not Available]	[Not Available]
EB15422B-CAFD-4AF2-973E-8C997A911170	TCGA-ET-A2MY	TCGA-ET-A2MY-R36196	05A5C9F6-9488-4C27-BFD7-AEDFF74E7149	2012-10-23	Systemic	Primary Tumor Field	73.5	mCi	[Not Available]	335	NO	335	[Not Available]	[Not Available]	[Not Applicable]	[Not Available]	[Not Available]
212AA9C4-610D-4286-9CA2-AE6C87B9BC0E	TCGA-ET-A2N0	TCGA-ET-A2N0-R36201	64516364-17CB-4005-9D15-18F51A9AB961	2012-10-23	Systemic	Primary Tumor Field	74.4	[Not Available]	1	126	NO	126	[Unknown]	[Not Available]	[Not Applicable]	[Not Available]	[Not Available]
E74B8474-F74A-498D-8848-6AA97D38D2D8	TCGA-ET-A2N1	TCGA-ET-A2N1-R36199	0ECFE2C9-B459-462A-AF2E-1B58715440F7	2012-10-23	Systemic	Primary Tumor Field	75.5	mCi	1	170	NO	170	[Unknown]	[Not Available]	[Not Applicable]	[Not Available]	[Not Available]
9DCAA676-10CA-48CB-B245-7CC4BD1FE9BB	TCGA-ET-A2N3	TCGA-ET-A2N3-R36194	D33D58B7-65BC-459E-A706-70AABD449F63	2012-10-23	Systemic	Primary Tumor Field	[Not Available]	[Not Available]	[Not Available]	190	NO	190	[Unknown]	[Not Available]	[Not Applicable]	[Not Available]	[Not Available]
3DCEE02C-A3D2-4188-A072-4D36C8A7E8FD	TCGA-ET-A2N4	TCGA-ET-A2N4-R36180	2D84A26B-DBD1-43A4-8F2C-5C7E1A6C8851	2012-10-23	Systemic	Primary Tumor Field	[Not Available]	[Not Available]	[Not Available]	50	NO	50	[Not Available]	[Not Available]	[Not Applicable]	[Not Available]	[Not Available]
7D818F01-49A6-4BA8-9F1C-C77398ADBDD0	TCGA-ET-A2N5	TCGA-ET-A2N5-R36188	F41B8DEF-EE74-445D-A241-2F7988ED6917	2012-10-23	Systemic	Primary Tumor Field	75	mCi	1	71	NO	71	[Unknown]	[Not Available]	[Not Applicable]	[Not Available]	[Not Available]
1757C89F-8795-4C3B-BBAD-1E6F617F2472	TCGA-ET-A39J	TCGA-ET-A39J-R36713	ACA9B7FD-5078-4704-A3FC-600230F38A2D	2012-11-12	Systemic	Primary Tumor Field	100	mCi	1	99	NO	99	Complete Response	[Not Available]	[Not Applicable]	[Not Available]	[Not Available]
6E1C9AC8-EEAD-4DB9-8F30-EF3591DAF78B	TCGA-ET-A39K	TCGA-ET-A39K-R36718	A316E91E-4CF7-4BDA-A220-025D08F23AE2	2012-11-12	Systemic	Primary Tumor Field	77.6	mCi	1	86	NO	86	Complete Response	[Not Available]	[Not Applicable]	[Not Available]	[Not Available]
CD73C807-A74E-46A8-9855-92DE33DA9B0D	TCGA-ET-A39L	TCGA-ET-A39L-R71306	7DA5C496-4B80-4D69-AD1D-CE65143ED6AD	2015-3-24	Systemic	[Unknown]	[Not Available]	[Not Available]	[Not Available]	[Not Available]	NO	[Not Available]	[Not Available]	[Not Available]	[Not Applicable]	[Not Available]	[Not Available]
E9949320-AD37-4542-98C1-B72DF60B1668	TCGA-ET-A39M	TCGA-ET-A39M-R36637	49B24A3C-39D8-47DB-8F92-1C30F1A13DD1	2012-11-7	Systemic	Primary Tumor Field	77.1	[Not Available]	1	43	NO	43	Complete Response	[Not Available]	[Not Applicable]	[Not Available]	[Not Available]
87858089-1BAD-4E5D-80ED-04F846DA9CA4	TCGA-ET-A39N	TCGA-ET-A39N-R36646	F721FAF7-09C8-4B08-9368-9F91EA5E0156	2012-11-7	Systemic	Primary Tumor Field	77.4	mCi	1	78	NO	78	Complete Response	[Not Available]	[Not Applicable]	[Not Available]	[Not Available]
44465A32-8EE9-4575-94B8-0200BA7C5BD4	TCGA-ET-A39P	TCGA-ET-A39P-R36725	6CF636A5-1B59-403C-AAB7-178CC848601F	2012-11-12	Systemic	Primary Tumor Field	75	mCi	1	141	NO	141	Complete Response	[Not Available]	[Not Applicable]	[Not Available]	[Not Available]
9382942C-40DC-404A-AD8A-697612CDB575	TCGA-ET-A3BP	TCGA-ET-A3BP-R36930	98AE213A-A328-4A8E-B749-80D3049EF8EF	2012-11-19	Systemic	Primary Tumor Field	75	mCi	1	127	NO	127	[Unknown]	[Not Available]	[Not Applicable]	[Not Available]	[Not Available]
C83FB5E6-8AF3-47E4-AE48-CEE92DFF9DB7	TCGA-ET-A3BS	TCGA-ET-A3BS-R36972	3B079B31-A5EA-4719-B274-932FD26C61C6	2012-11-20	Systemic	Primary Tumor Field	98.8	mCi	1	176	NO	176	Complete Response	[Not Available]	[Not Applicable]	[Not Available]	[Not Available]
D84312E8-999D-49AD-B0AA-E48E87EFC462	TCGA-ET-A3BT	TCGA-ET-A3BT-R36981	4D80ED53-5443-4396-94D6-E2588A786357	2012-11-20	Systemic	Primary Tumor Field	76.1	mCi	1	122	NO	122	Complete Response	[Not Available]	[Not Applicable]	[Not Available]	[Not Available]
C14A0460-30B0-453B-AB81-DA03AD4AD02E	TCGA-ET-A3BV	TCGA-ET-A3BV-R36992	196E1F8E-1A3E-4116-A3FC-F4A78B970789	2012-11-20	Systemic	Primary Tumor Field	[Not Available]	[Not Available]	[Not Available]	100	NO	100	Complete Response	[Not Available]	[Not Applicable]	[Not Available]	[Not Available]
0CAFEFEF-911B-46E8-9E6C-19A0E7D555AA	TCGA-ET-A3DO	TCGA-ET-A3DO-R37099	97304277-6943-4F55-92BC-273306096712	2012-11-26	Systemic	Primary Tumor Field	80	mCi	1	58	NO	58	Complete Response	[Not Available]	[Not Applicable]	[Not Available]	[Not Available]
C047E741-2B29-45DF-A577-351BDDC50EB8	TCGA-ET-A3DU	TCGA-ET-A3DU-R38460	86F15143-C6BB-4318-BC58-A8A05BB9781A	2012-12-14	Systemic	Primary Tumor Field	73.2	mCi	1	141	NO	141	Complete Response	[Not Available]	[Not Applicable]	[Not Available]	[Not Available]
B46D88E9-8477-4900-8DA9-5E7DBDED0653	TCGA-ET-A3DV	TCGA-ET-A3DV-R36632	C052CDB5-1C84-4CC7-A02C-FC9308706375	2012-11-7	Systemic	Primary Tumor Field	104	mCi	1	51	NO	51	Complete Response	[Not Available]	[Not Applicable]	[Not Available]	[Not Available]
424DE829-9EFD-4689-AC5D-24485A5D5ECF	TCGA-ET-A3DW	TCGA-ET-A3DW-R36634	979F7AD7-50D6-41B8-B990-FC868A668DDD	2012-11-7	Systemic	Primary Tumor Field	100	mCi	1	8	NO	8	Complete Response	[Not Available]	[Not Applicable]	[Not Available]	[Not Available]
6BEFDC6A-27FC-4CDE-979B-FFE05CD8603F	TCGA-ET-A40Q	TCGA-ET-A40Q-R41233	7D98B9EF-5674-4170-AD3D-F049EEDA0EF4	2013-3-13	Systemic	Primary Tumor Field	98	mCi	1	211	NO	211	[Unknown]	[Not Available]	[Not Applicable]	[Not Available]	[Not Available]
2513AB46-646C-4750-AB42-DE3940890553	TCGA-ET-A40R	TCGA-ET-A40R-R41048	D176BA7D-948E-4DF2-B6D4-6BC5F86832DF	2013-3-13	Systemic	Primary Tumor Field	49.7	mCi	1	139	NO	139	[Unknown]	[Not Available]	[Not Applicable]	[Not Available]	[Not Available]
7629F864-A009-4AA9-BF7E-2D99E00D294E	TCGA-ET-A4KN	TCGA-ET-A4KN-R41252	9FAB3533-B192-46A3-B1C2-CF2A20B7D306	2013-3-13	Systemic	Primary Tumor Field	49.7	mCi	1	115	NO	115	[Unknown]	[Not Available]	[Not Applicable]	[Not Available]	[Not Available]
78d14f86-896a-4f98-9274-b2e8e387add9	TCGA-FE-A22Z	TCGA-FE-A22Z-R29899	02147B11-68AF-41FD-8D3F-FEDA2774867E	2012-3-30	EXTERNAL BEAM	Primary Tumor Field	6600	cGy	33	194	NO	257	[Not Available]	[Not Available]	[Not Applicable]	ADJUVANT	[Not Available]
78d14f86-896a-4f98-9274-b2e8e387add9	TCGA-FE-A22Z	TCGA-FE-A22Z-R45782	DE1ED45F-D7CE-428F-BA0A-27EADF62FD16	2013-7-22	Systemic	Primary Tumor Field	217	[Not Available]	[Not Available]	103	NO	103	Partial Response	[Not Available]	[Not Applicable]	[Not Available]	[Not Available]
b1d71782-2443-43f3-bd0e-8b7220515cb6	TCGA-FE-A230	TCGA-FE-A230-R29889	AFB0715B-B724-4F23-BE14-48EEF798FE5A	2012-3-30	RADIOISOTOPE	Primary Tumor Field	150	mCi	1	85	NO	85	[Not Available]	1	[Not Applicable]	ADJUVANT	[Not Available]
7044dee0-fd6c-4e75-b731-dc60a386a1ab	TCGA-FE-A231	TCGA-FE-A231-R29900	C02D4982-8836-4BDD-BB48-A761B7C0EEDC	2012-3-30	RADIOISOTOPE	Primary Tumor Field	124.7	mCi	1	57	NO	57	[Not Available]	1	[Not Applicable]	ADJUVANT	[Not Available]
5eb0d577-223b-4409-89d1-5c5d196affc3	TCGA-FE-A232	TCGA-FE-A232-R29893	9CB6DD51-6B74-475E-9CCF-D65EEFFB2F93	2012-3-30	RADIOISOTOPE	Primary Tumor Field	200	mCi	1	63	NO	63	[Not Available]	1	[Not Applicable]	ADJUVANT	[Not Available]
e70feafd-1390-4f4c-a635-da65c1a7daeb	TCGA-FE-A233	TCGA-FE-A233-R29891	7BE4F3BE-9D1E-40AB-8E97-5440FAE9F4D4	2012-3-30	RADIOISOTOPE	Primary Tumor Field	100.1	mCi	1	85	NO	85	[Not Available]	1	[Not Applicable]	ADJUVANT	[Not Available]
e4c85bdd-7b7c-414f-9503-647d9b825915	TCGA-FE-A234	TCGA-FE-A234-R29871	20037B6C-AC77-436D-9D5D-DCE67644F27B	2012-3-30	RADIOISOTOPE	Primary Tumor Field	152	mCi	1	106	NO	106	[Not Available]	1	[Not Applicable]	ADJUVANT	[Not Available]
c781b49e-d08f-49e6-b774-7cfe4100e92d	TCGA-FE-A235	TCGA-FE-A235-R29902	27C874F7-FC72-4555-9473-D7B86F66A600	2012-3-30	RADIOISOTOPE	Primary Tumor Field	151	mCi	1	50	NO	50	[Not Available]	1	[Not Applicable]	ADJUVANT	[Not Available]
300720c8-68e5-4a3b-a873-3ad36ad0f953	TCGA-FE-A236	TCGA-FE-A236-R29896	F83CEC89-894F-4F5E-A70D-9E558981F31C	2012-3-30	RADIOISOTOPE	Primary Tumor Field	152	mCi	1	106	NO	106	[Not Available]	1	[Not Applicable]	ADJUVANT	[Not Available]
7d11b016-c564-4fb5-9b85-1b1a0188006f	TCGA-FE-A237	TCGA-FE-A237-R29905	7E91B7EE-A3AF-44AB-AC0F-77113387D8F6	2012-3-30	RADIOISOTOPE	Primary Tumor Field	156.4	mCi	1	99	NO	99	[Not Available]	1	[Not Applicable]	ADJUVANT	[Not Available]
dffc4f7a-c67a-4ac5-a338-717dffde686d	TCGA-FE-A238	TCGA-FE-A238-R29894	2A0BA6DD-DE0D-4EF4-9DE9-52FFD3BFE727	2012-3-30	RADIOISOTOPE	Primary Tumor Field	153	mCi	1	58	NO	58	[Not Available]	1	[Not Applicable]	ADJUVANT	[Not Available]
dffc4f7a-c67a-4ac5-a338-717dffde686d	TCGA-FE-A238	TCGA-FE-A238-R31285	FBCBF3B1-F849-46E8-959E-751B83CD7E29	2012-4-26	RADIOISOTOPE	Distant Recurrence	151	mCi	1	1206	NO	1206	[Not Available]	2	[Not Applicable]	ADJUVANT	[Not Available]
fc70a652-7925-4759-8e1f-05fd56829df4	TCGA-FE-A239	TCGA-FE-A239-R29895	EA2C5F69-25B9-453A-A259-92B089499FD6	2012-3-30	RADIOISOTOPE	Primary Tumor Field	156.2	mCi	1	104	NO	104	[Not Available]	1	[Not Applicable]	ADJUVANT	[Not Available]
fd8c4ff3-e759-495f-96e7-1f406bb70190	TCGA-FE-A23A	TCGA-FE-A23A-R29890	66CE2ADC-B01C-41CD-BFF2-92A5C2D7AF0F	2012-3-30	RADIOISOTOPE	Primary Tumor Field	100.1	mCi	1	79	NO	79	[Not Available]	1	[Not Applicable]	ADJUVANT	[Not Available]
10BDAFBB-831D-48B5-B9A3-AD374FC50235	TCGA-FE-A3PA	TCGA-FE-A3PA-R42071	D4C5B9CF-367D-48ED-A7DE-6375765ED605	2013-4-10	Systemic	Primary Tumor Field	217	mCi	[Not Available]	91	NO	91	Partial Response	[Not Available]	[Not Applicable]	[Not Available]	[Not Available]
10BDAFBB-831D-48B5-B9A3-AD374FC50235	TCGA-FE-A3PA	TCGA-FE-A3PA-R42073	5BDAD2FF-EDC0-4CDE-A92F-117A81CB2DFC	2013-4-10	Systemic	Distant site	217	mCi	[Not Available]	378	NO	378	Complete Response	[Not Available]	[Not Applicable]	[Not Available]	[Not Available]
05A8268A-6B33-429B-8638-8C9BB366EF28	TCGA-FE-A3PB	TCGA-FE-A3PB-R42075	B922582E-4870-41F5-B3DB-099C8693CB7C	2013-4-10	Systemic	Primary Tumor Field	126	mCi	[Not Available]	64	NO	64	Complete Response	[Not Available]	[Not Applicable]	[Not Available]	[Not Available]
A86AC3B5-B5E9-4420-8DE0-A358FCAD85B6	TCGA-FE-A3PC	TCGA-FE-A3PC-R42079	5DA5CF9E-8C18-47FC-8C49-FAC10FE6D715	2013-4-10	Systemic	Primary Tumor Field	152	mCi	[Not Available]	70	NO	70	[Not Available]	[Not Available]	[Not Applicable]	[Not Available]	[Not Available]
39D90499-8549-4DA5-B391-C421F18FACF1	TCGA-FE-A3PD	TCGA-FE-A3PD-R42082	8E73AD2A-75CF-48B9-A8F8-474E34029738	2013-4-10	Systemic	Primary Tumor Field	150	[Not Available]	[Not Available]	78	NO	78	Partial Response	[Not Available]	[Not Applicable]	[Not Available]	[Not Available]
785803BB-42A8-4AFB-B7B4-58C114894408	TCGA-FK-A3S3	TCGA-FK-A3S3-R36604	F8B1D7F8-EE33-4013-BB99-88C0FBA4030B	2012-11-6	Systemic	Primary Tumor Field	106.4	mCi	1	162	NO	162	Stable Disease	[Not Available]	[Not Applicable]	[Not Available]	[Not Available]
785803BB-42A8-4AFB-B7B4-58C114894408	TCGA-FK-A3S3	TCGA-FK-A3S3-R36611	EBEC2900-84A5-4052-8A2E-E3A0C2CE3841	2012-11-6	Systemic	Primary Tumor Field	197.8	mCi	1	581	NO	581	Complete Response	[Not Available]	[Not Applicable]	[Not Available]	[Not Available]
8950691C-600F-4A90-ADF6-42A8F129AA3E	TCGA-FK-A3SB	TCGA-FK-A3SB-R36605	1E8B7117-58C7-40D0-AD1A-2142ECB4A308	2012-11-6	[Unknown]	[Unknown]	[Not Available]	[Not Available]	[Not Available]	[Not Available]	NO	[Not Available]	Complete Response	[Not Available]	[Not Applicable]	[Not Available]	[Not Available]
AFB00CD4-E5DA-4251-86FB-532C3F65324C	TCGA-FK-A3SE	TCGA-FK-A3SE-R36606	932676BE-AE3A-4CBE-9CFC-F1AC1F32EC21	2012-11-6	Systemic	Primary Tumor Field	75	mCi	1	98	NO	98	Complete Response	[Not Available]	[Not Applicable]	[Not Available]	[Not Available]
E48A8FA7-4E2B-44A0-95F5-E2925C60BAD3	TCGA-FK-A3SH	TCGA-FK-A3SH-R36607	9EDE7A05-6D35-4493-98AF-0C63FCC7B8F9	2012-11-6	Systemic	Primary Tumor Field	104.5	mCi	1	173	NO	173	Complete Response	[Not Available]	[Not Applicable]	[Not Available]	[Not Available]
7CEC93DA-42C9-495D-8110-9FB43763041B	TCGA-FK-A4UB	TCGA-FK-A4UB-R40244	B0C69EA6-2308-4660-8EB1-35376C1F3206	2013-2-14	Systemic	Primary Tumor Field	105	mCi	1	93	NO	93	Complete Response	[Not Available]	[Not Applicable]	[Not Available]	[Not Available]
CD1656D8-55A5-4248-B81D-FED9D5992CBE	TCGA-FY-A3I4	TCGA-FY-A3I4-R46708	F197EB5E-12E5-4E19-AB6D-7D46F53FE440	2013-8-14	Systemic	Primary Tumor Field	72.5	mCi	[Not Available]	71	NO	71	Complete Response	[Not Available]	[Not Applicable]	[Not Available]	[Not Available]
029DA211-9B52-45AD-B0DC-2322DA783C9C	TCGA-FY-A3NP	TCGA-FY-A3NP-R42791	C8D7897E-0CF6-45E1-B7AF-D2A16A85483D	2013-4-30	Systemic	Primary Tumor Field	121.9	mCi	[Not Available]	180	NO	180	Complete Response	[Not Available]	[Not Applicable]	[Not Available]	[Not Available]
4D1AEC67-C345-4721-8EE8-356B0DFF009B	TCGA-FY-A3ON	TCGA-FY-A3ON-R58950	16C8FBA0-9EAC-47B8-A864-C42F887F2892	2014-4-29	Systemic	Primary Tumor Field	100.9	mCi	1	77	NO	77	Complete Response	[Not Available]	[Not Applicable]	[Not Available]	[Not Available]
C77976B6-35EA-4623-A92A-6D9440A978E6	TCGA-FY-A3R8	TCGA-FY-A3R8-R35771	38A4E351-4E19-4A69-BAB6-3E8420485702	2012-10-8	Systemic	Primary Tumor Field	1.9	mCi	[Not Available]	100	NO	100	Complete Response	[Not Available]	[Not Applicable]	[Not Available]	[Not Available]
C77976B6-35EA-4623-A92A-6D9440A978E6	TCGA-FY-A3R8	TCGA-FY-A3R8-R64060	EE7DB8CE-2A21-4EA9-A9D2-235A263EAD7B	2014-8-25	Systemic	Primary Tumor Field	131.9	mCi	[Not Available]	111	NO	111	Complete Response	[Not Available]	[Not Applicable]	[Not Available]	[Not Available]
58FF4366-20A3-40A2-A87A-551E17CDB5D3	TCGA-FY-A3RA	TCGA-FY-A3RA-R35339	90610127-78CA-4552-992B-9F378FEE2A78	2013-4-30	Systemic	Primary Tumor Field	101.4	mCi	[Not Available]	80	NO	80	Complete Response	[Not Available]	[Not Applicable]	[Not Available]	[Not Available]
7EF22138-AC76-4846-B3BB-DDF1EFB96531	TCGA-FY-A3W9	TCGA-FY-A3W9-R58944	4A472B50-7EA1-480E-82F8-2E5665AA3353	2014-4-29	Systemic	Primary Tumor Field	158	mCi	1	191	NO	192	Complete Response	[Not Available]	[Not Applicable]	[Not Available]	[Not Available]
D2CC4D31-38FA-4232-895E-767260F607E9	TCGA-FY-A3YR	TCGA-FY-A3YR-R35774	7BAA8D24-498A-4F12-B1DC-38D5363346D1	2012-10-8	Systemic	Primary Tumor Field	151.2	mCi	[Not Available]	105	NO	105	Complete Response	[Not Available]	[Not Applicable]	[Not Available]	[Not Available]
8A8E05AA-F13A-4142-A335-7AAFBEE7B664	TCGA-FY-A40K	TCGA-FY-A40K-R36081	35BACC8A-BA62-409D-B786-9EB94C55E503	2012-10-17	Systemic	Primary Tumor Field	2	mCi	[Not Available]	72	NO	72	Complete Response	[Not Available]	[Not Applicable]	[Not Available]	[Not Available]
8A8E05AA-F13A-4142-A335-7AAFBEE7B664	TCGA-FY-A40K	TCGA-FY-A40K-R64054	F9E74FA4-2CC8-4CDB-8F7F-B355A805F384	2014-8-25	Systemic	Primary Tumor Field	75.2	mCi	[Not Available]	79	NO	79	Complete Response	[Not Available]	[Not Applicable]	[Not Available]	[Not Available]
3FC062BC-1B0B-4C8F-B79C-770BCAA1EC6E	TCGA-FY-A40L	TCGA-FY-A40L-R35768	D7D15298-AF9C-4A9D-8B62-BF3E21944D8F	2012-10-8	Systemic	Primary Tumor Field	147.6	mCi	[Not Available]	97	NO	97	Complete Response	[Not Available]	[Not Applicable]	[Not Available]	[Not Available]
744DF1F5-A7D5-4675-92CE-6E4713F0D541	TCGA-FY-A40M	TCGA-FY-A40M-R36079	5321DF26-30AE-491E-AEEF-6D679BAFDC8A	2012-10-17	Systemic	Primary Tumor Field	50.8	mCi	[Not Available]	70	NO	70	Complete Response	[Not Available]	[Not Applicable]	[Not Available]	[Not Available]
6B529FB3-0B1B-4D3B-9309-BFCB063DBB71	TCGA-FY-A4B0	TCGA-FY-A4B0-R58947	9EDC8B1B-D0BE-4FFA-919D-A730A69F0817	2014-4-29	Systemic	Primary Tumor Field	98.7	mCi	1	10	NO	10	Complete Response	[Not Available]	[Not Applicable]	[Not Available]	[Not Available]
5C118E15-1E48-42A6-8D29-179E6E71A26C	TCGA-FY-A4B4	TCGA-FY-A4B4-R60053	296E8EF9-31DE-440C-BE7A-5A64376371D7	2014-5-29	Systemic	Primary Tumor Field	54.4	mCi	1	60	NO	60	Complete Response	[Not Available]	[Not Applicable]	[Not Available]	[Not Available]
7deedeba-f05b-453c-9df1-eeb20b0ec72e	TCGA-GE-A2C6	TCGA-GE-A2C6-R33291	D3271F10-C2B0-4855-8BE9-26B8D2F0F5EA	2012-6-27	Internal	Primary Tumor Field	[Not Available]	[Not Available]	[Not Available]	98	NO	98	Complete Response	[Not Available]	[Not Applicable]	[Not Available]	[Not Available]
e61fb24b-613a-4b6d-bb2b-00ccedbd3dbc	TCGA-H2-A26U	TCGA-H2-A26U-R36595	817A7C16-DEAB-45CE-B991-1122E20CCDC3	2012-11-5	Systemic	[Not Available]	100.7	mCi	[Not Available]	57	NO	57	Complete Response	[Not Available]	[Not Applicable]	[Not Available]	[Not Available]
25D8A79E-15FD-4C8A-A7F6-05D78973B757	TCGA-H2-A2K9	TCGA-H2-A2K9-R36594	700073D9-1D7A-4D87-BA52-63B697386ECB	2012-11-5	Systemic	[Not Available]	152.3	mCi	[Not Available]	106	NO	106	[Unknown]	[Not Available]	[Not Applicable]	[Not Available]	[Not Available]
0314B145-2F3A-4A90-A580-375B5F0A63A4	TCGA-H2-A3RH	TCGA-H2-A3RH-R38754	88D9F01C-DF4B-4DED-8BAB-76EB446CA357	2012-12-21	Systemic	[Not Available]	107	mCi	[Not Available]	121	NO	121	Complete Response	[Not Available]	[Not Applicable]	[Not Available]	[Not Available]
BF193C4F-FBAC-41BC-B1AF-19B6CE856F0F	TCGA-H2-A3RI	TCGA-H2-A3RI-R38857	61078577-D667-4873-84D2-B881BC59DFD1	2012-12-28	Systemic	Primary Tumor Field	110.9	mCi	1	84	NO	84	Radiographic Progressive Disease	[Not Available]	[Not Applicable]	[Not Available]	[Not Available]
BF193C4F-FBAC-41BC-B1AF-19B6CE856F0F	TCGA-H2-A3RI	TCGA-H2-A3RI-R38858	ABF6BA44-222C-45C7-95F2-7E6600F2CD5E	2012-12-28	Systemic	Local Recurrence	154	mCi	1	323	NO	323	[Unknown]	[Not Available]	[Not Applicable]	[Not Available]	[Not Available]
80AEB61D-21CF-4804-90EA-5D22EB06E299	TCGA-H2-A421	TCGA-H2-A421-R36103	639145B8-FBF3-4F9D-AA2A-6CE5B31A7CB3	2012-10-18	Systemic	[Not Available]	105.6	mCi	[Not Available]	46	NO	46	[Unknown]	[Not Available]	[Not Applicable]	[Not Available]	[Not Available]
8ED1B900-A8A8-4164-B96B-F060F15D7075	TCGA-H2-A422	TCGA-H2-A422-R36150	3B549E55-5C66-44DD-B6B3-544DFB6B000E	2012-10-22	Systemic	[Not Available]	100.1	mCi	[Not Available]	34	NO	34	[Unknown]	[Not Available]	[Not Applicable]	[Not Available]	[Not Available]
3A7C35E0-9ED1-4098-8585-52F5991B2534	TCGA-IM-A3EB	TCGA-IM-A3EB-R45680	5CC41177-5AB3-4EE7-BDB6-64E9A336A428	2013-7-19	Systemic	Primary Tumor Field	154	mCi	1	300	NO	300	Complete Response	[Not Available]	[Not Applicable]	[Not Available]	[Not Available]
541406FA-4443-4094-A303-43913D96F016	TCGA-IM-A41Y	TCGA-IM-A41Y-R41736	43BDD49B-593A-4328-BE4F-EB9B2994F1AC	2013-3-26	Systemic	Regional site	205	mCi	1	91	NO	91	[Unknown]	[Not Available]	[Not Applicable]	[Not Available]	[Not Available]
9348C35A-58BA-4DB5-BC4A-E9FC8E07CDF3	TCGA-IM-A41Z	TCGA-IM-A41Z-R41738	15F462D9-D6EF-404D-BB5F-C7ECB1B468DD	2013-3-26	Systemic	Regional site	102	mCi	1	134	NO	134	Complete Response	[Not Available]	[Not Applicable]	[Not Available]	[Not Available]
38D03E42-DB98-43BC-BB3D-2580CF55A681	TCGA-IM-A4EB	TCGA-IM-A4EB-R41739	AC309FE1-F1D1-4F6B-B34A-67646CBB81CD	2013-3-26	Systemic	Regional site	149.8	mCi	1	119	NO	119	[Unknown]	[Not Available]	[Not Applicable]	[Not Available]	[Not Available]
430AD51D-F68C-40B2-BFA2-9DA68370B7FA	TCGA-J8-A3NZ	TCGA-J8-A3NZ-R41688	5F74ABA4-3820-4DF0-9436-C31BC83CCCFC	2013-4-2	Systemic	Primary Tumor Field	98.1	mCi	one	60	NO	60	Complete Response	[Not Available]	[Not Applicable]	[Not Available]	[Not Available]
FB14BD0D-B356-42A4-A0E9-2FCDADA8F76B	TCGA-J8-A3O1	TCGA-J8-A3O1-R37503	C32EAB3C-2C6A-4847-BCA9-E061FA844832	2012-12-3	Systemic	Primary Tumor Field	152	mCi	1	43	NO	43	Partial Response	[Not Available]	[Not Applicable]	[Not Available]	[Not Available]
039BFC94-FADD-440A-AADE-A1595128583E	TCGA-J8-A3O2	TCGA-J8-A3O2-R37504	7B05373B-66AC-4A97-B864-8A21558B61B1	2012-12-3	Systemic	Primary Tumor Field	151	mCi	1	145	NO	145	[Unknown]	[Not Available]	[Not Applicable]	[Not Available]	[Not Available]
4E227A7A-B885-4E9B-A4C2-AAD9E6C154E5	TCGA-J8-A3YD	TCGA-J8-A3YD-R37367	F292E10C-49EC-43D1-889D-32D07A7E04DC	2012-12-3	Systemic	Primary Tumor Field	152	mCi	1	51	NO	51	Complete Response	[Not Available]	[Not Applicable]	[Not Available]	[Not Available]
C93C47F4-88F3-405A-85F4-BA9450B74522	TCGA-J8-A3YE	TCGA-J8-A3YE-R37366	C68354B1-AEF6-428D-A09D-664C73F946D9	2012-12-3	Systemic	Primary Tumor Field	142.5	mCi	1	56	NO	56	Complete Response	[Not Available]	[Not Applicable]	[Not Available]	[Not Available]
00D588E3-3DB6-4CF3-9DEF-34D941E8CDB0	TCGA-J8-A3YF	TCGA-J8-A3YF-R37360	9EBE5125-D09F-4813-B934-F60F56AF2FA4	2012-12-3	Systemic	Primary Tumor Field	156	mCi	1	43	NO	43	Complete Response	[Not Available]	[Not Applicable]	[Not Available]	[Not Available]
9AA61AB5-F675-43DD-8A99-077164B41F30	TCGA-J8-A3YG	TCGA-J8-A3YG-R37364	59BB7EA3-D218-42D0-AD85-9A2C833D4BCF	2012-12-3	Systemic	Primary Tumor Field	157	mCi	1	110	NO	110	Partial Response	[Not Available]	[Not Applicable]	[Not Available]	[Not Available]
A09B20B5-C187-4632-B996-0D5314A9885C	TCGA-J8-A3YH	TCGA-J8-A3YH-R37350	F2BAB745-CD60-4D3D-BB22-67026F70E63F	2012-12-3	Systemic	Primary Tumor Field	155	mCi	1	56	NO	56	[Unknown]	[Not Available]	[Not Applicable]	[Not Available]	[Not Available]
FD3315DA-C870-4AD0-9D2A-50B1647D3E46	TCGA-J8-A4HW	TCGA-J8-A4HW-R41640	7E28865A-137B-475C-90E6-C1344EDE7515	2013-3-23	Systemic	Primary Tumor Field	102.4	mCi	1	29	NO	29	[Unknown]	[Not Available]	[Not Applicable]	[Not Available]	[Not Available]
8E274B77-C05E-4A8C-A106-C552DF1F2D11	TCGA-KS-A41F	TCGA-KS-A41F-R39629	9BB1DA72-D722-4793-A96A-03B6E03622AF	2013-1-28	Systemic	Primary Tumor Field	191	mCi	[Not Available]	53	NO	53	[Not Available]	[Not Available]	[Not Applicable]	[Not Available]	[Not Available]
754866EA-D5CA-451A-98E4-6E0C430D3652	TCGA-KS-A41I	TCGA-KS-A41I-R39641	60AA33FE-ECF2-4A75-AA51-8688417F6E60	2013-1-28	Systemic	Primary Tumor Field	30	mCi	[Not Available]	130	NO	130	[Not Available]	[Not Available]	[Not Applicable]	[Not Available]	[Not Available]
23AD7900-4E99-4ABF-82FF-71EDEAA8A51C	TCGA-KS-A41J	TCGA-KS-A41J-R39639	BC0A9846-A254-486B-B5F1-2CFCB7D773D6	2013-1-28	Systemic	Primary Tumor Field	30	mCi	[Not Available]	48	NO	48	[Not Available]	[Not Available]	[Not Applicable]	[Not Available]	[Not Available]
4BD61E82-5168-4222-A8C8-5124AB8FDD44	TCGA-KS-A41L	TCGA-KS-A41L-R39634	258F864F-72F4-49DA-AC72-4170195A30AB	2013-1-28	Systemic	Primary Tumor Field	30	mCi	[Not Available]	216	NO	216	[Not Available]	[Not Available]	[Not Applicable]	[Not Available]	[Not Available]
6FF5C8BD-9929-43EE-B53C-3C7C0B23F97B	TCGA-KS-A4I1	TCGA-KS-A4I1-R40343	53122B3C-FE17-4B5F-A7C6-852D2732DA84	2013-2-17	Systemic	Primary Tumor Field	150	mCi	[Not Available]	182	NO	182	Complete Response	[Not Available]	[Not Applicable]	[Not Available]	[Not Available]
F9DB9757-04D8-40BD-A58D-605F4255B0E6	TCGA-KS-A4I3	TCGA-KS-A4I3-R40350	983A7B08-A726-4B34-8691-02CB7A332237	2013-2-18	Systemic	Primary Tumor Field	150	mCi	[Not Available]	48	NO	48	Complete Response	[Not Available]	[Not Applicable]	[Not Available]	[Not Available]
E94DFD42-4FE4-48E9-AA62-422AE071413F	TCGA-KS-A4I5	TCGA-KS-A4I5-R40354	67248CA1-0BB4-496F-98AB-4D0D63D8F030	2013-2-18	Systemic	Primary Tumor Field	150	mCi	[Not Available]	140	NO	140	Complete Response	[Not Available]	[Not Applicable]	[Not Available]	[Not Available]
E0174496-D774-4417-81D1-CB16771760AD	TCGA-KS-A4I7	TCGA-KS-A4I7-R40364	D107484B-FCD8-4105-A6D0-BE7BAF783492	2013-2-18	Systemic	Primary Tumor Field	30	mCi	[Not Available]	76	NO	76	Complete Response	[Not Available]	[Not Applicable]	[Not Available]	[Not Available]
52BC133B-8A10-4C9B-ADC3-22910A191E6B	TCGA-KS-A4I9	TCGA-KS-A4I9-R40374	01DA8F4A-BB44-4C06-A9A7-EE5B37CA1CB1	2013-2-18	Systemic	Primary Tumor Field	30	mCi	[Not Available]	76	NO	76	Complete Response	[Not Available]	[Not Applicable]	[Not Available]	[Not Available]
D3D9CCDD-4789-43B0-8E73-B2C42CB7D83D	TCGA-KS-A4IB	TCGA-KS-A4IB-R40385	D2A6F1E9-3900-41E4-892D-A2BECE9A4A7B	2013-2-18	Systemic	Primary Tumor Field	30	mCi	[Not Available]	90	NO	90	Complete Response	[Not Available]	[Not Applicable]	[Not Available]	[Not Available]
4D30606F-3AB6-4EF0-9991-8897CDB9960B	TCGA-KS-A4IC	TCGA-KS-A4IC-R40386	5C18B86F-5B31-401A-8599-111484FE5196	2013-2-18	Systemic	Primary Tumor Field	50	mCi	[Not Available]	34	NO	34	Complete Response	[Not Available]	[Not Applicable]	[Not Available]	[Not Available]
9C6C44B3-A2CA-456E-A8D1-D375309C1751	TCGA-L6-A4EP	TCGA-L6-A4EP-R39259	615C6467-337E-4FD0-9BB0-C5D943FE86F4	2013-1-16	Systemic	Primary Tumor Field	30	mCi	1	58	NO	58	Complete Response	[Not Available]	[Not Applicable]	[Not Available]	[Not Available]
D684399E-46C4-4BAD-92E9-3DE17C9F9A5F	TCGA-L6-A4EQ	TCGA-L6-A4EQ-R39192	F701BE45-91D7-4C59-8441-E9011A6E083A	2013-1-16	Systemic	Primary Tumor Field	100	mCi	1	152	NO	152	Complete Response	[Not Available]	[Not Applicable]	[Not Available]	[Not Available]
E1FF7694-64E1-47ED-B0D8-34ACFB4FFEF1	TCGA-L6-A4ET	TCGA-L6-A4ET-R39283	064FC312-27D3-4A19-B264-30416C37E478	2013-1-16	Systemic	Primary Tumor Field	156.5	mCi	1	103	NO	103	Complete Response	[Not Available]	[Not Applicable]	[Not Available]	[Not Available]
B555B7A4-6324-4D3E-9EED-B140AF6C768A	TCGA-L6-A4EU	TCGA-L6-A4EU-R39286	5C39E7F0-1AD8-40BC-B5B7-F3EA792F8432	2013-1-16	Systemic	Primary Tumor Field	104.1	mCi	1	100	NO	100	Complete Response	[Not Available]	[Not Applicable]	[Not Available]	[Not Available]
DD478399-D2EC-4AE4-A82A-B0258D24D088	TCGA-MK-A4N6	TCGA-MK-A4N6-R39452	43EAE162-4510-4A97-B7D9-7A4D7A5DD1A6	2013-1-23	Systemic	Primary Tumor Field	144	mCi	1	698	NO	698	Complete Response	[Not Available]	[Not Applicable]	[Not Available]	[Not Available]
DD478399-D2EC-4AE4-A82A-B0258D24D088	TCGA-MK-A4N6	TCGA-MK-A4N6-R39447	41D9DAF9-E71B-4E46-B0C9-ED26ACB04DDD	2013-1-23	Systemic	Primary Tumor Field	128	mCi	1	52	NO	52	Complete Response	[Not Available]	[Not Applicable]	[Not Available]	[Not Available]
F0BC4F65-211B-4AE1-8E68-AAEF3F3C6DB8	TCGA-MK-A4N7	TCGA-MK-A4N7-R39449	3FFAA238-057F-428F-BE3E-BFB57AFD97D7	2013-1-23	Systemic	Primary Tumor Field	100	mCi	1	74	NO	74	Complete Response	[Not Available]	[Not Applicable]	[Not Available]	[Not Available]
25184E51-1464-438A-80FF-CFC9A443CD36	TCGA-MK-A4N9	TCGA-MK-A4N9-R39448	931EA901-3D39-4E11-BB5E-622621C6C827	2013-1-23	Systemic	Primary Tumor Field	123	mCi	1	68	NO	68	Complete Response	[Not Available]	[Not Applicable]	[Not Available]	[Not Available]
227DAC7D-6BC3-4D8B-AC9C-EA4CAB9A602C	TCGA-MK-A84Z	TCGA-MK-A84Z-R69475	729747FA-91E7-4EC5-A408-AC9FC6EC4717	2015-1-9	Systemic	Primary Tumor Field	98.1	mCi	1	106	NO	106	Complete Response	[Not Available]	[Not Applicable]	[Not Available]	[Not Available]
