# Supplementary material for: Potential diagnostic of lymph node metastasis and prognostic values of TM4SFs in papillary thyroid carcinoma patients
Source: Front Cell Dev Biol. 2022 Dec 8;10:1001954. doi: 10.3389/fcell.2022.1001954 (PMC9773885; doi:10.3389/fcell.2022.1001954)
Supplement: Supplementary file 4 [file DataSheet1.ZIP › pub1/data/TCGA/Backup_Files/TCGA-THCA/5c81bd45-ab70-4bcd-895c-5fe916f272d6.BCR Biotab]

bcr_patient_uuid	bcr_patient_barcode	form_completion_date	prospective_collection	retrospective_collection	birth_days_to	gender	race	ethnicity	history_other_malignancy	history_neoadjuvant_treatment	tumor_status	vital_status	last_contact_days_to	death_days_to	history_thyroid_disease	history_thyroid_disease_other	family_history_thyroid_cancer	history_radiation_exposure	histologic_diagnosis	histologic_diagnosis_other	laterality	tumor_focality	tumor_size_width	tumor_size_width	tumor_size_width	initial_pathologic_dx_year	age_at_diagnosis	lymph_nodes_preop_imaging	lymph_nodes_preop_imaging_type	lymph_nodes_examined	lymph_nodes_examined_count	lymph_nodes_examined_he_count	extrathyroidal_extension	residual_tumor	ajcc_staging_edition	ajcc_tumor_pathologic_pt	ajcc_nodes_pathologic_pn	ajcc_metastasis_pathologic_pm	ajcc_pathologic_tumor_stage	metastatic_dx_confirmed_by	metastatic_dx_confirmed_by_other	genotypic_analysis_detected	braf_mutation_result	ras_mutation_result	ret_ptc_rearrangement_result	genotypic_analysis_results_other	radiation_treatment_adjuvant	pharmaceutical_tx_adjuvant	clinical_status_within_3_mths_surgery
bcr_patient_uuid	bcr_patient_barcode	form_completion_date	tissue_prospective_collection_indicator	tissue_retrospective_collection_indicator	days_to_birth	gender	race	ethnicity	other_dx	history_of_neoadjuvant_treatment	person_neoplasm_cancer_status	vital_status	days_to_last_followup	days_to_death	patient_personal_medical_history_thyroid_gland_disorder_name	patient_personal_medical_history_thyroid_other_specify_text	first_degree_relative_history_thyroid_gland_carcinoma_diagnosis_relationship_type	person_lifetime_risk_radiation_exposure_indicator	histological_type	histological_type_other	primary_thyroid_gland_neoplasm_location_anatomic_site	primary_neoplasm_focus_type	neoplasm_length	neoplasm_width	neoplasm_depth	year_of_initial_pathologic_diagnosis	age_at_initial_pathologic_diagnosis	lymph_node_preoperative_scan_indicator	lymph_node_preoperative_assessment_diagnostic_imaging_type	primary_lymph_node_presentation_assessment	lymph_node_examined_count	number_of_lymphnodes_positive_by_he	extrathyroid_carcinoma_present_extension_status	residual_tumor	system_version	pathologic_T	pathologic_N	pathologic_M	pathologic_stage	metastatic_neoplasm_confirmed_diagnosis_method_name	metastatic_neoplasm_confirmed_diagnosis_method_text	genotype_analysis_performed_indicator	braf_gene_genotyping_outcome_lab_results_text	ras_family_gene_genotyping_outcome_lab_results_text	ret_ptc_rearrangement_genotyping_outcome_lab_results_text	other_genotyping_outcome_lab_results_text	radiation_therapy	postoperative_rx_tx	post_surgical_procedure_assessment_thyroid_gland_carcinoma_status
CDE_ID:	CDE_ID:2003301	CDE_ID:	CDE_ID:3088492	CDE_ID:3088528	CDE_ID:3008233	CDE_ID:2200604	CDE_ID:2192199	CDE_ID:2192217	CDE_ID:3382736	CDE_ID:3382737	CDE_ID:2759550	CDE_ID:5	CDE_ID:3008273	CDE_ID:3165475	CDE_ID:3176743	CDE_ID:3179397	CDE_ID:3179002	CDE_ID:2816350	CDE_ID:3081934	CDE_ID:3124492	CDE_ID:3186750	CDE_ID:3174022	CDE_ID:2764966	CDE_ID:2764966	CDE_ID:2764966	CDE_ID:2896960	CDE_ID:2006657	CDE_ID:3178301	CDE_ID:3178310	CDE_ID:2200396	CDE_ID:3	CDE_ID:3086388	CDE_ID:3179452	CDE_ID:2608702	CDE_ID:2722309	CDE_ID:3045435	CDE_ID:3203106	CDE_ID:3045439	CDE_ID:3203222	CDE_ID:3178364	CDE_ID:3178376	CDE_ID:3179001	CDE_ID:3179257	CDE_ID:3179266	CDE_ID:3179271	CDE_ID:3179278	CDE_ID:2005312	CDE_ID:3397567	CDE_ID:3186684
E1C8AF06-9EA4-4062-9264-AA916E0025D1	TCGA-4C-A93U	2014-11-12	YES	NO	-27348	FEMALE	BLACK OR AFRICAN AMERICAN	NOT HISPANIC OR LATINO	No	No	TUMOR FREE	Alive	3	[Not Applicable]	Other, specify	Benign thyroid nodule removed by lobectomy	[Not Available]	NO	Thyroid Papillary Carcinoma - Classical/usual	[Not Applicable]	Right lobe	Unifocal	6.5	3.5	2.6	2013	74	YES	CT without contrast	YES	41	1	Moderate/Advanced (T4a)	R0	7th	T4a	N1b	M0	Stage IVA	[Not Available]	[Not Available]	[Unknown]	[Not Available]	[Not Available]	[Not Available]	[Not Available]	NO	NO	[Unknown]
f3ee888e-5116-4313-a2f6-3b1dcc3e4bc1	TCGA-BJ-A0YZ	2011-4-11	NO	YES	-24102	MALE	WHITE	NOT HISPANIC OR LATINO	No	No	TUMOR FREE	Alive	479	[Not Applicable]	Nodular Hyperplasia	[Not Available]	[Not Available]	NO	Thyroid Papillary Carcinoma - Classical/usual	[Not Applicable]	Right lobe	Unifocal	3	.5	[Not Available]	2009	65	YES	Ultrasound	[Not Available]	[Not Available]	[Not Available]	None	R0	6th	T2	N0	M0	Stage II	[Not Available]	[Not Available]	[Not Available]	[Not Available]	[Not Available]	[Not Available]	[Not Available]	[Not Available]	[Not Available]	[Not Available]
72d8dcc3-0709-4fd1-98d4-fb75e9340758	TCGA-BJ-A0Z0	2011-4-15	NO	YES	-20361	MALE	[Not Available]	NOT HISPANIC OR LATINO	No	No	TUMOR FREE	Alive	356	[Not Applicable]	[Not Available]	[Not Available]	[Not Available]	[Not Available]	Thyroid Papillary Carcinoma - Classical/usual	[Not Applicable]	Right lobe	Unifocal	3.5	2.4	[Not Available]	2010	55	YES	Ultrasound|CT with contrast	YES	5	0	None	R0	7th	T2	N0	MX	Stage II	[Not Available]	[Not Available]	[Not Available]	[Not Available]	[Not Available]	[Not Available]	[Not Available]	[Not Available]	[Not Available]	[Not Available]
f9ceffc0-d544-418d-b4a9-bd3c84e37026	TCGA-BJ-A0Z2	2011-4-15	NO	YES	-21008	MALE	BLACK OR AFRICAN AMERICAN	NOT HISPANIC OR LATINO	No	No	WITH TUMOR	Alive	232	[Not Applicable]	Nodular Hyperplasia	[Not Available]	Parent	NO	Thyroid Papillary Carcinoma - Follicular (>= 99% follicular patterned)	[Not Applicable]	Left lobe	Unifocal	2.8	2.6	2.2	2010	57	[Not Available]	[Not Available]	NO	[Not Available]	[Not Available]	None	RX	7th	T2	N0	M1	Stage IVC	Imaging Suspected	[Not Available]	[Not Available]	[Not Available]	[Not Available]	[Not Available]	[Not Available]	[Not Available]	[Not Available]	[Not Available]
331cae6e-2868-4c58-9302-709a9ff7d025	TCGA-BJ-A0Z3	2011-6-2	NO	YES	-12295	FEMALE	WHITE	NOT HISPANIC OR LATINO	No	No	TUMOR FREE	Alive	182	[Not Applicable]	Lymphocytic Thyroiditis	[Not Available]	[Not Available]	[Not Available]	Thyroid Papillary Carcinoma - Classical/usual	[Not Applicable]	Left lobe	Multifocal	1.3	1.2	1.0	2010	33	YES	Ultrasound	YES	3	0	None	RX	7th	T1	N0	M0	Stage I	[Not Available]	[Not Available]	YES	V600E identified	not identified	not identified	[Not Available]	[Not Available]	[Not Available]	[Not Available]
0fe3b19a-f5e4-497e-92da-32ff6c77b066	TCGA-BJ-A0Z5	2011-4-19	NO	YES	-21369	MALE	WHITE	NOT HISPANIC OR LATINO	No	No	TUMOR FREE	Alive	197	[Not Applicable]	[Not Available]	[Not Available]	[Not Available]	[Not Available]	Thyroid Papillary Carcinoma - Classical/usual	[Not Applicable]	Left lobe	[Not Available]	[Not Available]	[Not Available]	[Not Available]	2010	58	YES	Ultrasound	YES	5	4	[Not Available]	[Not Available]	7th	T3	N1a	M0	Stage III	[Not Available]	[Not Available]	YES	V600E identified	NRAS61, HRAS61, KRAS12/13 not identified	FISH test results negative	[Not Available]	[Not Available]	[Not Available]	[Not Available]
86f9eca0-d1ea-4375-a6bc-055e44b3198a	TCGA-BJ-A0Z9	2011-4-19	NO	YES	-21061	FEMALE	WHITE	NOT HISPANIC OR LATINO	No	No	TUMOR FREE	Alive	251	[Not Applicable]	Nodular Hyperplasia	[Not Available]	[Not Available]	NO	Thyroid Papillary Carcinoma - Tall Cell (>= 50% tall cell features)	[Not Applicable]	Bilateral	Multifocal	2.8	2.1	1.3	2010	57	[Not Available]	[Not Available]	YES	6	0	Minimal (T3)	R1	7th	T3	N0	MX	Stage III	[Not Available]	[Not Available]	[Not Available]	[Not Available]	[Not Available]	[Not Available]	[Not Available]	[Not Available]	[Not Available]	[Not Available]
4c513413-263e-4c7b-b997-7b688c47b698	TCGA-BJ-A0ZA	2011-4-20	NO	YES	-24528	FEMALE	WHITE	NOT HISPANIC OR LATINO	No	No	TUMOR FREE	Alive	264	[Not Applicable]	Lymphocytic Thyroiditis|Nodular Hyperplasia	[Not Available]	[Not Available]	NO	Thyroid Papillary Carcinoma - Classical/usual	[Not Applicable]	Bilateral	Multifocal	3.4	2	1.3	2010	67	[Not Available]	[Not Available]	YES	2	0	None	R0	7th	T2	N0	M0	Stage II	[Not Available]	[Not Available]	YES	[Not Available]	NRAS 61 codon identified	[Not Available]	[Not Available]	[Not Available]	[Not Available]	[Not Available]
dc4d8468-6f34-40cb-a826-8d582cd86fde	TCGA-BJ-A0ZB	2011-4-21	NO	YES	-24415	MALE	WHITE	NOT HISPANIC OR LATINO	No	No	TUMOR FREE	Alive	122	[Not Applicable]	Nodular Hyperplasia	[Not Available]	[Not Available]	NO	Thyroid Papillary Carcinoma - Classical/usual	[Not Applicable]	Right lobe	Unifocal	2.4	1.6	1.2	2010	66	YES	Ultrasound	YES	6	5	Moderate/Advanced (T4a)	R1	7th	T3	N1b	M0	Stage IVA	[Not Available]	[Not Available]	YES	V600E	[Not Available]	[Not Available]	[Not Available]	[Not Available]	[Not Available]	[Not Available]
6675c581-297d-44cd-b80f-ae7e53d48228	TCGA-BJ-A0ZC	2011-4-21	NO	YES	-20282	MALE	WHITE	NOT HISPANIC OR LATINO	No	No	TUMOR FREE	Alive	183	[Not Applicable]	Lymphocytic Thyroiditis|Nodular Hyperplasia	[Not Available]	[Not Available]	NO	Thyroid Papillary Carcinoma - Classical/usual	[Not Applicable]	Bilateral	[Not Available]	3.5	3.0	3.0	2010	55	YES	Ultrasound	[Not Available]	[Not Available]	[Not Available]	None	R0	7th	T1	N0	M0	Stage I	[Not Available]	[Not Available]	YES	[Not Available]	[Not Available]	[Not Available]	[Not Available]	[Not Available]	[Not Available]	[Not Available]
ab8c9101-adeb-4c43-a8bb-b089ebd711f6	TCGA-BJ-A0ZE	2011-4-21	NO	YES	-23250	FEMALE	WHITE	NOT HISPANIC OR LATINO	No	No	TUMOR FREE	Alive	237	[Not Applicable]	Nodular Hyperplasia	[Not Available]	[Not Available]	NO	Thyroid Papillary Carcinoma - Classical/usual	[Not Applicable]	Right lobe	Unifocal	5.7	5.3	5.0	2010	63	YES	Ultrasound|CT without contrast	[Not Available]	[Not Available]	[Not Available]	Minimal (T3)	R1	7th	T3	N0	M0	Stage III	[Not Available]	[Not Available]	YES	[Not Available]	[Not Available]	[Not Available]	[Not Available]	[Not Available]	[Not Available]	[Not Available]
8beee000-ecab-4a49-9c9d-bb8e677ae199	TCGA-BJ-A0ZF	2011-4-22	NO	YES	-19978	FEMALE	WHITE	NOT HISPANIC OR LATINO	No	No	[Not Available]	Alive	210	[Not Applicable]	Lymphocytic Thyroiditis|Nodular Hyperplasia	[Not Available]	[Not Available]	NO	Other, specify	Follicular Carcinoma	Right lobe	Unifocal	2.5	2.0	1.5	2010	54	YES	Ultrasound	[Not Available]	[Not Available]	[Not Available]	None	R0	7th	T2	N0	M0	Stage II	[Not Available]	[Not Available]	YES	[Not Available]	[Not Available]	[Not Available]	PAX8/PPARg rearrangement identified	[Not Available]	[Not Available]	[Not Available]
a3810f36-d2b4-4a45-ad08-a4dbfb9d27aa	TCGA-BJ-A0ZG	2011-4-22	NO	YES	-29375	MALE	WHITE	NOT HISPANIC OR LATINO	No	No	TUMOR FREE	Alive	230	[Not Applicable]	Nodular Hyperplasia	[Not Available]	[Not Available]	NO	Thyroid Papillary Carcinoma - Follicular (>= 99% follicular patterned)	[Not Applicable]	Bilateral	[Not Available]	3.7	2.7	1.2	2010	80	[Not Available]	[Not Available]	[Not Available]	[Not Available]	[Not Available]	None	RX	7th	T1	N0	M0	Stage I	[Not Available]	[Not Available]	YES	p. V600E, c.1799T >A	not identified	Negative	[Not Available]	[Not Available]	[Not Available]	[Not Available]
866ca8ad-adc9-45d4-ad92-9f8f1a161ddf	TCGA-BJ-A0ZH	2011-5-2	NO	YES	-19114	FEMALE	WHITE	NOT HISPANIC OR LATINO	No	No	[Not Available]	Alive	22	[Not Applicable]	Nodular Hyperplasia	[Not Available]	[Not Available]	NO	Thyroid Papillary Carcinoma - Tall Cell (>= 50% tall cell features)	[Not Applicable]	Bilateral	[Not Available]	6	4	2.5	2010	52	YES	Ultrasound|CT with contrast	YES	4	1	None	RX	7th	T2	N1b	MX	Stage IVA	[Not Available]	[Not Available]	YES	V600E identified	NRAS61, HRAS61, KRAS12/13 not identified	RET/PTC1, RET/PTC3 and PAX8/PPARg not identified	[Not Available]	[Not Available]	[Not Available]	[Not Available]
8877b479-b62a-4794-b71e-418de96dff23	TCGA-BJ-A0ZJ	2011-5-3	NO	YES	-13149	MALE	WHITE	NOT HISPANIC OR LATINO	No	No	TUMOR FREE	Alive	152	[Not Applicable]	Lymphocytic Thyroiditis|Nodular Hyperplasia	[Not Available]	[Not Available]	NO	Thyroid Papillary Carcinoma - Classical/usual	[Not Applicable]	Bilateral	[Not Available]	4.5	2.5	2	2010	36	[Not Available]	Ultrasound	YES	8	1	None	R0	7th	T2	N1a	M0	Stage I	[Not Available]	[Not Available]	[Not Available]	not identified	NRAS61, HRAS61, KRAS12/13 not identified	negative	[Not Available]	[Not Available]	[Not Available]	[Not Available]
acb3b9db-16e9-40f5-87a9-9df9d4ceee54	TCGA-BJ-A18Y	2011-5-4	NO	YES	-10832	MALE	WHITE	NOT HISPANIC OR LATINO	No	No	[Not Available]	Alive	85	[Not Applicable]	Nodular Hyperplasia	[Not Available]	[Not Available]	NO	Thyroid Papillary Carcinoma - Classical/usual	[Not Applicable]	Bilateral	Multifocal	1.4	1.1	0.7	2010	29	YES	Ultrasound|CT with contrast	YES	5	0	None	R0	7th	T1b	N0	MX	Stage I	[Not Available]	[Not Available]	YES	not identified	HRAS 61 identified	not identified	[Not Available]	[Not Available]	[Not Available]	[Not Available]
0d497faf-2c1c-4173-a5fe-770cca73323c	TCGA-BJ-A18Z	2011-5-4	NO	YES	-21519	MALE	WHITE	NOT HISPANIC OR LATINO	No	No	[Not Available]	Alive	184	[Not Applicable]	Nodular Hyperplasia	[Not Available]	[Not Available]	[Not Available]	Thyroid Papillary Carcinoma - Classical/usual	[Not Applicable]	Bilateral	Multifocal	3.6	2.7	2.4	2010	58	YES	Ultrasound	YES	37	3	Minimal (T3)	R1	7th	T3	N1b	MX	Stage IVA	[Not Available]	[Not Available]	YES	pV600E, c.199T>A identified	[Not Available]	[Not Available]	[Not Available]	[Not Available]	[Not Available]	[Not Available]
04fff86a-b6f5-4900-9e37-c1f0b881b160	TCGA-BJ-A190	2011-5-9	NO	YES	-20407	MALE	WHITE	NOT HISPANIC OR LATINO	No	No	TUMOR FREE	Alive	13	[Not Applicable]	Nodular Hyperplasia	[Not Available]	[Not Available]	NO	Thyroid Papillary Carcinoma - Classical/usual	[Not Applicable]	Bilateral	Multifocal	3.5	1.6	1.4	2010	55	YES	Ultrasound|MRI without contrast	YES	1	0	None	R0	7th	T2	N0	MX	Stage II	[Not Available]	[Not Available]	YES	not identified	HRAS 61 identified	not identified	[Not Available]	[Not Available]	[Not Available]	[Not Available]
2501ee46-8d38-448b-8765-e9c9706cbbe8	TCGA-BJ-A191	2011-5-12	NO	YES	-18162	FEMALE	WHITE	NOT HISPANIC OR LATINO	No	No	TUMOR FREE	Alive	147	[Not Applicable]	Nodular Hyperplasia	[Not Available]	[Not Available]	[Not Available]	Other, specify	columnar cell variant	Left lobe	Unifocal	2	2	1.8	2010	49	YES	Ultrasound	YES	3	0	None	R0	7th	T1b	N0	M0	Stage I	[Not Available]	[Not Available]	YES	not identified	not identified	not identified	not identified	[Not Available]	[Not Available]	[Not Available]
b55375c3-9ef2-4d2f-9c29-224e746931c4	TCGA-BJ-A192	2011-5-27	NO	YES	-19878	FEMALE	WHITE	[Not Available]	No	No	[Not Available]	Alive	246	[Not Applicable]	Nodular Hyperplasia	[Not Available]	[Not Available]	NO	Thyroid Papillary Carcinoma - Classical/usual	[Not Applicable]	Left lobe	Unifocal	5.5	3.5	2.5	2010	54	YES	Ultrasound	NO	0	[Not Available]	Minimal (T3)	RX	7th	T3	NX	M0	Stage III	[Not Available]	[Not Available]	NO	not identified	not identifed	not identified	[Not Available]	[Not Available]	[Not Available]	[Not Available]
524a39ee-8fa3-418e-98a2-a6a90e9c8064	TCGA-BJ-A28R	2011-10-5	NO	YES	-14044	FEMALE	WHITE	NOT HISPANIC OR LATINO	No	No	TUMOR FREE	Alive	148	[Not Applicable]	[Not Available]	[Not Available]	[Not Available]	[Not Available]	Thyroid Papillary Carcinoma - Classical/usual	[Not Applicable]	Right lobe	Unifocal	3.0	1.6	0.5	2010	38	YES	Ultrasound	YES	17	0	[Not Available]	[Not Available]	7th	T1	N0	M0	Stage I	[Not Available]	[Not Available]	[Not Available]	[Not Available]	[Not Available]	[Not Available]	[Not Available]	[Not Available]	[Not Available]	[Not Available]
59E91FE5-C80F-4915-BE0F-1A7CD3F31F3E	TCGA-BJ-A28S	2011-10-5	NO	YES	-29143	MALE	WHITE	NOT HISPANIC OR LATINO	No	No	TUMOR FREE	Alive	245	[Not Applicable]	[Not Available]	[Not Available]	[Not Available]	[Not Available]	Thyroid Papillary Carcinoma - Classical/usual	[Not Applicable]	Left lobe	Multifocal	3.4	3.0	2.4	2010	79	YES	Ultrasound	[Not Available]	[Not Available]	[Not Available]	[Not Available]	[Not Available]	7th	T2	N0	M0	Stage II	[Not Available]	[Not Available]	[Not Available]	[Not Available]	[Not Available]	[Not Available]	[Not Available]	[Not Available]	[Not Available]	[Not Available]
a9d8f797-8a53-4be5-b957-0f1f6d080390	TCGA-BJ-A28T	2011-10-5	NO	YES	-12698	FEMALE	WHITE	NOT HISPANIC OR LATINO	No	No	TUMOR FREE	Alive	85	[Not Applicable]	[Not Available]	[Not Available]	[Not Available]	[Not Available]	Thyroid Papillary Carcinoma - Classical/usual	[Not Applicable]	Bilateral	Multifocal	1.5	1.0	0.3	2011	34	YES	Ultrasound	YES	9	3	[Not Available]	[Not Available]	7th	T1	N1a	M0	Stage I	[Not Available]	[Not Available]	[Not Available]	[Not Available]	[Not Available]	[Not Available]	[Not Available]	[Not Available]	[Not Available]	[Not Available]
BED1FB3C-4459-460E-8190-29211857FA73	TCGA-BJ-A28V	2011-10-5	NO	YES	-29508	FEMALE	WHITE	NOT HISPANIC OR LATINO	No	No	[Not Available]	Alive	[Discrepancy]	[Not Applicable]	[Not Available]	[Not Available]	[Not Available]	[Not Available]	Thyroid Papillary Carcinoma - Classical/usual	[Not Applicable]	Bilateral	Multifocal	5.0	3.5	3.0	2011	80	[Not Available]	[Not Available]	[Not Available]	[Not Available]	[Not Available]	[Not Available]	[Not Available]	7th	T3	N0	MX	Stage III	[Not Available]	[Not Available]	[Not Available]	[Not Available]	[Not Available]	[Not Available]	[Not Available]	[Not Available]	[Not Available]	[Not Available]
a6d37f61-beca-46ea-a59a-62257475ac77	TCGA-BJ-A28W	2011-10-5	NO	YES	-11999	FEMALE	WHITE	NOT HISPANIC OR LATINO	No	No	[Not Available]	Alive	34	[Not Applicable]	[Not Available]	[Not Available]	[Not Available]	[Not Available]	Thyroid Papillary Carcinoma - Classical/usual	[Not Applicable]	Bilateral	Multifocal	3	3	2.7	2011	32	[Not Available]	[Not Available]	YES	4	0	[Not Available]	[Not Available]	7th	T2	N0	M0	Stage I	[Not Available]	[Not Available]	YES	p.V600E, c.1799T>A	[Not Available]	[Not Available]	[Not Available]	[Not Available]	[Not Available]	[Not Available]
B30F5B13-8CC9-48A0-93EA-3D49CE8A7D0D	TCGA-BJ-A28X	2012-7-3	YES	NO	-11735	FEMALE	WHITE	NOT HISPANIC OR LATINO	No	No	TUMOR FREE	Alive	533	[Not Applicable]	[Not Available]	[Not Available]	[Not Available]	NO	Thyroid Papillary Carcinoma - Tall Cell (>= 50% tall cell features)	[Not Applicable]	Left lobe	Multifocal	[Not Available]	[Not Available]	[Not Available]	2010	32	YES	Ultrasound	YES	8	2	Minimal (T3)	R0	7th	T3	N1a	M0	Stage I	[Not Available]	[Not Available]	NO	[Not Available]	[Not Available]	[Not Available]	[Not Available]	YES	NO	Persistent distant metastases
6ba76174-620e-4851-857a-d0adbfd6f3e6	TCGA-BJ-A28Z	2011-10-5	NO	YES	-16912	FEMALE	WHITE	NOT HISPANIC OR LATINO	No	No	[Not Available]	Alive	37	[Not Applicable]	[Not Available]	[Not Available]	[Not Available]	[Not Available]	Thyroid Papillary Carcinoma - Classical/usual	[Not Applicable]	Left lobe	Multifocal	1.7	1.2	0.9	2011	46	YES	Ultrasound	YES	16	1	Minimal (T3)	[Not Available]	7th	T3	N1a	M0	Stage III	[Not Available]	[Not Available]	YES	[Not Available]	[Not Available]	RET/PTC 1 rearrangement identified	[Not Available]	[Not Available]	[Not Available]	[Not Available]
3CD2D4BD-8256-42FA-8272-DB379D598007	TCGA-BJ-A290	2011-10-5	NO	YES	-25803	MALE	WHITE	NOT HISPANIC OR LATINO	Yes	No	WITH TUMOR	Alive	627	[Not Applicable]	[Not Available]	[Not Available]	[Not Available]	[Not Available]	Thyroid Papillary Carcinoma - Tall Cell (>= 50% tall cell features)	[Not Applicable]	Left lobe	Unifocal	4.5	3.5	3.0	2010	70	YES	Ultrasound	YES	3	3	Minimal (T3)	[Not Available]	7th	T3	N1a	M0	Stage III	[Not Available]	[Not Available]	YES	V600E identified	[Not Available]	FISH test negative	[Not Available]	[Not Available]	[Not Available]	[Not Available]
d4c68c1c-a3f3-4e0c-b555-d457378a1d24	TCGA-BJ-A291	2011-10-5	NO	YES	-20682	FEMALE	WHITE	NOT HISPANIC OR LATINO	Yes	No	TUMOR FREE	Alive	441	[Not Applicable]	[Not Available]	[Not Available]	Parent	[Not Available]	Thyroid Papillary Carcinoma - Classical/usual	[Not Applicable]	Right lobe	Multifocal	1.5	1.4	1.2	2010	56	YES	Ultrasound	YES	9	0	[Not Available]	[Not Available]	7th	T1	N0	M0	Stage I	[Not Available]	[Not Available]	[Not Available]	[Not Available]	[Not Available]	[Not Available]	[Not Available]	[Not Available]	[Not Available]	[Not Available]
CBAB7A72-11F7-4DFE-80F8-1B1EF1CF0055	TCGA-BJ-A2N7	2012-6-29	YES	NO	-11188	FEMALE	WHITE	NOT HISPANIC OR LATINO	No	No	WITH TUMOR	Alive	191	[Not Applicable]	[Not Available]	[Not Available]	[Not Available]	NO	Thyroid Papillary Carcinoma - Classical/usual	[Not Applicable]	Bilateral	Multifocal	[Not Available]	[Not Available]	[Not Available]	2011	30	YES	Ultrasound	NO	[Not Available]	[Not Available]	Minimal (T3)	R0	7th	T3	N0	M0	Stage I	[Not Available]	[Not Available]	NO	[Not Available]	[Not Available]	[Not Available]	[Not Available]	YES	YES	Persistent locoregional disease
729FC937-192A-4EB7-B357-B8F0D2DA1F08	TCGA-BJ-A2N8	2012-3-27	YES	NO	-11024	FEMALE	WHITE	NOT HISPANIC OR LATINO	No	No	TUMOR FREE	Alive	1	[Not Applicable]	Normal	[Not Available]	[Not Available]	NO	Thyroid Papillary Carcinoma - Classical/usual	[Not Applicable]	Right lobe	Multifocal	1.0	0.9	0.9	2011	30	YES	Ultrasound	YES	2	0	[Not Available]	[Not Available]	7th	T1b	N0	M0	Stage I	[Not Available]	[Not Available]	NO	[Not Available]	[Not Available]	[Not Available]	[Not Available]	[Not Available]	[Not Available]	[Not Available]
1E63D4B3-1B49-4BB9-B64F-001273AAE120	TCGA-BJ-A2N9	2012-3-27	YES	NO	-15411	FEMALE	WHITE	NOT HISPANIC OR LATINO	No	No	TUMOR FREE	Alive	15	[Not Applicable]	Normal	[Not Available]	[Not Available]	NO	Thyroid Papillary Carcinoma - Classical/usual	[Not Applicable]	Right lobe	Unifocal	2.5	1.7	1.7	2011	42	YES	Ultrasound	YES	3	0	None	R1	7th	T2	N0	M0	Stage I	[Not Available]	[Not Available]	YES	[Not Available]	[Not Available]	[Not Available]	[Not Available]	[Not Available]	[Not Available]	[Not Available]
F9D35F8E-ADA4-4CC6-8227-28565EE531D2	TCGA-BJ-A2NA	2012-3-27	YES	NO	-28147	MALE	WHITE	NOT HISPANIC OR LATINO	No	No	WITH TUMOR	Alive	65	[Not Applicable]	Normal	[Not Available]	[Not Available]	NO	Thyroid Papillary Carcinoma - Classical/usual	[Not Applicable]	Bilateral	Multifocal	[Not Available]	[Not Available]	[Not Available]	2011	77	YES	Ultrasound	YES	1	0	Minimal (T3)	R1	7th	T3	N0	M0	Stage III	[Not Available]	[Not Available]	NO	[Not Available]	[Not Available]	[Not Available]	[Not Available]	[Not Available]	[Not Available]	[Not Available]
E8D74DBB-410C-4F8F-8E1F-2B2DD7634160	TCGA-BJ-A2P4	2012-1-31	NO	YES	-10602	FEMALE	WHITE	NOT HISPANIC OR LATINO	No	No	TUMOR FREE	Alive	214	[Not Applicable]	[Not Available]	[Not Available]	[Not Available]	[Not Available]	Thyroid Papillary Carcinoma - Classical/usual	[Not Applicable]	Left lobe	Unifocal	3.3	2.5	2	2011	29	YES	Ultrasound	NO	[Not Available]	[Not Available]	[Not Available]	R0	7th	T2	N0	M0	Stage I	[Not Available]	[Not Available]	[Not Available]	[Not Available]	[Not Available]	[Not Available]	[Not Available]	[Not Available]	[Not Available]	[Not Available]
BEFA0EF5-D621-4866-904D-13341EA54AA1	TCGA-BJ-A3EZ	2012-3-28	YES	NO	-18882	MALE	WHITE	NOT HISPANIC OR LATINO	No	No	WITH TUMOR	Alive	42	[Not Applicable]	Normal	[Not Available]	[Not Available]	NO	Thyroid Papillary Carcinoma - Classical/usual	[Not Applicable]	Right lobe	Multifocal	[Not Available]	[Not Available]	[Not Available]	2011	51	YES	Ultrasound	YES	42	6	Minimal (T3)	R1	7th	T3	N1b	M0	Stage IVA	[Not Available]	[Not Available]	NO	[Not Available]	[Not Available]	[Not Available]	[Not Available]	[Not Available]	[Not Available]	[Not Available]
A6BDBA04-F27D-4CEF-BD82-872FB8390E46	TCGA-BJ-A3F0	2012-3-28	YES	NO	-23545	FEMALE	WHITE	NOT HISPANIC OR LATINO	No	No	TUMOR FREE	Alive	4	[Not Applicable]	Normal	[Not Available]	[Not Available]	NO	Thyroid Papillary Carcinoma - Classical/usual	[Not Applicable]	Right lobe	Unifocal	[Not Available]	[Not Available]	[Not Available]	2011	64	YES	Ultrasound	NO	[Not Available]	[Not Available]	None	R0	7th	T1b	N0	M0	Stage I	[Not Available]	[Not Available]	NO	[Not Available]	[Not Available]	[Not Available]	[Not Available]	[Not Available]	[Not Available]	[Not Available]
FD036EC5-3FFB-40B1-8002-943BE0E2532E	TCGA-BJ-A3PR	2012-7-2	YES	NO	-25565	FEMALE	WHITE	NOT HISPANIC OR LATINO	No	No	TUMOR FREE	Alive	244	[Not Applicable]	Normal	[Not Available]	[Not Available]	NO	Thyroid Papillary Carcinoma - Classical/usual	[Not Applicable]	Right lobe	Unifocal	[Not Available]	[Not Available]	[Not Available]	2011	69	YES	Ultrasound|CT with contrast	YES	6	0	None	R0	7th	T1a	N0	M0	Stage I	[Not Available]	[Not Available]	NO	[Not Available]	[Not Available]	[Not Available]	[Not Available]	NO	NO	No imaging evidence of disease
29C4319C-3EAD-42B1-810D-418DA8D515C4	TCGA-BJ-A3PT	2012-7-3	YES	NO	-18903	FEMALE	WHITE	NOT HISPANIC OR LATINO	No	No	TUMOR FREE	Alive	367	[Not Applicable]	[Not Available]	[Not Available]	[Not Available]	NO	Thyroid Papillary Carcinoma - Classical/usual	[Not Applicable]	Bilateral	Multifocal	[Not Available]	[Not Available]	[Not Available]	2011	51	YES	Ultrasound	NO	[Not Available]	[Not Available]	[Not Available]	[Not Available]	7th	T3	N0	M0	Stage III	[Not Available]	[Not Available]	[Not Available]	[Not Available]	[Not Available]	[Not Available]	[Not Available]	YES	NO	No imaging evidence of disease
4CCCC34B-DAF6-41CA-9BF8-F1614525EAC9	TCGA-BJ-A3PU	2012-7-3	YES	NO	-19007	MALE	WHITE	NOT HISPANIC OR LATINO	No	No	WITH TUMOR	Alive	305	[Not Applicable]	[Not Available]	[Not Available]	[Not Available]	NO	Thyroid Papillary Carcinoma - Classical/usual	[Not Applicable]	Left lobe	Unifocal	2.6	2	1.8	2011	52	YES	Ultrasound	YES	7	7	Minimal (T3)	R0	7th	T3	N1a	M0	Stage III	Imaging Suspected	[Not Available]	[Not Available]	[Not Available]	[Not Available]	[Not Available]	[Not Available]	YES	NO	Persistent distant metastases
A1196D5F-8C7D-4D9D-9E46-C5C22A9C2FEF	TCGA-BJ-A45C	2013-1-10	YES	NO	-28490	MALE	BLACK OR AFRICAN AMERICAN	NOT HISPANIC OR LATINO	No	No	WITH TUMOR	Alive	175	[Not Applicable]	Nodular Hyperplasia	[Not Available]	[Not Available]	NO	Thyroid Papillary Carcinoma - Classical/usual	[Not Applicable]	Left lobe	Multifocal	1.0	0.2	0.1	2012	78	YES	Ultrasound|CT with contrast	YES	2	0	Minimal (T3)	[Not Available]	7th	T3	N0	M0	Stage III	[Not Available]	[Not Available]	[Not Available]	[Not Available]	[Not Available]	[Not Available]	[Not Available]	YES	NO	No imaging evidence of disease
E7CF1CCA-384E-4A00-BB30-BED154EC15C0	TCGA-BJ-A45D	2013-1-10	YES	NO	-13335	MALE	WHITE	NOT HISPANIC OR LATINO	No	No	TUMOR FREE	Alive	197	[Not Applicable]	Normal	[Not Available]	[Not Available]	[Not Available]	Thyroid Papillary Carcinoma - Follicular (>= 99% follicular patterned)	[Not Applicable]	Isthmus	Unifocal	2.6	1.9	1.3	2012	36	YES	Ultrasound	YES	1	0	None	[Not Available]	7th	T2	N0	M0	Stage I	[Not Available]	[Not Available]	[Not Available]	[Not Available]	[Not Available]	[Not Available]	[Not Available]	NO	NO	[Not Available]
3B088CB4-6FD4-45AC-A708-DFFD873546DC	TCGA-BJ-A45E	2013-1-15	YES	NO	-17115	FEMALE	WHITE	NOT HISPANIC OR LATINO	No	No	TUMOR FREE	Alive	1	[Not Applicable]	Normal	[Not Available]	[Not Available]	[Not Available]	Thyroid Papillary Carcinoma - Classical/usual	[Not Applicable]	Left lobe	Unifocal	.5	.5	.5	2012	46	YES	Ultrasound	YES	4	0	[Not Available]	[Not Available]	7th	T1a	N0	M0	Stage I	[Not Available]	[Not Available]	YES	[Not Available]	[Not Available]	[Not Available]	[Not Available]	NO	NO	No imaging evidence of disease
DD305533-E48C-4FED-9283-5082703C23FF	TCGA-BJ-A45F	2013-1-15	YES	NO	-21713	FEMALE	WHITE	NOT HISPANIC OR LATINO	No	No	TUMOR FREE	Alive	105	[Not Applicable]	[Not Available]	[Not Available]	[Not Available]	[Not Available]	Thyroid Papillary Carcinoma - Classical/usual	[Not Applicable]	Right lobe	Unifocal	1.5	1.5	1.5	2012	59	YES	Ultrasound	NO	[Not Available]	[Not Available]	[Not Available]	[Not Available]	7th	T1b	N0	M0	Stage I	[Not Available]	[Not Available]	YES	Negative	NRAS positive KRAS positive	[Not Available]	[Not Available]	YES	NO	No imaging evidence of disease
B8CB385A-4E5F-4932-944D-04D6EA1BBA5A	TCGA-BJ-A45G	2013-1-10	YES	NO	-17831	FEMALE	WHITE	NOT HISPANIC OR LATINO	No	No	TUMOR FREE	Alive	193	[Not Applicable]	Nodular Hyperplasia	[Not Available]	[Not Available]	[Not Available]	Thyroid Papillary Carcinoma - Follicular (>= 99% follicular patterned)	[Not Applicable]	Right lobe	Multifocal	2.5	1.6	1.2	2012	48	YES	Ultrasound	YES	7	4	None	[Not Available]	7th	T2	N1	M0	Stage III	[Not Available]	[Not Available]	[Not Available]	[Not Available]	[Not Available]	[Not Available]	[Not Available]	YES	NO	No imaging evidence of disease
778A8F53-53F6-4A03-8CE1-B0928539A444	TCGA-BJ-A45H	2013-1-14	YES	NO	-16541	MALE	WHITE	NOT HISPANIC OR LATINO	No	No	WITH TUMOR	Alive	238	[Not Applicable]	Normal	[Not Available]	[Not Available]	[Not Available]	Thyroid Papillary Carcinoma - Classical/usual	[Not Applicable]	Bilateral	Multifocal	1.5	1.3	1.1	2012	45	YES	Ultrasound	[Not Available]	[Not Available]	[Not Available]	Minimal (T3)	[Not Available]	7th	T3	N0	M0	Stage III	[Not Available]	[Not Available]	YES	600 (pV600E, c1799T>A	[Not Available]	[Not Available]	[Not Available]	YES	NO	No imaging evidence of disease
C5D08BE7-B94C-423A-AEA8-BBC635787C63	TCGA-BJ-A45I	2013-1-15	YES	NO	-18767	FEMALE	WHITE	NOT HISPANIC OR LATINO	No	No	WITH TUMOR	Alive	188	[Not Applicable]	[Not Available]	[Not Available]	[Not Available]	[Not Available]	Thyroid Papillary Carcinoma - Tall Cell (>= 50% tall cell features)	[Not Applicable]	Bilateral	Multifocal	2.1	1.5	1.1	2012	51	YES	Ultrasound	YES	6	0	Minimal (T3)	R2	7th	T3	N0	M0	Stage III	[Not Available]	[Not Available]	YES	positive	[Not Available]	[Not Available]	[Not Available]	YES	NO	Persistent locoregional disease
6B85D76D-6098-47EA-9823-586238526CF1	TCGA-BJ-A45J	2013-1-15	YES	NO	-14510	FEMALE	WHITE	NOT HISPANIC OR LATINO	No	No	TUMOR FREE	Alive	154	[Not Applicable]	[Not Available]	[Not Available]	[Not Available]	[Not Available]	Thyroid Papillary Carcinoma - Tall Cell (>= 50% tall cell features)	[Not Applicable]	Left lobe	[Not Available]	0.3	0.3	0.3	2012	39	YES	Ultrasound	YES	1	1	[Not Available]	[Not Available]	7th	T1a	N1a	M0	Stage I	[Not Available]	[Not Available]	YES	V600E	[Not Available]	[Not Available]	[Not Available]	YES	NO	No imaging evidence of disease
8CFB88F6-7B37-4F1E-882B-3A368B604167	TCGA-BJ-A45K	2013-1-15	YES	NO	-12138	MALE	WHITE	NOT HISPANIC OR LATINO	No	No	[Unknown]	Alive	273	[Not Applicable]	Lymphocytic Thyroiditis	[Not Available]	[Not Available]	[Not Available]	Thyroid Papillary Carcinoma - Classical/usual	[Not Applicable]	Left lobe	[Not Available]	2.3	2.2	2.0	2012	33	YES	Ultrasound	YES	8	0	None	[Not Available]	7th	T2	N0	M0	Stage I	[Not Available]	[Not Available]	YES	[Not Available]	[Not Available]	[Not Available]	[Not Available]	NO	NO	[Not Available]
1009A500-2A37-4AEE-B7C3-049B5CE961A4	TCGA-BJ-A4O8	2013-1-28	YES	NO	-17430	MALE	WHITE	NOT HISPANIC OR LATINO	No	No	TUMOR FREE	Alive	150	[Not Applicable]	[Not Available]	[Not Available]	[Not Available]	[Not Available]	Thyroid Papillary Carcinoma - Classical/usual	[Not Applicable]	[Not Available]	Multifocal	1.5	1.5	1.5	2012	47	YES	Ultrasound	YES	14	6	None	R0	7th	T3	N1a	M0	Stage III	[Not Available]	[Not Available]	[Not Available]	(p.V600E, c.1799T>A)	[Not Available]	[Not Available]	[Not Available]	YES	NO	No imaging evidence of disease
CC84500C-0196-450D-87A1-CA394CC227B5	TCGA-BJ-A4O9	2013-1-28	YES	NO	-18938	FEMALE	WHITE	NOT HISPANIC OR LATINO	No	No	TUMOR FREE	Alive	182	[Not Applicable]	[Not Available]	[Not Available]	[Not Available]	[Not Available]	Thyroid Papillary Carcinoma - Follicular (>= 99% follicular patterned)	[Not Applicable]	Left lobe	Unifocal	3.6	3.6	3.6	2012	51	YES	Ultrasound	YES	8	0	None	[Not Available]	7th	T2	N0	M0	Stage II	[Not Available]	[Not Available]	YES	(pV600E, c.1799)	[Not Available]	[Not Available]	[Not Available]	NO	NO	[Not Available]
a1227ffa-2733-4a43-ba82-834755453870	TCGA-CE-A13K	2011-6-16	YES	NO	-11122	FEMALE	ASIAN	NOT HISPANIC OR LATINO	Yes	No	TUMOR FREE	Alive	16	[Not Applicable]	[Not Available]	[Not Available]	[Not Available]	[Not Available]	Thyroid Papillary Carcinoma - Classical/usual	[Not Applicable]	Left lobe	Unifocal	4.5	4	2	2010	30	NO	[Not Available]	YES	2	2	Minimal (T3)	R0	6th	T3	N1	M0	Stage I	[Not Available]	[Not Available]	[Not Available]	[Not Available]	[Not Available]	[Not Available]	[Not Available]	[Not Available]	[Not Available]	[Not Available]
75a93f0e-cd41-43c6-a303-ff37e31395e9	TCGA-CE-A27D	2011-7-21	YES	NO	-10536	FEMALE	ASIAN	NOT HISPANIC OR LATINO	No	No	TUMOR FREE	Alive	3	[Not Applicable]	[Not Available]	[Not Available]	[Not Available]	[Not Available]	Thyroid Papillary Carcinoma - Classical/usual	[Not Applicable]	[Not Available]	[Not Available]	3	2	1.5	2010	28	[Not Available]	[Not Available]	NO	[Not Available]	[Not Available]	None	R0	6th	T2	N1	M0	Stage I	[Not Available]	[Not Available]	[Not Available]	[Not Available]	[Not Available]	[Not Available]	[Not Available]	[Not Available]	[Not Available]	[Not Available]
16505D78-90D9-47D0-9B86-C6EF91D23AAC	TCGA-CE-A3MD	2012-3-6	YES	NO	-11399	MALE	ASIAN	NOT HISPANIC OR LATINO	No	No	TUMOR FREE	Alive	6	[Not Applicable]	Normal	[Not Available]	[Not Available]	[Not Available]	Thyroid Papillary Carcinoma - Classical/usual	[Not Applicable]	Right lobe	Unifocal	1.5	1	1	2011	31	NO	[Not Available]	[Not Available]	3	3	None	R0	7th	T2	N1	M0	Stage I	[Not Available]	[Not Available]	[Not Available]	[Not Available]	[Not Available]	[Not Available]	[Not Available]	[Not Available]	[Not Available]	[Not Available]
DEC7A0A2-C26E-4A89-A4D5-74BD1409FF91	TCGA-CE-A3ME	2012-3-6	YES	NO	-18714	FEMALE	ASIAN	NOT HISPANIC OR LATINO	No	No	TUMOR FREE	Alive	7	[Not Applicable]	Normal	[Not Available]	[Not Available]	[Not Available]	Thyroid Papillary Carcinoma - Classical/usual	[Not Applicable]	Right lobe	Unifocal	4	3	2	2011	51	NO	[Not Available]	NO	[Not Available]	[Not Available]	None	R0	7th	T2	N0	M0	Stage II	[Not Available]	[Not Available]	[Not Available]	[Not Available]	[Not Available]	[Not Available]	[Not Available]	[Not Available]	[Not Available]	[Not Available]
2C9E8686-9757-4E05-8D0E-EFEAA3045D66	TCGA-CE-A481	2013-3-7	YES	NO	-15268	FEMALE	ASIAN	NOT HISPANIC OR LATINO	No	No	TUMOR FREE	Alive	3	[Not Applicable]	Normal	[Not Available]	[Not Available]	NO	Thyroid Papillary Carcinoma - Classical/usual	[Not Applicable]	Left lobe	Unifocal	1.5	1	1	2011	41	[Not Available]	[Unknown]	NO	[Not Available]	[Not Available]	None	R0	7th	T1	N0	M0	Stage I	[Not Available]	[Not Available]	[Unknown]	[Not Available]	[Not Available]	[Not Available]	[Not Available]	[Unknown]	[Unknown]	[Not Available]
A5406575-C840-475A-AB1B-E1A159413FBD	TCGA-CE-A482	2013-3-7	YES	NO	-10192	FEMALE	ASIAN	NOT HISPANIC OR LATINO	No	No	TUMOR FREE	Alive	2	[Not Applicable]	Normal	[Not Available]	[Not Available]	NO	Thyroid Papillary Carcinoma - Classical/usual	[Not Applicable]	Right lobe	Unifocal	2	1.5	1	2011	27	NO	[Not Available]	YES	[Not Available]	[Not Available]	None	R0	7th	T1	N1	M0	Stage I	[Not Available]	[Not Available]	[Not Available]	[Not Available]	[Not Available]	[Not Available]	[Not Available]	NO	NO	[Not Available]
80DA6E75-B7AD-47A6-9923-1E21A519A968	TCGA-CE-A483	2013-3-7	YES	NO	-12768	FEMALE	ASIAN	NOT HISPANIC OR LATINO	No	No	TUMOR FREE	Alive	3	[Not Applicable]	Normal	[Not Available]	[Not Available]	NO	Thyroid Papillary Carcinoma - Classical/usual	[Not Applicable]	Left lobe	Unifocal	4	2	2	2012	34	NO	[Not Available]	YES	7	4	None	R0	7th	T2	N1	M0	Stage I	[Not Available]	[Not Available]	[Not Available]	[Not Available]	[Not Available]	[Not Available]	[Not Available]	NO	NO	[Not Available]
E62A728D-390F-428A-BEA1-FC8C9814FB11	TCGA-CE-A484	2013-3-7	YES	NO	-13815	FEMALE	ASIAN	NOT HISPANIC OR LATINO	No	No	TUMOR FREE	Alive	12	[Not Applicable]	Normal	[Not Available]	[Not Available]	NO	Thyroid Papillary Carcinoma - Classical/usual	[Not Applicable]	Right lobe	Unifocal	5	2	2	2012	37	NO	[Not Available]	YES	4	2	None	R0	7th	T2	N1	M0	Stage I	[Not Available]	[Not Available]	[Not Available]	[Not Available]	[Not Available]	[Not Available]	[Not Available]	NO	NO	[Not Available]
9B1DBD0D-BE6D-4A88-881A-FAF57CEBA81C	TCGA-CE-A485	2013-3-7	YES	NO	-11997	MALE	ASIAN	NOT HISPANIC OR LATINO	No	No	TUMOR FREE	Alive	3	[Not Applicable]	Normal	[Not Available]	[Not Available]	NO	Thyroid Papillary Carcinoma - Classical/usual	[Not Applicable]	Bilateral	Multifocal	4.5	2.5	2	2012	32	NO	[Not Available]	YES	2	1	None	R0	7th	T2	N1	M0	Stage I	[Not Available]	[Not Available]	NO	[Not Available]	[Not Available]	[Not Available]	[Not Available]	NO	NO	[Not Available]
3E9FDA23-676D-4E78-8948-0C9DF3D10064	TCGA-DE-A0XZ	2010-12-15	NO	YES	-24020	FEMALE	WHITE	NOT HISPANIC OR LATINO	Yes	No	TUMOR FREE	Alive	402	[Not Applicable]	Lymphocytic Thyroiditis|Nodular Hyperplasia	[Not Available]	[Not Available]	NO	Thyroid Papillary Carcinoma - Classical/usual	[Not Applicable]	Right lobe	Multifocal	2.0	1.2	1.6	2009	65	YES	Ultrasound	YES	7	5	None	R0	6th	T1	N1a	M0	Stage III	[Not Available]	[Not Available]	[Not Available]	[Not Available]	[Not Available]	[Not Available]	[Not Available]	[Not Available]	[Not Available]	[Not Available]
6ad260ad-769a-4f3c-bd07-927adf6b2338	TCGA-DE-A0Y2	2010-12-15	YES	NO	-11227	FEMALE	WHITE	NOT HISPANIC OR LATINO	No	No	TUMOR FREE	Alive	231	[Not Applicable]	Normal	[Not Available]	[Not Available]	NO	Thyroid Papillary Carcinoma - Classical/usual	[Not Applicable]	Left lobe	Multifocal	2.4	2.2	1.3	2010	30	YES	Ultrasound	YES	11	6	None	R0	7th	T2	N1a	M0	Stage I	[Not Available]	[Not Available]	[Not Available]	[Not Available]	[Not Available]	[Not Available]	[Not Available]	[Not Available]	[Not Available]	[Not Available]
c31b3adf-3fc6-4a72-83b0-bbc0f295b5e7	TCGA-DE-A0Y3	2010-12-15	NO	YES	-22239	FEMALE	ASIAN	NOT HISPANIC OR LATINO	No	No	TUMOR FREE	Alive	952	[Not Applicable]	Other, specify	non-neoplastic goiter w/cystic degeneration and chron thyroiditis	[Not Available]	NO	Thyroid Papillary Carcinoma - Classical/usual	[Not Applicable]	Bilateral	Multifocal	2.5	1.7	1.2	2008	60	YES	Ultrasound	YES	22	4	[Not Available]	R1	6th	T4a	N1b	M1	Stage IVC	RAI-avid	[Not Available]	[Not Available]	[Not Available]	[Not Available]	[Not Available]	[Not Available]	[Not Available]	[Not Available]	[Not Available]
77BB90F0-E923-4E28-BB88-4D6B420E0B5C	TCGA-DE-A2OL	2011-11-14	YES	NO	-16253	FEMALE	WHITE	NOT HISPANIC OR LATINO	No	No	TUMOR FREE	Alive	161	[Not Applicable]	Normal	[Not Available]	[Not Available]	NO	Thyroid Papillary Carcinoma - Follicular (>= 99% follicular patterned)	[Not Applicable]	Right lobe	Unifocal	2.9	2.8	2.7	2011	44	NO	[Not Available]	NO	[Not Available]	[Not Available]	None	R0	7th	T2	NX	MX	Stage I	[Not Available]	[Not Available]	NO	[Not Available]	[Not Available]	[Not Available]	[Not Available]	[Not Available]	[Not Available]	[Not Available]
085FFCDC-8600-42E2-852A-506465F716A2	TCGA-DE-A3KN	2012-4-19	YES	NO	-18098	FEMALE	WHITE	NOT HISPANIC OR LATINO	No	No	TUMOR FREE	Alive	286	[Not Applicable]	Other, specify	Goiter	[Not Available]	NO	Thyroid Papillary Carcinoma - Classical/usual	[Not Applicable]	Left lobe	Unifocal	5.2	4.2	2.8	2011	49	YES	Ultrasound	YES	9	5	Minimal (T3)	R0	7th	T3	N1b	M0	Stage IVA	[Not Available]	[Not Available]	NO	[Not Available]	[Not Available]	[Not Available]	[Not Available]	[Not Available]	[Not Available]	[Not Available]
A4A217C1-66E8-4CC5-805A-1172CE5DA721	TCGA-DE-A4M8	2013-1-17	YES	NO	-22357	FEMALE	WHITE	NOT HISPANIC OR LATINO	No	No	TUMOR FREE	Alive	185	[Not Applicable]	Normal	[Not Available]	Parent	NO	Thyroid Papillary Carcinoma - Classical/usual	[Not Applicable]	Bilateral	Multifocal	1.7	1.7	1.5	2012	61	YES	Ultrasound	YES	4	1	None	R0	7th	T2	N1	M0	Stage III	[Not Available]	[Not Available]	[Not Available]	[Not Available]	[Not Available]	[Not Available]	[Not Available]	YES	NO	No imaging evidence of disease
86657A3C-10CF-48B7-9FDA-F2DF5E2AFAD5	TCGA-DE-A4M9	2013-1-17	YES	NO	-10384	MALE	WHITE	NOT HISPANIC OR LATINO	No	No	TUMOR FREE	Alive	148	[Not Applicable]	Normal	[Not Available]	[Not Available]	NO	Thyroid Papillary Carcinoma - Classical/usual	[Not Applicable]	Right lobe	Multifocal	3.0	2.5	2.0	2012	28	YES	CT with contrast	NO	[Not Available]	[Not Available]	None	R1	7th	T2	NX	M0	Stage I	[Not Available]	[Not Available]	[Not Available]	[Not Available]	[Not Available]	[Not Available]	[Not Available]	YES	NO	No imaging evidence of disease
89C72F0E-E724-4826-BB9C-D7524D1B1258	TCGA-DE-A4MA	2013-1-17	YES	NO	-19100	FEMALE	BLACK OR AFRICAN AMERICAN	NOT HISPANIC OR LATINO	No	No	[Unknown]	Alive	506	[Not Applicable]	Normal	[Not Available]	[Not Available]	NO	Thyroid Papillary Carcinoma - Classical/usual	[Not Applicable]	Left lobe	Unifocal	4.2	3.0	2.2	2011	52	YES	CT with contrast	YES	11	7	Minimal (T3)	R0	7th	T3	N1a	M0	Stage III	[Not Available]	[Not Available]	[Not Available]	[Not Available]	[Not Available]	[Not Available]	[Not Available]	YES	NO	Persistent locoregional disease
4EC2BB20-2190-4C37-8AAA-4086FEF1FBB6	TCGA-DE-A4MB	2013-1-17	YES	NO	-29011	FEMALE	WHITE	HISPANIC OR LATINO	No	No	WITH TUMOR	Alive	352	[Not Applicable]	Normal	[Not Available]	[Not Available]	NO	Thyroid Papillary Carcinoma - Classical/usual	[Not Applicable]	Left lobe	Multifocal	4.4	3.7	1.8	2011	79	YES	CT with contrast	YES	36	3	Minimal (T3)	R1	7th	T3	N1b	M0	Stage IVA	[Not Available]	[Not Available]	[Not Available]	[Not Available]	[Not Available]	[Not Available]	[Not Available]	YES	NO	Persistent locoregional disease
85DEF63A-39AB-4C83-AB8C-02C6F702F05D	TCGA-DE-A4MC	2013-1-17	YES	NO	-15996	FEMALE	AMERICAN INDIAN OR ALASKA NATIVE	NOT HISPANIC OR LATINO	No	No	WITH TUMOR	Alive	529	[Not Applicable]	Other, specify	Hypothyroidism	[Not Available]	NO	Thyroid Papillary Carcinoma - Classical/usual	[Not Applicable]	Right lobe	Unifocal	2.8	1.9	1.7	2011	43	YES	CT with contrast	YES	1	1	Minimal (T3)	R0	7th	T3	N1b	M0	Stage I	[Not Available]	[Not Available]	[Not Available]	[Not Available]	[Not Available]	[Not Available]	[Not Available]	YES	NO	Persistent locoregional disease
CD0C33C3-4427-471D-979E-79DC43F3A018	TCGA-DE-A4MD	2013-1-17	YES	NO	-26179	MALE	WHITE	NOT HISPANIC OR LATINO	No	No	WITH TUMOR	Alive	365	[Not Applicable]	Normal	[Not Available]	[Not Available]	NO	Thyroid Papillary Carcinoma - Classical/usual	[Not Applicable]	Right lobe	Unifocal	6.0	5.5	4.5	2011	71	YES	CT with contrast	YES	41	9	None	R0	7th	T3	N1b	M0	Stage IVA	[Not Available]	[Not Available]	[Not Available]	[Not Available]	[Not Available]	[Not Available]	[Not Available]	YES	NO	Persistent locoregional disease
9EFD27C7-9893-49FD-886E-E85057DD5D2E	TCGA-DE-A69J	2013-6-18	YES	NO	-12493	FEMALE	BLACK OR AFRICAN AMERICAN	NOT HISPANIC OR LATINO	No	No	WITH TUMOR	Alive	130	[Not Applicable]	Normal	[Not Available]	[Not Available]	NO	Thyroid Papillary Carcinoma - Classical/usual	[Not Applicable]	Right lobe	Multifocal	2.5	2.2	2.1	2012	34	YES	Ultrasound	NO	[Not Available]	[Not Available]	None	R0	7th	T2	NX	M0	Stage I	[Not Available]	[Not Available]	NO	[Not Available]	[Not Available]	[Not Available]	[Not Available]	YES	NO	Persistent locoregional disease
7F9FAD75-AC3E-4580-B949-80EED07A3230	TCGA-DE-A69K	2013-6-19	YES	NO	-21403	FEMALE	BLACK OR AFRICAN AMERICAN	NOT HISPANIC OR LATINO	No	No	WITH TUMOR	Alive	98	[Not Applicable]	Normal	[Not Available]	[Not Available]	NO	Thyroid Papillary Carcinoma - Classical/usual	[Not Applicable]	Right lobe	Multifocal	3.1	1.8	1.2	2013	58	YES	Ultrasound|CT with contrast	YES	4	0	Minimal (T3)	R1	7th	T3	N0	M0	Stage III	[Not Available]	[Not Available]	NO	[Not Available]	[Not Available]	[Not Available]	[Not Available]	YES	NO	Persistent locoregional disease
2378935D-AEBD-4F6F-B31B-53BC6BD59BF9	TCGA-DE-A7U5	2013-12-18	YES	NO	-13411	FEMALE	BLACK OR AFRICAN AMERICAN	NOT HISPANIC OR LATINO	No	No	[Unknown]	Alive	84	[Not Applicable]	Normal	[Not Available]	[Not Available]	NO	Thyroid Papillary Carcinoma - Classical/usual	[Not Applicable]	Right lobe	Unifocal	2.4	2.4	1.6	2013	36	YES	Ultrasound	YES	8	0	[Not Available]	R1	7th	T2	N0	M0	Stage I	[Not Available]	[Not Available]	YES	positive	[Not Available]	[Not Available]	[Not Available]	NO	NO	[Unknown]
C7A2F394-3E3F-4C90-9F1E-F2BE3E5B0D6B	TCGA-DJ-A13L	2014-8-20	NO	YES	-31388	MALE	WHITE	NOT HISPANIC OR LATINO	Yes	No	TUMOR FREE	Alive	303	[Not Applicable]	Normal	[Not Available]	[Not Available]	NO	Thyroid Papillary Carcinoma - Tall Cell (>= 50% tall cell features)	[Not Applicable]	Right lobe	Multifocal	1.4	0.9	0.8	2010	85	YES	CT with contrast	NO	[Not Available]	[Not Available]	None	R0	7th	T1b	N0	M0	Stage I	[Not Available]	[Not Available]	NO	[Not Available]	[Not Available]	[Not Available]	[Not Available]	NO	NO	No imaging evidence of disease
ba9dec81-ffc0-453a-9621-94beba45fab1	TCGA-DJ-A13M	2011-6-24	NO	YES	-10530	FEMALE	WHITE	NOT HISPANIC OR LATINO	No	No	TUMOR FREE	Alive	287	[Not Applicable]	Nodular Hyperplasia	[Not Available]	[Not Available]	NO	Thyroid Papillary Carcinoma - Follicular (>= 99% follicular patterned)	[Not Applicable]	Left lobe	Multifocal	2.0	2.0	1.4	2010	28	YES	Ultrasound	YES	5	0	None	R0	7th	T1b	N0	M0	Stage I	[Not Available]	[Not Available]	NO	[Not Available]	[Not Available]	[Not Available]	[Not Available]	[Not Available]	[Not Available]	[Not Available]
77d5b246-33ba-4a96-9d73-06aca797653e	TCGA-DJ-A13O	2011-6-23	NO	YES	-20779	MALE	WHITE	NOT HISPANIC OR LATINO	No	No	TUMOR FREE	Alive	224	[Not Applicable]	Nodular Hyperplasia	[Not Available]	[Not Available]	NO	Thyroid Papillary Carcinoma - Classical/usual	[Not Applicable]	Right lobe	Unifocal	1.1	0.8	0.7	2010	56	YES	Ultrasound	YES	6	0	None	R0	7th	T1b	N0	M0	Stage I	[Not Available]	[Not Available]	NO	[Not Available]	[Not Available]	[Not Available]	[Not Available]	[Not Available]	[Not Available]	[Not Available]
ca95a11c-b54c-409e-b9a0-da850945033d	TCGA-DJ-A13P	2011-6-24	NO	YES	-19297	FEMALE	WHITE	NOT HISPANIC OR LATINO	No	No	TUMOR FREE	Alive	4194	[Not Applicable]	Normal	[Not Available]	[Not Available]	YES	Thyroid Papillary Carcinoma - Classical/usual	[Not Applicable]	Right lobe	Multifocal	1.5	[Not Available]	[Not Available]	1999	52	NO	[Not Available]	NO	[Not Available]	[Not Available]	Minimal (T3)	R0	5th	T2	N0	M0	Stage II	[Not Available]	[Not Available]	NO	[Not Available]	[Not Available]	[Not Available]	[Not Available]	[Not Available]	[Not Available]	[Not Available]
3e787a0e-b5d2-401e-b1e5-077376090b3a	TCGA-DJ-A13R	2011-6-23	NO	YES	-18354	MALE	WHITE	NOT HISPANIC OR LATINO	No	No	TUMOR FREE	Alive	92	[Not Applicable]	Lymphocytic Thyroiditis|Nodular Hyperplasia	[Not Available]	[Not Available]	NO	Thyroid Papillary Carcinoma - Follicular (>= 99% follicular patterned)	[Not Applicable]	Right lobe	Multifocal	5	4.5	4	2010	50	NO	[Not Available]	YES	2	0	None	R0	7th	T3	N0	M0	Stage III	[Not Available]	[Not Available]	NO	[Not Available]	[Not Available]	[Not Available]	[Not Available]	[Not Available]	[Not Available]	[Not Available]
8aa99f35-c644-4f91-9eff-a5d3fae758b0	TCGA-DJ-A13S	2011-6-24	NO	YES	-7099	FEMALE	WHITE	HISPANIC OR LATINO	No	No	TUMOR FREE	Alive	265	[Not Applicable]	Normal	[Not Available]	[Not Available]	NO	Thyroid Papillary Carcinoma - Follicular (>= 99% follicular patterned)	[Not Applicable]	Right lobe	Unifocal	1.8	1.8	1.7	2010	19	YES	Ultrasound	NO	[Not Available]	[Not Available]	None	R0	7th	T1b	N0	M0	Stage I	[Not Available]	[Not Available]	NO	[Not Available]	[Not Available]	[Not Available]	[Not Available]	[Not Available]	[Not Available]	[Not Available]
0b170ed4-d919-466b-b765-47878b865aed	TCGA-DJ-A13T	2011-6-24	NO	YES	-13668	FEMALE	WHITE	[Not Available]	No	No	TUMOR FREE	Alive	771	[Not Applicable]	Lymphocytic Thyroiditis	[Not Available]	[Not Available]	NO	Thyroid Papillary Carcinoma - Classical/usual	[Not Applicable]	Right lobe	Multifocal	2.2	[Not Available]	[Not Available]	2009	37	YES	Ultrasound	YES	7	0	None	R0	7th	T2	N0	M0	Stage I	[Not Available]	[Not Available]	NO	[Not Available]	[Not Available]	[Not Available]	[Not Available]	[Not Available]	[Not Available]	[Not Available]
8c5aef43-341e-4a37-84eb-fd730eb957c7	TCGA-DJ-A13U	2011-6-23	NO	YES	-22130	MALE	WHITE	NOT HISPANIC OR LATINO	No	No	TUMOR FREE	Alive	408	[Not Applicable]	Nodular Hyperplasia	[Not Available]	[Not Available]	NO	Thyroid Papillary Carcinoma - Classical/usual	[Not Applicable]	Right lobe	Unifocal	1.1	0.7	0.7	2010	60	YES	Ultrasound	NO	[Not Available]	[Not Available]	Minimal (T3)	R0	7th	T3	N0	M0	Stage III	[Not Available]	[Not Available]	NO	[Not Available]	[Not Available]	[Not Available]	[Not Available]	[Not Available]	[Not Available]	[Not Available]
99ac4f2e-2e63-4f1e-af0f-8f23a2caf999	TCGA-DJ-A13V	2011-6-24	NO	YES	-7915	FEMALE	[Not Available]	NOT HISPANIC OR LATINO	No	No	WITH TUMOR	Alive	362	[Not Applicable]	Lymphocytic Thyroiditis|Nodular Hyperplasia	[Not Available]	Parent	NO	Thyroid Papillary Carcinoma - Classical/usual	[Not Applicable]	Left lobe	Multifocal	2.9	2.5	1.8	2010	21	YES	Ultrasound	YES	20	8	Minimal (T3)	R0	7th	T3	N1a	M0	Stage I	[Not Available]	[Not Available]	NO	[Not Available]	[Not Available]	[Not Available]	[Not Available]	[Not Available]	[Not Available]	[Not Available]
3b48cc5e-3396-4dd5-893d-54b75b98b016	TCGA-DJ-A13W	2011-6-24	NO	YES	-16558	FEMALE	WHITE	NOT HISPANIC OR LATINO	No	No	TUMOR FREE	Alive	444	[Not Applicable]	Lymphocytic Thyroiditis	[Not Available]	[Not Available]	NO	Thyroid Papillary Carcinoma - Follicular (>= 99% follicular patterned)	[Not Applicable]	Left lobe	Multifocal	2.0	1.4	1.2	2010	45	YES	Ultrasound	YES	3	0	None	R0	7th	T1b	N0	M0	Stage I	[Not Available]	[Not Available]	NO	[Not Available]	[Not Available]	[Not Available]	[Not Available]	[Not Available]	[Not Available]	[Not Available]
3b3c99ab-5336-4433-b682-e1a590221611	TCGA-DJ-A13X	2011-6-23	NO	YES	-18689	FEMALE	[Not Available]	NOT HISPANIC OR LATINO	No	No	TUMOR FREE	Alive	243	[Not Applicable]	Nodular Hyperplasia	[Not Available]	[Not Available]	NO	Thyroid Papillary Carcinoma - Follicular (>= 99% follicular patterned)	[Not Applicable]	Right lobe	Unifocal	6.5	5.5	4.0	2010	51	YES	Ultrasound	YES	1	0	None	R0	7th	T3	N0	M0	Stage III	[Not Available]	[Not Available]	NO	[Not Available]	[Not Available]	[Not Available]	[Not Available]	[Not Available]	[Not Available]	[Not Available]
da201150-748e-4b74-bb35-10c995e26079	TCGA-DJ-A1QD	2011-7-25	NO	YES	-7460	FEMALE	WHITE	NOT HISPANIC OR LATINO	No	No	TUMOR FREE	Alive	332	[Not Applicable]	Lymphocytic Thyroiditis	[Not Available]	[Not Available]	NO	Thyroid Papillary Carcinoma - Classical/usual	[Not Applicable]	Right lobe	Unifocal	2.2	1.5	1.2	2010	20	YES	Ultrasound	[Discrepancy]	[Not Available]	[Not Available]	None	R0	7th	T2	N1b	M0	Stage I	[Not Available]	[Not Available]	NO	[Not Available]	[Not Available]	[Not Available]	[Not Available]	[Not Available]	[Not Available]	[Not Available]
dccba97d-4e81-42fb-93b3-90be68a034fb	TCGA-DJ-A1QE	2011-7-25	NO	YES	-22645	FEMALE	WHITE	[Not Available]	No	No	TUMOR FREE	Alive	3042	[Not Applicable]	Normal	[Not Available]	[Not Available]	NO	Thyroid Papillary Carcinoma - Classical/usual	[Not Applicable]	Right lobe	Unifocal	1.5	1.5	1.0	2003	62	NO	[Not Available]	NO	[Not Available]	[Not Available]	Minimal (T3)	R0	6th	T3	N0	M0	Stage III	[Not Available]	[Not Available]	NO	[Not Available]	[Not Available]	[Not Available]	[Not Available]	[Not Available]	[Not Available]	[Not Available]
fca0c7d9-5e6f-4aa7-ba04-5df2eb8ba398	TCGA-DJ-A1QF	2011-7-25	NO	YES	-22310	FEMALE	WHITE	[Not Available]	No	No	TUMOR FREE	Alive	563	[Not Applicable]	Nodular Hyperplasia	[Not Available]	[Not Available]	NO	Thyroid Papillary Carcinoma - Classical/usual	[Not Applicable]	Right lobe	Multifocal	2.9	2.6	2.5	2009	61	YES	Ultrasound	NO	[Not Available]	[Not Available]	None	R0	6th	T2	N0	M0	Stage II	[Not Available]	[Not Available]	NO	[Not Available]	[Not Available]	[Not Available]	[Not Available]	[Not Available]	[Not Available]	[Not Available]
cb29e795-7618-4882-a7e0-69d39787b80c	TCGA-DJ-A1QG	2011-7-25	NO	YES	-22859	MALE	WHITE	NOT HISPANIC OR LATINO	No	No	TUMOR FREE	Alive	212	[Not Applicable]	Normal	[Not Available]	[Not Available]	NO	Thyroid Papillary Carcinoma - Follicular (>= 99% follicular patterned)	[Not Applicable]	Bilateral	Multifocal	1.8	1.5	1.5	2010	62	YES	Ultrasound	YES	5	0	None	R0	7th	T1b	N0	M0	Stage I	[Not Available]	[Not Available]	NO	[Not Available]	[Not Available]	[Not Available]	[Not Available]	[Not Available]	[Not Available]	[Not Available]
f3c73dc9-6280-4619-a629-b575fdbdb0ca	TCGA-DJ-A1QH	2011-7-25	NO	YES	-21184	FEMALE	WHITE	NOT HISPANIC OR LATINO	No	Yes	WITH TUMOR	Alive	243	[Not Applicable]	Normal	[Not Available]	[Not Available]	YES	Thyroid Papillary Carcinoma - Tall Cell (>= 50% tall cell features)	[Not Applicable]	Bilateral	Unifocal	2.5	2.0	2.0	2010	58	YES	Ultrasound	YES	8	7	Minimal (T3)	R1	7th	T3	N1a	M0	Stage III	[Not Available]	[Not Available]	NO	[Not Available]	[Not Available]	[Not Available]	[Not Available]	[Not Available]	[Not Available]	[Not Available]
3b1e2bd6-3d32-40f7-9b32-0df32dfcbc72	TCGA-DJ-A1QI	2011-7-25	NO	YES	-23072	FEMALE	WHITE	NOT HISPANIC OR LATINO	No	No	TUMOR FREE	Alive	151	[Not Applicable]	Nodular Hyperplasia	[Not Available]	[Not Available]	NO	Thyroid Papillary Carcinoma - Classical/usual	[Not Applicable]	Right lobe	Multifocal	3.0	2.5	2.5	2010	63	YES	Ultrasound	NO	[Not Available]	[Not Available]	None	R0	7th	T2	N0	M0	Stage II	[Not Available]	[Not Available]	NO	[Not Available]	[Not Available]	[Not Available]	[Not Available]	[Not Available]	[Not Available]	[Not Available]
e4b08e66-0772-4956-8670-e5c6553eecbe	TCGA-DJ-A1QL	2011-7-25	NO	YES	-25713	MALE	[Not Available]	NOT HISPANIC OR LATINO	No	No	TUMOR FREE	Alive	219	[Not Applicable]	Nodular Hyperplasia	[Not Available]	[Not Available]	NO	Thyroid Papillary Carcinoma - Follicular (>= 99% follicular patterned)	[Not Applicable]	Left lobe	Unifocal	2.1	1.8	1.8	2010	70	YES	Ultrasound	NO	[Not Available]	[Not Available]	None	R0	7th	T2	N0	M0	Stage II	[Not Available]	[Not Available]	NO	[Not Available]	[Not Available]	[Not Available]	[Not Available]	[Not Available]	[Not Available]	[Not Available]
3597af5e-65ff-40a7-95fc-dacc26cbca14	TCGA-DJ-A1QM	2011-7-25	NO	YES	-15418	MALE	WHITE	NOT HISPANIC OR LATINO	No	No	TUMOR FREE	Alive	44	[Not Applicable]	Nodular Hyperplasia	[Not Available]	[Not Available]	NO	Thyroid Papillary Carcinoma - Follicular (>= 99% follicular patterned)	[Not Applicable]	Bilateral	Multifocal	0.7	0.6	0.5	2010	42	YES	Ultrasound	YES	2	0	None	R0	7th	T1a	N0	M0	Stage I	[Not Available]	[Not Available]	NO	[Not Available]	[Not Available]	[Not Available]	[Not Available]	[Not Available]	[Not Available]	[Not Available]
2012869d-c169-4cea-aa09-c892fb79bbaa	TCGA-DJ-A1QN	2011-7-25	NO	YES	-15343	FEMALE	[Not Available]	NOT HISPANIC OR LATINO	No	No	TUMOR FREE	Alive	270	[Not Applicable]	Nodular Hyperplasia	[Not Available]	[Not Available]	NO	Thyroid Papillary Carcinoma - Classical/usual	[Not Applicable]	Bilateral	Multifocal	0.1	0.2	0.7	2010	42	YES	Ultrasound	NO	[Not Available]	[Not Available]	None	R0	7th	T1b	N0	M0	Stage I	[Not Available]	[Not Available]	NO	[Not Available]	[Not Available]	[Not Available]	[Not Available]	[Not Available]	[Not Available]	[Not Available]
f2ad720e-579f-4e2c-a3f0-17877ca91067	TCGA-DJ-A1QO	2011-7-25	NO	YES	-25232	MALE	WHITE	NOT HISPANIC OR LATINO	No	No	TUMOR FREE	Alive	31	[Not Applicable]	Lymphocytic Thyroiditis|Nodular Hyperplasia	[Not Available]	[Not Available]	NO	Thyroid Papillary Carcinoma - Tall Cell (>= 50% tall cell features)	[Not Applicable]	Bilateral	Multifocal	2.2	1.8	1.1	2010	69	NO	[Not Available]	NO	[Not Available]	[Not Available]	Minimal (T3)	R0	7th	T3	N0	M0	Stage III	[Not Available]	[Not Available]	NO	[Not Available]	[Not Available]	[Not Available]	[Not Available]	[Not Available]	[Not Available]	[Not Available]
99ef2fec-5a3c-4e42-8f78-7eaf9877e26d	TCGA-DJ-A1QQ	2011-7-25	NO	YES	-15949	MALE	ASIAN	NOT HISPANIC OR LATINO	No	No	TUMOR FREE	Alive	181	[Not Applicable]	Lymphocytic Thyroiditis|Nodular Hyperplasia	[Not Available]	[Not Available]	NO	Thyroid Papillary Carcinoma - Classical/usual	[Not Applicable]	Bilateral	Multifocal	3.0	2.2	2.0	2010	43	YES	Ultrasound	NO	[Not Available]	[Not Available]	Minimal (T3)	R0	7th	T3	N0	M0	Stage I	[Not Available]	[Not Available]	NO	[Not Available]	[Not Available]	[Not Available]	[Not Available]	[Not Available]	[Not Available]	[Not Available]
FB39F29A-5D1E-4F96-8ADB-E18CC87FAD2E	TCGA-DJ-A2PN	2012-1-23	NO	YES	-25690	FEMALE	WHITE	NOT HISPANIC OR LATINO	No	No	TUMOR FREE	Alive	305	[Not Applicable]	Nodular Hyperplasia	[Not Available]	[Not Available]	NO	Thyroid Papillary Carcinoma - Classical/usual	[Not Applicable]	Left lobe	Unifocal	1.3	1.2	1.0	2010	70	YES	[Not Available]	NO	[Not Available]	[Not Available]	None	R0	7th	T1b	N0	M0	Stage I	[Not Available]	[Not Available]	NO	[Not Available]	[Not Available]	[Not Available]	[Not Available]	[Not Available]	[Not Available]	[Not Available]
D60F6620-575D-47FE-83E8-80A6AD838BED	TCGA-DJ-A2PO	2012-1-23	NO	YES	-20058	MALE	WHITE	NOT HISPANIC OR LATINO	No	No	TUMOR FREE	Alive	243	[Not Applicable]	Lymphocytic Thyroiditis	[Not Available]	[Not Available]	NO	Thyroid Papillary Carcinoma - Classical/usual	[Not Applicable]	Bilateral	Multifocal	0.6	0.6	0.6	2010	54	YES	Ultrasound	YES	4	0	None	R0	7th	T1a	N0	M0	Stage I	[Not Available]	[Not Available]	NO	[Not Available]	[Not Available]	[Not Available]	[Not Available]	[Not Available]	[Not Available]	[Not Available]
05350770-2B5B-4C58-84CE-0917665CCB90	TCGA-DJ-A2PP	2012-1-23	NO	YES	-17410	MALE	[Not Available]	NOT HISPANIC OR LATINO	No	No	TUMOR FREE	Alive	162	[Not Applicable]	Nodular Hyperplasia	[Not Available]	[Not Available]	NO	Thyroid Papillary Carcinoma - Follicular (>= 99% follicular patterned)	[Not Applicable]	Bilateral	Multifocal	3.6	2.6	2.5	2011	47	YES	Ultrasound	YES	3	0	None	R0	7th	T2	N0	M0	Stage II	[Not Available]	[Not Available]	NO	[Not Available]	[Not Available]	[Not Available]	[Not Available]	[Not Available]	[Not Available]	[Not Available]
EDB90376-0EF9-47DD-BE6F-A6E8A0380A9C	TCGA-DJ-A2PQ	2012-1-26	NO	YES	-9664	MALE	WHITE	NOT HISPANIC OR LATINO	No	No	TUMOR FREE	Alive	258	[Not Applicable]	Nodular Hyperplasia	[Not Available]	[Not Available]	NO	Thyroid Papillary Carcinoma - Classical/usual	[Not Applicable]	Left lobe	Unifocal	3.5	2.0	1.5	2010	26	YES	Ultrasound	YES	12	7	None	R0	7th	T2	N1a	M0	Stage I	[Not Available]	[Not Available]	NO	[Not Available]	[Not Available]	[Not Available]	[Not Available]	[Not Available]	[Not Available]	[Not Available]
2CE580E9-4D75-464C-B403-C9F4626D7AA4	TCGA-DJ-A2PR	2012-1-26	NO	YES	-9914	MALE	ASIAN	NOT HISPANIC OR LATINO	Yes	No	TUMOR FREE	Alive	318	[Not Applicable]	Lymphocytic Thyroiditis|Nodular Hyperplasia	[Not Available]	[Not Available]	YES	Thyroid Papillary Carcinoma - Classical/usual	[Not Applicable]	Bilateral	Multifocal	2.0	1.8	1.6	2011	27	YES	Ultrasound	YES	12	6	Minimal (T3)	R0	7th	T3	N1a	M0	Stage I	[Not Available]	[Not Available]	NO	[Not Available]	[Not Available]	[Not Available]	[Not Available]	[Not Available]	[Not Available]	[Not Available]
9F31DEB9-B9F4-439B-AEA4-F87C71406C79	TCGA-DJ-A2PS	2012-1-26	NO	YES	-14916	FEMALE	WHITE	NOT HISPANIC OR LATINO	No	No	TUMOR FREE	Alive	46	[Not Applicable]	Lymphocytic Thyroiditis	[Not Available]	[Not Available]	NO	Thyroid Papillary Carcinoma - Classical/usual	[Not Applicable]	Bilateral	Multifocal	1.1	0.8	0.7	2011	40	YES	Ultrasound	YES	4	1	Minimal (T3)	R0	7th	T3	N1a	M0	Stage I	[Not Available]	[Not Available]	NO	[Not Available]	[Not Available]	[Not Available]	[Not Available]	[Not Available]	[Not Available]	[Not Available]
39E68907-3FFB-4CA1-A955-DB5FA2F0DEB1	TCGA-DJ-A2PT	2012-1-26	NO	YES	-25837	FEMALE	WHITE	HISPANIC OR LATINO	No	No	TUMOR FREE	Alive	292	[Not Applicable]	Lymphocytic Thyroiditis|Nodular Hyperplasia	[Not Available]	Sibling	NO	Thyroid Papillary Carcinoma - Tall Cell (>= 50% tall cell features)	[Not Applicable]	Right lobe	Unifocal	1.5	1.2	1.0	2011	70	YES	Ultrasound	YES	15	0	Minimal (T3)	R0	7th	T3	N0	M0	Stage III	[Not Available]	[Not Available]	NO	[Not Available]	[Not Available]	[Not Available]	[Not Available]	[Not Available]	[Not Available]	[Not Available]
13577A2B-EE68-45E5-96A8-B1FD71FC62DA	TCGA-DJ-A2PU	2012-1-26	NO	YES	-18998	FEMALE	WHITE	NOT HISPANIC OR LATINO	No	No	TUMOR FREE	Alive	312	[Not Applicable]	Nodular Hyperplasia	[Not Available]	[Not Available]	NO	Thyroid Papillary Carcinoma - Classical/usual	[Not Applicable]	Bilateral	Multifocal	2.8	2.5	2.2	2011	52	YES	Ultrasound	YES	1	0	None	R0	7th	T2	N0	M0	Stage II	[Not Available]	[Not Available]	NO	[Not Available]	[Not Available]	[Not Available]	[Not Available]	[Not Available]	[Not Available]	[Not Available]
63076BDA-61A1-4403-A270-4130B5D003EE	TCGA-DJ-A2PV	2012-1-26	NO	YES	-19547	FEMALE	WHITE	NOT HISPANIC OR LATINO	No	No	TUMOR FREE	Alive	238	[Not Applicable]	Nodular Hyperplasia	[Not Available]	Parent	NO	Thyroid Papillary Carcinoma - Classical/usual	[Not Applicable]	Bilateral	Multifocal	3.4	3.0	1.7	2011	53	YES	Ultrasound	YES	7	0	None	R0	7th	T2	N0	M0	Stage II	[Not Available]	[Not Available]	NO	[Not Available]	[Not Available]	[Not Available]	[Not Available]	[Not Available]	[Not Available]	[Not Available]
D487536F-0521-4D42-9150-6A806AE00241	TCGA-DJ-A2PW	2012-1-26	NO	YES	-23987	MALE	WHITE	NOT HISPANIC OR LATINO	No	No	TUMOR FREE	Alive	234	[Not Applicable]	Nodular Hyperplasia	[Not Available]	[Not Available]	NO	Thyroid Papillary Carcinoma - Classical/usual	[Not Applicable]	Bilateral	Multifocal	4.6	2.9	2.6	2011	65	YES	Ultrasound	YES	1	1	None	R0	7th	T3	N1a	M0	Stage III	[Not Available]	[Not Available]	NO	[Not Available]	[Not Available]	[Not Available]	[Not Available]	[Not Available]	[Not Available]	[Not Available]
A175A9A5-AB86-4C68-9814-C30CFCC52662	TCGA-DJ-A2PX	2012-1-26	NO	YES	-20088	FEMALE	WHITE	NOT HISPANIC OR LATINO	No	No	TUMOR FREE	Alive	168	[Not Applicable]	Lymphocytic Thyroiditis|Nodular Hyperplasia	[Not Available]	[Not Available]	NO	Thyroid Papillary Carcinoma - Follicular (>= 99% follicular patterned)	[Not Applicable]	Left lobe	Unifocal	1.2	[Not Available]	[Not Available]	2011	55	YES	Ultrasound	YES	4	0	None	R0	7th	T1b	N0	M0	Stage I	[Not Available]	[Not Available]	NO	[Not Available]	[Not Available]	[Not Available]	[Not Available]	[Not Available]	[Not Available]	[Not Available]
FD25E4E6-F017-4C07-B109-D8A5EEA8763C	TCGA-DJ-A2PY	2012-1-26	NO	YES	-17056	FEMALE	WHITE	NOT HISPANIC OR LATINO	No	No	TUMOR FREE	Alive	267	[Not Applicable]	Nodular Hyperplasia	[Not Available]	[Not Available]	NO	Thyroid Papillary Carcinoma - Tall Cell (>= 50% tall cell features)	[Not Applicable]	Bilateral	Multifocal	2.5	1.5	1.2	2011	46	YES	Ultrasound	YES	2	1	Minimal (T3)	R0	7th	T3	N1a	M0	Stage III	[Not Available]	[Not Available]	NO	[Not Available]	[Not Available]	[Not Available]	[Not Available]	[Not Available]	[Not Available]	[Not Available]
5DCBDFCF-8A4D-4DA5-9049-F2B970FE8CA8	TCGA-DJ-A2PZ	2012-1-30	NO	YES	-23332	MALE	WHITE	NOT HISPANIC OR LATINO	No	No	TUMOR FREE	Alive	256	[Not Applicable]	Nodular Hyperplasia	[Not Available]	[Not Available]	NO	Thyroid Papillary Carcinoma - Classical/usual	[Not Applicable]	Left lobe	Unifocal	1.7	1.6	1.2	2011	63	YES	Ultrasound	YES	1	0	Minimal (T3)	R0	7th	T3	N0	M0	Stage III	[Not Available]	[Not Available]	NO	[Not Available]	[Not Available]	[Not Available]	[Not Available]	[Not Available]	[Not Available]	[Not Available]
8BEA483B-AC43-4265-B2C4-0F031E539008	TCGA-DJ-A2Q0	2012-2-20	NO	YES	-20973	FEMALE	WHITE	NOT HISPANIC OR LATINO	No	No	TUMOR FREE	Alive	247	[Not Applicable]	Lymphocytic Thyroiditis	[Not Available]	[Not Available]	NO	Thyroid Papillary Carcinoma - Classical/usual	[Not Applicable]	Right lobe	Unifocal	2.8	2.6	1.5	2011	57	YES	Ultrasound	YES	4	0	None	R0	7th	T2	N0	M0	Stage II	[Not Available]	[Not Available]	NO	[Not Available]	[Not Available]	[Not Available]	[Not Available]	[Not Available]	[Not Available]	[Not Available]
E35B2928-8784-45D0-A71A-A2DF161542FA	TCGA-DJ-A2Q1	2012-1-30	NO	YES	-16371	FEMALE	WHITE	NOT HISPANIC OR LATINO	No	No	TUMOR FREE	Alive	284	[Not Applicable]	Lymphocytic Thyroiditis	[Not Available]	[Not Available]	NO	Thyroid Papillary Carcinoma - Classical/usual	[Not Applicable]	Bilateral	Multifocal	1.6	1.6	1.0	2011	44	YES	Ultrasound	YES	44	11	None	R0	7th	T1b	N1b	M0	Stage I	[Not Available]	[Not Available]	NO	[Not Available]	[Not Available]	[Not Available]	[Not Available]	[Not Available]	[Not Available]	[Not Available]
A00DA907-E527-45F9-9AFB-2FAD2C7B0940	TCGA-DJ-A2Q2	2012-1-30	NO	YES	-20951	FEMALE	WHITE	NOT HISPANIC OR LATINO	No	No	TUMOR FREE	Alive	206	[Not Applicable]	Nodular Hyperplasia	[Not Available]	[Not Available]	YES	Thyroid Papillary Carcinoma - Follicular (>= 99% follicular patterned)	[Not Applicable]	Right lobe	Unifocal	4.9	3.5	2.0	2011	57	YES	Ultrasound	YES	1	0	None	R0	7th	T3	N0	M0	Stage III	[Not Available]	[Not Available]	NO	[Not Available]	[Not Available]	[Not Available]	[Not Available]	[Not Available]	[Not Available]	[Not Available]
ACBA8D76-999A-4F6D-B3A4-8D7DD0F2BB52	TCGA-DJ-A2Q3	2012-1-30	NO	YES	-22637	FEMALE	ASIAN	NOT HISPANIC OR LATINO	No	No	TUMOR FREE	Alive	280	[Not Applicable]	Lymphocytic Thyroiditis|Nodular Hyperplasia	[Not Available]	[Not Available]	NO	Thyroid Papillary Carcinoma - Tall Cell (>= 50% tall cell features)	[Not Applicable]	Left lobe	Unifocal	0.8	0.7	0.6	2011	61	YES	Ultrasound	YES	6	1	Minimal (T3)	R0	7th	T3	N1a	M0	Stage III	[Not Available]	[Not Available]	NO	[Not Available]	[Not Available]	[Not Available]	[Not Available]	[Not Available]	[Not Available]	[Not Available]
F00FD40A-1254-4300-BAF9-88528C453A2E	TCGA-DJ-A2Q4	2012-1-30	NO	YES	-19689	MALE	WHITE	NOT HISPANIC OR LATINO	No	No	TUMOR FREE	Alive	287	[Not Applicable]	Lymphocytic Thyroiditis|Nodular Hyperplasia	[Not Available]	[Not Available]	NO	Thyroid Papillary Carcinoma - Classical/usual	[Not Applicable]	Bilateral	Multifocal	1.3	0.8	0.8	2011	53	YES	Ultrasound	YES	10	1	None	R0	7th	T1b	N1a	M0	Stage III	[Not Available]	[Not Available]	NO	[Not Available]	[Not Available]	[Not Available]	[Not Available]	[Not Available]	[Not Available]	[Not Available]
13C97CFB-EEA2-4AE8-9209-C967D9642CEF	TCGA-DJ-A2Q5	2012-2-20	NO	YES	-18727	MALE	WHITE	NOT HISPANIC OR LATINO	No	No	TUMOR FREE	Alive	301	[Not Applicable]	Lymphocytic Thyroiditis	[Not Available]	[Not Available]	NO	Thyroid Papillary Carcinoma - Classical/usual	[Not Applicable]	Left lobe	Unifocal	4.0	2.7	2.5	2011	51	YES	Ultrasound	YES	5	2	None	R0	7th	T2	N1b	M0	Stage IVA	[Not Available]	[Not Available]	NO	[Not Available]	[Not Available]	[Not Available]	[Not Available]	[Not Available]	[Not Available]	[Not Available]
AF546062-0960-41F0-9ED1-6ACECBAD99F3	TCGA-DJ-A2Q6	2012-2-20	NO	YES	-14193	FEMALE	WHITE	NOT HISPANIC OR LATINO	No	No	TUMOR FREE	Alive	262	[Not Applicable]	Nodular Hyperplasia	[Not Available]	[Not Available]	NO	Thyroid Papillary Carcinoma - Classical/usual	[Not Applicable]	Bilateral	Multifocal	1.1	0.8	0.8	2011	38	YES	Ultrasound	YES	45	22	Minimal (T3)	R0	7th	T1b	N1b	M0	Stage I	[Not Available]	[Not Available]	NO	[Not Available]	[Not Available]	[Not Available]	[Not Available]	[Not Available]	[Not Available]	[Not Available]
7A9B57C9-6F80-4AEA-BF9C-76407C8084BE	TCGA-DJ-A2Q7	2012-2-20	NO	YES	-19193	FEMALE	ASIAN	NOT HISPANIC OR LATINO	No	No	TUMOR FREE	Alive	291	[Not Applicable]	Lymphocytic Thyroiditis|Nodular Hyperplasia	[Not Available]	[Not Available]	NO	Thyroid Papillary Carcinoma - Classical/usual	[Not Applicable]	Bilateral	Multifocal	2.5	2.3	2.2	2011	52	YES	Ultrasound	YES	5	3	Minimal (T3)	R0	7th	T2	N1a	M0	Stage III	[Not Available]	[Not Available]	NO	[Not Available]	[Not Available]	[Not Available]	[Not Available]	[Not Available]	[Not Available]	[Not Available]
F9CF605F-F287-4EBA-8E8F-8BA47E14ECC4	TCGA-DJ-A2Q8	2012-2-20	NO	YES	-17438	FEMALE	[Not Available]	NOT HISPANIC OR LATINO	No	No	TUMOR FREE	Alive	215	[Not Applicable]	Nodular Hyperplasia	[Not Available]	[Not Available]	NO	Thyroid Papillary Carcinoma - Tall Cell (>= 50% tall cell features)	[Not Applicable]	Left lobe	Unifocal	0.9	0.8	0.6	2011	47	YES	Ultrasound	YES	3	0	None	R0	7th	T1a	N0	M0	Stage I	[Not Available]	[Not Available]	NO	[Not Available]	[Not Available]	[Not Available]	[Not Available]	[Not Available]	[Not Available]	[Not Available]
061FAB24-727A-4551-A205-89EEB9F530EA	TCGA-DJ-A2Q9	2012-2-20	NO	YES	-23951	FEMALE	WHITE	NOT HISPANIC OR LATINO	No	No	TUMOR FREE	Alive	315	[Not Applicable]	Lymphocytic Thyroiditis|Nodular Hyperplasia	[Not Available]	[Not Available]	NO	Thyroid Papillary Carcinoma - Tall Cell (>= 50% tall cell features)	[Not Applicable]	Right lobe	Multifocal	1.5	1.3	1.2	2011	65	YES	Ultrasound	YES	5	1	None	R0	7th	T1b	N1a	M0	Stage III	[Not Available]	[Not Available]	NO	[Not Available]	[Not Available]	[Not Available]	[Not Available]	[Not Available]	[Not Available]	[Not Available]
B07435D4-1341-4B41-9B11-D13A4F1CA0AD	TCGA-DJ-A2QA	2012-2-20	NO	YES	-20784	FEMALE	ASIAN	NOT HISPANIC OR LATINO	No	No	TUMOR FREE	Alive	378	[Not Applicable]	Normal	[Not Available]	[Not Available]	NO	Thyroid Papillary Carcinoma - Follicular (>= 99% follicular patterned)	[Not Applicable]	Bilateral	Multifocal	1.3	0.7	0.6	2010	56	YES	Ultrasound	YES	1	0	Minimal (T3)	R0	7th	T3	N0	M0	Stage III	[Not Available]	[Not Available]	NO	[Not Available]	[Not Available]	[Not Available]	[Not Available]	[Not Available]	[Not Available]	[Not Available]
B597023C-FF84-44CC-BFCC-8BEE64CA4CFF	TCGA-DJ-A2QB	2012-2-20	NO	YES	-19601	FEMALE	ASIAN	NOT HISPANIC OR LATINO	No	No	TUMOR FREE	Alive	330	[Not Applicable]	Normal	[Not Available]	[Not Available]	NO	Thyroid Papillary Carcinoma - Follicular (>= 99% follicular patterned)	[Not Applicable]	Bilateral	Multifocal	1.6	[Not Available]	[Not Available]	2011	53	YES	Ultrasound	YES	54	5	Minimal (T3)	R0	7th	T3	N1b	M0	Stage IVA	[Not Available]	[Not Available]	NO	[Not Available]	[Not Available]	[Not Available]	[Not Available]	[Not Available]	[Not Available]	[Not Available]
1F094DB9-F8CC-4066-ADFF-609682936172	TCGA-DJ-A2QC	2012-2-20	NO	YES	-25690	FEMALE	[Not Available]	NOT HISPANIC OR LATINO	No	No	TUMOR FREE	Alive	305	[Not Applicable]	Nodular Hyperplasia	[Not Available]	[Not Available]	NO	Thyroid Papillary Carcinoma - Classical/usual	[Not Applicable]	Left lobe	Unifocal	2.3	2.1	2.0	2010	70	YES	Ultrasound	NO	[Not Available]	[Not Available]	None	R0	7th	T2	N0	M0	Stage II	[Not Available]	[Not Available]	NO	[Not Available]	[Not Available]	[Not Available]	[Not Available]	[Not Available]	[Not Available]	[Not Available]
D61CA744-ADC4-44D5-AD15-CC17399E8083	TCGA-DJ-A3UK	2012-8-13	NO	YES	-13145	FEMALE	WHITE	NOT HISPANIC OR LATINO	No	No	TUMOR FREE	Alive	252	[Not Applicable]	Normal	[Not Available]	[Not Available]	NO	Thyroid Papillary Carcinoma - Classical/usual	[Not Applicable]	Left lobe	Multifocal	1.5	1	1	2011	35	YES	Ultrasound	YES	3	0	None	R0	7th	T1b	N0	M0	Stage I	[Not Available]	[Not Available]	NO	[Not Available]	[Not Available]	[Not Available]	[Not Available]	NO	NO	No imaging evidence of disease
D579370B-8AA7-4472-9E28-43C761BE3EDA	TCGA-DJ-A3UM	2012-8-13	NO	YES	-16573	FEMALE	ASIAN	NOT HISPANIC OR LATINO	No	No	TUMOR FREE	Alive	524	[Not Applicable]	Normal	[Not Available]	[Not Available]	NO	Thyroid Papillary Carcinoma - Classical/usual	[Not Applicable]	Left lobe	Unifocal	1.3	0.9	0.8	2010	45	NO	[Not Available]	YES	3	0	None	R0	7th	T1b	N0	M0	Stage I	[Not Available]	[Not Available]	NO	[Not Available]	[Not Available]	[Not Available]	[Not Available]	NO	NO	No imaging evidence of disease
69F621C8-DE77-48C7-8939-4C887DA9E6D8	TCGA-DJ-A3UN	2012-8-13	NO	YES	-18871	FEMALE	WHITE	NOT HISPANIC OR LATINO	No	No	TUMOR FREE	Alive	380	[Not Applicable]	Normal	[Not Available]	[Not Available]	NO	Thyroid Papillary Carcinoma - Classical/usual	[Not Applicable]	Left lobe	Multifocal	1.0	1.0	0.9	2011	51	YES	Ultrasound	YES	3	0	None	R0	7th	T1b	N0	M0	Stage I	[Not Available]	[Not Available]	NO	[Not Available]	[Not Available]	[Not Available]	[Not Available]	NO	NO	No imaging evidence of disease
D78012B6-24F9-48F5-9409-9845D0BE2B3C	TCGA-DJ-A3UO	2012-8-13	NO	YES	-23292	MALE	WHITE	NOT HISPANIC OR LATINO	No	No	TUMOR FREE	Alive	481	[Not Applicable]	Normal	[Not Available]	[Not Available]	NO	Thyroid Papillary Carcinoma - Classical/usual	[Not Applicable]	Bilateral	Multifocal	2.8	1.8	1.0	2010	63	YES	Ultrasound	YES	25	6	Minimal (T3)	R0	7th	T3	N1b	M0	Stage IVA	[Not Available]	[Not Available]	NO	[Not Available]	[Not Available]	[Not Available]	[Not Available]	YES	NO	No imaging evidence of disease
2610485E-F2B2-45F7-A578-99D6983D5F0E	TCGA-DJ-A3UP	2012-8-13	NO	YES	-13899	FEMALE	[Unknown]	HISPANIC OR LATINO	No	No	[Unknown]	Alive	168	[Not Applicable]	Normal	[Not Available]	[Not Available]	NO	Thyroid Papillary Carcinoma - Follicular (>= 99% follicular patterned)	[Not Applicable]	Left lobe	Unifocal	2.1	1.9	1.8	2011	38	YES	Ultrasound	YES	24	0	None	R0	7th	T2	N0	M0	Stage I	[Not Available]	[Not Available]	NO	[Not Available]	[Not Available]	[Not Available]	[Not Available]	YES	NO	No imaging evidence of disease
368689A0-F782-4826-9F08-CF0E0055162E	TCGA-DJ-A3UQ	2012-8-13	NO	YES	-16545	FEMALE	ASIAN	NOT HISPANIC OR LATINO	No	No	TUMOR FREE	Alive	277	[Not Applicable]	Normal	[Not Available]	[Not Available]	NO	Thyroid Papillary Carcinoma - Tall Cell (>= 50% tall cell features)	[Not Applicable]	Left lobe	Multifocal	0.7	0.6	0.6	2011	45	YES	Ultrasound	YES	6	5	Minimal (T3)	R0	7th	T3	N1a	M0	Stage III	[Not Available]	[Not Available]	NO	[Not Available]	[Not Available]	[Not Available]	[Not Available]	YES	NO	No imaging evidence of disease
C5FD200B-CE02-4D7D-A240-78F147E483BE	TCGA-DJ-A3UR	2012-8-13	NO	YES	-18808	FEMALE	WHITE	NOT HISPANIC OR LATINO	No	No	TUMOR FREE	Alive	721	[Not Applicable]	Normal	[Not Available]	[Not Available]	NO	Thyroid Papillary Carcinoma - Follicular (>= 99% follicular patterned)	[Not Applicable]	Bilateral	Multifocal	1.0	0.8	0.8	2010	51	YES	Ultrasound	YES	7	4	Minimal (T3)	R0	7th	T3	N1a	M0	Stage III	[Not Available]	[Not Available]	NO	[Not Available]	[Not Available]	[Not Available]	[Not Available]	NO	NO	No imaging evidence of disease
6EE95DC8-2BAC-4691-AFA2-8222E07506AD	TCGA-DJ-A3US	2012-8-13	NO	YES	-13634	FEMALE	WHITE	NOT HISPANIC OR LATINO	No	No	TUMOR FREE	Alive	630	[Not Applicable]	Normal	[Not Available]	[Not Available]	NO	Thyroid Papillary Carcinoma - Classical/usual	[Not Applicable]	Right lobe	Unifocal	1.5	1.2	1.2	2010	37	YES	Ultrasound	NO	[Not Available]	[Not Available]	None	R0	7th	T1b	N0	M0	Stage I	[Not Available]	[Not Available]	NO	[Not Available]	[Not Available]	[Not Available]	[Not Available]	NO	NO	No imaging evidence of disease
9D3F6163-F586-4974-BABC-67B5163B706B	TCGA-DJ-A3UT	2012-8-13	NO	YES	-15767	FEMALE	WHITE	HISPANIC OR LATINO	No	No	TUMOR FREE	Alive	470	[Not Applicable]	Normal	[Not Available]	[Not Available]	NO	Thyroid Papillary Carcinoma - Follicular (>= 99% follicular patterned)	[Not Applicable]	Bilateral	Multifocal	0.9	0.8	0.7	2010	43	YES	Ultrasound	NO	[Not Available]	[Not Available]	None	R0	7th	T1a	N0	M0	Stage I	[Not Available]	[Not Available]	[Not Available]	[Not Available]	[Not Available]	[Not Available]	[Not Available]	NO	NO	No imaging evidence of disease
45EEFBA8-9F7C-49E9-A3F5-D13CFA264FF6	TCGA-DJ-A3UU	2012-8-13	NO	YES	-17919	FEMALE	WHITE	NOT HISPANIC OR LATINO	Yes	No	TUMOR FREE	Alive	538	[Not Applicable]	Normal	[Not Available]	[Not Available]	NO	Thyroid Papillary Carcinoma - Classical/usual	[Not Applicable]	Right lobe	Multifocal	1.1	1.0	1.0	2010	49	YES	Ultrasound	YES	2	0	Minimal (T3)	R1	7th	T3	N0	M0	Stage III	[Not Available]	[Not Available]	[Not Available]	[Not Available]	[Not Available]	[Not Available]	[Not Available]	YES	NO	No imaging evidence of disease
F2BBB5FA-9997-45DE-88D4-8F1E94C18F0D	TCGA-DJ-A3UV	2012-8-13	NO	YES	-6850	FEMALE	WHITE	NOT HISPANIC OR LATINO	Yes	No	TUMOR FREE	Alive	591	[Not Applicable]	Normal	[Not Available]	[Not Available]	YES	Thyroid Papillary Carcinoma - Classical/usual	[Not Applicable]	Left lobe	Unifocal	0.8	0.6	0.6	2010	18	YES	Ultrasound	YES	2	0	None	R0	7th	T1	N0	M0	Stage I	[Not Available]	[Not Available]	[Not Available]	[Not Available]	[Not Available]	[Not Available]	[Not Available]	NO	NO	No imaging evidence of disease
5E085199-152A-40F5-A8F8-3A3A0F31C2E0	TCGA-DJ-A3UW	2012-8-13	NO	YES	-18487	FEMALE	WHITE	NOT HISPANIC OR LATINO	Yes	No	TUMOR FREE	Alive	1435	[Not Applicable]	Lymphocytic Thyroiditis	[Not Available]	[Not Available]	NO	Thyroid Papillary Carcinoma - Classical/usual	[Not Applicable]	Left lobe	Multifocal	1.2	0.7	0.5	2007	50	NO	[Not Available]	YES	4	0	None	R0	6th	T1b	N0	M0	Stage I	[Not Available]	[Not Available]	[Not Available]	[Not Available]	[Not Available]	[Not Available]	[Not Available]	NO	NO	No imaging evidence of disease
A3765A2B-FF09-4DEC-B990-65529345214E	TCGA-DJ-A3UX	2012-8-13	NO	YES	-17124	FEMALE	WHITE	NOT HISPANIC OR LATINO	No	No	WITH TUMOR	Alive	345	[Not Applicable]	Lymphocytic Thyroiditis	[Not Available]	[Not Available]	NO	Thyroid Papillary Carcinoma - Classical/usual	[Not Applicable]	Right lobe	Unifocal	0.5	0.4	0.3	2010	46	YES	Ultrasound	YES	3	0	None	R0	7th	T1	N0	M0	Stage I	[Not Available]	[Not Available]	YES	V600E mutation detected	[Not Available]	[Not Available]	[Not Available]	NO	NO	No imaging evidence of disease
02A8E937-C747-4BA1-911C-0860E62B8F83	TCGA-DJ-A3UY	2012-8-13	NO	YES	-12004	FEMALE	WHITE	NOT HISPANIC OR LATINO	No	No	TUMOR FREE	Alive	405	[Not Applicable]	Normal	[Not Available]	[Not Available]	NO	Thyroid Papillary Carcinoma - Classical/usual	[Not Applicable]	Left lobe	Unifocal	1.2	0.7	0.6	2011	32	YES	Ultrasound	NO	[Not Available]	[Not Available]	None	R0	7th	T1b	N0	M0	Stage I	[Not Available]	[Not Available]	NO	[Not Available]	[Not Available]	[Not Available]	[Not Available]	NO	NO	No imaging evidence of disease
AB0A98AE-98F1-425E-9418-550DF6AC24CD	TCGA-DJ-A3UZ	2012-8-13	NO	YES	-25846	FEMALE	WHITE	NOT HISPANIC OR LATINO	No	No	TUMOR FREE	Alive	388	[Not Applicable]	Normal	[Not Available]	Parent	YES	Thyroid Papillary Carcinoma - Classical/usual	[Not Applicable]	Bilateral	Multifocal	0.8	[Not Available]	[Not Available]	2011	70	YES	Ultrasound	YES	3	0	Minimal (T3)	R0	7th	T3	N0	M0	Stage III	[Not Available]	[Not Available]	NO	[Not Available]	[Not Available]	[Not Available]	[Not Available]	NO	NO	No imaging evidence of disease
B82E08E3-AE79-404A-A501-0D501DF84B8B	TCGA-DJ-A3V0	2012-8-13	NO	YES	-20496	MALE	[Unknown]	NOT HISPANIC OR LATINO	No	No	TUMOR FREE	Alive	761	[Not Applicable]	Normal	[Not Available]	Sibling	NO	Thyroid Papillary Carcinoma - Tall Cell (>= 50% tall cell features)	[Not Applicable]	Right lobe	Multifocal	1.8	1.0	0.8	2010	56	YES	Ultrasound|CT with contrast	YES	49	13	Moderate/Advanced (T4a)	R0	7th	T4a	N1b	M0	Stage IVA	[Not Available]	[Not Available]	NO	[Not Available]	[Not Available]	[Not Available]	[Not Available]	YES	NO	No imaging evidence of disease
7B46EE87-E976-41BF-BDF1-9BFF58F8314E	TCGA-DJ-A3V2	2012-8-21	NO	YES	-16382	FEMALE	WHITE	NOT HISPANIC OR LATINO	No	No	TUMOR FREE	Alive	225	[Not Applicable]	Normal|Other, specify	Goiter in early life	[Not Available]	NO	Thyroid Papillary Carcinoma - Classical/usual	[Not Applicable]	Bilateral	Multifocal	2.1	2.1	1.9	2011	44	YES	Ultrasound	YES	4	1	None	R0	7th	T2	N1a	M0	Stage I	[Not Available]	[Not Available]	NO	[Not Available]	[Not Available]	[Not Available]	[Not Available]	NO	NO	No imaging evidence of disease
6592A7DB-CBC7-4AFD-9FDB-5CC16C16EECA	TCGA-DJ-A3V3	2012-8-21	NO	YES	-20997	FEMALE	ASIAN	NOT HISPANIC OR LATINO	No	No	TUMOR FREE	Alive	541	[Not Applicable]	Normal	[Not Available]	[Not Available]	NO	Thyroid Papillary Carcinoma - Classical/usual	[Not Applicable]	Left lobe	Unifocal	2.4	1.8	1.3	2010	57	NO	[Not Available]	YES	15	0	None	R0	7th	T2	N0	M0	Stage II	[Not Available]	[Not Available]	NO	[Not Available]	[Not Available]	[Not Available]	[Not Available]	NO	NO	No imaging evidence of disease
35277C30-010C-4D3F-9DFE-754BF72799D7	TCGA-DJ-A3V4	2012-8-21	NO	YES	-22218	FEMALE	WHITE	NOT HISPANIC OR LATINO	Yes	No	TUMOR FREE	Alive	443	[Not Applicable]	Normal	[Not Available]	[Not Available]	NO	Thyroid Papillary Carcinoma - Tall Cell (>= 50% tall cell features)	[Not Applicable]	Left lobe	Multifocal	1.3	1.3	0.8	2011	60	YES	Ultrasound	YES	1	1	Minimal (T3)	R0	7th	T3	N1a	M0	Stage III	[Not Available]	[Not Available]	NO	[Not Available]	[Not Available]	[Not Available]	[Not Available]	YES	NO	No imaging evidence of disease
7B82E2D2-47F9-41A1-9ECA-40904C92039C	TCGA-DJ-A3V5	2012-8-21	NO	YES	-27918	FEMALE	WHITE	NOT HISPANIC OR LATINO	No	No	TUMOR FREE	Alive	239	[Not Applicable]	Normal	[Not Available]	[Not Available]	NO	Thyroid Papillary Carcinoma - Tall Cell (>= 50% tall cell features)	[Not Applicable]	Right lobe	Unifocal	1.4	1.2	1.1	2011	76	YES	Ultrasound	YES	1	0	Minimal (T3)	R1	7th	T3	N0	M0	Stage III	[Not Available]	[Not Available]	NO	[Not Available]	[Not Available]	[Not Available]	[Not Available]	YES	NO	No imaging evidence of disease
76C4D298-6F17-4F11-A706-CD844A0E0914	TCGA-DJ-A3V6	2012-8-21	NO	YES	-19870	MALE	WHITE	NOT HISPANIC OR LATINO	Yes	Yes	TUMOR FREE	Alive	454	[Not Applicable]	Normal	[Not Available]	[Not Available]	NO	Thyroid Papillary Carcinoma - Tall Cell (>= 50% tall cell features)	[Not Applicable]	Left lobe	Multifocal	1.8	1.2	1.0	2011	54	YES	CT with contrast	NO	[Not Available]	[Not Available]	Minimal (T3)	R0	7th	T3	N0	M0	Stage III	[Not Available]	[Not Available]	NO	[Not Available]	[Not Available]	[Not Available]	[Not Available]	YES	NO	No imaging evidence of disease
8E9C3621-BC43-40D0-BB2D-0C8B7ADE37C2	TCGA-DJ-A3V7	2012-8-21	NO	YES	-16257	FEMALE	WHITE	NOT HISPANIC OR LATINO	No	No	TUMOR FREE	Alive	299	[Not Applicable]	Normal	[Not Available]	[Not Available]	NO	Thyroid Papillary Carcinoma - Tall Cell (>= 50% tall cell features)	[Not Applicable]	Right lobe	Multifocal	2.2	1.8	1.5	2011	44	YES	Ultrasound	YES	2	0	Minimal (T3)	R0	7th	T3	N0	M0	Stage III	[Not Available]	[Not Available]	NO	[Not Available]	[Not Available]	[Not Available]	[Not Available]	YES	NO	No imaging evidence of disease
A3B49C90-FA9F-4189-A442-64EC1AD97A01	TCGA-DJ-A3V8	2012-8-21	NO	YES	-10398	FEMALE	WHITE	NOT HISPANIC OR LATINO	No	No	TUMOR FREE	Alive	259	[Not Applicable]	Normal	[Not Available]	[Not Available]	NO	Thyroid Papillary Carcinoma - Tall Cell (>= 50% tall cell features)	[Not Applicable]	Right lobe	Multifocal	2.5	1.4	1.0	2011	28	YES	Ultrasound	YES	16	8	Minimal (T3)	R0	7th	T3	N1b	M0	Stage I	[Not Available]	[Not Available]	NO	[Not Available]	[Not Available]	[Not Available]	[Not Available]	YES	NO	No imaging evidence of disease
2DCDF9A1-9437-4515-88C1-1C17D6B6418C	TCGA-DJ-A3V9	2012-8-21	NO	YES	-18399	FEMALE	WHITE	NOT HISPANIC OR LATINO	No	No	TUMOR FREE	Alive	217	[Not Applicable]	Normal	[Not Available]	[Not Available]	NO	Thyroid Papillary Carcinoma - Classical/usual	[Not Applicable]	Bilateral	Multifocal	2.3	[Not Available]	[Not Available]	2011	50	YES	Ultrasound	YES	56	12	None	R0	7th	T2	N1b	M0	Stage IVA	[Not Available]	[Not Available]	NO	[Not Available]	[Not Available]	[Not Available]	[Not Available]	YES	NO	No imaging evidence of disease
28AEF3AE-5375-4139-9B4E-5569EB394C88	TCGA-DJ-A3VA	2012-8-21	NO	YES	-14495	FEMALE	[Unknown]	NOT HISPANIC OR LATINO	No	No	TUMOR FREE	Alive	363	[Not Applicable]	Normal	[Not Available]	[Not Available]	NO	Thyroid Papillary Carcinoma - Classical/usual	[Not Applicable]	Left lobe	Multifocal	2.0	1.8	1.5	2011	39	YES	CT with contrast	YES	28	1	None	R0	7th	T1b	N1a	M0	Stage I	[Not Available]	[Not Available]	NO	[Not Available]	[Not Available]	[Not Available]	[Not Available]	NO	NO	No imaging evidence of disease
B305B716-5AE5-421B-B3C9-0824D37B08A8	TCGA-DJ-A3VB	2012-8-21	NO	YES	-19248	MALE	[Unknown]	NOT HISPANIC OR LATINO	No	No	TUMOR FREE	Alive	341	[Not Applicable]	Normal	[Not Available]	[Not Available]	NO	Thyroid Papillary Carcinoma - Tall Cell (>= 50% tall cell features)	[Not Applicable]	Left lobe	Multifocal	5.5	3.5	2.0	2011	52	YES	Ultrasound|CT with contrast	YES	1	1	Minimal (T3)	R0	7th	T3	N1a	M0	Stage III	[Not Available]	[Not Available]	NO	[Not Available]	[Not Available]	[Not Available]	[Not Available]	YES	NO	No imaging evidence of disease
DC659941-8D12-4095-8D8A-1769878C363C	TCGA-DJ-A3VD	2012-8-21	NO	YES	-12019	FEMALE	WHITE	HISPANIC OR LATINO	No	No	TUMOR FREE	Alive	350	[Not Applicable]	Normal	[Not Available]	[Not Available]	NO	Thyroid Papillary Carcinoma - Classical/usual	[Not Applicable]	Isthmus	Unifocal	1.2	0.8	0.6	2011	32	YES	Ultrasound	YES	14	6	None	R0	7th	T1b	N1a	M0	Stage I	[Not Available]	[Not Available]	NO	[Not Available]	[Not Available]	[Not Available]	[Not Available]	YES	NO	No imaging evidence of disease
E071C940-60FA-4C73-BB65-1AD670021854	TCGA-DJ-A3VE	2012-8-21	NO	YES	-18417	MALE	WHITE	NOT HISPANIC OR LATINO	No	No	TUMOR FREE	Alive	135	[Not Applicable]	Normal	[Not Available]	[Not Available]	NO	Thyroid Papillary Carcinoma - Classical/usual	[Not Applicable]	Left lobe	Unifocal	1.7	1.6	1.3	2011	50	YES	CT with contrast|CT without contrast	NO	[Not Available]	[Not Available]	None	R0	7th	T1b	N0	M0	Stage I	[Not Available]	[Not Available]	NO	[Not Available]	[Not Available]	[Not Available]	[Not Available]	NO	NO	No imaging evidence of disease
A7030D2B-2CC0-46BE-9721-DC210954BEE0	TCGA-DJ-A3VF	2012-8-21	NO	YES	-22234	FEMALE	WHITE	NOT HISPANIC OR LATINO	No	No	TUMOR FREE	Alive	236	[Not Applicable]	Normal	[Not Available]	[Not Available]	NO	Thyroid Papillary Carcinoma - Tall Cell (>= 50% tall cell features)	[Not Applicable]	Right lobe	Multifocal	1.0	0.8	0.7	2011	60	YES	Ultrasound	YES	12	4	Minimal (T3)	R0	7th	T3	N1b	M0	Stage IVA	[Not Available]	[Not Available]	NO	[Not Available]	[Not Available]	[Not Available]	[Not Available]	YES	NO	No imaging evidence of disease
C042A639-63C6-471B-A7C5-3FB4E12C4D12	TCGA-DJ-A3VG	2012-8-21	NO	YES	-14970	MALE	WHITE	NOT HISPANIC OR LATINO	No	No	TUMOR FREE	Alive	253	[Not Applicable]	Normal	[Not Available]	[Not Available]	NO	Thyroid Papillary Carcinoma - Follicular (>= 99% follicular patterned)	[Not Applicable]	Left lobe	Unifocal	1.1	0.8	0.6	2010	40	NO	[Not Available]	YES	1	0	None	R0	7th	T1b	N0	M0	Stage I	[Not Available]	[Not Available]	NO	[Not Available]	[Not Available]	[Not Available]	[Not Available]	NO	NO	No imaging evidence of disease
188013D3-CEFE-4861-B115-C34DB1CF3831	TCGA-DJ-A3VI	2012-8-21	NO	YES	-19053	FEMALE	WHITE	NOT HISPANIC OR LATINO	Yes	No	TUMOR FREE	Alive	95	[Not Applicable]	Normal	[Not Available]	[Not Available]	NO	Thyroid Papillary Carcinoma - Classical/usual	[Not Applicable]	Left lobe	Multifocal	1.2	[Not Available]	[Not Available]	2011	52	NO	[Not Available]	YES	5	3	None	R0	7th	T1b	N1a	M0	Stage III	[Not Available]	[Not Available]	NO	[Not Available]	[Not Available]	[Not Available]	[Not Available]	NO	NO	No imaging evidence of disease
E62ADAC4-803A-4D94-9AE0-7B1A49041799	TCGA-DJ-A3VJ	2012-8-21	NO	YES	-8341	MALE	WHITE	NOT HISPANIC OR LATINO	No	No	TUMOR FREE	Alive	528	[Not Applicable]	Normal	[Not Available]	[Not Available]	NO	Other, specify	Papillary carcinoma, diffuse sclerosing variant	Bilateral	Multifocal	1.8	1.5	1.0	2010	22	NO	[Not Available]	YES	5	5	Minimal (T3)	R0	7th	T3	N1a	M0	Stage I	[Not Available]	[Not Available]	NO	[Not Available]	[Not Available]	[Not Available]	[Not Available]	YES	NO	No imaging evidence of disease
94443DF0-7F16-4178-9E66-BEE82F6CA33A	TCGA-DJ-A3VK	2012-8-21	NO	YES	-23255	MALE	WHITE	NOT HISPANIC OR LATINO	Yes	No	[Unknown]	Alive	263	[Not Applicable]	Normal	[Not Available]	[Not Available]	[Unknown]	Thyroid Papillary Carcinoma - Follicular (>= 99% follicular patterned)	[Not Applicable]	Right lobe	Multifocal	1	1	1	2011	63	NO	[Not Available]	YES	2	0	Minimal (T3)	R0	7th	T3	N0	M0	Stage III	[Not Available]	[Not Available]	NO	[Not Available]	[Not Available]	[Not Available]	[Not Available]	NO	NO	No imaging evidence of disease
CAC8246A-A806-4945-898A-105CD88B2752	TCGA-DJ-A3VL	2013-3-27	NO	YES	-14219	MALE	WHITE	NOT HISPANIC OR LATINO	No	No	TUMOR FREE	Alive	524	[Not Applicable]	Other, specify	hypothyroidism	[Unknown]	NO	Thyroid Papillary Carcinoma - Follicular (>= 99% follicular patterned)	[Not Applicable]	Right lobe	Unifocal	0.6	0.5	0.5	2011	38	YES	Ultrasound	YES	1	0	None	R0	7th	T1a	N0	M0	Stage I	[Not Available]	[Not Available]	NO	[Not Available]	[Not Available]	[Not Available]	[Not Available]	NO	NO	No imaging evidence of disease
1EBD5834-56B8-498A-8F34-C0031FCFD856	TCGA-DJ-A3VM	2012-8-21	NO	YES	-24896	FEMALE	WHITE	NOT HISPANIC OR LATINO	No	No	TUMOR FREE	Alive	481	[Not Applicable]	Normal	[Not Available]	Sibling	NO	Thyroid Papillary Carcinoma - Follicular (>= 99% follicular patterned)	[Not Applicable]	Right lobe	Unifocal	3.0	2.7	2.0	2011	68	YES	Ultrasound	NO	[Not Available]	[Not Available]	None	R0	7th	T2	N0	M0	Stage II	[Not Available]	[Not Available]	NO	[Not Available]	[Not Available]	[Not Available]	[Not Available]	YES	NO	No imaging evidence of disease
7851512B-5F44-43DE-8B27-99B5E91A8119	TCGA-DJ-A4UL	2013-3-12	NO	YES	-24939	FEMALE	WHITE	NOT HISPANIC OR LATINO	No	No	TUMOR FREE	Alive	363	[Not Applicable]	Normal	[Not Available]	[Not Available]	NO	Thyroid Papillary Carcinoma - Classical/usual	[Not Applicable]	Left lobe	Multifocal	1.1	0.7	0.6	2012	68	YES	Ultrasound	YES	3	0	None	R0	7th	T1b	N0	M0	Stage I	[Not Available]	[Not Available]	NO	[Not Available]	[Not Available]	[Not Available]	[Not Available]	NO	NO	No imaging evidence of disease
256976A4-41AB-445E-AE26-C594BA1FA324	TCGA-DJ-A4UP	2013-3-12	NO	YES	-5655	FEMALE	WHITE	NOT HISPANIC OR LATINO	No	No	TUMOR FREE	Alive	356	[Not Applicable]	Lymphocytic Thyroiditis	[Not Available]	[Not Available]	NO	Thyroid Papillary Carcinoma - Classical/usual	[Not Applicable]	Right lobe	Unifocal	1.6	1.5	1.1	2012	15	YES	Ultrasound	YES	49	5	None	R0	7th	T1b	N1b	M0	Stage I	[Not Available]	[Not Available]	NO	[Not Available]	[Not Available]	[Not Available]	[Not Available]	YES	NO	No imaging evidence of disease
274225CF-A0F4-4635-848B-819F479001DE	TCGA-DJ-A4UQ	2013-3-12	NO	YES	-22097	MALE	ASIAN	NOT HISPANIC OR LATINO	No	No	WITH TUMOR	Alive	328	[Not Applicable]	Normal	[Not Available]	[Not Available]	NO	Other, specify	Papillary carcinoma, diffuse sclerosing variant	Bilateral	Multifocal	1.5	0.5	0.3	2012	60	YES	Ultrasound	YES	99	31	Minimal (T3)	R0	7th	T3	N1b	M0	Stage IVA	[Not Available]	[Not Available]	NO	[Not Available]	[Not Available]	[Not Available]	[Not Available]	YES	NO	Persistent locoregional disease
C53C4BFE-D9D2-4882-A46B-FA487D95B8BA	TCGA-DJ-A4UR	2013-3-12	NO	YES	-13463	FEMALE	ASIAN	NOT HISPANIC OR LATINO	No	No	[Unknown]	Alive	334	[Not Applicable]	Normal	[Not Available]	[Not Available]	NO	Thyroid Papillary Carcinoma - Follicular (>= 99% follicular patterned)	[Not Applicable]	Right lobe	Unifocal	2	[Not Available]	[Not Available]	2012	36	YES	Ultrasound	YES	23	11	Minimal (T3)	R0	7th	T3	N1b	M1	Stage II	RAI-avid|Imaging Suspected	[Not Available]	NO	[Not Available]	[Not Available]	[Not Available]	[Not Available]	YES	NO	[Unknown]
ACB80B76-2394-4250-8687-60E40E16E83B	TCGA-DJ-A4UT	2013-3-12	NO	YES	-11813	FEMALE	WHITE	NOT HISPANIC OR LATINO	No	No	TUMOR FREE	Alive	371	[Not Applicable]	Normal	[Not Available]	[Not Available]	NO	Thyroid Papillary Carcinoma - Classical/usual	[Not Applicable]	Right lobe	Multifocal	1.0	0.6	0.6	2012	32	YES	Ultrasound	NO	[Not Available]	[Not Available]	None	R0	7th	T1a	N0	M0	Stage I	[Not Available]	[Not Available]	NO	[Not Available]	[Not Available]	[Not Available]	[Not Available]	NO	NO	No imaging evidence of disease
97384352-0E80-42C2-8A8B-7BDBDA2B58EE	TCGA-DJ-A4UW	2013-3-12	NO	YES	-12563	FEMALE	ASIAN	NOT HISPANIC OR LATINO	No	No	TUMOR FREE	Alive	287	[Not Applicable]	Normal	[Not Available]	[Not Available]	NO	Thyroid Papillary Carcinoma - Tall Cell (>= 50% tall cell features)	[Not Applicable]	Left lobe	Multifocal	1.4	[Not Available]	[Not Available]	2012	34	YES	Ultrasound	YES	25	13	None	R1	7th	T1a	N1b	M0	Stage I	[Not Available]	[Not Available]	NO	[Not Available]	[Not Available]	[Not Available]	[Not Available]	YES	NO	No imaging evidence of disease
FFFDB1D9-58D1-425C-AC12-1E1E5F443BF7	TCGA-DJ-A4V0	2013-3-12	NO	YES	-13168	FEMALE	ASIAN	NOT HISPANIC OR LATINO	No	No	TUMOR FREE	Alive	284	[Not Applicable]	Normal	[Not Available]	[Not Available]	NO	Thyroid Papillary Carcinoma - Classical/usual	[Not Applicable]	Left lobe	Unifocal	2.1	1.5	1.5	2012	36	NO	[Not Available]	NO	[Not Available]	[Not Available]	None	R0	7th	T2	N0	M0	Stage I	[Not Available]	[Not Available]	NO	[Not Available]	[Not Available]	[Not Available]	[Not Available]	NO	NO	No imaging evidence of disease
DA575651-8A69-4D08-AA0F-4A1891B0B44F	TCGA-DJ-A4V2	2013-3-12	NO	YES	-14126	FEMALE	[Not Evaluated]	NOT HISPANIC OR LATINO	No	No	TUMOR FREE	Alive	95	[Not Applicable]	Normal	[Not Available]	Sibling	NO	Thyroid Papillary Carcinoma - Classical/usual	[Not Applicable]	Right lobe	Unifocal	3.0	2.5	1.5	2011	38	YES	Ultrasound	YES	1	0	None	R0	7th	T2	N0	M0	Stage I	[Not Available]	[Not Available]	NO	[Not Available]	[Not Available]	[Not Available]	[Not Available]	NO	NO	No imaging evidence of disease
B78C953F-F1BB-4295-85F1-23C4000CE9D3	TCGA-DJ-A4V4	2013-3-12	NO	YES	-17878	FEMALE	WHITE	NOT HISPANIC OR LATINO	No	No	TUMOR FREE	Alive	103	[Not Applicable]	Normal	[Not Available]	[Not Available]	NO	Thyroid Papillary Carcinoma - Tall Cell (>= 50% tall cell features)	[Not Applicable]	Bilateral	Multifocal	0.9	0.8	0.6	2012	48	YES	Ultrasound	NO	[Not Available]	[Not Available]	None	R0	7th	T1a	N0	M0	Stage I	[Not Available]	[Not Available]	NO	[Not Available]	[Not Available]	[Not Available]	[Not Available]	NO	NO	No imaging evidence of disease
86D5865E-6A1C-467C-97C9-47460B77F5A4	TCGA-DJ-A4V5	2013-3-12	NO	YES	-20108	MALE	WHITE	NOT HISPANIC OR LATINO	No	No	TUMOR FREE	Alive	491	[Not Applicable]	Normal	[Not Available]	[Not Available]	NO	Thyroid Papillary Carcinoma - Classical/usual	[Not Applicable]	Right lobe	Unifocal	4.1	3.2	1.0	2011	55	YES	Ultrasound	YES	82	30	Minimal (T3)	R0	7th	T3	N1b	M0	Stage IVA	[Not Available]	[Not Available]	NO	[Not Available]	[Not Available]	[Not Available]	[Not Available]	YES	NO	No imaging evidence of disease
169f045f-1739-4b0b-9bdc-028aaca420f8	TCGA-DO-A1JZ	2011-5-30	NO	YES	-8551	FEMALE	BLACK OR AFRICAN AMERICAN	NOT HISPANIC OR LATINO	No	No	TUMOR FREE	Alive	1225	[Not Applicable]	Normal	[Not Available]	[Not Available]	NO	Thyroid Papillary Carcinoma - Follicular (>= 99% follicular patterned)	[Not Applicable]	Left lobe	Unifocal	3.3	3.0	2.5	2007	23	YES	Ultrasound	NO	[Not Available]	[Not Available]	None	R1	6th	T2	NX	MX	Stage I	[Not Available]	[Not Available]	NO	[Not Available]	[Not Available]	[Not Available]	[Not Available]	[Not Available]	[Not Available]	[Not Available]
b7a01148-5bab-4268-986a-a9cf7bca967f	TCGA-DO-A1K0	2011-5-30	NO	YES	-11216	FEMALE	WHITE	NOT HISPANIC OR LATINO	No	No	TUMOR FREE	Alive	93	[Not Applicable]	Normal	[Not Available]	[Not Available]	NO	Thyroid Papillary Carcinoma - Classical/usual	[Not Applicable]	Bilateral	Multifocal	4.2	4.1	2.7	2010	30	YES	Ultrasound	YES	14	9	Minimal (T3)	R0	7th	T3	N1b	MX	Stage I	[Not Available]	[Not Available]	NO	[Not Available]	[Not Available]	[Not Available]	[Not Available]	[Not Available]	[Not Available]	[Not Available]
82DD133B-691B-4BBF-B948-6270869D9B69	TCGA-DO-A2HM	2012-10-2	NO	YES	-18068	MALE	WHITE	NOT HISPANIC OR LATINO	No	No	[Unknown]	Alive	71	[Not Applicable]	Normal	[Not Available]	[Unknown]	[Unknown]	Thyroid Papillary Carcinoma - Classical/usual	[Not Applicable]	Left lobe	Unifocal	1.8	1.5	0.5	2011	49	NO	[Not Available]	YES	5	3	None	RX	7th	T1b	N1b	MX	Stage IVA	[Not Available]	[Not Available]	NO	[Not Available]	[Not Available]	[Not Available]	[Not Available]	[Unknown]	[Unknown]	[Unknown]
DFFEF9E8-5B69-43D9-A95B-0744DAA38D1D	TCGA-E3-A3DY	2012-1-12	NO	YES	-13860	MALE	WHITE	NOT HISPANIC OR LATINO	No	No	TUMOR FREE	Alive	945	[Not Applicable]	Normal	[Not Available]	[Not Available]	NO	Other, specify	Papillary carcinoma: mixed papillary and follicular variant	Bilateral	Multifocal	1.7	1.1	.9	2007	37	YES	Ultrasound	YES	5	4	None	R0	6th	T3	N1a	M0	Stage I	[Not Available]	[Not Available]	NO	[Not Available]	[Not Available]	[Not Available]	[Not Available]	[Not Available]	[Not Available]	[Not Available]
59E47734-96DE-4328-ACA7-E9423DDA9C52	TCGA-E3-A3DZ	2012-1-12	NO	YES	-20251	FEMALE	WHITE	NOT HISPANIC OR LATINO	No	No	TUMOR FREE	Alive	367	[Not Applicable]	Other, specify	lymphoid hyperplasia	[Not Available]	NO	Thyroid Papillary Carcinoma - Follicular (>= 99% follicular patterned)	[Not Applicable]	Right lobe	Multifocal	4.5	5	3	2010	55	YES	CT without contrast	YES	1	0	None	R0	7th	T3	N0	M0	Stage III	[Not Available]	[Not Available]	NO	[Not Available]	[Not Available]	[Not Available]	[Not Available]	[Not Available]	[Not Available]	[Not Available]
5BE6C0D9-6AD7-482F-BD00-0432702DF495	TCGA-E3-A3E0	2012-1-12	NO	YES	-12645	FEMALE	WHITE	NOT HISPANIC OR LATINO	No	No	TUMOR FREE	Alive	1544	[Not Applicable]	Normal	[Not Available]	[Not Available]	NO	Thyroid Papillary Carcinoma - Classical/usual	[Not Applicable]	Left lobe	[Not Available]	2.4	1.5	1.0	2006	34	YES	Ultrasound	YES	3	0	None	R0	6th	T2	N0	MX	Stage I	[Not Available]	[Not Available]	NO	[Not Available]	[Not Available]	[Not Available]	[Not Available]	[Not Available]	[Not Available]	[Not Available]
884AD3B9-5350-4580-85F6-80AC05A6DCEA	TCGA-E3-A3E1	2012-1-12	NO	YES	-16895	FEMALE	WHITE	NOT HISPANIC OR LATINO	No	No	TUMOR FREE	Alive	1223	[Not Applicable]	Other, specify	left thyroidectomy for benign nodule	[Not Available]	[Not Available]	Thyroid Papillary Carcinoma - Classical/usual	[Not Applicable]	Right lobe	Unifocal	1.5	1.5	1.0	2007	46	YES	Ultrasound	YES	2	0	None	R0	6th	T1	N0	M0	Stage I	[Not Available]	[Not Available]	NO	[Not Available]	[Not Available]	[Not Available]	[Not Available]	[Not Available]	[Not Available]	[Not Available]
EFBDEDAA-4B02-40AC-B93C-9670C018CF7F	TCGA-E3-A3E2	2012-1-12	NO	YES	-12714	FEMALE	WHITE	NOT HISPANIC OR LATINO	No	No	TUMOR FREE	Alive	1421	[Not Applicable]	Normal	[Not Available]	Sibling	[Not Available]	Thyroid Papillary Carcinoma - Follicular (>= 99% follicular patterned)	[Not Applicable]	Right lobe	Multifocal	1.0	1.0	1.7	2007	34	YES	Ultrasound	YES	8	2	None	R0	6th	T1	N1a	MX	Stage I	[Not Available]	[Not Available]	NO	[Not Available]	[Not Available]	[Not Available]	[Not Available]	[Not Available]	[Not Available]	[Not Available]
63E8C48E-F01B-4A7F-87E2-30607A2C8F6C	TCGA-E3-A3E3	2012-1-12	NO	YES	-18140	FEMALE	WHITE	NOT HISPANIC OR LATINO	No	No	WITH TUMOR	Alive	636	[Not Applicable]	Normal	[Not Available]	[Not Available]	NO	Thyroid Papillary Carcinoma - Classical/usual	[Not Applicable]	Right lobe	Multifocal	2.8	1.7	1.5	2010	49	YES	Ultrasound	YES	1	0	None	R0	7th	T2	N0	M0	Stage II	[Not Available]	[Not Available]	NO	[Not Available]	[Not Available]	[Not Available]	[Not Available]	[Not Available]	[Not Available]	[Not Available]
90750006-FB25-4CCD-90DF-9F300CD26A5B	TCGA-E3-A3E5	2011-1-12	NO	YES	-20993	MALE	WHITE	NOT HISPANIC OR LATINO	Yes	No	TUMOR FREE	Alive	427	[Not Applicable]	Normal	[Not Available]	[Not Available]	NO	Thyroid Papillary Carcinoma - Classical/usual	[Not Applicable]	Bilateral	Multifocal	1.0	.9	[Not Available]	2010	57	YES	Ultrasound	YES	28	13	None	RX	7th	T4a	N1b	MX	Stage IVA	[Not Available]	[Not Available]	NO	[Not Available]	[Not Available]	[Not Available]	[Not Available]	[Not Available]	[Not Available]	[Not Available]
4d9de9a1-7df1-412e-9f16-15dd51b4c5f5	TCGA-E8-A242	2011-3-30	YES	NO	-20472	FEMALE	WHITE	NOT HISPANIC OR LATINO	No	No	TUMOR FREE	Alive	35	[Not Applicable]	[Not Available]	[Not Available]	[Not Available]	NO	Thyroid Papillary Carcinoma - Classical/usual	[Not Applicable]	Left lobe	Unifocal	1.8	[Not Available]	[Not Available]	2011	56	NO	[Not Available]	YES	1	0	Minimal (T3)	R1	7th	T3	N0	MX	Stage III	[Not Available]	[Not Available]	[Not Available]	[Not Available]	[Not Available]	[Not Available]	[Not Available]	[Not Available]	[Not Available]	[Not Available]
980D1C65-B675-4568-9CE8-C0278686AE8D	TCGA-E8-A2EA	2011-10-7	YES	NO	-19159	FEMALE	WHITE	NOT HISPANIC OR LATINO	No	No	TUMOR FREE	Alive	11	[Not Applicable]	[Not Available]	[Not Available]	[Not Available]	NO	Thyroid Papillary Carcinoma - Classical/usual	[Not Applicable]	Right lobe	Unifocal	1.5	[Not Available]	[Not Available]	2011	52	NO	[Not Available]	YES	12	0	None	R0	7th	T1b	N0	M0	Stage I	[Not Available]	[Not Available]	[Not Available]	[Not Available]	[Not Available]	[Not Available]	[Not Available]	[Not Available]	[Not Available]	[Not Available]
F69FF5FB-7E0B-4B16-9FC9-498379B11562	TCGA-E8-A2JQ	2011-12-20	YES	NO	-6684	FEMALE	WHITE	NOT HISPANIC OR LATINO	No	No	TUMOR FREE	Alive	0	[Not Applicable]	[Not Available]	[Not Available]	[Not Available]	NO	Thyroid Papillary Carcinoma - Classical/usual	[Not Applicable]	Right lobe	Unifocal	2.1	1.9	[Not Available]	2011	18	NO	[Not Available]	YES	14	11	Minimal (T3)	[Not Available]	7th	T3	N1a	M0	Stage I	[Not Available]	[Not Available]	[Not Available]	[Not Available]	[Not Available]	[Not Available]	[Not Available]	[Not Available]	[Not Available]	[Not Available]
F3665B89-957B-4D7B-B67F-39615C47D28B	TCGA-E8-A3X7	2012-8-14	YES	NO	-20983	FEMALE	WHITE	NOT HISPANIC OR LATINO	No	No	WITH TUMOR	Alive	45	[Not Applicable]	[Not Available]	[Not Available]	[Not Available]	NO	Thyroid Papillary Carcinoma - Classical/usual	[Not Applicable]	Right lobe	Multifocal	1	[Not Available]	[Not Available]	2011	57	NO	[Not Available]	NO	[Not Available]	[Not Available]	Moderate/Advanced (T4a)	RX	7th	T4a	N0	M0	Stage IVA	[Not Available]	[Not Available]	[Unknown]	[Not Available]	[Not Available]	[Not Available]	[Not Available]	[Unknown]	[Unknown]	[Not Available]
D5EA6520-E446-43D2-9883-441F70D80359	TCGA-E8-A413	2012-9-21	YES	NO	-13909	FEMALE	ASIAN	NOT HISPANIC OR LATINO	No	No	TUMOR FREE	Alive	10	[Not Applicable]	[Not Available]	[Not Available]	[Unknown]	NO	Thyroid Papillary Carcinoma - Classical/usual	[Not Applicable]	Left lobe	Unifocal	[Not Available]	1.5	[Not Available]	2012	38	YES	Ultrasound	NO	[Not Available]	[Not Available]	None	R0	7th	T1b	N0	M0	Stage I	[Not Available]	[Not Available]	[Unknown]	[Not Available]	[Not Available]	[Not Available]	[Not Available]	[Unknown]	[Unknown]	[Not Available]
23F47401-1BAB-4395-970F-4E388AAB2542	TCGA-E8-A414	2012-9-12	YES	NO	-16754	FEMALE	ASIAN	NOT HISPANIC OR LATINO	No	No	TUMOR FREE	Alive	7	[Not Applicable]	[Not Available]	[Not Available]	[Unknown]	NO	Thyroid Papillary Carcinoma - Classical/usual	[Not Applicable]	Left lobe	Unifocal	[Not Available]	5	[Not Available]	2012	45	YES	Ultrasound	YES	1	0	None	R0	7th	T3	N0	M0	Stage III	[Not Available]	[Not Available]	[Unknown]	[Not Available]	[Not Available]	[Not Available]	[Not Available]	[Unknown]	[Unknown]	[Not Available]
C438C562-A2B6-4CEB-B91A-7E77EB2EC962	TCGA-E8-A415	2012-9-21	YES	NO	-14288	FEMALE	ASIAN	NOT HISPANIC OR LATINO	No	No	TUMOR FREE	Alive	5	[Not Applicable]	[Not Available]	[Not Available]	[Not Available]	[Unknown]	Thyroid Papillary Carcinoma - Classical/usual	[Not Applicable]	Left lobe	Unifocal	[Not Available]	1	[Not Available]	2012	39	YES	Ultrasound	YES	2	1	None	R0	7th	T1a	N1b	M0	Stage I	[Not Available]	[Not Available]	NO	[Not Available]	[Not Available]	[Not Available]	[Not Available]	[Unknown]	[Unknown]	[Not Available]
86B82345-6F4D-44FD-A9DB-6F107DE62F53	TCGA-E8-A416	2012-9-21	YES	NO	-18932	FEMALE	ASIAN	NOT HISPANIC OR LATINO	No	No	TUMOR FREE	Alive	22	[Not Applicable]	[Not Available]	[Not Available]	[Not Available]	[Unknown]	Thyroid Papillary Carcinoma - Classical/usual	[Not Applicable]	Left lobe	Unifocal	[Not Available]	1.5	[Not Available]	2012	51	YES	Ultrasound	NO	[Not Available]	[Not Available]	None	R0	7th	T1b	N0	M0	Stage I	[Not Available]	[Not Available]	NO	[Not Available]	[Not Available]	[Not Available]	[Not Available]	[Unknown]	[Unknown]	[Not Available]
93691BAE-F1BD-437E-AE72-B50736D1E29A	TCGA-E8-A417	2012-9-21	YES	NO	-14019	FEMALE	ASIAN	NOT HISPANIC OR LATINO	No	No	TUMOR FREE	Alive	8	[Not Applicable]	[Not Available]	[Not Available]	[Not Available]	[Unknown]	Thyroid Papillary Carcinoma - Classical/usual	[Not Applicable]	Right lobe	Unifocal	[Not Available]	2.5	[Not Available]	2012	38	YES	Ultrasound	YES	2	2	None	R0	7th	T2	N1a	M0	Stage I	[Not Available]	[Not Available]	NO	[Not Available]	[Not Available]	[Not Available]	[Not Available]	[Unknown]	[Unknown]	[Not Available]
EBBD54AD-7B97-4081-AD11-7F7F3CE74EEF	TCGA-E8-A418	2012-9-12	YES	NO	-27737	FEMALE	WHITE	NOT HISPANIC OR LATINO	No	No	TUMOR FREE	Alive	45	[Not Applicable]	[Unknown]	[Not Available]	[Unknown]	NO	Thyroid Papillary Carcinoma - Classical/usual	[Not Applicable]	Right lobe	Unifocal	[Not Available]	9	[Not Available]	2011	75	NO	[Not Available]	NO	[Not Available]	[Not Available]	Moderate/Advanced (T4a)	RX	7th	T4a	N0	M0	Stage IVA	[Not Available]	[Not Available]	[Unknown]	[Not Available]	[Not Available]	[Not Available]	[Not Available]	[Unknown]	[Unknown]	[Not Available]
A2E2FAC3-CCA5-4E33-AA6C-1D9D3AC3AEEC	TCGA-E8-A419	2012-9-12	YES	NO	-11306	FEMALE	WHITE	NOT HISPANIC OR LATINO	No	No	WITH TUMOR	Alive	0	[Not Applicable]	[Not Available]	[Not Available]	[Not Available]	NO	Thyroid Papillary Carcinoma - Classical/usual	[Not Applicable]	Left lobe	Unifocal	2.5	3	2	2012	30	NO	[Not Available]	YES	5	1	None	R0	7th	T2	N1	M0	Stage I	[Not Available]	[Not Available]	[Unknown]	[Not Available]	[Not Available]	[Not Available]	[Not Available]	[Unknown]	[Unknown]	[Not Available]
AA3CE865-4BC1-4CCA-9BA8-35FF4C5E165E	TCGA-E8-A432	2012-11-19	YES	NO	-20874	FEMALE	ASIAN	NOT HISPANIC OR LATINO	No	No	TUMOR FREE	Alive	16	[Not Applicable]	[Unknown]	[Not Available]	[Unknown]	NO	Thyroid Papillary Carcinoma - Classical/usual	[Not Applicable]	Left lobe	Unifocal	[Not Available]	2.5	[Not Available]	2012	57	YES	Ultrasound	NO	[Not Available]	[Not Available]	None	R0	7th	T2	N0	M0	Stage II	[Not Available]	[Not Available]	[Not Available]	[Not Available]	[Not Available]	[Not Available]	[Not Available]	[Unknown]	[Unknown]	[Not Available]
4BE84FFE-4B12-4B71-90BB-9EA0CA6947F8	TCGA-E8-A433	2012-11-19	YES	NO	-9145	FEMALE	ASIAN	NOT HISPANIC OR LATINO	No	No	TUMOR FREE	Alive	5	[Not Applicable]	[Unknown]	[Not Available]	[Unknown]	NO	Thyroid Papillary Carcinoma - Classical/usual	[Not Applicable]	Right lobe	Unifocal	[Not Available]	2.5	[Not Available]	2012	25	YES	Ultrasound	YES	2	0	None	R0	7th	T2	N0	M0	Stage I	[Not Available]	[Not Available]	[Not Available]	[Not Available]	[Not Available]	[Not Available]	[Not Available]	NO	NO	[Not Available]
EFC46DB7-F9DF-494E-ACCA-357CB64C019A	TCGA-E8-A434	2012-11-19	YES	NO	-20492	FEMALE	ASIAN	NOT HISPANIC OR LATINO	No	No	TUMOR FREE	Alive	7	[Not Applicable]	[Not Available]	[Not Available]	Parent	NO	Thyroid Papillary Carcinoma - Classical/usual	[Not Applicable]	Left lobe	Unifocal	[Not Available]	0.7	[Not Available]	2012	56	YES	Ultrasound	NO	[Not Available]	[Not Available]	None	R0	7th	T1a	N0	M0	Stage I	[Not Available]	[Not Available]	[Not Available]	[Not Available]	[Not Available]	[Not Available]	[Not Available]	[Unknown]	[Unknown]	[Not Available]
DFF3C4F1-9009-4111-9FC2-3834F8F7DBDD	TCGA-E8-A436	2012-11-19	YES	NO	-19640	FEMALE	ASIAN	NOT HISPANIC OR LATINO	No	No	TUMOR FREE	Alive	35	[Not Applicable]	[Not Available]	[Not Available]	[Not Available]	[Not Available]	Thyroid Papillary Carcinoma - Classical/usual	[Not Applicable]	Bilateral	Multifocal	[Not Available]	2.5	[Not Available]	2012	53	YES	Ultrasound	YES	10	1	None	R0	7th	T2	N1b	M0	Stage IVA	[Not Available]	[Not Available]	[Not Available]	[Not Available]	[Not Available]	[Not Available]	[Not Available]	[Unknown]	[Unknown]	[Not Available]
1DA4AB7D-4353-4565-A522-D2FECADD4A85	TCGA-E8-A437	2012-11-20	YES	NO	-21073	FEMALE	WHITE	[Unknown]	No	No	TUMOR FREE	Alive	234	[Not Applicable]	[Unknown]	[Not Available]	[Unknown]	NO	Thyroid Papillary Carcinoma - Classical/usual	[Not Applicable]	Right lobe	Unifocal	[Not Available]	1.5	[Not Available]	2011	57	NO	[Not Available]	NO	[Not Available]	[Not Available]	None	RX	7th	TX	NX	M0	Stage I	[Not Available]	[Not Available]	NO	[Not Available]	[Not Available]	[Not Available]	[Not Available]	[Unknown]	[Unknown]	[Not Available]
F12FA57B-3427-45FE-994B-602F498B68DA	TCGA-E8-A438	2012-11-20	YES	NO	-8752	FEMALE	WHITE	NOT HISPANIC OR LATINO	No	No	TUMOR FREE	Alive	210	[Not Applicable]	[Not Available]	[Not Available]	[Not Available]	NO	Thyroid Papillary Carcinoma - Classical/usual	[Not Applicable]	Left lobe	Unifocal	[Not Available]	2.3	[Not Available]	2011	23	YES	Ultrasound	YES	3	0	None	R0	7th	T1b	N0	M0	Stage I	[Not Available]	[Not Available]	[Not Available]	[Not Available]	[Not Available]	[Not Available]	[Not Available]	[Unknown]	[Unknown]	[Not Available]
A552E8AB-9DEC-44EA-9F02-7CA704EE8467	TCGA-E8-A44K	2012-12-18	YES	NO	-18472	FEMALE	ASIAN	NOT HISPANIC OR LATINO	No	No	TUMOR FREE	Alive	12	[Not Applicable]	[Not Available]	[Not Available]	[Not Available]	NO	Thyroid Papillary Carcinoma - Classical/usual	[Not Applicable]	Left lobe	Unifocal	[Not Available]	2	[Not Available]	2012	50	YES	Ultrasound	YES	3	0	None	R0	7th	T1b	N0	M0	Stage I	[Not Available]	[Not Available]	[Not Available]	[Not Available]	[Not Available]	[Not Available]	[Not Available]	NO	NO	[Not Available]
2D633CED-AE85-462C-90E7-C1B109E084CF	TCGA-E8-A44M	2012-12-18	YES	NO	-8523	FEMALE	ASIAN	NOT HISPANIC OR LATINO	No	No	TUMOR FREE	Alive	12	[Not Applicable]	[Not Available]	[Not Available]	[Not Available]	NO	Thyroid Papillary Carcinoma - Classical/usual	[Not Applicable]	Right lobe	Unifocal	[Not Available]	1	[Not Available]	2012	23	YES	Ultrasound	NO	[Not Available]	[Not Available]	None	R0	7th	T1b	N0	M0	Stage I	[Not Available]	[Not Available]	[Not Available]	[Not Available]	[Not Available]	[Not Available]	[Not Available]	NO	NO	[Not Available]
641BA101-135B-4395-9360-2058FABFED56	TCGA-EL-A3CL	2013-3-8	NO	YES	-25761	FEMALE	WHITE	NOT HISPANIC OR LATINO	No	No	[Unknown]	Dead	[Not Available]	963	Normal	[Not Available]	[Not Available]	NO	Thyroid Papillary Carcinoma - Classical/usual	[Not Applicable]	Isthmus	Unifocal	3	[Not Available]	[Not Available]	1994	70	NO	[Not Available]	NO	[Not Available]	[Not Available]	None	R0	4th	T2	NX	M0	Stage II	[Not Available]	[Not Available]	[Not Available]	[Not Available]	[Not Available]	[Not Available]	[Not Available]	NO	NO	[Not Available]
229004AF-14EB-442E-905E-61C842B3EFA0	TCGA-EL-A3CM	2013-3-8	NO	YES	-23406	FEMALE	WHITE	HISPANIC OR LATINO	No	No	[Unknown]	Dead	[Not Available]	813	Normal	[Not Available]	[Not Available]	[Not Available]	Thyroid Papillary Carcinoma - Classical/usual	[Not Applicable]	Bilateral	Unifocal	5.0	[Not Available]	[Not Available]	1996	64	YES	CT without contrast	YES	16	3	Minimal (T3)	R1	4th	T3	N1b	M0	Stage III	[Not Available]	[Not Available]	[Not Available]	[Not Available]	[Not Available]	[Not Available]	[Not Available]	YES	NO	[Not Available]
471636D5-9ECA-49DF-872A-C2A2CAC61838	TCGA-EL-A3CN	2013-3-8	NO	YES	-17456	FEMALE	WHITE	NOT HISPANIC OR LATINO	No	No	TUMOR FREE	Alive	3955	[Not Applicable]	Normal	[Not Available]	[Not Available]	NO	Thyroid Papillary Carcinoma - Classical/usual	[Not Applicable]	Left lobe	Unifocal	1.5	1.3	1.3	1999	47	YES	Ultrasound	YES	1	0	Minimal (T3)	R2	5th	T3	N0	M0	Stage II	[Not Available]	[Not Available]	[Not Available]	[Not Available]	[Not Available]	[Not Available]	[Not Available]	YES	NO	[Not Available]
FD661B1B-FE0B-4AB0-AE82-76324E2F6A81	TCGA-EL-A3CO	2013-3-8	NO	YES	-32146	MALE	WHITE	NOT HISPANIC OR LATINO	No	No	[Unknown]	Dead	[Not Available]	726	Normal	[Not Available]	[Not Available]	NO	Thyroid Papillary Carcinoma - Classical/usual	[Not Applicable]	Bilateral	Multifocal	3.5	3.5	3.0	1999	88	NO	[Not Available]	YES	41	10	Minimal (T3)	R1	5th	T3	N1b	M0	Stage III	[Not Available]	[Not Available]	[Not Available]	[Not Available]	[Not Available]	[Not Available]	[Not Available]	YES	NO	[Not Available]
3585DDAB-FE5E-4A5A-92C7-3CBAFF52AF57	TCGA-EL-A3CP	2012-10-12	NO	YES	-18298	FEMALE	BLACK OR AFRICAN AMERICAN	NOT HISPANIC OR LATINO	No	No	TUMOR FREE	Alive	3656	[Not Applicable]	Normal	[Not Available]	[Not Available]	NO	Thyroid Papillary Carcinoma - Follicular (>= 99% follicular patterned)	[Not Applicable]	[Not Available]	Multifocal	1.1	[Not Available]	[Not Available]	1999	50	YES	Ultrasound|CT with contrast	NO	[Not Available]	[Not Available]	None	RX	5th	T1	NX	M0	[Not Available]	[Not Available]	[Not Available]	[Not Available]	[Not Available]	[Not Available]	[Not Available]	[Not Available]	YES	NO	[Not Available]
258DCCEE-A3CE-4D4B-A60C-64F45EBFB7AD	TCGA-EL-A3CR	2013-3-11	NO	YES	-28785	FEMALE	WHITE	NOT HISPANIC OR LATINO	Yes	No	[Unknown]	Dead	[Not Available]	233	Normal	[Not Available]	[Not Available]	NO	Thyroid Papillary Carcinoma - Classical/usual	[Not Applicable]	Right lobe	Unifocal	3.5	3.5	2.5	2002	78	YES	Ultrasound|CT without contrast	YES	32	8	Minimal (T3)	R1	5th	T3	N1b	M0	Stage III	[Not Available]	[Not Available]	[Not Available]	[Not Available]	[Not Available]	[Not Available]	[Not Available]	NO	NO	[Not Available]
8B1987F7-75FD-4E24-BE77-891BBD2D40A1	TCGA-EL-A3CS	2012-10-12	NO	YES	-22993	FEMALE	WHITE	NOT HISPANIC OR LATINO	Yes	Yes	WITH TUMOR	Dead	[Not Available]	1385	Normal	[Not Available]	[Not Available]	YES	Thyroid Papillary Carcinoma - Classical/usual	[Not Applicable]	[Not Available]	Unifocal	3.0	2.0	4.0	2004	62	YES	Ultrasound|CT with contrast|MRI with contrast	YES	20	0	Moderate/Advanced (T4a)	R0	6th	T4a	N0	M0	Stage IVA	[Not Available]	[Not Available]	[Not Available]	[Not Available]	[Not Available]	[Not Available]	[Not Available]	YES	NO	[Not Available]
4C0B29E6-8530-43D5-8E8A-EFB754E83ECD	TCGA-EL-A3CT	2013-3-15	NO	YES	-28597	FEMALE	WHITE	NOT HISPANIC OR LATINO	No	No	[Unknown]	Dead	[Not Available]	1854	Normal	[Not Available]	[Not Available]	NO	Thyroid Papillary Carcinoma - Classical/usual	[Not Applicable]	Left lobe	Unifocal	6	3	1	2004	78	YES	Ultrasound	YES	17	2	Moderate/Advanced (T4a)	R0	6th	T4a	N1a	M0	Stage IVA	[Not Available]	[Not Available]	[Not Available]	[Not Available]	[Not Available]	[Not Available]	[Not Available]	NO	NO	[Not Available]
745642A0-DDBA-495B-BAFC-DA085552758A	TCGA-EL-A3CU	2012-10-12	NO	YES	-25881	FEMALE	WHITE	NOT HISPANIC OR LATINO	No	No	TUMOR FREE	Alive	4422	[Not Applicable]	Normal	[Not Available]	[Not Available]	NO	Thyroid Papillary Carcinoma - Classical/usual	[Not Applicable]	[Not Available]	Multifocal	7.0	4.0	1.5	2000	70	YES	Ultrasound	YES	7	4	None	R0	5th	T1	N1a	M0	Stage III	[Not Available]	[Not Available]	[Not Available]	[Not Available]	[Not Available]	[Not Available]	[Not Available]	YES	NO	[Not Available]
FB83F7D7-2182-4FB7-8E3E-8AD7F1FEAC72	TCGA-EL-A3CV	2013-3-8	NO	YES	-14785	MALE	WHITE	HISPANIC OR LATINO	No	No	TUMOR FREE	Alive	1154	[Not Applicable]	Normal	[Not Available]	[Not Available]	NO	Thyroid Papillary Carcinoma - Classical/usual	[Not Applicable]	Bilateral	Multifocal	5	3.5	4	2005	40	YES	CT with contrast	YES	38	9	Minimal (T3)	R1	6th	T3	N1b	M0	Stage I	[Not Available]	[Not Available]	[Not Available]	[Not Available]	[Not Available]	[Not Available]	[Not Available]	YES	NO	[Unknown]
011AE7B8-5003-4FCD-9F20-906A723F2C66	TCGA-EL-A3CW	2012-10-12	NO	YES	-31934	FEMALE	WHITE	NOT HISPANIC OR LATINO	No	No	[Unknown]	Dead	[Not Available]	938	Normal	[Not Available]	[Not Available]	NO	Thyroid Papillary Carcinoma - Classical/usual	[Not Applicable]	Right lobe	Unifocal	5.0	4.0	2.0	2000	87	NO	[Not Available]	YES	21	14	None	R0	5th	T2	N1a	M0	Stage III	[Not Available]	[Not Available]	[Not Available]	[Not Available]	[Not Available]	[Not Available]	[Not Available]	NO	NO	[Not Available]
934A58AF-0FFC-487E-9E95-FA7643B7D5CB	TCGA-EL-A3CX	2013-3-8	NO	YES	-8344	FEMALE	WHITE	HISPANIC OR LATINO	No	No	TUMOR FREE	Alive	2214	[Not Applicable]	Normal	[Not Available]	[Not Available]	NO	Thyroid Papillary Carcinoma - Classical/usual	[Not Applicable]	Right lobe	Unifocal	3.3	3.3	2.0	2005	22	YES	Ultrasound	YES	13	0	None	R0	6th	T2	N0	M0	Stage I	[Not Available]	[Not Available]	[Not Available]	[Not Available]	[Not Available]	[Not Available]	[Not Available]	NO	NO	[Unknown]
AB17D69E-0078-4206-939E-E4784FDC9A96	TCGA-EL-A3CY	2013-3-15	NO	YES	-10423	MALE	WHITE	NOT HISPANIC OR LATINO	Yes	Yes	TUMOR FREE	Alive	127	[Not Applicable]	Normal	[Not Available]	[Not Available]	YES	Thyroid Papillary Carcinoma - Classical/usual	[Not Applicable]	Right lobe	Unifocal	5	3.3	1.9	2000	28	YES	Ultrasound|MRI with contrast	YES	12	12	None	R0	5th	TX	N1b	M0	Stage I	[Not Available]	[Not Available]	[Not Available]	[Not Available]	[Not Available]	[Not Available]	[Not Available]	NO	NO	[Not Available]
C951B786-7DE3-4195-85B9-C4C19E95F546	TCGA-EL-A3CZ	2012-10-12	NO	YES	-13718	FEMALE	WHITE	NOT HISPANIC OR LATINO	No	No	TUMOR FREE	Alive	1606	[Not Applicable]	Normal	[Not Available]	[Not Available]	NO	Thyroid Papillary Carcinoma - Classical/usual	[Not Applicable]	Left lobe	Unifocal	4.5	3.0	2.0	2007	37	YES	MRI with contrast	YES	7	1	None	R1	6th	T1	N1a	M0	Stage I	[Not Available]	[Not Available]	[Not Available]	[Not Available]	[Not Available]	[Not Available]	[Not Available]	YES	NO	[Not Available]
63986DD0-63BA-4EE5-AA25-8FF2CBB762D3	TCGA-EL-A3D0	2013-3-11	NO	YES	-22622	MALE	WHITE	NOT HISPANIC OR LATINO	Yes	No	WITH TUMOR	Alive	44	[Not Applicable]	Normal	[Not Available]	[Not Available]	NO	Thyroid Papillary Carcinoma - Classical/usual	[Not Applicable]	Left lobe	Unifocal	5	3.5	3	2001	61	YES	Ultrasound	YES	37	9	Moderate/Advanced (T4a)	R2	5th	T4	N1b	M0	Stage III	Imaging Suspected	Papillary thyroid carcinoma	[Unknown]	[Not Available]	[Not Available]	[Not Available]	[Not Available]	YES	NO	[Not Available]
BCD63672-8A22-4A30-9045-A43DEF5B4D6F	TCGA-EL-A3D1	2013-3-8	NO	YES	-14245	MALE	ASIAN	NOT HISPANIC OR LATINO	No	No	TUMOR FREE	Alive	2260	[Not Applicable]	Normal	[Not Available]	[Not Available]	NO	Thyroid Papillary Carcinoma - Classical/usual	[Not Applicable]	Left lobe	Multifocal	5.5	4.0	1.5	2006	39	YES	Ultrasound	YES	19	0	None	R0	6th	T2	N0	M0	Stage I	[Not Available]	[Not Available]	[Not Available]	[Not Available]	[Not Available]	[Not Available]	[Not Available]	YES	NO	[Unknown]
5D0CC336-26F2-4CB0-AA9E-58491DDA102F	TCGA-EL-A3D4	2013-3-8	NO	YES	-22923	MALE	BLACK OR AFRICAN AMERICAN	NOT HISPANIC OR LATINO	No	No	TUMOR FREE	Alive	1212	[Not Applicable]	Normal	[Not Available]	[Not Available]	NO	Thyroid Papillary Carcinoma - Classical/usual	[Not Applicable]	Bilateral	Multifocal	4.0	2.2	1.8	2008	62	YES	Ultrasound	YES	75	31	Minimal (T3)	R0	6th	T3	N1b	M0	Stage IVA	[Not Available]	[Not Available]	[Not Available]	[Not Available]	[Not Available]	[Not Available]	[Not Available]	YES	NO	[Not Available]
E9CCF355-E68A-489C-A914-31B766BD0AEF	TCGA-EL-A3D5	2013-3-11	NO	YES	-16217	FEMALE	WHITE	NOT HISPANIC OR LATINO	Yes	No	TUMOR FREE	Alive	1018	[Not Applicable]	Other, specify	multinodular adenomatous goiter	[Not Available]	YES	Thyroid Papillary Carcinoma - Classical/usual	[Not Applicable]	Bilateral	Multifocal	6.0	4.0	2.0	2010	44	YES	Ultrasound	YES	30	15	Minimal (T3)	R1	7th	T3	N1b	M0	Stage I	[Not Available]	[Not Available]	[Not Available]	[Not Available]	[Not Available]	[Not Available]	[Not Available]	YES	NO	[Not Available]
2106F0CD-CB3C-4568-BDC5-197EE11F2337	TCGA-EL-A3D6	2012-10-12	NO	YES	-18640	FEMALE	WHITE	HISPANIC OR LATINO	No	No	[Unknown]	Alive	3296	[Not Applicable]	Normal	[Not Available]	[Not Available]	NO	Thyroid Papillary Carcinoma - Classical/usual	[Not Applicable]	Left lobe	Unifocal	6.0	4.7	3.2	1999	51	YES	CT with contrast	YES	5	1	Minimal (T3)	R1	5th	T3	N1b	M0	Stage III	[Not Available]	[Not Available]	[Not Available]	[Not Available]	[Not Available]	[Not Available]	[Not Available]	YES	NO	[Not Available]
AA528913-CBBC-4E1D-B6D0-87F6A46BCBC9	TCGA-EL-A3GO	2013-3-7	NO	YES	-11604	FEMALE	WHITE	HISPANIC OR LATINO	No	No	TUMOR FREE	Alive	1196	[Not Applicable]	Normal	[Not Available]	[Not Available]	NO	Thyroid Papillary Carcinoma - Classical/usual	[Not Applicable]	Right lobe	Unifocal	3.2	2.4	2.1	2008	31	YES	Ultrasound	YES	4	0	None	R0	6th	T2	N0	M0	Stage I	[Not Available]	[Not Available]	[Not Available]	[Not Available]	[Not Available]	[Not Available]	[Not Available]	NO	NO	[Unknown]
DD981E11-4B49-447E-8EBC-D9DB4B55CE9B	TCGA-EL-A3GP	2013-3-7	NO	YES	-25696	MALE	BLACK OR AFRICAN AMERICAN	NOT HISPANIC OR LATINO	No	No	[Unknown]	Alive	43	[Not Applicable]	Normal	[Not Available]	[Not Available]	NO	Thyroid Papillary Carcinoma - Classical/usual	[Not Applicable]	Right lobe	Unifocal	5.5	5.0	3.5	2009	70	YES	Ultrasound	YES	15	7	Minimal (T3)	R0	6th	T3	N1a	M0	Stage III	[Not Available]	[Not Available]	[Not Available]	[Not Available]	[Not Available]	[Not Available]	[Not Available]	NO	NO	[Unknown]
4E959D61-4F7F-4933-BADA-D33A621D9C03	TCGA-EL-A3GQ	2013-3-11	NO	YES	-26478	FEMALE	WHITE	NOT HISPANIC OR LATINO	Yes	No	TUMOR FREE	Alive	918	[Not Applicable]	Normal	[Not Available]	[Not Available]	NO	Thyroid Papillary Carcinoma - Follicular (>= 99% follicular patterned)	[Not Applicable]	Right lobe	Unifocal	4.0	2.0	1.0	2010	72	YES	Ultrasound|MRI without contrast	YES	1	0	None	R0	7th	T1	N0	M0	Stage I	[Not Available]	[Not Available]	[Not Available]	[Not Available]	[Not Available]	[Not Available]	[Not Available]	NO	NO	[Not Available]
B107B012-335A-4282-A7AA-273B740831F1	TCGA-EL-A3GR	2013-3-7	NO	YES	-11598	FEMALE	WHITE	NOT HISPANIC OR LATINO	No	No	TUMOR FREE	Alive	3128	[Not Applicable]	Normal	[Not Available]	[Not Available]	NO	Thyroid Papillary Carcinoma - Classical/usual	[Not Applicable]	Right lobe	Unifocal	3	2	1	2004	31	YES	Ultrasound	NO	[Not Available]	[Not Available]	Minimal (T3)	R0	6th	T3	NX	M0	Stage I	[Not Available]	[Not Available]	[Not Available]	[Not Available]	[Not Available]	[Not Available]	[Not Available]	YES	NO	[Unknown]
24A968AA-8169-44CB-A8AC-72D7EFA1FA7B	TCGA-EL-A3GS	2013-3-7	NO	YES	-13542	FEMALE	WHITE	HISPANIC OR LATINO	No	No	TUMOR FREE	Alive	1616	[Not Applicable]	Normal	[Not Available]	[Not Available]	NO	Thyroid Papillary Carcinoma - Classical/usual	[Not Applicable]	Bilateral	Multifocal	4.2	2.5	1.6	2007	37	YES	Ultrasound	YES	1	1	Minimal (T3)	R0	6th	T3	N1	M0	Stage I	[Not Available]	[Not Available]	[Not Available]	[Not Available]	[Not Available]	[Not Available]	[Not Available]	YES	NO	[Unknown]
DDE7ADE8-DE24-467F-855D-A422BBEDE407	TCGA-EL-A3GU	2013-3-7	NO	YES	-26632	FEMALE	WHITE	HISPANIC OR LATINO	No	No	WITH TUMOR	Alive	3773	[Not Applicable]	Normal	[Not Available]	[Not Available]	NO	Thyroid Papillary Carcinoma - Classical/usual	[Not Applicable]	Left lobe	Unifocal	5	3.5	2.5	2002	72	YES	Ultrasound	YES	23	10	Minimal (T3)	R0	5th	T3	N1	M0	Stage III	[Not Available]	[Not Available]	NO	[Not Available]	[Not Available]	[Not Available]	[Not Available]	NO	NO	[Unknown]
E95C7F24-89AB-4D56-AAE6-D2268888C549	TCGA-EL-A3GV	2013-3-7	NO	YES	-23787	FEMALE	WHITE	NOT HISPANIC OR LATINO	No	No	TUMOR FREE	Alive	1212	[Not Applicable]	Normal	[Not Available]	[Not Available]	NO	Thyroid Papillary Carcinoma - Classical/usual	[Not Applicable]	Left lobe	Unifocal	1.9	1.5	1.0	2008	65	YES	Ultrasound	YES	1	0	Minimal (T3)	R0	6th	T3	N0	M0	Stage III	[Not Available]	[Not Available]	[Not Available]	[Not Available]	[Not Available]	[Not Available]	[Not Available]	YES	NO	[Not Available]
CA65A38E-8B49-4B50-908A-478B95B95C02	TCGA-EL-A3GW	2013-3-7	NO	YES	-13670	FEMALE	WHITE	HISPANIC OR LATINO	No	No	TUMOR FREE	Alive	1133	[Not Applicable]	Normal	[Not Available]	[Not Available]	NO	Thyroid Papillary Carcinoma - Classical/usual	[Not Applicable]	Right lobe	Unifocal	2.5	1.7	1.5	2009	37	YES	Ultrasound	NO	[Not Available]	[Not Available]	None	R0	6th	T2	N0	M0	Stage I	[Not Available]	[Not Available]	[Not Available]	[Not Available]	[Not Available]	[Not Available]	[Not Available]	YES	NO	[Not Available]
856893D6-0ED7-422B-AC19-1A5871088805	TCGA-EL-A3GX	2013-3-7	NO	YES	-15212	FEMALE	WHITE	NOT HISPANIC OR LATINO	No	No	TUMOR FREE	Alive	2700	[Not Applicable]	Normal	[Not Available]	[Not Available]	NO	Thyroid Papillary Carcinoma - Classical/usual	[Not Applicable]	Right lobe	Unifocal	1.0	0.9	0.9	2000	41	YES	Ultrasound	YES	40	3	None	R0	5th	T2	N1	M0	Stage I	[Not Available]	[Not Available]	[Not Available]	[Not Available]	[Not Available]	[Not Available]	[Not Available]	YES	NO	[Not Available]
154B4E7F-06F9-4813-BEAB-232227229F8B	TCGA-EL-A3GY	2013-3-7	NO	YES	-14814	FEMALE	WHITE	NOT HISPANIC OR LATINO	No	No	TUMOR FREE	Alive	847	[Not Applicable]	Normal	[Not Available]	[Not Available]	NO	Thyroid Papillary Carcinoma - Classical/usual	[Not Applicable]	Right lobe	Unifocal	4.5	2.5	1.8	2004	40	YES	Ultrasound	NO	[Not Available]	[Not Available]	None	R0	6th	T1	N1	M1	Stage II	[Not Available]	[Not Available]	[Not Available]	[Not Available]	[Not Available]	[Not Available]	[Not Available]	YES	NO	[Not Available]
2FA2DD09-593A-4CDE-97C7-61CDB8BA2BFE	TCGA-EL-A3GZ	2013-3-7	NO	YES	-12665	FEMALE	WHITE	NOT HISPANIC OR LATINO	No	No	TUMOR FREE	Alive	2716	[Not Applicable]	Normal	[Not Available]	[Not Available]	NO	Thyroid Papillary Carcinoma - Classical/usual	[Not Applicable]	Left lobe	Unifocal	5.5	3	1.2	2001	34	YES	Ultrasound	NO	[Not Available]	[Not Available]	None	R0	6th	T1	N0	M0	Stage I	[Not Available]	[Not Available]	NO	[Not Available]	[Not Available]	[Not Available]	[Not Available]	YES	NO	No imaging evidence of disease
8D54A2ED-03F1-4A23-BDD2-F3395F5D3716	TCGA-EL-A3H1	2013-3-7	NO	YES	-24328	FEMALE	BLACK OR AFRICAN AMERICAN	NOT HISPANIC OR LATINO	No	No	TUMOR FREE	Dead	[Not Available]	1500	[Unknown]	[Not Available]	[Unknown]	[Unknown]	Thyroid Papillary Carcinoma - Classical/usual	[Not Applicable]	Right lobe	Unifocal	[Not Available]	[Not Available]	[Not Available]	1993	66	YES	Ultrasound	NO	[Not Available]	[Not Available]	None	R0	4th	T1	N0	M0	Stage I	[Not Available]	[Not Available]	[Not Available]	[Not Available]	[Not Available]	[Not Available]	[Not Available]	YES	NO	[Not Available]
77200ABE-4A09-4A4A-BB45-60D9B96D4998	TCGA-EL-A3H2	2013-3-18	NO	YES	-21266	MALE	WHITE	NOT HISPANIC OR LATINO	Yes	Yes	WITH TUMOR	Dead	[Not Available]	1019	Normal	[Not Available]	[Not Available]	YES	Thyroid Papillary Carcinoma - Classical/usual	[Not Applicable]	Right lobe	Unifocal	6.5	4.5	2.0	2002	58	YES	CT with contrast	NO	[Not Available]	[Not Available]	None	R0	5th	T2	N0	MX	Stage II	[Not Available]	[Not Available]	[Not Available]	[Not Available]	[Not Available]	[Not Available]	[Not Available]	YES	NO	[Not Available]
39D45532-D2F4-49F1-B1C6-880FF0EBE0ED	TCGA-EL-A3H3	2013-3-7	NO	YES	-7000	FEMALE	WHITE	NOT HISPANIC OR LATINO	No	No	TUMOR FREE	Alive	407	[Not Applicable]	Normal	[Not Available]	[Not Available]	NO	Thyroid Papillary Carcinoma - Classical/usual	[Not Applicable]	Isthmus	Unifocal	3.2	2.8	2.4	2008	19	YES	Ultrasound	YES	19	6	None	R0	6th	T2	N1	M0	Stage I	[Not Available]	[Not Available]	[Not Available]	[Not Available]	[Not Available]	[Not Available]	[Not Available]	YES	NO	[Unknown]
E069DCAD-2FD1-464E-A5E9-FE36F05A0446	TCGA-EL-A3H4	2013-3-11	NO	YES	-16944	FEMALE	BLACK OR AFRICAN AMERICAN	NOT HISPANIC OR LATINO	No	No	TUMOR FREE	Alive	1176	[Not Applicable]	Normal	[Not Available]	[Not Available]	NO	Thyroid Papillary Carcinoma - Classical/usual	[Not Applicable]	Right lobe	Unifocal	8.0	5.0	4.0	2009	46	YES	CT with contrast	YES	69	10	Moderate/Advanced (T4a)	R0	6th	T4a	N1	M0	Stage IVA	[Not Available]	[Not Available]	[Not Available]	[Not Available]	[Not Available]	[Not Available]	[Not Available]	YES	NO	[Not Available]
40A9C1D3-6629-4E22-A783-12E0D48349D1	TCGA-EL-A3H5	2013-3-7	NO	YES	-20926	FEMALE	WHITE	NOT HISPANIC OR LATINO	No	No	TUMOR FREE	Alive	1604	[Not Applicable]	Normal	[Not Available]	[Not Available]	NO	Thyroid Papillary Carcinoma - Classical/usual	[Not Applicable]	Right lobe	Multifocal	2.0	1.0	1.0	2007	57	YES	CT without contrast	YES	48	6	Moderate/Advanced (T4a)	R1	6th	T4	N1	M0	Stage IVA	[Not Available]	[Not Available]	[Not Available]	[Not Available]	[Not Available]	[Not Available]	[Not Available]	YES	NO	[Not Available]
FAA51172-60EC-48D8-9224-36BFDA1D27E0	TCGA-EL-A3H7	2013-3-7	NO	YES	-13407	FEMALE	WHITE	NOT HISPANIC OR LATINO	No	No	TUMOR FREE	Alive	3862	[Not Applicable]	Normal	[Not Available]	[Unknown]	NO	Thyroid Papillary Carcinoma - Classical/usual	[Not Applicable]	Right lobe	Unifocal	3.0	2.6	1.7	2002	36	YES	Ultrasound	YES	9	8	Minimal (T3)	R0	5th	T3	N1	M0	Stage I	[Not Available]	[Not Available]	[Not Available]	[Not Available]	[Not Available]	[Not Available]	[Not Available]	NO	NO	[Not Available]
F9DEEDA6-8F81-441A-9C47-24C2EEFD049A	TCGA-EL-A3H8	2013-3-7	NO	YES	-12992	FEMALE	WHITE	NOT HISPANIC OR LATINO	Yes	No	TUMOR FREE	Alive	3912	[Not Applicable]	Normal	[Not Available]	[Not Available]	NO	Thyroid Papillary Carcinoma - Classical/usual	[Not Applicable]	Left lobe	Multifocal	2	1.7	1.2	2002	35	YES	Ultrasound	YES	44	14	Minimal (T3)	R0	5th	T3	N1	M0	Stage I	[Not Available]	[Not Available]	[Not Available]	[Not Available]	[Not Available]	[Not Available]	[Not Available]	[Unknown]	NO	[Not Available]
EF3DD880-7BE4-46A8-93C2-7CBA1A9CD24D	TCGA-EL-A3MW	2013-3-13	NO	YES	-20186	FEMALE	WHITE	NOT HISPANIC OR LATINO	No	No	TUMOR FREE	Alive	2842	[Not Applicable]	Normal	[Not Available]	[Not Available]	NO	Thyroid Papillary Carcinoma - Classical/usual	[Not Applicable]	Right lobe	Unifocal	3.5	3.0	1.8	2003	55	NO	[Not Available]	YES	1	0	None	R0	6th	T2	N0	M0	Stage II	[Not Available]	[Not Available]	[Not Available]	[Not Available]	[Not Available]	[Not Available]	[Not Available]	YES	NO	[Not Available]
EA2C873A-EA52-4920-8D20-554D5FA8DDC1	TCGA-EL-A3MX	2013-3-15	NO	YES	-24178	FEMALE	WHITE	NOT HISPANIC OR LATINO	No	No	WITH TUMOR	Dead	[Not Available]	1753	Normal	[Not Available]	[Not Available]	NO	Thyroid Papillary Carcinoma - Classical/usual	[Not Applicable]	Left lobe	Unifocal	6	5.5	4	2004	66	YES	MRI with contrast|MRI without contrast	YES	2	0	None	RX	6th	T4	N1	M1	Stage IVC	Biopsy Proven	[Not Available]	[Unknown]	[Not Available]	[Not Available]	[Not Available]	[Not Available]	YES	NO	[Not Available]
7746BE87-7AD0-48A7-84FB-08A81B220BDB	TCGA-EL-A3MY	2013-3-14	NO	YES	-29706	MALE	WHITE	NOT HISPANIC OR LATINO	Yes	No	WITH TUMOR	Dead	[Not Available]	533	Normal	[Not Available]	[Not Available]	NO	Thyroid Papillary Carcinoma - Classical/usual	[Not Applicable]	Left lobe	Unifocal	4.5	3	2.5	2004	81	YES	Ultrasound	NO	[Not Available]	[Not Available]	Moderate/Advanced (T4a)	RX	6th	T4	NX	M1	Stage IVC	Imaging Suspected	[Not Available]	[Unknown]	[Not Available]	[Not Available]	[Not Available]	[Not Available]	YES	NO	[Not Available]
F82F9AE8-E106-4C61-941C-3614D51B0F41	TCGA-EL-A3MZ	2013-3-14	NO	YES	-24208	MALE	WHITE	NOT HISPANIC OR LATINO	No	No	TUMOR FREE	Dead	[Not Available]	1597	Normal	[Not Available]	[Not Available]	NO	Thyroid Papillary Carcinoma - Classical/usual	[Not Applicable]	Left lobe	Unifocal	3.6	2.5	2.0	1998	66	YES	MRI without contrast	YES	2	1	Moderate/Advanced (T4a)	RX	5th	T4	N1	MX	Stage III	[Not Available]	[Not Available]	[Not Available]	[Not Available]	[Not Available]	[Not Available]	[Not Available]	YES	NO	[Not Available]
34D4CC10-B868-4E85-96A5-8680FC729E34	TCGA-EL-A3N2	2013-3-14	NO	YES	-8989	FEMALE	WHITE	NOT HISPANIC OR LATINO	No	No	TUMOR FREE	Alive	370	[Not Applicable]	Normal	[Not Available]	[Not Available]	NO	Thyroid Papillary Carcinoma - Classical/usual	[Not Applicable]	Left lobe	Unifocal	4.5	3.5	1.5	2011	24	YES	CT with contrast	YES	27	5	Minimal (T3)	R0	7th	T2	N1	M0	Stage I	[Not Available]	[Not Available]	[Not Available]	[Not Available]	[Not Available]	[Not Available]	[Not Available]	YES	NO	[Not Available]
00A02E62-E1AB-467A-91B3-5F526DD2251A	TCGA-EL-A3N3	2013-3-7	NO	YES	-19513	FEMALE	WHITE	NOT HISPANIC OR LATINO	Yes	No	TUMOR FREE	Alive	4484	[Not Applicable]	Normal	[Not Available]	[Not Available]	NO	Thyroid Papillary Carcinoma - Classical/usual	[Not Applicable]	Left lobe	Unifocal	6.0	4.5	2.0	2000	53	NO	[Not Available]	NO	[Not Available]	[Not Available]	Minimal (T3)	R0	5th	T3	NX	M0	Stage II	[Not Available]	[Not Available]	[Not Available]	[Not Available]	[Not Available]	[Not Available]	[Not Available]	YES	NO	[Not Available]
861F94CE-45FF-4588-ADDB-E1EA48878C2E	TCGA-EL-A3T0	2013-3-13	NO	YES	-16798	FEMALE	WHITE	NOT HISPANIC OR LATINO	No	No	WITH TUMOR	Alive	3976	[Not Applicable]	Normal	[Not Available]	[Not Available]	NO	Thyroid Papillary Carcinoma - Classical/usual	[Not Applicable]	Right lobe	Unifocal	[Not Available]	[Not Available]	[Not Available]	2001	45	YES	Ultrasound	YES	21	10	Minimal (T3)	R0	5th	T3	N1	M0	Stage III	[Not Available]	[Not Available]	[Not Available]	[Not Available]	[Not Available]	[Not Available]	[Not Available]	YES	NO	[Not Available]
97D0E1BB-1459-4124-B25A-48195F2AD8B5	TCGA-EL-A3T1	2013-3-13	NO	YES	-14025	FEMALE	BLACK OR AFRICAN AMERICAN	NOT HISPANIC OR LATINO	No	No	TUMOR FREE	Alive	3941	[Not Applicable]	Normal	[Not Available]	[Not Available]	NO	Thyroid Papillary Carcinoma - Classical/usual	[Not Applicable]	Isthmus	Unifocal	3.8	3.0	2.9	2002	38	YES	Ultrasound	YES	1	0	Minimal (T3)	R0	5th	T2	N0	M0	Stage I	[Not Available]	[Not Available]	[Not Available]	[Not Available]	[Not Available]	[Not Available]	[Not Available]	NO	NO	[Not Available]
8A476795-0E05-4DA6-BBE1-FF7304DA1B39	TCGA-EL-A3T2	2013-3-13	NO	YES	-20403	FEMALE	WHITE	HISPANIC OR LATINO	No	No	WITH TUMOR	Alive	988	[Not Applicable]	Normal	[Not Available]	[Not Available]	NO	Thyroid Papillary Carcinoma - Classical/usual	[Not Applicable]	Right lobe	Unifocal	3.0	1.5	1.7	2002	55	YES	Ultrasound	YES	14	2	None	R0	5th	T2	N1	M0	Stage III	[Not Available]	[Not Available]	[Not Available]	[Not Available]	[Not Available]	[Not Available]	[Not Available]	YES	NO	[Not Available]
6435EA21-7214-40C5-9CCB-A1F22685A728	TCGA-EL-A3T3	2013-3-13	NO	YES	-23043	MALE	WHITE	HISPANIC OR LATINO	No	No	TUMOR FREE	Alive	3556	[Not Applicable]	Normal	[Not Available]	[Not Available]	NO	Thyroid Papillary Carcinoma - Classical/usual	[Not Applicable]	Left lobe	Unifocal	3.5	3.5	1.5	2002	63	YES	Ultrasound	NO	[Not Available]	[Not Available]	None	R0	5th	T2	N0	M0	Stage II	[Not Available]	[Not Available]	[Not Available]	[Not Available]	[Not Available]	[Not Available]	[Not Available]	YES	NO	[Not Available]
90507BAA-B716-4BCF-A18E-9D8AE97D809A	TCGA-EL-A3T6	2013-3-13	NO	YES	-12777	FEMALE	WHITE	HISPANIC OR LATINO	No	No	TUMOR FREE	Alive	2988	[Not Applicable]	Normal	[Not Available]	[Not Available]	NO	Thyroid Papillary Carcinoma - Classical/usual	[Not Applicable]	Left lobe	Unifocal	4.5	4.0	3.0	2003	34	YES	Ultrasound	NO	[Not Available]	[Not Available]	None	R0	6th	T3	N0	M0	Stage I	[Not Available]	[Not Available]	[Not Available]	[Not Available]	[Not Available]	[Not Available]	[Not Available]	YES	NO	[Not Available]
B1640709-8B2F-4CCA-A2C0-55A1B4A1884B	TCGA-EL-A3T7	2013-3-13	NO	YES	-17302	FEMALE	WHITE	NOT HISPANIC OR LATINO	No	No	TUMOR FREE	Alive	1256	[Not Applicable]	Normal	[Not Available]	[Not Available]	NO	Thyroid Papillary Carcinoma - Classical/usual	[Not Applicable]	Right lobe	Unifocal	2.0	1.5	1.0	2004	47	YES	Ultrasound	NO	[Not Available]	[Not Available]	Minimal (T3)	R0	6th	T2	N0	M0	Stage II	[Not Available]	[Not Available]	[Not Available]	[Not Available]	[Not Available]	[Not Available]	[Not Available]	NO	NO	[Not Available]
989E9202-C08E-4BBF-85B3-1E278A475CB7	TCGA-EL-A3T8	2013-3-13	NO	YES	-13290	MALE	ASIAN	NOT HISPANIC OR LATINO	No	No	TUMOR FREE	Alive	2901	[Not Applicable]	Normal	[Not Available]	[Not Available]	NO	Thyroid Papillary Carcinoma - Classical/usual	[Not Applicable]	Left lobe	Unifocal	3.8	3.0	3.0	2005	36	YES	Ultrasound	NO	[Not Available]	[Not Available]	None	R0	6th	T2	N0	M0	Stage I	[Not Available]	[Not Available]	[Not Available]	[Not Available]	[Not Available]	[Not Available]	[Not Available]	YES	NO	[Not Available]
8A233B01-2959-467F-8950-02BE16309156	TCGA-EL-A3T9	2013-3-15	NO	YES	-25484	FEMALE	WHITE	NOT HISPANIC OR LATINO	No	No	WITH TUMOR	Dead	[Not Available]	174	Normal	[Not Available]	[Not Available]	NO	Thyroid Papillary Carcinoma - Classical/usual	[Not Applicable]	Left lobe	Unifocal	4.0	3.2	2.0	2005	69	YES	Ultrasound	NO	[Not Available]	[Not Available]	Very Advanced (T4b)	R1	6th	T4	N1	MX	Stage IV	[Not Available]	[Not Available]	[Not Available]	[Not Available]	[Not Available]	[Not Available]	[Not Available]	[Unknown]	[Unknown]	[Not Available]
D4355111-3ABB-40F0-BDB7-B9EAA39DC771	TCGA-EL-A3TA	2013-3-13	NO	YES	-15366	MALE	WHITE	NOT HISPANIC OR LATINO	No	No	TUMOR FREE	Alive	1650	[Not Applicable]	Normal	[Not Available]	[Not Available]	NO	Thyroid Papillary Carcinoma - Classical/usual	[Not Applicable]	Left lobe	Unifocal	7.5	3.0	2.0	2005	42	YES	Ultrasound	NO	[Not Available]	[Not Available]	None	R0	6th	T2	N0	M0	Stage I	[Not Available]	[Not Available]	[Not Available]	[Not Available]	[Not Available]	[Not Available]	[Not Available]	YES	NO	[Not Available]
A09D0BE0-FD41-4B30-B488-9A9F2ABEF8E7	TCGA-EL-A3TB	2013-3-14	NO	YES	-17195	FEMALE	WHITE	NOT HISPANIC OR LATINO	No	No	TUMOR FREE	Alive	2519	[Not Applicable]	Normal	[Not Available]	[Not Available]	NO	Thyroid Papillary Carcinoma - Classical/usual	[Not Applicable]	Right lobe	Unifocal	2.2	1.4	1.3	2005	47	NO	[Not Available]	YES	20	7	Minimal (T3)	R0	6th	T3	N1a	M0	Stage III	[Not Available]	[Not Available]	[Not Available]	[Not Available]	[Not Available]	[Not Available]	[Not Available]	YES	NO	[Not Available]
286C69B0-75BA-48D6-A26B-26077F101BBB	TCGA-EL-A3ZG	2013-3-7	NO	YES	-5612	MALE	ASIAN	NOT HISPANIC OR LATINO	No	No	TUMOR FREE	Alive	2353	[Not Applicable]	Normal	[Not Available]	[Not Available]	NO	Thyroid Papillary Carcinoma - Classical/usual	[Not Applicable]	Left lobe	Unifocal	6	4	3.2	2006	15	YES	Ultrasound	NO	[Not Available]	[Not Available]	Minimal (T3)	R0	6th	T3	N0	M0	Stage I	[Not Available]	[Not Available]	YES	v 600 E	[Not Available]	[Not Available]	[Not Available]	YES	NO	[Unknown]
149B46A3-75DE-44E1-BA73-BDC4FF379C7F	TCGA-EL-A3ZH	2013-3-7	NO	YES	-15685	FEMALE	WHITE	NOT HISPANIC OR LATINO	No	No	TUMOR FREE	Alive	2402	[Not Applicable]	Normal	[Not Available]	[Not Available]	NO	Thyroid Papillary Carcinoma - Classical/usual	[Not Applicable]	Left lobe	Unifocal	2.5	2	1.1	2006	42	YES	Ultrasound	YES	8	4	Minimal (T3)	R0	6th	T3	N1	M0	Stage I	[Not Available]	[Not Available]	[Not Available]	[Not Available]	[Not Available]	[Not Available]	[Not Available]	YES	NO	[Not Available]
3D8B7654-B403-4360-80DC-8273CA90C2DC	TCGA-EL-A3ZK	2013-3-7	NO	YES	-15121	FEMALE	WHITE	NOT HISPANIC OR LATINO	No	No	[Unknown]	Alive	958	[Not Applicable]	Normal	[Not Available]	[Not Available]	NO	Thyroid Papillary Carcinoma - Classical/usual	[Not Applicable]	Right lobe	Unifocal	2.4	2.5	1.2	2007	41	YES	Ultrasound	YES	16	2	None	R0	6th	T2	N1	M0	Stage I	[Not Available]	[Not Available]	[Not Available]	[Not Available]	[Not Available]	[Not Available]	[Not Available]	YES	NO	[Unknown]
E2475D48-628B-4095-B101-865D79A4B0ED	TCGA-EL-A3ZL	2013-3-7	NO	YES	-12649	FEMALE	WHITE	NOT HISPANIC OR LATINO	No	No	[Unknown]	Alive	1531	[Not Applicable]	Normal	[Not Available]	[Not Available]	NO	Thyroid Papillary Carcinoma - Classical/usual	[Not Applicable]	Right lobe	Unifocal	4	2	1.4	2008	34	YES	Ultrasound	YES	25	7	None	R0	6th	T1	N1	M0	Stage I	[Not Available]	[Not Available]	[Not Available]	[Not Available]	[Not Available]	[Not Available]	[Not Available]	YES	NO	[Unknown]
04DC8EE3-EC93-4B56-A546-F96746F8122F	TCGA-EL-A3ZM	2013-3-7	NO	YES	-21987	MALE	[Unknown]	[Unknown]	No	No	[Unknown]	Alive	1096	[Not Applicable]	Normal	[Not Available]	[Not Available]	NO	Thyroid Papillary Carcinoma - Classical/usual	[Not Applicable]	Right lobe	Unifocal	5.7	4.1	3.9	2008	60	YES	Ultrasound	YES	27	7	Moderate/Advanced (T4a)	R1	6th	T4a	N1	M0	Stage IVA	[Not Available]	[Not Available]	NO	[Not Available]	[Not Available]	[Not Available]	[Not Available]	YES	NO	[Unknown]
1F3915CB-718C-42AE-AB0A-CE62B8664995	TCGA-EL-A3ZN	2013-3-7	NO	YES	-10266	FEMALE	WHITE	NOT HISPANIC OR LATINO	No	No	TUMOR FREE	Alive	1614	[Not Applicable]	Normal	[Not Available]	[Not Available]	NO	Thyroid Papillary Carcinoma - Classical/usual	[Not Applicable]	Left lobe	Unifocal	1.3	1.1	0.8	2008	28	YES	Ultrasound	YES	55	6	Minimal (T3)	R0	6th	T3	N1	M0	Stage I	[Not Available]	[Not Available]	[Not Available]	[Not Available]	[Not Available]	[Not Available]	[Not Available]	NO	NO	[Unknown]
3BFA52AF-CB40-45D8-9BDC-591985AAE7FB	TCGA-EL-A3ZO	2013-3-7	NO	YES	-28924	FEMALE	WHITE	NOT HISPANIC OR LATINO	No	No	TUMOR FREE	Alive	1441	[Not Applicable]	Normal	[Not Available]	[Not Available]	NO	Thyroid Papillary Carcinoma - Classical/usual	[Not Applicable]	Right lobe	Unifocal	4.5	2.4	2.0	2008	79	YES	CT with contrast	YES	7	1	Minimal (T3)	R0	6th	T3	N1	M0	Stage III	[Not Available]	[Not Available]	[Not Available]	[Not Available]	[Not Available]	[Not Available]	[Not Available]	YES	NO	[Unknown]
EA859A83-00C3-40B2-97C1-FB24AD027EA6	TCGA-EL-A3ZP	2013-3-7	NO	YES	-7101	MALE	WHITE	NOT HISPANIC OR LATINO	No	No	TUMOR FREE	Alive	1323	[Not Applicable]	Normal	[Not Available]	[Not Available]	NO	Thyroid Papillary Carcinoma - Classical/usual	[Not Applicable]	Right lobe	Unifocal	2.6	2.1	1.2	2008	19	YES	CT with contrast	YES	47	9	Moderate/Advanced (T4a)	R0	6th	T4	N1	M0	Stage I	[Not Available]	[Not Available]	[Not Available]	[Not Available]	[Not Available]	[Not Available]	[Not Available]	YES	NO	[Unknown]
315CBBE8-62C8-488B-92C5-E2046321EFB7	TCGA-EL-A3ZQ	2013-3-7	NO	YES	-28783	FEMALE	WHITE	NOT HISPANIC OR LATINO	No	No	TUMOR FREE	Alive	1385	[Not Applicable]	Normal	[Not Available]	[Not Available]	NO	Thyroid Papillary Carcinoma - Classical/usual	[Not Applicable]	Right lobe	Unifocal	3.6	2.8	2.0	2008	78	YES	Ultrasound	YES	1	[Not Available]	None	R0	6th	T2	N0	M0	Stage II	[Not Available]	[Not Available]	[Not Available]	[Not Available]	[Not Available]	[Not Available]	[Not Available]	YES	NO	[Unknown]
96B95A2C-FB4F-4CBA-89E7-A7F0E90DB146	TCGA-EL-A3ZR	2013-3-7	NO	YES	-16852	FEMALE	WHITE	NOT HISPANIC OR LATINO	No	No	TUMOR FREE	Alive	1465	[Not Applicable]	Normal	[Not Available]	[Not Available]	NO	Thyroid Papillary Carcinoma - Classical/usual	[Not Applicable]	Left lobe	Unifocal	2.2	1.5	1.5	2008	46	YES	Ultrasound	NO	[Not Available]	[Not Available]	None	R0	6th	T2	N0	M0	Stage II	[Not Available]	[Not Available]	[Not Available]	[Not Available]	[Not Available]	[Not Available]	[Not Available]	YES	NO	[Unknown]
A253B21E-BA9B-4928-95D1-89B59C868794	TCGA-EL-A3ZS	2013-3-7	NO	YES	-8076	FEMALE	WHITE	NOT HISPANIC OR LATINO	No	No	TUMOR FREE	Alive	215	[Not Applicable]	Normal	[Not Available]	[Not Available]	NO	Thyroid Papillary Carcinoma - Classical/usual	[Not Applicable]	Isthmus	Unifocal	1.6	1.1	0.7	2008	22	YES	Ultrasound	YES	40	13	None	R0	6th	T1a	N1	M0	Stage I	[Not Available]	[Not Available]	[Not Available]	[Not Available]	[Not Available]	[Not Available]	[Not Available]	YES	NO	[Unknown]
64DE42BD-D134-4F44-82FA-D6614709BF01	TCGA-EL-A3ZT	2013-3-7	NO	YES	-13103	MALE	WHITE	HISPANIC OR LATINO	No	No	TUMOR FREE	Alive	1358	[Not Applicable]	Normal	[Not Available]	[Not Available]	NO	Thyroid Papillary Carcinoma - Classical/usual	[Not Applicable]	Left lobe	Unifocal	2.5	1.5	0.9	2008	35	YES	Ultrasound	NO	[Not Available]	[Not Available]	Minimal (T3)	R0	6th	T3	N0	M0	Stage I	[Not Available]	[Not Available]	[Not Available]	[Not Available]	[Not Available]	[Not Available]	[Not Available]	YES	NO	[Unknown]
6F77FC81-1BF4-47C8-B1D8-78BB17CB13F8	TCGA-EL-A4JV	2013-3-14	NO	YES	-15065	FEMALE	ASIAN	NOT HISPANIC OR LATINO	No	No	TUMOR FREE	Alive	1393	[Not Applicable]	Normal	[Not Available]	[Not Available]	NO	Thyroid Papillary Carcinoma - Classical/usual	[Not Applicable]	Right lobe	Unifocal	4.5	2.5	1.8	2009	41	YES	Ultrasound	YES	1	0	None	R0	6th	T2	N0	M0	Stage I	[Not Available]	[Not Available]	[Not Available]	[Not Available]	[Not Available]	[Not Available]	[Not Available]	YES	NO	[Not Available]
4F340C8C-5912-4257-B57D-C096DA254C26	TCGA-EL-A4JW	2013-3-14	NO	YES	-13928	FEMALE	WHITE	NOT HISPANIC OR LATINO	No	No	TUMOR FREE	Alive	587	[Not Applicable]	Normal	[Not Available]	[Not Available]	NO	Thyroid Papillary Carcinoma - Classical/usual	[Not Applicable]	Right lobe	Unifocal	1.6	1.5	0.6	2009	38	YES	Ultrasound	YES	1	0	None	R0	6th	T1	N0	M0	Stage I	[Not Available]	[Not Available]	[Not Available]	[Not Available]	[Not Available]	[Not Available]	[Not Available]	YES	NO	[Not Available]
6A63961E-6CA4-45FA-93EE-65F7C392FCF0	TCGA-EL-A4JX	2013-3-13	NO	YES	-11465	FEMALE	BLACK OR AFRICAN AMERICAN	NOT HISPANIC OR LATINO	No	No	TUMOR FREE	Alive	1398	[Not Applicable]	Other, specify	Hashimoto thyroiditis	[Unknown]	NO	Thyroid Papillary Carcinoma - Classical/usual	[Not Applicable]	Right lobe	Unifocal	4.0	3.0	2.6	2009	31	YES	Ultrasound	YES	1	0	None	R0	6th	T3	N0	MX	Stage I	[Not Available]	[Not Available]	[Not Available]	[Not Available]	[Not Available]	[Not Available]	[Not Available]	NO	NO	[Not Available]
3D952B80-501E-41C6-A3AF-0BD6014B81E4	TCGA-EL-A4JZ	2013-3-13	NO	YES	-20290	FEMALE	WHITE	NOT HISPANIC OR LATINO	No	No	TUMOR FREE	Alive	1154	[Not Applicable]	Normal	[Not Available]	[Not Available]	NO	Thyroid Papillary Carcinoma - Classical/usual	[Not Applicable]	Isthmus	Unifocal	2.0	1.6	1.5	2009	55	YES	Ultrasound	YES	23	6	Minimal (T3)	R0	6th	T3	N1a	M0	Stage III	[Not Available]	[Not Available]	[Not Available]	[Not Available]	[Not Available]	[Not Available]	[Not Available]	NO	NO	[Not Available]
08293BF4-727D-45C2-ABBF-1AEC3BA1C8A4	TCGA-EL-A4K0	2013-3-14	NO	YES	-20042	FEMALE	WHITE	NOT HISPANIC OR LATINO	No	No	TUMOR FREE	Alive	578	[Not Applicable]	Normal	[Not Available]	[Unknown]	NO	Thyroid Papillary Carcinoma - Classical/usual	[Not Applicable]	Right lobe	Unifocal	1.1	1.0	1.0	2010	54	YES	Ultrasound	YES	1	0	None	RX	7th	T1	N0	M0	Stage I	[Not Available]	[Not Available]	[Not Available]	[Not Available]	[Not Available]	[Not Available]	[Not Available]	NO	NO	[Not Available]
AA6E3437-EA1C-4BED-AB7D-8F3F89F8CEEB	TCGA-EL-A4K1	2013-3-14	NO	YES	-24846	FEMALE	WHITE	NOT HISPANIC OR LATINO	No	No	TUMOR FREE	Alive	596	[Not Applicable]	Normal	[Not Available]	[Not Available]	NO	Thyroid Papillary Carcinoma - Classical/usual	[Not Applicable]	Right lobe	Unifocal	3.4	2.4	2	2010	68	YES	Ultrasound	YES	5	3	None	R0	7th	T3	N1	M0	Stage III	[Not Available]	[Not Available]	[Not Available]	[Not Available]	[Not Available]	[Not Available]	[Not Available]	NO	NO	[Not Available]
A3F87411-0A7B-4415-BA17-8EDCC2639F6C	TCGA-EL-A4K2	2013-3-13	NO	YES	-15962	FEMALE	WHITE	NOT HISPANIC OR LATINO	No	No	TUMOR FREE	Alive	594	[Not Applicable]	Normal	[Not Available]	[Not Available]	NO	Thyroid Papillary Carcinoma - Classical/usual	[Not Applicable]	Left lobe	Unifocal	1.8	1.5	1.5	2010	43	YES	Ultrasound	YES	1	0	None	R0	7th	T1	N0	M0	Stage I	[Not Available]	[Not Available]	[Not Available]	[Not Available]	[Not Available]	[Not Available]	[Not Available]	NO	NO	[Not Available]
29AFB71C-C2CA-499E-B1C7-12758C9B03D6	TCGA-EL-A4K4	2013-3-13	NO	YES	-12368	FEMALE	WHITE	HISPANIC OR LATINO	No	No	TUMOR FREE	Alive	1022	[Not Applicable]	Normal	[Not Available]	[Not Available]	NO	Thyroid Papillary Carcinoma - Classical/usual	[Not Applicable]	Left lobe	Unifocal	4.4	3.8	3.0	2010	33	YES	Ultrasound	YES	43	13	Minimal (T3)	R0	7th	T3	N1	M0	Stage I	[Not Available]	[Not Available]	[Not Available]	[Not Available]	[Not Available]	[Not Available]	[Not Available]	YES	NO	[Not Available]
4FC8E011-4433-4537-B03F-457A3A70240F	TCGA-EL-A4K6	2013-3-13	NO	YES	-27416	MALE	WHITE	NOT HISPANIC OR LATINO	No	No	TUMOR FREE	Alive	874	[Not Applicable]	Normal	[Not Available]	[Not Available]	NO	Thyroid Papillary Carcinoma - Classical/usual	[Not Applicable]	Right lobe	Unifocal	6.2	5.0	4.1	2010	75	YES	Ultrasound	YES	42	3	Minimal (T3)	R0	7th	T4	N1	MX	Stage IV	[Not Available]	[Not Available]	[Not Available]	[Not Available]	[Not Available]	[Not Available]	[Not Available]	YES	NO	[Not Available]
DC392A57-2028-4ECA-8BF3-760EC99703EE	TCGA-EL-A4K7	2013-3-13	NO	YES	-27306	MALE	WHITE	NOT HISPANIC OR LATINO	No	No	TUMOR FREE	Alive	4	[Not Applicable]	Normal	[Not Available]	[Not Available]	NO	Thyroid Papillary Carcinoma - Classical/usual	[Not Applicable]	Left lobe	Unifocal	2.5	2.5	1.8	2009	74	YES	Ultrasound	YES	1	0	Minimal (T3)	R0	6th	T2	N1	M0	Stage III	[Not Available]	[Not Available]	[Not Available]	[Not Available]	[Not Available]	[Not Available]	[Not Available]	NO	NO	[Not Available]
89F4A6A5-BF9B-4A0E-BACF-8CD715C2CA93	TCGA-EL-A4K9	2013-3-13	NO	YES	-24980	MALE	WHITE	NOT HISPANIC OR LATINO	No	No	TUMOR FREE	Alive	1149	[Not Applicable]	Normal	[Not Available]	[Not Available]	NO	Thyroid Papillary Carcinoma - Classical/usual	[Not Applicable]	Right lobe	Unifocal	5.1	3.2	1.5	2009	68	YES	Ultrasound	NO	[Not Available]	[Not Available]	Minimal (T3)	R0	7th	T2	N0	M0	Stage II	[Not Available]	[Not Available]	[Not Available]	[Not Available]	[Not Available]	[Not Available]	[Not Available]	YES	NO	[Not Available]
B4A60A32-2C1B-44FB-92F4-B30F985DC424	TCGA-EL-A4KD	2013-3-13	NO	YES	-15291	MALE	WHITE	NOT HISPANIC OR LATINO	No	No	TUMOR FREE	Alive	911	[Not Applicable]	Normal	[Not Available]	[Not Available]	NO	Thyroid Papillary Carcinoma - Classical/usual	[Not Applicable]	Left lobe	Unifocal	4.5	3.5	2.0	2010	41	YES	[Unknown]	YES	18	4	Minimal (T3)	R0	7th	T3	N1	M0	Stage I	[Not Available]	[Not Available]	[Not Available]	[Not Available]	[Not Available]	[Not Available]	[Not Available]	YES	NO	[Not Available]
DC5C1A76-30DE-4B30-B397-3AD691C92A86	TCGA-EL-A4KG	2013-3-13	NO	YES	-12978	FEMALE	WHITE	NOT HISPANIC OR LATINO	No	No	TUMOR FREE	Alive	405	[Not Applicable]	Normal	[Not Available]	[Not Available]	NO	Thyroid Papillary Carcinoma - Classical/usual	[Not Applicable]	Right lobe	Unifocal	3.5	3.0	1.5	2012	35	YES	Ultrasound	YES	1	0	Minimal (T3)	R0	7th	T3	N0	M0	Stage I	[Not Available]	[Not Available]	[Not Available]	[Not Available]	[Not Available]	[Not Available]	[Not Available]	NO	NO	[Not Available]
64131B0B-9F36-44BE-8BEC-92C71EC36343	TCGA-EL-A4KH	2013-3-13	NO	YES	-13275	FEMALE	WHITE	NOT HISPANIC OR LATINO	No	No	TUMOR FREE	Alive	361	[Not Applicable]	Normal	[Not Available]	[Not Available]	NO	Thyroid Papillary Carcinoma - Classical/usual	[Not Applicable]	Left lobe	Multifocal	2.1	1.8	1.5	2012	36	YES	Ultrasound	NO	[Not Available]	[Not Available]	None	R0	7th	T2	N0	M0	Stage I	[Not Available]	[Not Available]	[Not Available]	[Not Available]	[Not Available]	[Not Available]	[Not Available]	YES	NO	[Not Available]
1BACEBF3-609E-4BB7-BB93-EB217B3A1B5C	TCGA-EL-A4KI	2013-3-14	NO	YES	-23182	MALE	WHITE	NOT HISPANIC OR LATINO	No	No	TUMOR FREE	Alive	265	[Not Applicable]	Normal	[Not Available]	[Not Available]	NO	Thyroid Papillary Carcinoma - Classical/usual	[Not Applicable]	Bilateral	Multifocal	8	6	5	2012	63	YES	Ultrasound	YES	1	0	Minimal (T3)	R0	7th	T3	N0	MX	Stage III	[Not Available]	[Not Available]	[Not Available]	[Not Available]	[Not Available]	[Not Available]	[Not Available]	YES	NO	[Not Available]
e92bdb0d-969a-4d98-ada8-5dfec68119b5	TCGA-EM-A1CS	2011-4-21	NO	YES	-20284	FEMALE	[Not Available]	[Not Available]	No	No	[Not Available]	Alive	566	[Not Applicable]	Lymphocytic Thyroiditis|Nodular Hyperplasia	[Not Available]	[Not Available]	[Not Available]	Thyroid Papillary Carcinoma - Classical/usual	[Not Applicable]	Left lobe	Multifocal	1.3	1.1	1.1	2009	55	[Not Available]	[Not Available]	YES	6	0	None	R0	6th	T1	N0	MX	Stage I	[Not Available]	[Not Available]	[Not Available]	[Not Available]	[Not Available]	[Not Available]	[Not Available]	[Not Available]	[Not Available]	[Not Available]
290be61a-84ef-4bed-8e37-b432cba6c88e	TCGA-EM-A1CT	2011-4-21	NO	YES	-27944	MALE	[Not Available]	[Not Available]	No	No	TUMOR FREE	Alive	165	[Not Applicable]	Nodular Hyperplasia	[Not Available]	[Not Available]	[Not Available]	Thyroid Papillary Carcinoma - Classical/usual	[Not Applicable]	Right lobe	Unifocal	1.5	1.5	1.5	2010	76	[Not Available]	[Not Available]	YES	22	1	None	[Not Available]	7th	T1b	N1b	MX	Stage IVA	[Not Available]	[Not Available]	[Not Available]	[Not Available]	[Not Available]	[Not Available]	[Not Available]	[Not Available]	[Not Available]	[Not Available]
4e80f403-0e10-4725-854d-f023c12ee1e2	TCGA-EM-A1CU	2011-4-21	NO	YES	-11470	MALE	[Not Available]	[Not Available]	No	No	TUMOR FREE	Alive	218	[Not Applicable]	Normal	[Not Available]	[Not Available]	[Not Available]	Thyroid Papillary Carcinoma - Classical/usual	[Not Applicable]	Left lobe	Multifocal	6.5	3.4	2.6	2010	31	[Not Available]	[Not Available]	YES	20	1	None	[Not Available]	7th	T3	N1a	M0	Stage I	[Not Available]	[Not Available]	[Not Available]	[Not Available]	[Not Available]	[Not Available]	[Not Available]	[Not Available]	[Not Available]	[Not Available]
762eddb5-1b47-4b79-b20a-1edfb07c0705	TCGA-EM-A1CV	2011-4-21	NO	YES	-11932	FEMALE	[Not Available]	[Not Available]	No	No	TUMOR FREE	Alive	366	[Not Applicable]	Normal	[Not Available]	Sibling	[Not Available]	Thyroid Papillary Carcinoma - Classical/usual	[Not Applicable]	Left lobe	Multifocal	1.1	0.8	0.8	2010	32	[Not Available]	[Not Available]	YES	3	0	None	[Not Available]	7th	T1	N0	MX	Stage I	[Not Available]	[Not Available]	[Not Available]	[Not Available]	[Not Available]	[Not Available]	[Not Available]	[Not Available]	[Not Available]	[Not Available]
22eb9f00-6869-4d8f-b657-dfd64f81e9e9	TCGA-EM-A1CW	2011-4-21	NO	YES	-14263	FEMALE	[Not Available]	[Not Available]	No	No	[Not Available]	Alive	257	[Not Applicable]	Nodular Hyperplasia	[Not Available]	[Not Available]	[Not Available]	Thyroid Papillary Carcinoma - Follicular (>= 99% follicular patterned)	[Not Applicable]	Right lobe	Multifocal	4.5	2.7	2.0	2010	39	[Not Available]	[Not Available]	YES	1	0	None	R0	7th	T3	N0	MX	Stage I	[Not Available]	[Not Available]	[Not Available]	[Not Available]	[Not Available]	[Not Available]	[Not Available]	[Not Available]	[Not Available]	[Not Available]
567e4d90-5c5a-44f0-a462-90c831f3c096	TCGA-EM-A1YA	2011-7-28	NO	YES	-27224	FEMALE	[Not Available]	[Not Available]	No	No	TUMOR FREE	Alive	217	[Not Applicable]	Nodular Hyperplasia	[Not Available]	[Not Available]	NO	Thyroid Papillary Carcinoma - Follicular (>= 99% follicular patterned)	[Not Applicable]	Right lobe	Unifocal	3.7	3.6	2.8	2010	74	YES	Ultrasound	NO	[Not Available]	[Not Available]	None	R0	7th	T2	NX	MX	Stage II	[Not Available]	[Not Available]	NO	[Not Available]	[Not Available]	[Not Available]	[Not Available]	[Not Available]	[Not Available]	[Not Available]
b43a4f92-7a13-4558-a97e-7b3feb2d70c9	TCGA-EM-A1YB	2011-7-28	NO	YES	-26852	FEMALE	[Not Available]	[Not Available]	No	No	TUMOR FREE	Alive	284	[Not Applicable]	Nodular Hyperplasia	[Not Available]	[Not Available]	YES	Thyroid Papillary Carcinoma - Follicular (>= 99% follicular patterned)	[Not Applicable]	Left lobe	Multifocal	2.7	2.6	2	2010	73	NO	[Not Available]	NO	[Not Available]	[Not Available]	None	R0	7th	T2	NX	MX	Stage II	[Not Available]	[Not Available]	NO	[Not Available]	[Not Available]	[Not Available]	[Not Available]	[Not Available]	[Not Available]	[Not Available]
0ad2a2b3-c1bb-4597-b28e-a6385f93d09c	TCGA-EM-A1YC	2011-7-28	NO	YES	-26143	FEMALE	[Not Available]	[Not Available]	No	No	TUMOR FREE	Alive	1421	[Not Applicable]	Normal	[Not Available]	[Not Available]	NO	Thyroid Papillary Carcinoma - Follicular (>= 99% follicular patterned)	[Not Applicable]	Right lobe	Unifocal	6.1	4.8	2.0	2007	71	YES	CT with contrast	YES	1	0	None	R0	6th	T3	N0	MX	Stage III	[Not Available]	[Not Available]	NO	[Not Available]	[Not Available]	[Not Available]	[Not Available]	[Not Available]	[Not Available]	[Not Available]
8a3659a8-2a85-4bab-8bf3-55795922474c	TCGA-EM-A1YD	2011-7-28	NO	YES	-19366	FEMALE	[Not Available]	[Not Available]	No	No	TUMOR FREE	Alive	1209	[Not Applicable]	Nodular Hyperplasia	[Not Available]	[Not Available]	NO	Thyroid Papillary Carcinoma - Follicular (>= 99% follicular patterned)	[Not Applicable]	Right lobe	Multifocal	3.7	2.6	1.8	2007	53	NO	[Not Available]	YES	5	0	None	R0	6th	T2	N0	MX	Stage II	[Not Available]	[Not Available]	NO	[Not Available]	[Not Available]	[Not Available]	[Not Available]	[Not Available]	[Not Available]	[Not Available]
e632b443-cf6a-4592-96c6-c3493ec86fea	TCGA-EM-A1YE	2011-7-28	NO	YES	-17297	FEMALE	[Not Available]	[Not Available]	No	No	TUMOR FREE	Alive	650	[Not Applicable]	Nodular Hyperplasia	[Not Available]	[Not Available]	NO	Thyroid Papillary Carcinoma - Follicular (>= 99% follicular patterned)	[Not Applicable]	Right lobe	Unifocal	3	2.5	2	2007	47	YES	CT with contrast	YES	3	0	None	R0	6th	T2	N0	MX	Stage II	[Not Available]	[Not Available]	NO	[Not Available]	[Not Available]	[Not Available]	[Not Available]	[Not Available]	[Not Available]	[Not Available]
EF306507-F426-499E-8A1F-3401A522FB6B	TCGA-EM-A22I	2011-9-30	NO	YES	-19003	FEMALE	[Not Available]	[Not Available]	No	No	TUMOR FREE	Alive	82	[Not Applicable]	[Not Available]	[Not Available]	[Not Available]	NO	Thyroid Papillary Carcinoma - Classical/usual	[Not Applicable]	Left lobe	Multifocal	2.1	2.1	1.6	2011	52	NO	[Not Available]	YES	1	0	Minimal (T3)	R1	7th	T3	N0	MX	Stage III	[Not Available]	[Not Available]	NO	[Not Available]	[Not Available]	[Not Available]	[Not Available]	[Not Available]	[Not Available]	[Not Available]
C53167D4-14DA-40CC-B30A-35EB3967B8DF	TCGA-EM-A22J	2011-9-30	NO	YES	-20539	FEMALE	[Not Available]	[Not Available]	No	No	TUMOR FREE	Alive	208	[Not Applicable]	Nodular Hyperplasia	[Not Available]	[Not Available]	YES	Thyroid Papillary Carcinoma - Follicular (>= 99% follicular patterned)	[Not Applicable]	Left lobe	Unifocal	2.5	2.5	2.5	2011	56	NO	[Not Available]	YES	1	0	None	RX	7th	T2	N0	MX	Stage II	[Not Available]	[Not Available]	NO	[Not Available]	[Not Available]	[Not Available]	[Not Available]	[Not Available]	[Not Available]	[Not Available]
DE9315B3-B3DF-45F0-ADC2-69AA6B8FF717	TCGA-EM-A22K	2011-9-30	NO	YES	-16890	FEMALE	[Not Available]	[Not Available]	No	No	WITH TUMOR	Alive	203	[Not Applicable]	Nodular Hyperplasia	[Not Available]	[Not Available]	NO	Thyroid Papillary Carcinoma - Classical/usual	[Not Applicable]	Left lobe	Multifocal	1.1	0.8	0.6	2011	46	YES	CT with contrast	YES	83	10	None	R1	7th	T1b	N1b	MX	Stage IVA	[Not Available]	[Not Available]	NO	[Not Available]	[Not Available]	[Not Available]	[Not Available]	[Not Available]	[Not Available]	[Not Available]
AABC7724-71C8-4C1B-A54B-22E88DDE148F	TCGA-EM-A22L	2011-9-30	NO	YES	-12092	FEMALE	[Not Available]	[Not Available]	No	No	[Not Available]	Alive	139	[Not Applicable]	[Not Available]	[Not Available]	[Not Available]	NO	Thyroid Papillary Carcinoma - Follicular (>= 99% follicular patterned)	[Not Applicable]	Right lobe	Multifocal	2.2	2.1	1.5	2011	33	YES	Ultrasound	YES	1	0	None	R0	7th	T2	N0	MX	Stage I	[Not Available]	[Not Available]	NO	[Not Available]	[Not Available]	[Not Available]	[Not Available]	[Not Available]	[Not Available]	[Not Available]
92E9F5E1-B597-451B-B6D5-FAD9A77BA87A	TCGA-EM-A22M	2011-9-30	NO	YES	-19059	MALE	ASIAN	NOT HISPANIC OR LATINO	No	No	TUMOR FREE	Alive	107	[Not Applicable]	Lymphocytic Thyroiditis	[Not Available]	[Not Available]	NO	Thyroid Papillary Carcinoma - Classical/usual	[Not Applicable]	Right lobe	Multifocal	1.7	1.3	[Not Available]	2011	52	YES	CT with contrast	YES	3	0	None	R0	7th	T1b	N0	MX	Stage I	[Not Available]	[Not Available]	NO	[Not Available]	[Not Available]	[Not Available]	[Not Available]	[Not Available]	[Not Available]	[Not Available]
C63936DD-39FD-41FA-A9F6-18B18303EF05	TCGA-EM-A22N	2011-9-30	NO	YES	-25035	FEMALE	[Not Available]	[Not Available]	No	No	TUMOR FREE	Alive	210	[Not Applicable]	Lymphocytic Thyroiditis	[Not Available]	[Not Available]	NO	Thyroid Papillary Carcinoma - Follicular (>= 99% follicular patterned)	[Not Applicable]	Right lobe	Multifocal	2.0	1.4	1.2	2011	68	NO	[Not Available]	YES	2	0	None	RX	7th	T1b	N0	MX	Stage I	[Not Available]	[Not Available]	NO	[Not Available]	[Not Available]	[Not Available]	[Not Available]	[Not Available]	[Not Available]	[Not Available]
6ABC861A-376D-446B-ACEE-FB0F03A82C09	TCGA-EM-A22O	2011-9-30	NO	YES	-27758	MALE	ASIAN	NOT HISPANIC OR LATINO	No	No	TUMOR FREE	Alive	190	[Not Applicable]	[Not Available]	[Not Available]	[Not Available]	NO	Thyroid Papillary Carcinoma - Classical/usual	[Not Applicable]	Left lobe	Multifocal	6.6	4.2	3.5	2011	75	YES	CT without contrast	YES	1	1	Moderate/Advanced (T4a)	R1	7th	T4a	N1a	MX	Stage IVA	[Not Available]	[Not Available]	NO	[Not Available]	[Not Available]	[Not Available]	[Not Available]	[Not Available]	[Not Available]	[Not Available]
1A4164D9-4484-452D-9382-8CBF896A870E	TCGA-EM-A22P	2011-9-30	NO	YES	-23723	MALE	[Not Available]	[Not Available]	No	No	TUMOR FREE	Alive	175	[Not Applicable]	Nodular Hyperplasia	[Not Available]	[Not Available]	NO	Thyroid Papillary Carcinoma - Classical/usual	[Not Applicable]	Right lobe	Multifocal	1.2	0.5	0.4	2011	64	NO	[Not Available]	YES	28	14	None	R1	7th	T1b	N1b	MX	Stage IVA	[Not Available]	[Not Available]	NO	[Not Available]	[Not Available]	[Not Available]	[Not Available]	[Not Available]	[Not Available]	[Not Available]
8492820D-B619-4A74-95D3-EB574067F3F3	TCGA-EM-A22Q	2011-9-30	NO	YES	-13341	MALE	[Not Available]	[Not Available]	No	No	TUMOR FREE	Alive	193	[Not Applicable]	[Not Available]	[Not Available]	[Not Available]	NO	Thyroid Papillary Carcinoma - Follicular (>= 99% follicular patterned)	[Not Applicable]	Right lobe	Unifocal	5.4	4.0	2.4	2011	36	YES	Ultrasound|CT without contrast	YES	9	0	None	R0	7th	T3	N0	MX	Stage I	[Not Available]	[Not Available]	NO	[Not Available]	[Not Available]	[Not Available]	[Not Available]	[Not Available]	[Not Available]	[Not Available]
DC2BECE1-1FCD-467A-8476-DA171D56488C	TCGA-EM-A2CJ	2011-12-29	NO	YES	-18168	FEMALE	[Not Available]	[Not Available]	No	No	TUMOR FREE	Alive	348	[Not Applicable]	Nodular Hyperplasia	[Not Available]	[Not Available]	NO	Thyroid Papillary Carcinoma - Follicular (>= 99% follicular patterned)	[Not Applicable]	Left lobe	Multifocal	1.2	1.0	0	2010	49	NO	[Not Available]	NO	[Not Available]	[Not Available]	None	R0	7th	T1b	NX	MX	Stage I	[Not Available]	[Not Available]	NO	[Not Available]	[Not Available]	[Not Available]	[Not Available]	[Not Available]	[Not Available]	[Not Available]
7802140A-E518-4AE6-9BD1-C26D80B14AB1	TCGA-EM-A2CK	2011-12-29	NO	YES	-10485	MALE	[Not Available]	[Not Available]	No	No	TUMOR FREE	Alive	250	[Not Applicable]	[Not Available]	[Not Available]	[Not Available]	NO	Thyroid Papillary Carcinoma - Follicular (>= 99% follicular patterned)	[Not Applicable]	Right lobe	Multifocal	2.3	1.7	1.5	2010	28	YES	Ultrasound	YES	25	6	None	R0	7th	T2	N1b	MX	Stage I	[Not Available]	[Not Available]	NO	[Not Available]	[Not Available]	[Not Available]	[Not Available]	[Not Available]	[Not Available]	[Not Available]
286DE8CD-7222-4F85-A370-79A7903EDF45	TCGA-EM-A2CL	2011-12-29	NO	YES	-11649	MALE	[Not Available]	[Not Available]	No	No	TUMOR FREE	Alive	210	[Not Applicable]	Normal	[Not Available]	[Not Available]	NO	Thyroid Papillary Carcinoma - Follicular (>= 99% follicular patterned)	[Not Applicable]	Left lobe	Multifocal	2.5	2.3	1.8	2010	31	YES	Ultrasound	NO	0	[Not Available]	None	R0	7th	T2	NX	MX	Stage I	[Not Available]	[Not Available]	NO	[Not Available]	[Not Available]	[Not Available]	[Not Available]	[Not Available]	[Not Available]	[Not Available]
2ACB6F29-06D3-48D4-8553-A9F5839AFE22	TCGA-EM-A2CM	2011-12-29	NO	YES	-22726	FEMALE	[Not Available]	[Not Available]	No	No	WITH TUMOR	Alive	357	[Not Applicable]	Other, specify	Hypothyroidism	[Not Available]	NO	Other, specify	Poorly Differentiated Oncocytic Carcinoma	Left lobe	Unifocal	9.6	7.2	3.9	2010	62	YES	CT with contrast	YES	3	0	None	R0	7th	T3	N0	MX	Stage III	[Not Available]	[Not Available]	NO	[Not Available]	[Not Available]	[Not Available]	[Not Available]	[Not Available]	[Not Available]	[Not Available]
4AED5116-D27B-4911-B310-05C2248B861F	TCGA-EM-A2CN	2011-12-29	NO	YES	-22817	MALE	[Not Available]	[Not Available]	No	No	WITH TUMOR	Alive	344	[Not Applicable]	Normal	[Not Available]	[Not Available]	NO	Thyroid Papillary Carcinoma - Follicular (>= 99% follicular patterned)	[Not Applicable]	Right lobe	Unifocal	6.0	4.5	4.0	2010	62	YES	CT with contrast	YES	3	0	None	R0	7th	T3	N0	M1	Stage IVC	Biopsy Proven	[Not Available]	NO	[Not Available]	[Not Available]	[Not Available]	[Not Available]	[Not Available]	[Not Available]	[Not Available]
04AE6B65-8514-47FA-B573-EC1E067FF116	TCGA-EM-A2CO	2011-12-29	NO	YES	-28424	FEMALE	[Not Available]	[Not Available]	No	No	TUMOR FREE	Alive	184	[Not Applicable]	Nodular Hyperplasia	[Not Available]	[Not Available]	NO	Thyroid Papillary Carcinoma - Follicular (>= 99% follicular patterned)	[Not Applicable]	Right lobe	Unifocal	2.9	2.1	1.4	2011	77	YES	Ultrasound	NO	[Not Available]	[Not Available]	None	R0	7th	T2	NX	MX	Stage II	[Not Available]	[Not Available]	NO	[Not Available]	[Not Available]	[Not Available]	[Not Available]	[Not Available]	[Not Available]	[Not Available]
2F59F12D-CA0C-4AC6-9718-98A6D455AF46	TCGA-EM-A2CP	2011-12-29	NO	YES	-9759	FEMALE	[Not Available]	[Not Available]	No	No	TUMOR FREE	Alive	91	[Not Applicable]	Lymphocytic Thyroiditis	[Not Available]	[Not Available]	NO	Thyroid Papillary Carcinoma - Follicular (>= 99% follicular patterned)	[Not Applicable]	Left lobe	Multifocal	3.2	3.0	2.2	2011	26	YES	Ultrasound	YES	27	0	None	R0	7th	T2	N0	MX	Stage I	[Not Available]	[Not Available]	NO	[Not Available]	[Not Available]	[Not Available]	[Not Available]	[Not Available]	[Not Available]	[Not Available]
7244B7DB-8282-43AA-A4B4-AD6AF972CF9B	TCGA-EM-A2CQ	2011-12-29	NO	YES	-14776	FEMALE	[Not Available]	[Not Available]	No	No	TUMOR FREE	Alive	200	[Not Applicable]	Normal	[Not Available]	[Not Available]	NO	Thyroid Papillary Carcinoma - Follicular (>= 99% follicular patterned)	[Not Applicable]	Left lobe	Multifocal	1.8	1.5	1.5	2011	40	YES	CT with contrast	YES	3	1	None	R0	7th	T1b	N1a	MX	Stage I	[Not Available]	[Not Available]	NO	[Not Available]	[Not Available]	[Not Available]	[Not Available]	[Not Available]	[Not Available]	[Not Available]
212B2002-1EBF-47DD-82F8-6C0B904CF909	TCGA-EM-A2CR	2011-12-29	NO	YES	-16807	FEMALE	[Not Available]	[Not Available]	No	No	TUMOR FREE	Alive	219	[Not Applicable]	Nodular Hyperplasia	[Not Available]	[Not Available]	NO	Thyroid Papillary Carcinoma - Follicular (>= 99% follicular patterned)	[Not Applicable]	Right lobe	Multifocal	2.6	2.4	2.2	2011	46	YES	Ultrasound	YES	3	0	None	R0	7th	T2	N0	MX	Stage II	[Not Available]	[Not Available]	NO	[Not Available]	[Not Available]	[Not Available]	[Not Available]	[Not Available]	[Not Available]	[Not Available]
7555E736-A9E2-4B96-A633-FB0F7224D62C	TCGA-EM-A2CS	2011-12-29	NO	YES	-18990	FEMALE	[Not Available]	[Not Available]	No	No	WITH TUMOR	Alive	313	[Not Applicable]	Normal	[Not Available]	Sibling	NO	Thyroid Papillary Carcinoma - Classical/usual	[Not Applicable]	Right lobe	Multifocal	6.3	3.6	1.3	2011	51	YES	CT with contrast	YES	49	35	None	R1	7th	T3	N1b	MX	Stage IVA	[Not Available]	[Not Available]	NO	[Not Available]	[Not Available]	[Not Available]	[Not Available]	[Not Available]	[Not Available]	[Not Available]
C8703A65-816B-4F6E-BB15-53DCB3288F66	TCGA-EM-A2CT	2011-12-29	NO	YES	-7558	FEMALE	[Not Available]	[Not Available]	No	No	TUMOR FREE	Alive	319	[Not Applicable]	Nodular Hyperplasia	[Not Available]	[Not Available]	NO	Thyroid Papillary Carcinoma - Follicular (>= 99% follicular patterned)	[Not Applicable]	Right lobe	Unifocal	1.1	0.7	0.7	2011	20	NO	[Not Available]	YES	5	0	None	R0	7th	T1b	N0	MX	Stage I	[Not Available]	[Not Available]	NO	[Not Available]	[Not Available]	[Not Available]	[Not Available]	[Not Available]	[Not Available]	[Not Available]
667EB7F6-1D36-49BB-9D7B-C9D167B64619	TCGA-EM-A2CU	2011-12-29	NO	YES	-17231	FEMALE	[Not Available]	[Not Available]	No	No	TUMOR FREE	Alive	177	[Not Applicable]	Normal	[Not Available]	[Not Available]	NO	Thyroid Papillary Carcinoma - Follicular (>= 99% follicular patterned)	[Not Applicable]	Right lobe	Unifocal	4.0	2.8	1.7	2011	47	YES	CT with contrast	YES	30	4	None	R0	7th	T2	N1a	MX	Stage III	[Not Available]	[Not Available]	NO	[Not Available]	[Not Available]	[Not Available]	[Not Available]	[Not Available]	[Not Available]	[Not Available]
55E03FFC-F006-4EC8-8E5D-A738FF091F8A	TCGA-EM-A2OV	2012-3-13	NO	YES	-23656	FEMALE	ASIAN	NOT HISPANIC OR LATINO	No	No	TUMOR FREE	Alive	353	[Not Applicable]	Nodular Hyperplasia	[Not Available]	[Not Available]	NO	Thyroid Papillary Carcinoma - Follicular (>= 99% follicular patterned)	[Not Applicable]	Left lobe	Multifocal	2.1	1.5	[Not Available]	2011	64	YES	Ultrasound	YES	1	0	None	R0	7th	T2	N0	MX	Stage II	[Not Available]	[Not Available]	NO	[Not Available]	[Not Available]	[Not Available]	[Not Available]	[Not Available]	[Not Available]	[Not Available]
A65EC434-9AE0-453F-B440-08BF25558FD1	TCGA-EM-A2OW	2012-3-13	NO	YES	-13761	FEMALE	[Not Available]	[Not Available]	No	No	TUMOR FREE	Alive	219	[Not Applicable]	Lymphocytic Thyroiditis|Nodular Hyperplasia	[Not Available]	[Not Available]	NO	Thyroid Papillary Carcinoma - Follicular (>= 99% follicular patterned)	[Not Applicable]	Right lobe	Multifocal	1.3	1.2	1.0	2011	37	NO	[Not Available]	NO	[Not Available]	[Not Available]	None	R0	7th	T1b	NX	MX	Stage I	[Not Available]	[Not Available]	NO	[Not Available]	[Not Available]	[Not Available]	[Not Available]	[Not Available]	[Not Available]	[Not Available]
98A08015-9040-4E0B-BCFA-2C6DB7D0F888	TCGA-EM-A2OX	2012-3-13	NO	YES	-16911	MALE	[Not Available]	[Not Available]	No	No	TUMOR FREE	Alive	88	[Not Applicable]	Nodular Hyperplasia	[Not Available]	Parent	NO	Thyroid Papillary Carcinoma - Classical/usual	[Not Applicable]	Right lobe	Multifocal	1.8	1.5	1.4	2011	46	YES	Ultrasound	YES	9	8	None	R0	7th	T1b	N1b	MX	Stage IVA	[Not Available]	[Not Available]	NO	[Not Available]	[Not Available]	[Not Available]	[Not Available]	[Not Available]	[Not Available]	[Not Available]
D3E75FB4-FB7C-4EBF-9C75-2BE9FFD9F52D	TCGA-EM-A2OY	2012-3-13	NO	YES	-17075	FEMALE	[Not Available]	[Not Available]	No	No	TUMOR FREE	Alive	347	[Not Applicable]	Nodular Hyperplasia	[Not Available]	[Not Available]	NO	Thyroid Papillary Carcinoma - Follicular (>= 99% follicular patterned)	[Not Applicable]	Right lobe	Multifocal	2.6	2.6	1.9	2011	46	NO	[Not Available]	YES	1	0	None	R0	7th	T2	N0	MX	Stage II	[Not Available]	[Not Available]	NO	[Not Available]	[Not Available]	[Not Available]	[Not Available]	[Not Available]	[Not Available]	[Not Available]
1F6BE7CA-76FD-4509-99A6-DFA59B0AC51F	TCGA-EM-A2OZ	2012-3-13	NO	YES	-24195	MALE	[Not Available]	[Not Available]	No	No	TUMOR FREE	Alive	284	[Not Applicable]	Nodular Hyperplasia	[Not Available]	[Not Available]	YES	Thyroid Papillary Carcinoma - Classical/usual	[Not Applicable]	Isthmus	Multifocal	1.7	[Not Available]	[Not Available]	2011	66	YES	CT with contrast	YES	2	0	None	R0	7th	T1b	N0	MX	Stage I	[Not Available]	[Not Available]	NO	[Not Available]	[Not Available]	[Not Available]	[Not Available]	[Not Available]	[Not Available]	[Not Available]
80420C04-709B-4AB2-A88C-1E22B3A09B9C	TCGA-EM-A2P0	2012-3-13	NO	YES	-12127	MALE	[Not Available]	[Not Available]	No	No	TUMOR FREE	Alive	191	[Not Applicable]	Nodular Hyperplasia	[Not Available]	Parent	NO	Thyroid Papillary Carcinoma - Classical/usual	[Not Applicable]	Left lobe	Multifocal	2.1	1.8	1.3	2011	33	YES	CT with contrast	YES	34	9	None	R0	7th	T2	N1b	MX	Stage I	[Not Available]	[Not Available]	NO	[Not Available]	[Not Available]	[Not Available]	[Not Available]	[Not Available]	[Not Available]	[Not Available]
9B6ACC25-447D-4144-B4C0-EF52B8850D96	TCGA-EM-A2P1	2012-3-13	NO	YES	-12320	MALE	[Not Available]	[Not Available]	No	No	WITH TUMOR	Alive	194	[Not Applicable]	Lymphocytic Thyroiditis	[Not Available]	[Not Available]	NO	Thyroid Papillary Carcinoma - Classical/usual	[Not Applicable]	Left lobe	Multifocal	3.1	1.5	0.9	2011	33	YES	Ultrasound	YES	54	15	None	R0	7th	T2	N1b	MX	Stage I	[Not Available]	[Not Available]	NO	[Not Available]	[Not Available]	[Not Available]	[Not Available]	[Not Available]	[Not Available]	[Not Available]
B9E6A966-DA7C-46F3-825F-8E19C06518C3	TCGA-EM-A2P2	2012-3-13	NO	YES	-16895	MALE	[Not Available]	[Not Available]	No	No	TUMOR FREE	Alive	224	[Not Applicable]	Normal	[Not Available]	[Not Available]	NO	Thyroid Papillary Carcinoma - Follicular (>= 99% follicular patterned)	[Not Applicable]	Right lobe	Multifocal	5.0	4.5	2.5	2011	46	YES	CT with contrast	YES	5	0	None	R0	7th	T3	N0	MX	Stage III	[Not Available]	[Not Available]	NO	[Not Available]	[Not Available]	[Not Available]	[Not Available]	[Not Available]	[Not Available]	[Not Available]
C9DC11AD-D3F5-4CDF-9C26-7139580B59AF	TCGA-EM-A2P3	2012-3-13	NO	YES	-17495	FEMALE	[Not Available]	[Not Available]	No	No	TUMOR FREE	Alive	10	[Not Applicable]	Nodular Hyperplasia	[Not Available]	[Not Available]	NO	Thyroid Papillary Carcinoma - Classical/usual	[Not Applicable]	Right lobe	Multifocal	1.4	1.0	0.9	2011	47	YES	Ultrasound	NO	[Not Available]	[Not Available]	None	R0	7th	T1b	NX	MX	Stage I	[Not Available]	[Not Available]	NO	[Not Available]	[Not Available]	[Not Available]	[Not Available]	[Not Available]	[Not Available]	[Not Available]
6A87BBC4-6161-4FC6-B4DF-518D7831F4D2	TCGA-EM-A3AI	2012-4-23	NO	YES	-24820	FEMALE	WHITE	NOT HISPANIC OR LATINO	No	No	TUMOR FREE	Alive	355	[Not Applicable]	Normal	[Not Available]	[Not Available]	NO	Thyroid Papillary Carcinoma - Follicular (>= 99% follicular patterned)	[Not Applicable]	Right lobe	Multifocal	2.3	2.0	1.4	2010	67	YES	CT with contrast	NO	[Not Available]	[Not Available]	None	R0	7th	T2	NX	MX	Stage II	[Not Available]	[Not Available]	NO	[Not Available]	[Not Available]	[Not Available]	[Not Available]	[Not Available]	[Not Available]	[Not Available]
D8D54C81-7EF5-4B0F-B35B-28FBF8C5198E	TCGA-EM-A3AJ	2012-4-23	NO	YES	-14399	MALE	[Not Available]	[Not Available]	No	No	TUMOR FREE	Alive	398	[Not Applicable]	Lymphocytic Thyroiditis	[Not Available]	[Not Available]	NO	Thyroid Papillary Carcinoma - Follicular (>= 99% follicular patterned)	[Not Applicable]	Right lobe	Multifocal	4.1	4.0	2.8	2011	39	NO	[Not Available]	YES	24	4	None	R1	7th	T3	N1a	MX	Stage I	[Not Available]	[Not Available]	NO	[Not Available]	[Not Available]	[Not Available]	[Not Available]	[Not Available]	[Not Available]	[Not Available]
47BDE6DD-FA41-4D1B-8B20-2A5A5CDB2769	TCGA-EM-A3AK	2012-4-23	NO	YES	-22911	FEMALE	[Not Available]	[Not Available]	No	No	TUMOR FREE	Alive	282	[Not Applicable]	Normal	[Not Available]	[Not Available]	NO	Thyroid Papillary Carcinoma - Classical/usual	[Not Applicable]	Left lobe	Multifocal	2.0	1.8	1.4	2011	62	YES	Ultrasound	YES	2	0	None	R0	7th	T1b	N0	MX	Stage I	[Not Available]	[Not Available]	NO	[Not Available]	[Not Available]	[Not Available]	[Not Available]	[Not Available]	[Not Available]	[Not Available]
0C50A2C2-1D4C-45CA-9127-F96D4DB18DAF	TCGA-EM-A3AL	2012-4-23	NO	YES	-16439	FEMALE	[Not Available]	[Not Available]	No	No	TUMOR FREE	Alive	203	[Not Applicable]	Lymphocytic Thyroiditis	[Not Available]	[Not Available]	NO	Thyroid Papillary Carcinoma - Follicular (>= 99% follicular patterned)	[Not Applicable]	Right lobe	Multifocal	1.9	1.6	1.5	2011	45	YES	CT with contrast	YES	14	0	None	R0	7th	T1b	N0	MX	Stage I	[Not Available]	[Not Available]	NO	[Not Available]	[Not Available]	[Not Available]	[Not Available]	[Not Available]	[Not Available]	[Not Available]
6491D025-C061-4180-BFD4-D7C6E6E55F66	TCGA-EM-A3AN	2012-4-23	NO	YES	-13188	FEMALE	[Not Available]	[Not Available]	No	No	TUMOR FREE	Alive	341	[Not Applicable]	Nodular Hyperplasia	[Not Available]	[Not Available]	NO	Thyroid Papillary Carcinoma - Classical/usual	[Not Applicable]	Right lobe	Multifocal	1.2	1.0	1.0	2011	36	YES	CT with contrast	YES	80	27	None	R1	7th	T1b	N1b	MX	Stage I	[Not Available]	[Not Available]	NO	[Not Available]	[Not Available]	[Not Available]	[Not Available]	[Not Available]	[Not Available]	[Not Available]
19378727-E0A6-4898-B2D0-F12241616870	TCGA-EM-A3AO	2012-4-23	NO	YES	-22347	MALE	[Not Available]	[Not Available]	No	No	TUMOR FREE	Alive	336	[Not Applicable]	Normal	[Not Available]	[Not Available]	NO	Thyroid Papillary Carcinoma - Classical/usual	[Not Applicable]	Right lobe	Multifocal	3.0	2.3	1.8	2011	61	YES	CT with contrast	YES	26	10	None	R0	7th	T2	N1b	MX	Stage IVA	[Not Available]	[Not Available]	NO	[Not Available]	[Not Available]	[Not Available]	[Not Available]	[Not Available]	[Not Available]	[Not Available]
105210CC-6FE3-4615-A582-475553E14272	TCGA-EM-A3AP	2012-4-23	NO	YES	-11592	FEMALE	[Not Available]	[Not Available]	No	No	TUMOR FREE	Alive	161	[Not Applicable]	Normal	[Not Available]	[Not Available]	NO	Thyroid Papillary Carcinoma - Follicular (>= 99% follicular patterned)	[Not Applicable]	Left lobe	Unifocal	3.6	3.2	2.1	2011	31	YES	Ultrasound	NO	[Not Available]	[Not Available]	None	R0	7th	T2	NX	MX	Stage I	[Not Available]	[Not Available]	NO	[Not Available]	[Not Available]	[Not Available]	[Not Available]	[Not Available]	[Not Available]	[Not Available]
E8F56D0F-EEE4-4DEF-A43A-DEC91F4382A1	TCGA-EM-A3AQ	2012-4-23	NO	YES	-31198	FEMALE	[Not Available]	[Not Available]	Yes	No	TUMOR FREE	Alive	262	[Not Applicable]	Lymphocytic Thyroiditis|Nodular Hyperplasia	[Not Available]	[Not Available]	NO	Thyroid Papillary Carcinoma - Classical/usual	[Not Applicable]	Left lobe	Multifocal	1.3	1.0	0.9	2011	85	YES	Ultrasound	YES	3	0	None	R0	7th	T1b	N0	MX	Stage I	[Not Available]	[Not Available]	NO	[Not Available]	[Not Available]	[Not Available]	[Not Available]	[Not Available]	[Not Available]	[Not Available]
707312FE-1D92-413E-A891-1EA3F496C343	TCGA-EM-A3AR	2012-4-23	NO	YES	-15313	MALE	[Not Available]	[Not Available]	No	No	TUMOR FREE	Alive	207	[Not Applicable]	Normal	[Not Available]	[Not Available]	NO	Thyroid Papillary Carcinoma - Classical/usual	[Not Applicable]	Left lobe	Multifocal	1.2	1.1	0.7	2011	41	YES	Ultrasound	YES	1	1	None	R0	7th	T1b	N1a	MX	Stage I	[Not Available]	[Not Available]	NO	[Not Available]	[Not Available]	[Not Available]	[Not Available]	[Not Available]	[Not Available]	[Not Available]
C9C00E4F-4092-400E-AEBB-3D9961BE0F0E	TCGA-EM-A3FJ	2012-5-18	NO	YES	-9042	FEMALE	[Not Available]	[Not Available]	No	No	TUMOR FREE	Alive	506	[Not Applicable]	Normal	[Not Available]	[Not Available]	NO	Thyroid Papillary Carcinoma - Classical/usual	[Not Applicable]	Right lobe	Multifocal	1.0	0.8	0.6	2010	24	YES	CT with contrast	YES	33	12	None	R0	7th	T1a	N1b	MX	Stage I	[Not Available]	[Not Available]	NO	[Not Available]	[Not Available]	[Not Available]	[Not Available]	[Not Available]	[Not Available]	[Not Available]
0F9B78C8-EE9D-4E60-939C-BDBE040C212D	TCGA-EM-A3FK	2012-5-18	NO	YES	-10992	FEMALE	[Not Available]	[Not Available]	No	No	TUMOR FREE	Alive	512	[Not Applicable]	Normal	[Not Available]	[Not Available]	NO	Thyroid Papillary Carcinoma - Classical/usual	[Not Applicable]	Isthmus	Multifocal	1.2	[Not Available]	[Not Available]	2010	30	YES	CT with contrast	YES	25	17	None	R0	7th	T1b	N1b	MX	Stage I	[Not Available]	[Not Available]	NO	[Not Available]	[Not Available]	[Not Available]	[Not Available]	[Not Available]	[Not Available]	[Not Available]
CFDD2155-57A9-499C-92E1-FB82B577B050	TCGA-EM-A3FL	2012-5-18	NO	YES	-23183	FEMALE	[Not Available]	[Not Available]	No	No	TUMOR FREE	Alive	349	[Not Applicable]	Lymphocytic Thyroiditis|Nodular Hyperplasia	[Not Available]	[Not Available]	NO	Thyroid Papillary Carcinoma - Follicular (>= 99% follicular patterned)	[Not Applicable]	Left lobe	Multifocal	1.5	[Not Available]	[Not Available]	2011	63	YES	CT with contrast	NO	[Not Available]	[Not Available]	None	R0	7th	T1b	NX	MX	Stage I	[Not Available]	[Not Available]	NO	[Not Available]	[Not Available]	[Not Available]	[Not Available]	[Not Available]	[Not Available]	[Not Available]
90473122-7221-491D-8FC2-0C72421D7861	TCGA-EM-A3FM	2012-5-18	NO	YES	-20938	MALE	[Not Available]	[Not Available]	No	No	TUMOR FREE	Alive	279	[Not Applicable]	Nodular Hyperplasia	[Not Available]	[Not Available]	NO	Thyroid Papillary Carcinoma - Classical/usual	[Not Applicable]	Right lobe	Multifocal	2.2	2.0	0.9	2011	57	YES	CT with contrast	YES	53	17	None	R0	7th	T2	N1b	MX	Stage IVA	[Not Available]	[Not Available]	NO	[Not Available]	[Not Available]	[Not Available]	[Not Available]	[Not Available]	[Not Available]	[Not Available]
59CD0969-A798-4D19-95ED-A311F39D2F38	TCGA-EM-A3FN	2012-5-18	NO	YES	-15655	FEMALE	[Not Available]	[Not Available]	No	No	TUMOR FREE	Alive	367	[Not Applicable]	Normal	nonspecific mild thyroiditis	[Not Available]	NO	Thyroid Papillary Carcinoma - Follicular (>= 99% follicular patterned)	[Not Applicable]	Left lobe	Multifocal	4.2	3.1	2.0	2011	42	YES	Ultrasound	YES	2	0	None	R0	7th	T3	N0	MX	Stage I	[Not Available]	[Not Available]	NO	[Not Available]	[Not Available]	[Not Available]	[Not Available]	[Not Available]	[Not Available]	[Not Available]
B2E6933F-50E1-48E3-AE1F-173E1BC889FF	TCGA-EM-A3FO	2012-5-18	NO	YES	-14864	MALE	[Not Available]	[Not Available]	No	No	TUMOR FREE	Alive	238	[Not Applicable]	Normal	[Not Available]	[Not Available]	NO	Thyroid Papillary Carcinoma - Classical/usual	[Not Applicable]	Isthmus	Multifocal	4.4	4.1	3.3	2011	40	YES	CT with contrast	YES	3	0	None	R0	7th	T3	N0	MX	Stage I	[Not Available]	[Not Available]	NO	[Not Available]	[Not Available]	[Not Available]	[Not Available]	[Not Available]	[Not Available]	[Not Available]
C2291B36-7B7F-4C07-A164-6600D9E7929F	TCGA-EM-A3FP	2010-5-18	NO	YES	-26158	FEMALE	[Not Available]	[Not Available]	No	No	TUMOR FREE	Alive	234	[Not Applicable]	Lymphocytic Thyroiditis|Nodular Hyperplasia	[Not Available]	[Not Available]	NO	Thyroid Papillary Carcinoma - Follicular (>= 99% follicular patterned)	[Not Applicable]	Right lobe	Multifocal	2.2	1.7	1.6	2011	71	YES	Ultrasound|MRI with contrast	YES	3	0	None	R0	7th	T2	N0	MX	Stage II	[Not Available]	[Not Available]	NO	[Not Available]	[Not Available]	[Not Available]	[Not Available]	[Not Available]	[Not Available]	[Not Available]
FEF9C64F-5959-4DA0-AAA2-66B56FC7B4C3	TCGA-EM-A3FQ	2012-5-18	NO	YES	-7176	FEMALE	[Not Available]	[Not Available]	No	No	WITH TUMOR	Alive	150	[Not Applicable]	Lymphocytic Thyroiditis	[Not Available]	[Not Available]	NO	Thyroid Papillary Carcinoma - Classical/usual	[Not Applicable]	Right lobe	Multifocal	4.8	[Not Available]	[Not Available]	2011	19	YES	CT with contrast	YES	66	41	None	R0	7th	T3	N1b	MX	Stage I	[Not Available]	[Not Available]	NO	[Not Available]	[Not Available]	[Not Available]	[Not Available]	[Not Available]	[Not Available]	[Not Available]
2B84CFBC-7CF6-4CB1-A1E3-BA85DAFB89F4	TCGA-EM-A3FR	2012-5-18	NO	YES	-20349	FEMALE	[Not Available]	[Not Available]	No	No	TUMOR FREE	Alive	219	[Not Applicable]	Nodular Hyperplasia	[Not Available]	[Not Available]	NO	Thyroid Papillary Carcinoma - Classical/usual	[Not Applicable]	Left lobe	Multifocal	3.0	2.0	1.9	2011	55	YES	Ultrasound	YES	7	2	None	R0	7th	T2	N1a	MX	Stage III	[Not Available]	[Not Available]	NO	[Not Available]	[Not Available]	[Not Available]	[Not Available]	[Not Available]	[Not Available]	[Not Available]
2A398AF1-AEA5-4AAE-AB00-A2DC152F965A	TCGA-EM-A3O3	2012-7-4	NO	YES	-30500	FEMALE	[Unknown]	[Unknown]	No	No	TUMOR FREE	Alive	224	[Not Applicable]	Lymphocytic Thyroiditis	[Not Available]	[Not Available]	NO	Thyroid Papillary Carcinoma - Classical/usual	[Not Applicable]	Right lobe	Unifocal	3.1	2.7	1.4	2011	83	YES	CT with contrast	YES	16	3	None	R0	7th	T2	N1a	MX	Stage III	[Not Available]	[Not Available]	NO	[Not Available]	[Not Available]	[Not Available]	[Not Available]	YES	NO	[Not Available]
398D5C2E-F877-4BBF-A10C-486B8523C9CE	TCGA-EM-A3O6	2012-7-4	NO	YES	-19856	FEMALE	[Unknown]	[Unknown]	No	No	TUMOR FREE	Alive	263	[Not Applicable]	Normal	[Not Available]	[Not Available]	NO	Thyroid Papillary Carcinoma - Follicular (>= 99% follicular patterned)	[Not Applicable]	Right lobe	Unifocal	4.0	2.4	1.2	2011	54	YES	Ultrasound	NO	[Not Available]	[Not Available]	None	R0	7th	T2	NX	MX	Stage II	[Not Available]	[Not Available]	NO	[Not Available]	[Not Available]	[Not Available]	[Not Available]	YES	NO	[Not Available]
3A211D5A-085F-4902-86B6-50E4EB36B897	TCGA-EM-A3O7	2012-7-4	NO	YES	-16842	FEMALE	[Unknown]	[Unknown]	No	No	TUMOR FREE	Alive	223	[Not Applicable]	Normal	[Not Available]	[Not Available]	NO	Thyroid Papillary Carcinoma - Classical/usual	[Not Applicable]	Right lobe	Multifocal	5	4.7	3.4	2011	46	YES	CT with contrast	NO	[Not Available]	[Not Available]	None	R0	7th	T3	NX	MX	Stage III	[Not Available]	[Not Available]	NO	[Not Available]	[Not Available]	[Not Available]	[Not Available]	YES	NO	[Not Available]
97B5017C-2066-4472-AB3F-31CFE64A6762	TCGA-EM-A3O8	2012-7-4	NO	YES	-12405	FEMALE	[Unknown]	[Unknown]	No	No	TUMOR FREE	Alive	15	[Not Applicable]	Nodular Hyperplasia	[Not Available]	[Not Available]	NO	Thyroid Papillary Carcinoma - Follicular (>= 99% follicular patterned)	[Not Applicable]	Right lobe	Multifocal	1.3	1.1	1.1	2011	33	YES	Ultrasound	YES	3	0	None	R0	7th	T1b	N0	MX	Stage I	[Not Available]	[Not Available]	NO	[Not Available]	[Not Available]	[Not Available]	[Not Available]	NO	NO	[Not Available]
34B8D361-9C95-4F28-8E45-669DEFC5C3A7	TCGA-EM-A3O9	2012-7-4	NO	YES	-14783	MALE	[Unknown]	[Unknown]	No	No	TUMOR FREE	Alive	146	[Not Applicable]	Normal	[Not Available]	[Not Available]	NO	Thyroid Papillary Carcinoma - Follicular (>= 99% follicular patterned)	[Not Applicable]	Right lobe	Multifocal	4.5	3.2	2.5	2011	40	YES	Ultrasound	YES	2	0	None	R0	7th	T3	N0	MX	Stage I	[Not Available]	[Not Available]	NO	[Not Available]	[Not Available]	[Not Available]	[Not Available]	YES	NO	[Not Available]
24CF6397-60EF-4635-81F0-78A67157AAC0	TCGA-EM-A3OA	2012-7-4	NO	YES	-20284	FEMALE	[Unknown]	[Unknown]	No	No	TUMOR FREE	Alive	164	[Not Applicable]	Lymphocytic Thyroiditis	[Not Available]	[Not Available]	NO	Thyroid Papillary Carcinoma - Follicular (>= 99% follicular patterned)	[Not Applicable]	Right lobe	Unifocal	2.2	1.7	1.2	2011	55	NO	[Not Available]	YES	1	0	None	R0	7th	T2	N0	MX	Stage II	[Not Available]	[Not Available]	NO	[Not Available]	[Not Available]	[Not Available]	[Not Available]	NO	NO	[Not Available]
8CFC2589-B0AD-4FE6-8420-8F6FE0178BCC	TCGA-EM-A3OB	2012-7-4	NO	YES	-12282	FEMALE	[Unknown]	[Unknown]	No	No	TUMOR FREE	Alive	71	[Not Applicable]	Nodular Hyperplasia	[Not Available]	[Not Available]	NO	Thyroid Papillary Carcinoma - Follicular (>= 99% follicular patterned)	[Not Applicable]	Isthmus	Unifocal	2.2	1.6	1.2	2011	33	YES	Ultrasound	YES	3	0	None	R0	7th	T2	N0	MX	Stage I	[Not Available]	[Not Available]	NO	[Not Available]	[Not Available]	[Not Available]	[Not Available]	NO	NO	[Not Available]
D5932DD7-B777-427F-8B55-3EC369FD76A3	TCGA-EM-A3ST	2012-11-23	NO	YES	-22990	FEMALE	[Unknown]	[Unknown]	No	No	TUMOR FREE	Alive	211	[Not Applicable]	Nodular Hyperplasia	[Not Available]	[Not Available]	NO	Thyroid Papillary Carcinoma - Follicular (>= 99% follicular patterned)	[Not Applicable]	Right lobe	Multifocal	5.4	3.7	3.0	2011	62	YES	CT with contrast	YES	1	0	None	R0	7th	T3	N0	MX	Stage III	[Not Available]	[Not Available]	NO	[Not Available]	[Not Available]	[Not Available]	[Not Available]	YES	NO	[Unknown]
FE28F76E-7EAD-4D29-8C53-A576AE6021F7	TCGA-EM-A3SU	2012-11-23	NO	YES	-15768	FEMALE	[Unknown]	[Unknown]	No	No	TUMOR FREE	Alive	267	[Not Applicable]	Lymphocytic Thyroiditis|Nodular Hyperplasia	[Not Available]	Parent	NO	Thyroid Papillary Carcinoma - Classical/usual	[Not Applicable]	Right lobe	Multifocal	2.1	2.0	1.5	2011	43	YES	CT with contrast	YES	33	3	None	R0	7th	T2	N1b	MX	Stage I	[Not Available]	[Not Available]	NO	[Not Available]	[Not Available]	[Not Available]	[Not Available]	YES	NO	[Unknown]
14591CE2-ED02-440D-8004-7CA0AD94D0A7	TCGA-EM-A3SX	2012-11-23	NO	YES	-10447	FEMALE	[Unknown]	[Unknown]	No	No	WITH TUMOR	Alive	231	[Not Applicable]	Normal	[Not Available]	[Not Available]	NO	Thyroid Papillary Carcinoma - Classical/usual	[Not Applicable]	Left lobe	Multifocal	4.4	2.7	1.8	2011	28	YES	Ultrasound	YES	4	3	None	R1	7th	T3	N1a	MX	Stage I	[Not Available]	[Not Available]	NO	[Not Available]	[Not Available]	[Not Available]	[Not Available]	NO	NO	[Unknown]
95DCD0A2-2FCD-4952-9022-D8143BA61FAC	TCGA-EM-A3SY	2012-11-23	NO	YES	-13461	MALE	[Unknown]	[Unknown]	No	No	TUMOR FREE	Alive	176	[Not Applicable]	Normal	[Not Available]	[Not Available]	NO	Thyroid Papillary Carcinoma - Follicular (>= 99% follicular patterned)	[Not Applicable]	Right lobe	Unifocal	1.4	1.3	1.2	2011	36	NO	[Not Available]	NO	[Not Available]	[Not Available]	None	R0	7th	T1b	NX	MX	Stage I	[Not Available]	[Not Available]	NO	[Not Available]	[Not Available]	[Not Available]	[Not Available]	NO	NO	[Unknown]
104B6629-AFF4-411B-9704-547C47ADA5A1	TCGA-EM-A3SZ	2012-11-23	NO	YES	-15659	FEMALE	[Unknown]	[Unknown]	No	No	TUMOR FREE	Alive	200	[Not Applicable]	Lymphocytic Thyroiditis	[Not Available]	[Not Available]	NO	Thyroid Papillary Carcinoma - Classical/usual	[Not Applicable]	Right lobe	Multifocal	2.6	1.6	1.6	2011	42	YES	CT with contrast	YES	4	0	None	R0	7th	T2	N0	MX	Stage I	[Not Available]	[Not Available]	NO	[Not Available]	[Not Available]	[Not Available]	[Not Available]	NO	NO	[Unknown]
B7BAFE7F-295C-4598-9CC8-49D785BD2218	TCGA-EM-A4FF	2013-3-14	NO	YES	-14796	FEMALE	[Unknown]	[Unknown]	No	No	TUMOR FREE	Alive	2149	[Not Applicable]	Normal	[Not Available]	[Not Available]	NO	Thyroid Papillary Carcinoma - Classical/usual	[Not Applicable]	Left lobe	Multifocal	1.5	1.1	0.9	2006	40	YES	Ultrasound	YES	4	1	None	R1	6th	T1b	N1	MX	Stage I	[Not Available]	[Not Available]	NO	[Not Available]	[Not Available]	[Not Available]	[Not Available]	YES	NO	[Not Available]
4729410A-7240-4ED0-B478-78CC6C7A4810	TCGA-EM-A4FH	2013-3-14	NO	YES	-25500	MALE	[Unknown]	[Unknown]	No	No	TUMOR FREE	Alive	514	[Not Applicable]	Normal	[Not Available]	[Unknown]	NO	Thyroid Papillary Carcinoma - Follicular (>= 99% follicular patterned)	[Not Applicable]	Right lobe	Multifocal	4.7	3.5	1.7	2011	69	YES	CT with contrast	NO	[Not Available]	[Not Available]	None	R0	7th	T3	NX	MX	Stage III	[Not Available]	[Not Available]	NO	[Not Available]	[Not Available]	[Not Available]	[Not Available]	YES	NO	No imaging evidence of disease
0DC361B5-E755-4131-8766-D2C1375336D8	TCGA-EM-A4FK	2013-3-18	NO	YES	-12383	FEMALE	[Unknown]	[Unknown]	No	No	TUMOR FREE	Alive	274	[Not Applicable]	Normal	[Not Available]	[Not Available]	[Unknown]	Thyroid Papillary Carcinoma - Follicular (>= 99% follicular patterned)	[Not Applicable]	Right lobe	Unifocal	2.6	2.2	1.9	2011	33	YES	Ultrasound	NO	[Not Available]	[Not Available]	None	R0	7th	T2	NX	MX	Stage I	[Not Available]	[Not Available]	NO	[Not Available]	[Not Available]	[Not Available]	[Not Available]	NO	NO	[Not Available]
12F90EFB-C45B-4372-8197-2DFD9CA247EA	TCGA-EM-A4FM	2013-3-19	NO	YES	-21595	FEMALE	[Unknown]	[Unknown]	No	No	WITH TUMOR	Alive	147	[Not Applicable]	Nodular Hyperplasia	[Not Available]	[Unknown]	NO	Thyroid Papillary Carcinoma - Classical/usual	[Not Applicable]	Bilateral	Multifocal	3.0	2.5	2.1	2012	59	YES	Ultrasound|CT with contrast	YES	40	12	Minimal (T3)	R1	7th	T3	N1b	MX	Stage IVA	[Not Available]	[Not Available]	NO	[Not Available]	[Not Available]	[Not Available]	[Not Available]	YES	NO	[Unknown]
F854CE67-C586-4424-A674-2DD67AD0ED7F	TCGA-EM-A4FN	2013-3-19	NO	YES	-18185	FEMALE	[Unknown]	[Unknown]	No	No	TUMOR FREE	Alive	262	[Not Applicable]	Nodular Hyperplasia	[Not Available]	[Not Available]	NO	Thyroid Papillary Carcinoma - Classical/usual	[Not Applicable]	Isthmus	Multifocal	1.9	1.7	1.6	2012	49	YES	Ultrasound	YES	32	8	None	R0	7th	T1b	N1b	MX	Stage IVA	[Not Available]	[Not Available]	NO	[Not Available]	[Not Available]	[Not Available]	[Not Available]	YES	NO	No imaging evidence of disease
E0AB95EF-5C96-4D00-8950-04E26E3B4672	TCGA-EM-A4FO	2013-3-18	NO	YES	-26589	MALE	[Unknown]	[Unknown]	No	No	TUMOR FREE	Alive	255	[Not Applicable]	Lymphocytic Thyroiditis	[Not Available]	[Not Available]	NO	Thyroid Papillary Carcinoma - Classical/usual	[Not Applicable]	Left lobe	Multifocal	1.1	0.9	[Not Available]	2012	72	YES	CT with contrast	YES	6	0	None	R0	7th	T1b	N0	MX	Stage I	[Not Available]	[Not Available]	NO	[Not Available]	[Not Available]	[Not Available]	[Not Available]	YES	NO	No imaging evidence of disease
511B5F28-709B-4E43-9EFD-B2F425BBA962	TCGA-EM-A4FQ	2013-3-19	NO	YES	-15534	FEMALE	[Unknown]	[Unknown]	No	No	TUMOR FREE	Alive	298	[Not Applicable]	Lymphocytic Thyroiditis	[Not Available]	[Not Available]	NO	Thyroid Papillary Carcinoma - Follicular (>= 99% follicular patterned)	[Not Applicable]	Right lobe	Multifocal	3.5	3.0	3.0	2012	42	YES	CT with contrast	YES	55	17	None	R0	7th	T2	N1	MX	Stage I	[Not Available]	[Not Available]	NO	[Not Available]	[Not Available]	[Not Available]	[Not Available]	YES	NO	No imaging evidence of disease
8DD09D74-0BE8-4C58-BF44-DE4A2466D044	TCGA-EM-A4FR	2013-3-14	NO	YES	-10316	MALE	[Unknown]	[Unknown]	No	No	TUMOR FREE	Alive	153	[Not Applicable]	Normal	[Not Available]	[Not Available]	NO	Other, specify	cribiform morular	Right lobe	Multifocal	5.1	4.3	3.5	2012	28	YES	CT with contrast	YES	3	3	None	R0	7th	T3	N1	MX	Stage I	[Not Available]	[Not Available]	NO	[Not Available]	[Not Available]	[Not Available]	[Not Available]	YES	NO	No imaging evidence of disease
50EC4170-29EA-4EE9-8CE7-67EC78D1DC76	TCGA-EM-A4FU	2013-3-21	NO	YES	-12912	MALE	[Unknown]	[Unknown]	No	No	TUMOR FREE	Alive	1152	[Not Applicable]	Nodular Hyperplasia	[Not Available]	[Not Available]	NO	Thyroid Papillary Carcinoma - Follicular (>= 99% follicular patterned)	[Not Applicable]	Left lobe	Multifocal	4.2	3.3	3.0	2009	35	YES	Ultrasound	NO	[Not Available]	[Not Available]	None	R0	6th	T3	NX	MX	Stage I	[Not Available]	[Not Available]	NO	[Not Available]	[Not Available]	[Not Available]	[Not Available]	YES	NO	No imaging evidence of disease
646D1585-2D12-483C-8425-77D5451B2869	TCGA-EM-A4FV	2013-3-21	NO	YES	-23627	FEMALE	[Unknown]	[Unknown]	No	No	TUMOR FREE	Alive	387	[Not Applicable]	Normal	[Not Available]	[Not Available]	NO	Thyroid Papillary Carcinoma - Classical/usual	[Not Applicable]	Left lobe	Unifocal	1.3	1.2	1.1	2011	64	YES	Ultrasound	YES	5	0	None	R0	7th	T1b	N0	MX	Stage I	[Not Available]	[Not Available]	NO	[Not Available]	[Not Available]	[Not Available]	[Not Available]	NO	NO	No imaging evidence of disease
CA625067-1C6D-45C7-B752-AF40C8327EA5	TCGA-EM-A4G1	2013-3-21	NO	YES	-9844	FEMALE	[Unknown]	[Unknown]	No	No	TUMOR FREE	Alive	29	[Not Applicable]	Nodular Hyperplasia	[Not Available]	[Not Available]	NO	Thyroid Papillary Carcinoma - Follicular (>= 99% follicular patterned)	[Not Applicable]	Left lobe	Unifocal	1.7	1.6	1.4	2012	26	YES	CT with contrast	YES	2	0	None	R0	7th	T1b	N0	MX	Stage I	[Not Available]	[Not Available]	NO	[Not Available]	[Not Available]	[Not Available]	[Not Available]	NO	NO	No imaging evidence of disease
e23cd75a-06ad-4da0-b19b-b812b0f6c1b9	TCGA-ET-A25G	2011-8-18	NO	YES	-20816	FEMALE	WHITE	NOT HISPANIC OR LATINO	No	No	TUMOR FREE	Alive	1088	[Not Applicable]	Normal	[Not Available]	[Not Available]	NO	Thyroid Papillary Carcinoma - Tall Cell (>= 50% tall cell features)	[Not Applicable]	Left lobe	Unifocal	4.0	3.0	2.7	2008	56	YES	Ultrasound	YES	1	0	Minimal (T3)	R0	6th	T3	N0	MX	Stage III	[Not Available]	[Not Available]	NO	[Not Available]	[Not Available]	[Not Available]	[Not Available]	[Not Available]	[Not Available]	[Not Available]
1005ccb2-10ef-4e37-950e-ad72393db03c	TCGA-ET-A25I	2011-8-18	NO	YES	-13786	FEMALE	WHITE	NOT HISPANIC OR LATINO	No	No	TUMOR FREE	Alive	10	[Not Applicable]	Lymphocytic Thyroiditis	[Not Available]	[Not Available]	NO	Thyroid Papillary Carcinoma - Follicular (>= 99% follicular patterned)	[Not Applicable]	Left lobe	Unifocal	2.4	1.8	1.5	2008	37	YES	Ultrasound	YES	1	0	None	R0	6th	T2	N0	MX	Stage I	[Not Available]	[Not Available]	NO	[Not Available]	[Not Available]	[Not Available]	[Not Available]	[Not Available]	[Not Available]	[Not Available]
618a1c29-5c26-46db-83d5-4799f9043cd3	TCGA-ET-A25J	2011-8-19	NO	YES	-14843	FEMALE	WHITE	NOT HISPANIC OR LATINO	No	No	TUMOR FREE	Alive	903	[Not Applicable]	Normal	[Not Available]	[Not Available]	NO	Thyroid Papillary Carcinoma - Classical/usual	[Not Applicable]	Right lobe	Unifocal	2.5	2.4	1.5	2008	40	YES	Ultrasound	YES	18	2	None	R0	6th	T2	N1a	MX	Stage I	[Not Available]	[Not Available]	NO	[Not Available]	[Not Available]	[Not Available]	[Not Available]	[Not Available]	[Not Available]	[Not Available]
2f9ed09d-2626-4c23-ba47-1850d36f812a	TCGA-ET-A25K	2011-8-19	NO	YES	-13351	FEMALE	WHITE	NOT HISPANIC OR LATINO	No	No	TUMOR FREE	Alive	589	[Not Applicable]	Normal	[Not Available]	[Not Available]	NO	Thyroid Papillary Carcinoma - Classical/usual	[Not Applicable]	Right lobe	Multifocal	2.5	2.5	1.8	2009	36	YES	Ultrasound	YES	11	3	None	R0	6th	T2	N1a	MX	Stage I	[Not Available]	[Not Available]	NO	[Not Available]	[Not Available]	[Not Available]	[Not Available]	[Not Available]	[Not Available]	[Not Available]
4481d84d-109e-44a0-bcb4-e6e61bdce796	TCGA-ET-A25L	2011-8-19	NO	YES	-19159	FEMALE	WHITE	NOT HISPANIC OR LATINO	No	No	TUMOR FREE	Alive	450	[Not Applicable]	Normal	[Not Available]	[Not Available]	NO	Thyroid Papillary Carcinoma - Tall Cell (>= 50% tall cell features)	[Not Applicable]	Left lobe	Unifocal	3.0	2.0	2.0	2010	52	YES	Ultrasound	YES	12	2	Minimal (T3)	R1	7th	T3	N1b	MX	Stage IVA	[Not Available]	[Not Available]	NO	[Not Available]	[Not Available]	[Not Available]	[Not Available]	[Not Available]	[Not Available]	[Not Available]
8023d4c9-b56d-417a-9a52-d45b59c756ed	TCGA-ET-A25M	2011-8-19	NO	YES	-12085	MALE	WHITE	NOT HISPANIC OR LATINO	No	No	TUMOR FREE	Alive	375	[Not Applicable]	Normal	[Not Available]	[Not Available]	NO	Thyroid Papillary Carcinoma - Classical/usual	[Not Applicable]	Right lobe	Unifocal	2.5	2.0	2.0	2010	33	YES	Ultrasound	YES	2	1	None	R0	7th	T2	N1	MX	Stage I	[Not Available]	[Not Available]	NO	[Not Available]	[Not Available]	[Not Available]	[Not Available]	[Not Available]	[Not Available]	[Not Available]
ebccfb5f-c0a8-4263-aaff-b5dd83585191	TCGA-ET-A25N	2011-8-19	NO	YES	-10229	FEMALE	WHITE	NOT HISPANIC OR LATINO	No	No	TUMOR FREE	Alive	75	[Not Applicable]	Normal	[Not Available]	[Not Available]	NO	Thyroid Papillary Carcinoma - Classical/usual	[Not Applicable]	Right lobe	Unifocal	2.3	1.5	2.0	2009	28	NO	[Not Available]	YES	8	1	None	R0	6th	T2	N1a	MX	Stage I	[Not Available]	[Not Available]	NO	[Not Available]	[Not Available]	[Not Available]	[Not Available]	[Not Available]	[Not Available]	[Not Available]
c30eb9bd-d705-4464-9014-e0aa7cda53c7	TCGA-ET-A25O	2011-8-15	NO	YES	-12924	FEMALE	BLACK OR AFRICAN AMERICAN	NOT HISPANIC OR LATINO	No	No	TUMOR FREE	Alive	135	[Not Applicable]	Normal	[Not Available]	[Not Available]	NO	Thyroid Papillary Carcinoma - Classical/usual	[Not Applicable]	Left lobe	Unifocal	2.3	2.0	2.0	2009	35	YES	Ultrasound	YES	5	2	None	R0	6th	T2	N1a	MX	Stage I	[Not Available]	[Not Available]	NO	[Not Available]	[Not Available]	[Not Available]	[Not Available]	[Not Available]	[Not Available]	[Not Available]
12ecc0e5-8cb8-406e-ac9f-4f8c22b64fc1	TCGA-ET-A25P	2011-8-19	NO	YES	-8787	FEMALE	ASIAN	NOT HISPANIC OR LATINO	No	No	TUMOR FREE	Alive	15	[Not Applicable]	Other, specify	Graves disease	[Not Available]	NO	Thyroid Papillary Carcinoma - Classical/usual	[Not Applicable]	Left lobe	Multifocal	0.6	0.5	0.4	2009	24	YES	Ultrasound	YES	3	0	None	R0	6th	T1	N0	MX	Stage I	[Not Available]	[Not Available]	NO	[Not Available]	[Not Available]	[Not Available]	[Not Available]	[Not Available]	[Not Available]	[Not Available]
097b9cf1-ec0c-487c-9ade-2bdab12eb4ca	TCGA-ET-A25R	2011-8-18	NO	YES	-18863	FEMALE	WHITE	NOT HISPANIC OR LATINO	No	No	TUMOR FREE	Alive	622	[Not Applicable]	Other, specify	hypothyroidism	[Not Available]	NO	Thyroid Papillary Carcinoma - Tall Cell (>= 50% tall cell features)	[Not Applicable]	Isthmus	Unifocal	2.6	1.6	1.1	2009	51	YES	Ultrasound	NO	[Not Available]	[Not Available]	Minimal (T3)	R0	7th	T3	NX	MX	Stage III	[Not Available]	[Not Available]	NO	[Not Available]	[Not Available]	[Not Available]	[Not Available]	[Not Available]	[Not Available]	[Not Available]
59681E8F-CF57-47B4-82E1-6BE8EAD9583E	TCGA-ET-A2MX	2012-9-30	NO	YES	-10044	MALE	WHITE	NOT HISPANIC OR LATINO	No	No	TUMOR FREE	Alive	1644	[Not Applicable]	Normal	[Not Available]	[Not Available]	[Unknown]	Thyroid Papillary Carcinoma - Classical/usual	[Not Applicable]	Right lobe	Unifocal	2.1	[Not Available]	[Not Available]	2007	27	YES	Ultrasound	YES	4	4	None	R0	6th	T2	N1a	MX	Stage I	[Not Available]	[Not Available]	NO	[Not Available]	[Not Available]	[Not Available]	[Not Available]	YES	NO	[Unknown]
EB15422B-CAFD-4AF2-973E-8C997A911170	TCGA-ET-A2MY	2011-12-9	NO	YES	-26406	FEMALE	BLACK OR AFRICAN AMERICAN	NOT HISPANIC OR LATINO	No	No	TUMOR FREE	Alive	579	[Not Applicable]	Other, specify	hyperparathyroidism	[Not Available]	NO	Thyroid Papillary Carcinoma - Classical/usual	[Not Applicable]	Right lobe	Unifocal	1.3	0.6	0.3	2010	72	NO	[Not Available]	NO	[Not Available]	[Not Available]	None	R0	7th	T1b	NX	MX	Stage I	[Not Available]	[Not Available]	NO	[Not Available]	[Not Available]	[Not Available]	[Not Available]	[Not Available]	[Not Available]	[Not Available]
4FA53EB7-1FDB-4FE5-B5AD-F3D8069B3EB8	TCGA-ET-A2MZ	2011-12-9	NO	YES	-14408	MALE	WHITE	NOT HISPANIC OR LATINO	No	No	TUMOR FREE	Alive	373	[Not Applicable]	Other, specify	subclinical hypothyroidism	[Not Available]	NO	Thyroid Papillary Carcinoma - Classical/usual	[Not Applicable]	Right lobe	Unifocal	1.2	1.2	1.0	2010	39	YES	Ultrasound	YES	6	0	None	RX	7th	T1b	N0	MX	Stage I	[Not Available]	[Not Available]	NO	[Not Available]	[Not Available]	[Not Available]	[Not Available]	[Not Available]	[Not Available]	[Not Available]
212AA9C4-610D-4286-9CA2-AE6C87B9BC0E	TCGA-ET-A2N0	2011-12-9	NO	YES	-18692	FEMALE	WHITE	NOT HISPANIC OR LATINO	No	No	TUMOR FREE	Alive	133	[Not Applicable]	Normal	[Not Available]	[Not Available]	NO	Thyroid Papillary Carcinoma - Classical/usual	[Not Applicable]	Right lobe	Unifocal	2.0	1.5	1.5	2010	51	YES	Ultrasound	YES	27	20	None	R0	7th	T1b	N1a	MX	Stage III	[Not Available]	[Not Available]	NO	[Not Available]	[Not Available]	[Not Available]	[Not Available]	[Not Available]	[Not Available]	[Not Available]
E74B8474-F74A-498D-8848-6AA97D38D2D8	TCGA-ET-A2N1	2011-12-9	NO	YES	-17272	FEMALE	ASIAN	NOT HISPANIC OR LATINO	No	No	TUMOR FREE	Alive	449	[Not Applicable]	Lymphocytic Thyroiditis|Other, specify	hypothyroid	[Not Available]	NO	Thyroid Papillary Carcinoma - Classical/usual	[Not Applicable]	Left lobe	Multifocal	3.0	[Not Available]	[Not Available]	2010	47	YES	Ultrasound	YES	7	6	None	R0	7th	T2	N1a	MX	Stage III	[Not Available]	[Not Available]	NO	[Not Available]	[Not Available]	[Not Available]	[Not Available]	[Not Available]	[Not Available]	[Not Available]
9DCAA676-10CA-48CB-B245-7CC4BD1FE9BB	TCGA-ET-A2N3	2012-9-30	NO	YES	-12603	FEMALE	WHITE	NOT HISPANIC OR LATINO	No	No	TUMOR FREE	Alive	198	[Not Applicable]	Normal	[Not Available]	[Not Available]	NO	Thyroid Papillary Carcinoma - Follicular (>= 99% follicular patterned)	[Not Applicable]	Left lobe	Unifocal	4.0	[Not Available]	[Not Available]	2008	34	YES	Ultrasound	NO	[Not Available]	[Not Available]	None	RX	6th	T2	NX	MX	Stage I	[Not Available]	[Not Available]	NO	[Not Available]	[Not Available]	[Not Available]	[Not Available]	YES	NO	No imaging evidence of disease
3DCEE02C-A3D2-4188-A072-4D36C8A7E8FD	TCGA-ET-A2N4	2011-12-9	NO	YES	-19671	FEMALE	WHITE	NOT HISPANIC OR LATINO	No	No	TUMOR FREE	Alive	43	[Not Applicable]	Normal	[Not Available]	[Not Available]	NO	Thyroid Papillary Carcinoma - Follicular (>= 99% follicular patterned)	[Not Applicable]	Right lobe	Multifocal	4.5	[Not Available]	[Not Available]	2008	53	YES	Ultrasound	YES	2	0	Minimal (T3)	RX	6th	T3	N0	MX	Stage III	[Not Available]	[Not Available]	NO	[Not Available]	[Not Available]	[Not Available]	[Not Available]	[Not Available]	[Not Available]	[Not Available]
7D818F01-49A6-4BA8-9F1C-C77398ADBDD0	TCGA-ET-A2N5	2011-12-9	NO	YES	-17137	FEMALE	BLACK OR AFRICAN AMERICAN	NOT HISPANIC OR LATINO	No	No	TUMOR FREE	Alive	1182	[Not Applicable]	Normal	[Not Available]	Parent|Child	NO	Thyroid Papillary Carcinoma - Follicular (>= 99% follicular patterned)	[Not Applicable]	Right lobe	Unifocal	4.5	2.5	2.0	2008	46	YES	Ultrasound	NO	[Not Available]	[Not Available]	Minimal (T3)	RX	6th	T3	NX	MX	Stage III	[Not Available]	[Not Available]	NO	[Not Available]	[Not Available]	[Not Available]	[Not Available]	[Not Available]	[Not Available]	[Not Available]
369A07A5-F835-4886-A204-D5584C67F253	TCGA-ET-A39I	2011-12-9	NO	YES	-30349	FEMALE	WHITE	NOT HISPANIC OR LATINO	No	No	TUMOR FREE	Alive	9	[Not Applicable]	Normal	[Not Available]	[Not Available]	NO	Thyroid Papillary Carcinoma - Follicular (>= 99% follicular patterned)	[Not Applicable]	Right lobe	Unifocal	1.9	[Not Available]	[Not Available]	2007	83	YES	Ultrasound	NO	[Not Available]	[Not Available]	None	R0	6th	T1	NX	MX	Stage I	[Not Available]	[Not Available]	NO	[Not Available]	[Not Available]	[Not Available]	[Not Available]	[Not Available]	[Not Available]	[Not Available]
1757C89F-8795-4C3B-BBAD-1E6F617F2472	TCGA-ET-A39J	2011-12-9	NO	YES	-8491	FEMALE	WHITE	NOT HISPANIC OR LATINO	No	No	TUMOR FREE	Alive	362	[Not Applicable]	Normal	[Not Available]	[Not Available]	NO	Thyroid Papillary Carcinoma - Classical/usual	[Not Applicable]	Right lobe	Multifocal	3.0	2.0	1.5	2006	23	NO	[Not Available]	NO	[Not Available]	[Not Available]	None	R0	6th	T2	NX	MX	Stage I	[Not Available]	[Not Available]	NO	[Not Available]	[Not Available]	[Not Available]	[Not Available]	[Not Available]	[Not Available]	[Not Available]
6E1C9AC8-EEAD-4DB9-8F30-EF3591DAF78B	TCGA-ET-A39K	2011-12-9	NO	YES	-17789	FEMALE	WHITE	NOT HISPANIC OR LATINO	No	No	TUMOR FREE	Alive	2058	[Not Applicable]	Normal	[Not Available]	[Not Available]	NO	Thyroid Papillary Carcinoma - Classical/usual	[Not Applicable]	Left lobe	Multifocal	4.0	[Not Available]	[Not Available]	2006	48	NO	[Not Available]	YES	14	11	Minimal (T3)	R1	6th	T3	N1a	MX	Stage III	[Not Available]	[Not Available]	NO	[Not Available]	[Not Available]	[Not Available]	[Not Available]	[Not Available]	[Not Available]	[Not Available]
CD73C807-A74E-46A8-9855-92DE33DA9B0D	TCGA-ET-A39L	2011-12-9	NO	YES	-7636	FEMALE	[Not Available]	NOT HISPANIC OR LATINO	No	No	TUMOR FREE	Alive	60	[Not Applicable]	Normal	[Not Available]	[Not Available]	NO	Thyroid Papillary Carcinoma - Classical/usual	[Not Applicable]	Left lobe	Unifocal	5.5	[Not Available]	[Not Available]	2006	20	NO	[Not Available]	YES	4	0	None	R0	6th	T3	N0	MX	Stage I	[Not Available]	[Not Available]	NO	[Not Available]	[Not Available]	[Not Available]	[Not Available]	[Not Available]	[Not Available]	[Not Available]
E9949320-AD37-4542-98C1-B72DF60B1668	TCGA-ET-A39M	2011-12-9	NO	YES	-12441	MALE	WHITE	NOT HISPANIC OR LATINO	No	No	TUMOR FREE	Alive	2266	[Not Applicable]	Normal	[Not Available]	[Not Available]	YES	Thyroid Papillary Carcinoma - Classical/usual	[Not Applicable]	Left lobe	Unifocal	4.0	3.5	1.5	2004	34	YES	Ultrasound	NO	[Not Available]	[Not Available]	None	R0	6th	T2	NX	MX	Stage I	[Not Available]	[Not Available]	NO	[Not Available]	[Not Available]	[Not Available]	[Not Available]	[Not Available]	[Not Available]	[Not Available]
87858089-1BAD-4E5D-80ED-04F846DA9CA4	TCGA-ET-A39N	2011-12-9	NO	YES	-12904	FEMALE	WHITE	NOT HISPANIC OR LATINO	No	No	TUMOR FREE	Alive	2535	[Not Applicable]	Normal	[Not Available]	Sibling	NO	Thyroid Papillary Carcinoma - Classical/usual	[Not Applicable]	Right lobe	Unifocal	5.0	3.0	3.0	2004	35	NO	[Not Available]	NO	[Not Available]	[Not Available]	None	R0	6th	T3	NX	MX	Stage I	[Not Available]	[Not Available]	NO	[Not Available]	[Not Available]	[Not Available]	[Not Available]	[Not Available]	[Not Available]	[Not Available]
D2512FD6-9042-4A62-8B49-D483CB84B89D	TCGA-ET-A39O	2011-12-9	NO	YES	-14295	MALE	WHITE	NOT HISPANIC OR LATINO	No	No	TUMOR FREE	Alive	1310	[Not Applicable]	Normal	[Not Available]	[Not Available]	NO	Thyroid Papillary Carcinoma - Tall Cell (>= 50% tall cell features)	[Not Applicable]	Isthmus	Multifocal	1.6	1.5	1.5	2006	39	YES	Ultrasound	YES	4	0	None	R0	6th	T1	N0	MX	Stage I	[Not Available]	[Not Available]	NO	[Not Available]	[Not Available]	[Not Available]	[Not Available]	[Not Available]	[Not Available]	[Not Available]
44465A32-8EE9-4575-94B8-0200BA7C5BD4	TCGA-ET-A39P	2011-12-9	NO	YES	-26817	FEMALE	BLACK OR AFRICAN AMERICAN	NOT HISPANIC OR LATINO	No	No	TUMOR FREE	Alive	406	[Not Applicable]	Normal	[Not Available]	[Not Available]	NO	Thyroid Papillary Carcinoma - Classical/usual	[Not Applicable]	Left lobe	Unifocal	5.3	3.0	2.5	2007	73	NO	[Not Available]	YES	2	0	Minimal (T3)	R1	6th	T3	N0	MX	Stage III	[Not Available]	[Not Available]	NO	[Not Available]	[Not Available]	[Not Available]	[Not Available]	[Not Available]	[Not Available]	[Not Available]
9A19F08B-386A-40B1-B694-78E8556A6CAA	TCGA-ET-A39R	2011-12-9	NO	YES	-8828	FEMALE	WHITE	HISPANIC OR LATINO	No	No	TUMOR FREE	Alive	1413	[Not Applicable]	Normal	[Not Available]	[Not Available]	NO	Thyroid Papillary Carcinoma - Classical/usual	[Not Applicable]	Right lobe	Multifocal	1.8	[Not Available]	[Not Available]	2007	24	YES	Ultrasound	YES	18	0	None	R0	6th	T1	N0	MX	Stage I	[Not Available]	[Not Available]	NO	[Not Available]	[Not Available]	[Not Available]	[Not Available]	[Not Available]	[Not Available]	[Not Available]
DFE086E6-71A5-4131-9602-F20977BF7454	TCGA-ET-A39S	2011-12-9	NO	YES	-10000	FEMALE	WHITE	NOT HISPANIC OR LATINO	No	No	TUMOR FREE	Alive	20	[Not Applicable]	Normal	[Not Available]	[Not Available]	NO	Thyroid Papillary Carcinoma - Classical/usual	[Not Applicable]	Left lobe	Unifocal	1.0	[Not Available]	[Not Available]	2007	27	NO	[Not Available]	YES	2	0	None	R0	6th	T1	N0	MX	Stage I	[Not Available]	[Not Available]	NO	[Not Available]	[Not Available]	[Not Available]	[Not Available]	[Not Available]	[Not Available]	[Not Available]
7A45CBC2-9FBE-49F9-9D70-F8DC82829769	TCGA-ET-A39T	2011-12-9	NO	YES	-20164	FEMALE	WHITE	NOT HISPANIC OR LATINO	No	No	TUMOR FREE	Alive	238	[Not Applicable]	Normal	[Not Available]	[Not Available]	NO	Thyroid Papillary Carcinoma - Follicular (>= 99% follicular patterned)	[Not Applicable]	Right lobe	Unifocal	6.0	3.3	3.0	2006	55	NO	[Not Available]	YES	2	0	Minimal (T3)	R0	6th	T3	N0	MX	Stage III	[Not Available]	[Not Available]	NO	[Not Available]	[Not Available]	[Not Available]	[Not Available]	[Not Available]	[Not Available]	[Not Available]
3B5582E4-58AF-4A01-B83D-6FE9704F2B43	TCGA-ET-A3BN	2012-1-6	NO	YES	-12122	FEMALE	ASIAN	NOT HISPANIC OR LATINO	No	No	TUMOR FREE	Alive	51	[Not Applicable]	Normal	[Not Available]	[Not Available]	NO	Thyroid Papillary Carcinoma - Classical/usual	[Not Applicable]	Right lobe	Unifocal	3.0	2.5	2.5	2009	33	YES	Ultrasound	NO	[Not Available]	[Not Available]	None	R0	6th	T2	NX	MX	Stage I	[Not Available]	[Not Available]	NO	[Not Available]	[Not Available]	[Not Available]	[Not Available]	[Not Available]	[Not Available]	[Not Available]
C115DF9D-CEC4-4D7A-87F0-36A5C1F1D51F	TCGA-ET-A3BO	2012-1-9	NO	YES	-16110	FEMALE	WHITE	NOT HISPANIC OR LATINO	Yes	No	TUMOR FREE	Alive	178	[Not Applicable]	Lymphocytic Thyroiditis|Other, specify	hypothyroidism	[Not Available]	NO	Thyroid Papillary Carcinoma - Tall Cell (>= 50% tall cell features)	[Not Applicable]	Left lobe	Multifocal	2.5	1.5	1.3	2010	44	NO	[Not Available]	YES	10	2	Minimal (T3)	R1	7th	T3	N1a	MX	Stage I	[Not Available]	[Not Available]	NO	[Not Available]	[Not Available]	[Not Available]	[Not Available]	[Not Available]	[Not Available]	[Not Available]
9382942C-40DC-404A-AD8A-697612CDB575	TCGA-ET-A3BP	2012-1-6	NO	YES	-12594	FEMALE	WHITE	HISPANIC OR LATINO	No	No	TUMOR FREE	Alive	127	[Not Applicable]	Normal	[Not Available]	[Not Available]	NO	Thyroid Papillary Carcinoma - Classical/usual	[Not Applicable]	Left lobe	Multifocal	2.5	2.5	1.5	2008	34	YES	Ultrasound	YES	3	2	None	R0	6th	T2	N1a	MX	Stage I	[Not Available]	[Not Available]	NO	[Not Available]	[Not Available]	[Not Available]	[Not Available]	[Not Available]	[Not Available]	[Not Available]
5A6B9340-ACDE-4D97-8836-20AE29732851	TCGA-ET-A3BQ	2012-1-10	NO	YES	-10034	FEMALE	WHITE	NOT HISPANIC OR LATINO	No	No	TUMOR FREE	Alive	74	[Not Applicable]	Normal	[Not Available]	[Not Available]	NO	Thyroid Papillary Carcinoma - Classical/usual	[Not Applicable]	Right lobe	Unifocal	3.0	2.0	1.5	2008	27	YES	Ultrasound	YES	2	0	None	R0	6th	T2	N0	MX	Stage I	[Not Available]	[Not Available]	NO	[Not Available]	[Not Available]	[Not Available]	[Not Available]	[Not Available]	[Not Available]	[Not Available]
C83FB5E6-8AF3-47E4-AE48-CEE92DFF9DB7	TCGA-ET-A3BS	2012-1-9	NO	YES	-15421	MALE	ASIAN	NOT HISPANIC OR LATINO	No	No	TUMOR FREE	Alive	169	[Not Applicable]	Lymphocytic Thyroiditis	[Not Available]	[Not Available]	YES	Thyroid Papillary Carcinoma - Classical/usual	[Not Applicable]	Left lobe	Multifocal	5.5	5.0	3.0	2010	42	YES	Ultrasound	YES	17	8	Minimal (T3)	R0	7th	T3	N1a	MX	Stage I	[Not Available]	[Not Available]	NO	[Not Available]	[Not Available]	[Not Available]	[Not Available]	[Not Available]	[Not Available]	[Not Available]
D84312E8-999D-49AD-B0AA-E48E87EFC462	TCGA-ET-A3BT	2012-1-10	NO	YES	-22108	FEMALE	WHITE	NOT HISPANIC OR LATINO	No	No	TUMOR FREE	Alive	752	[Not Applicable]	Other, specify	Graves disease	[Not Available]	YES	Thyroid Papillary Carcinoma - Tall Cell (>= 50% tall cell features)	[Not Applicable]	Isthmus	Unifocal	2.5	1.8	1.3	2007	60	YES	Ultrasound	YES	7	2	None	R0	6th	T2	N1b	MX	Stage IVA	[Not Available]	[Not Available]	NO	[Not Available]	[Not Available]	[Not Available]	[Not Available]	[Not Available]	[Not Available]	[Not Available]
46239F1E-BD85-4D7A-A313-762666599A6D	TCGA-ET-A3BU	2012-1-6	NO	YES	-10510	MALE	WHITE	NOT HISPANIC OR LATINO	No	No	TUMOR FREE	Alive	39	[Not Applicable]	Normal	[Not Available]	[Not Available]	NO	Thyroid Papillary Carcinoma - Classical/usual	[Not Applicable]	Left lobe	Multifocal	1.4	1.0	1.0	2008	28	YES	Ultrasound	YES	9	6	None	R0	6th	T1	N1a	MX	Stage I	[Not Available]	[Not Available]	NO	[Not Available]	[Not Available]	[Not Available]	[Not Available]	[Not Available]	[Not Available]	[Not Available]
C14A0460-30B0-453B-AB81-DA03AD4AD02E	TCGA-ET-A3BV	2012-1-5	NO	YES	-17441	FEMALE	WHITE	NOT HISPANIC OR LATINO	Yes	No	TUMOR FREE	Alive	56	[Not Applicable]	Normal	[Not Available]	[Not Available]	NO	Thyroid Papillary Carcinoma - Classical/usual	[Not Applicable]	Left lobe	Unifocal	4.0	2.9	2.4	2008	47	NO	[Not Available]	YES	17	2	None	R0	6th	T2	N1a	MX	Stage III	[Not Available]	[Not Available]	NO	[Not Available]	[Not Available]	[Not Available]	[Not Available]	[Not Available]	[Not Available]	[Not Available]
2CB43652-109B-4B59-9FCD-512903591F45	TCGA-ET-A3BW	2012-1-5	NO	YES	-11032	FEMALE	WHITE	NOT HISPANIC OR LATINO	No	No	TUMOR FREE	Alive	72	[Not Applicable]	Normal	[Not Available]	[Not Available]	NO	Thyroid Papillary Carcinoma - Classical/usual	[Not Applicable]	Left lobe	Multifocal	3.2	3.0	2.0	2011	30	YES	Ultrasound	NO	[Not Available]	[Not Available]	None	R0	7th	T2	NX	MX	Stage I	[Not Available]	[Not Available]	NO	[Not Available]	[Not Available]	[Not Available]	[Not Available]	[Not Available]	[Not Available]	[Not Available]
8A02F305-6FD8-4908-BC19-06BABF028B5B	TCGA-ET-A3BX	2012-1-5	NO	YES	-8791	MALE	WHITE	HISPANIC OR LATINO	No	No	TUMOR FREE	Alive	137	[Not Applicable]	Normal	[Not Available]	[Not Available]	NO	Thyroid Papillary Carcinoma - Classical/usual	[Not Applicable]	Left lobe	Unifocal	5.0	5.0	4.0	2010	24	NO	[Not Available]	YES	4	1	Minimal (T3)	R0	7th	T3	N1a	MX	Stage I	[Not Available]	[Not Available]	NO	[Not Available]	[Not Available]	[Not Available]	[Not Available]	[Not Available]	[Not Available]	[Not Available]
0CAFEFEF-911B-46E8-9E6C-19A0E7D555AA	TCGA-ET-A3DO	2011-12-15	NO	YES	-12158	FEMALE	WHITE	NOT HISPANIC OR LATINO	No	No	TUMOR FREE	Alive	2095	[Not Applicable]	Normal	[Not Available]	[Not Available]	NO	Thyroid Papillary Carcinoma - Classical/usual	[Not Applicable]	Right lobe	Multifocal	2.5	1.8	1.5	2005	33	NO	[Not Available]	NO	[Not Available]	[Not Available]	None	R0	6th	T2	NX	MX	Stage I	[Not Available]	[Not Available]	NO	[Not Available]	[Not Available]	[Not Available]	[Not Available]	[Not Available]	[Not Available]	[Not Available]
18A58E3E-F18E-45CF-86BC-1851ABB9B3DE	TCGA-ET-A3DP	2011-12-16	NO	YES	-15876	FEMALE	BLACK OR AFRICAN AMERICAN	NOT HISPANIC OR LATINO	No	No	TUMOR FREE	Alive	1536	[Not Applicable]	Normal	[Not Available]	[Not Available]	NO	Thyroid Papillary Carcinoma - Classical/usual	[Not Applicable]	Left lobe	Unifocal	2.5	[Not Available]	[Not Available]	2007	43	NO	[Not Available]	NO	[Not Available]	[Not Available]	None	R0	6th	T2	NX	MX	Stage I	[Not Available]	[Not Available]	NO	[Not Available]	[Not Available]	[Not Available]	[Not Available]	[Not Available]	[Not Available]	[Not Available]
F9217C58-11EF-4C4B-99CF-0E134A718552	TCGA-ET-A3DQ	2012-1-9	NO	YES	-15871	FEMALE	WHITE	NOT HISPANIC OR LATINO	No	No	TUMOR FREE	Alive	1367	[Not Applicable]	Other, specify	hypothyroidism	[Not Available]	NO	Thyroid Papillary Carcinoma - Follicular (>= 99% follicular patterned)	[Not Applicable]	Right lobe	Multifocal	1.0	[Not Available]	[Not Available]	2008	43	YES	Ultrasound	YES	2	0	None	R0	6th	T1	N0	MX	Stage I	[Not Available]	[Not Available]	NO	[Not Available]	[Not Available]	[Not Available]	[Not Available]	[Not Available]	[Not Available]	[Not Available]
A061976D-BA2C-4A18-A51E-952F198EB4D5	TCGA-ET-A3DR	2012-1-10	NO	YES	-15404	FEMALE	WHITE	NOT HISPANIC OR LATINO	No	No	TUMOR FREE	Alive	65	[Not Applicable]	Normal	[Not Available]	[Not Available]	NO	Thyroid Papillary Carcinoma - Classical/usual	[Not Applicable]	Left lobe	Unifocal	1.2	[Not Available]	[Not Available]	2008	42	YES	Ultrasound	YES	6	5	None	R0	6th	T1	N1a	MX	Stage I	[Not Available]	[Not Available]	NO	[Not Available]	[Not Available]	[Not Available]	[Not Available]	[Not Available]	[Not Available]	[Not Available]
5CDAA0C8-27B8-4552-9DCD-20D67B1EB70F	TCGA-ET-A3DS	2012-1-5	NO	YES	-12252	FEMALE	WHITE	NOT HISPANIC OR LATINO	No	No	TUMOR FREE	Alive	9	[Not Applicable]	Lymphocytic Thyroiditis|Other, specify	hypothyroidism	[Not Available]	NO	Thyroid Papillary Carcinoma - Classical/usual	[Not Applicable]	Right lobe	Unifocal	0.8	0.6	0.5	2009	33	NO	[Not Available]	YES	8	0	None	R0	6th	T1	N0	MX	Stage I	[Not Available]	[Not Available]	NO	[Not Available]	[Not Available]	[Not Available]	[Not Available]	[Not Available]	[Not Available]	[Not Available]
9FF3F335-69D1-4CAA-A5C5-EE66F4F92D17	TCGA-ET-A3DT	2012-1-5	NO	YES	-8761	FEMALE	WHITE	NOT HISPANIC OR LATINO	No	No	TUMOR FREE	Alive	145	[Not Applicable]	Other, specify	hyperthyroidism	[Not Available]	NO	Thyroid Papillary Carcinoma - Classical/usual	[Not Applicable]	Left lobe	Unifocal	2.5	2.0	2.0	2011	23	NO	[Not Available]	YES	4	1	None	R0	7th	T2	N1a	MX	Stage I	[Not Available]	[Not Available]	NO	[Not Available]	[Not Available]	[Not Available]	[Not Available]	[Not Available]	[Not Available]	[Not Available]
C047E741-2B29-45DF-A577-351BDDC50EB8	TCGA-ET-A3DU	2012-1-6	NO	YES	-7869	FEMALE	WHITE	NOT HISPANIC OR LATINO	No	No	WITH TUMOR	Alive	139	[Not Applicable]	Normal	[Not Available]	[Not Available]	NO	Thyroid Papillary Carcinoma - Classical/usual	[Not Applicable]	Left lobe	Unifocal	1.4	[Not Available]	[Not Available]	2009	21	YES	Ultrasound	YES	2	1	None	R1	6th	T1	N1a	MX	Stage I	[Not Available]	[Not Available]	NO	[Not Available]	[Not Available]	[Not Available]	[Not Available]	[Not Available]	[Not Available]	[Not Available]
B46D88E9-8477-4900-8DA9-5E7DBDED0653	TCGA-ET-A3DV	2012-1-9	NO	YES	-24905	FEMALE	WHITE	NOT HISPANIC OR LATINO	No	No	TUMOR FREE	Alive	3424	[Not Applicable]	Normal	[Not Available]	[Not Available]	NO	Thyroid Papillary Carcinoma - Follicular (>= 99% follicular patterned)	[Not Applicable]	Right lobe	Unifocal	4.2	[Not Available]	[Not Available]	2001	68	NO	[Not Available]	YES	1	0	Minimal (T3)	R0	5th	T3	N0	MX	Stage II	[Not Available]	[Not Available]	NO	[Not Available]	[Not Available]	[Not Available]	[Not Available]	[Not Available]	[Not Available]	[Not Available]
424DE829-9EFD-4689-AC5D-24485A5D5ECF	TCGA-ET-A3DW	2012-1-10	NO	YES	-23603	MALE	ASIAN	NOT HISPANIC OR LATINO	No	No	TUMOR FREE	Alive	752	[Not Applicable]	Normal	[Not Available]	[Not Available]	NO	Thyroid Papillary Carcinoma - Tall Cell (>= 50% tall cell features)	[Not Applicable]	Right lobe	Unifocal	2.7	[Not Available]	[Not Available]	2003	64	NO	[Not Available]	YES	1	1	None	R0	6th	T2	N1	MX	Stage III	[Not Available]	[Not Available]	NO	[Not Available]	[Not Available]	[Not Available]	[Not Available]	[Not Available]	[Not Available]	[Not Available]
7B49F263-FA0D-4F1B-9C00-1FF7A8C9AC79	TCGA-ET-A40P	2012-9-30	NO	YES	-11843	FEMALE	WHITE	NOT HISPANIC OR LATINO	No	No	TUMOR FREE	Alive	98	[Not Applicable]	Normal	[Not Available]	Sibling	NO	Thyroid Papillary Carcinoma - Follicular (>= 99% follicular patterned)	[Not Applicable]	Right lobe	Unifocal	3.2	2.5	2.2	2011	32	YES	Ultrasound	YES	1	0	None	R0	7th	T2	N0	MX	Stage I	[Not Available]	[Not Available]	NO	[Not Available]	[Not Available]	[Not Available]	[Not Available]	YES	NO	[Not Available]
6BEFDC6A-27FC-4CDE-979B-FFE05CD8603F	TCGA-ET-A40Q	2012-9-30	NO	YES	-14136	MALE	WHITE	NOT HISPANIC OR LATINO	No	No	TUMOR FREE	Alive	218	[Not Applicable]	Normal	[Not Available]	[Unknown]	YES	Thyroid Papillary Carcinoma - Tall Cell (>= 50% tall cell features)	[Not Applicable]	Right lobe	Multifocal	2.5	2.0	1.5	2011	38	YES	Ultrasound	YES	40	19	Minimal (T3)	R0	7th	T3	N1b	MX	Stage I	RAI-avid|Imaging Suspected	[Not Available]	NO	[Not Available]	[Not Available]	[Not Available]	[Not Available]	YES	NO	Persistent distant metastases
2513AB46-646C-4750-AB42-DE3940890553	TCGA-ET-A40R	2012-9-30	NO	YES	-8963	FEMALE	WHITE	NOT HISPANIC OR LATINO	No	No	TUMOR FREE	Alive	146	[Not Applicable]	Normal	[Not Available]	[Not Available]	NO	Thyroid Papillary Carcinoma - Follicular (>= 99% follicular patterned)	[Not Applicable]	Left lobe	Unifocal	3.0	3.0	2.0	2011	24	YES	Ultrasound	YES	20	7	None	RX	7th	T2	N1a	MX	Stage I	[Not Available]	[Not Available]	NO	[Not Available]	[Not Available]	[Not Available]	[Not Available]	YES	NO	No imaging evidence of disease
C8D62754-1601-40C0-98EF-E5BB94306B92	TCGA-ET-A40S	2012-9-30	NO	YES	-22733	MALE	WHITE	NOT HISPANIC OR LATINO	No	No	TUMOR FREE	Alive	153	[Not Applicable]	Lymphocytic Thyroiditis	[Not Available]	Sibling	YES	Thyroid Papillary Carcinoma - Classical/usual	[Not Applicable]	Left lobe	Multifocal	2.5	2.0	2.0	2011	62	YES	Ultrasound	YES	12	0	None	RX	7th	T2	N0	MX	Stage II	[Not Available]	[Not Available]	NO	[Not Available]	[Not Available]	[Not Available]	[Not Available]	YES	NO	No imaging evidence of disease
2CAE34A6-73A0-4A67-8DCC-051468C41389	TCGA-ET-A40T	2012-10-1	NO	YES	-9531	FEMALE	WHITE	NOT HISPANIC OR LATINO	No	No	TUMOR FREE	Alive	65	[Not Applicable]	Normal	[Not Available]	[Not Available]	NO	Thyroid Papillary Carcinoma - Classical/usual	[Not Applicable]	Isthmus	Unifocal	2.8	[Not Available]	[Not Available]	2012	26	YES	Ultrasound	YES	15	3	None	RX	7th	T2	N1a	MX	Stage I	[Not Available]	[Not Available]	NO	[Not Available]	[Not Available]	[Not Available]	[Not Available]	[Unknown]	[Unknown]	[Unknown]
7629F864-A009-4AA9-BF7E-2D99E00D294E	TCGA-ET-A4KN	2013-1-8	NO	YES	-18889	FEMALE	WHITE	[Unknown]	No	No	TUMOR FREE	Alive	122	[Not Applicable]	Normal	[Not Available]	[Not Available]	NO	Thyroid Papillary Carcinoma - Tall Cell (>= 50% tall cell features)	[Not Applicable]	Right lobe	Unifocal	2.0	2.0	1.5	2012	51	NO	[Not Available]	YES	4	0	Minimal (T3)	R0	7th	T3	N0	MX	Stage III	[Not Available]	[Not Available]	NO	[Not Available]	[Not Available]	[Not Available]	[Not Available]	YES	NO	No imaging evidence of disease
29963391-3926-4B7C-8066-185F0F2D5BFC	TCGA-ET-A4KQ	2013-1-8	NO	YES	-16685	FEMALE	WHITE	[Unknown]	No	No	TUMOR FREE	Alive	59	[Not Applicable]	Nodular Hyperplasia	[Not Available]	Parent	NO	Thyroid Papillary Carcinoma - Follicular (>= 99% follicular patterned)	[Not Applicable]	Right lobe	Unifocal	4	4	3	2012	45	NO	[Not Available]	NO	[Not Available]	[Not Available]	None	R0	7th	T2	NX	MX	Stage II	[Not Available]	[Not Available]	NO	[Not Available]	[Not Available]	[Not Available]	[Not Available]	NO	NO	[Not Evaluated]
78d14f86-896a-4f98-9274-b2e8e387add9	TCGA-FE-A22Z	2011-8-11	NO	YES	-22286	FEMALE	WHITE	NOT HISPANIC OR LATINO	No	No	TUMOR FREE	Alive	1566	[Not Applicable]	Normal	[Not Available]	[Not Available]	NO	Thyroid Papillary Carcinoma - Follicular (>= 99% follicular patterned)	[Not Applicable]	Left lobe	Unifocal	6.5	5.0	3.0	2007	61	YES	MRI with contrast	YES	6	5	Moderate/Advanced (T4a)	R0	6th	T4a	N1	MX	Stage IVA	[Not Available]	[Not Available]	NO	[Not Available]	[Not Available]	[Not Available]	[Not Available]	[Not Available]	[Not Available]	[Not Available]
b1d71782-2443-43f3-bd0e-8b7220515cb6	TCGA-FE-A230	2011-8-11	NO	YES	-10999	FEMALE	WHITE	NOT HISPANIC OR LATINO	No	No	TUMOR FREE	Alive	1442	[Not Applicable]	Lymphocytic Thyroiditis	[Not Available]	[Not Available]	NO	Thyroid Papillary Carcinoma - Classical/usual	[Not Applicable]	Left lobe	Unifocal	4.4	4.0	2.2	2006	30	NO	[Not Available]	YES	3	3	None	R0	6th	T3	N1a	MX	Stage I	[Not Available]	[Not Available]	NO	[Not Available]	[Not Available]	[Not Available]	[Not Available]	[Not Available]	[Not Available]	[Not Available]
7044dee0-fd6c-4e75-b731-dc60a386a1ab	TCGA-FE-A231	2011-8-11	NO	YES	-25703	MALE	WHITE	NOT HISPANIC OR LATINO	No	No	TUMOR FREE	Alive	374	[Not Applicable]	Lymphocytic Thyroiditis|Nodular Hyperplasia	[Not Available]	[Not Available]	NO	Thyroid Papillary Carcinoma - Classical/usual	[Not Applicable]	Right lobe	Unifocal	9.4	[Not Available]	[Not Available]	2010	70	YES	Ultrasound	YES	31	16	None	R0	7th	T3	N1b	MX	Stage IVA	[Not Available]	[Not Available]	NO	[Not Available]	[Not Available]	[Not Available]	[Not Available]	[Not Available]	[Not Available]	[Not Available]
5eb0d577-223b-4409-89d1-5c5d196affc3	TCGA-FE-A232	2011-8-11	NO	YES	-16280	FEMALE	WHITE	NOT HISPANIC OR LATINO	No	No	TUMOR FREE	Alive	1346	[Not Applicable]	Lymphocytic Thyroiditis|Other, specify	Hyperthyroid	[Not Available]	NO	Thyroid Papillary Carcinoma - Classical/usual	[Not Applicable]	Right lobe	Unifocal	3.5	3.0	2.0	2007	44	NO	[Not Available]	NO	0	0	Minimal (T3)	R0	6th	T3	NX	MX	Stage I	[Not Available]	[Not Available]	NO	[Not Available]	[Not Available]	[Not Available]	[Not Available]	[Not Available]	[Not Available]	[Not Available]
e70feafd-1390-4f4c-a635-da65c1a7daeb	TCGA-FE-A233	2011-8-11	NO	YES	-6770	FEMALE	WHITE	NOT HISPANIC OR LATINO	No	No	TUMOR FREE	Alive	751	[Not Applicable]	Normal	[Not Available]	[Not Available]	NO	Thyroid Papillary Carcinoma - Classical/usual	[Not Applicable]	Right lobe	Unifocal	2.3	2.2	1.5	2007	18	NO	[Not Available]	NO	0	0	None	R0	6th	T2	NX	MX	Stage I	[Not Available]	[Not Available]	NO	[Not Available]	[Not Available]	[Not Available]	[Not Available]	[Not Available]	[Not Available]	[Not Available]
e4c85bdd-7b7c-414f-9503-647d9b825915	TCGA-FE-A234	2011-8-10	NO	YES	-9724	FEMALE	WHITE	NOT HISPANIC OR LATINO	No	No	WITH TUMOR	Alive	1333	[Not Applicable]	Normal	[Not Available]	[Not Available]	NO	Thyroid Papillary Carcinoma - Classical/usual	[Not Applicable]	Right lobe	Unifocal	3.3	3	2.5	2007	26	YES	[Not Available]	YES	2	2	None	R0	6th	T2	N1	MX	Stage I	[Not Available]	[Not Available]	NO	[Not Available]	[Not Available]	[Not Available]	[Not Available]	[Not Available]	[Not Available]	[Not Available]
c781b49e-d08f-49e6-b774-7cfe4100e92d	TCGA-FE-A235	2011-8-11	NO	YES	-9859	FEMALE	WHITE	NOT HISPANIC OR LATINO	No	No	TUMOR FREE	Alive	3130	[Not Applicable]	Lymphocytic Thyroiditis	[Not Available]	[Not Available]	NO	Thyroid Papillary Carcinoma - Classical/usual	[Not Applicable]	Isthmus	Multifocal	3.0	2.0	1.4	2002	26	YES	Ultrasound	YES	4	3	None	R0	5th	T2	N1	MX	Stage I	[Not Available]	[Not Available]	NO	[Not Available]	[Not Available]	[Not Available]	[Not Available]	[Not Available]	[Not Available]	[Not Available]
300720c8-68e5-4a3b-a873-3ad36ad0f953	TCGA-FE-A236	2011-8-11	NO	YES	-12348	MALE	WHITE	NOT HISPANIC OR LATINO	No	No	TUMOR FREE	Alive	2031	[Not Applicable]	Normal	[Not Available]	[Not Available]	NO	Thyroid Papillary Carcinoma - Classical/usual	[Not Applicable]	Left lobe	Multifocal	3.5	3.0	2.5	2004	33	NO	[Not Available]	YES	5	5	None	R0	6th	T2	N1	MX	Stage I	[Not Available]	[Not Available]	NO	[Not Available]	[Not Available]	[Not Available]	[Not Available]	[Not Available]	[Not Available]	[Not Available]
7d11b016-c564-4fb5-9b85-1b1a0188006f	TCGA-FE-A237	2011-8-11	NO	YES	-7207	FEMALE	WHITE	NOT HISPANIC OR LATINO	No	No	WITH TUMOR	Alive	2292	[Not Applicable]	Normal	[Not Available]	[Not Available]	NO	Thyroid Papillary Carcinoma - Classical/usual	[Not Applicable]	Bilateral	Multifocal	3.5	3.0	3.0	2005	19	NO	[Not Available]	YES	5	3	Minimal (T3)	R0	6th	T3	N1	MX	Stage I	[Not Available]	[Not Available]	NO	[Not Available]	[Not Available]	[Not Available]	[Not Available]	[Not Available]	[Not Available]	[Not Available]
dffc4f7a-c67a-4ac5-a338-717dffde686d	TCGA-FE-A238	2011-8-11	NO	YES	-13159	FEMALE	WHITE	NOT HISPANIC OR LATINO	No	No	WITH TUMOR	Alive	1215	[Not Applicable]	Normal	[Not Available]	[Not Available]	NO	Thyroid Papillary Carcinoma - Classical/usual	[Not Applicable]	Bilateral	Multifocal	3.9	2.7	2.0	2005	36	NO	[Not Available]	YES	1	0	Minimal (T3)	R0	6th	T3	N0	MX	Stage I	RAI-avid|Imaging Suspected	[Not Available]	NO	[Not Available]	[Not Available]	[Not Available]	[Not Available]	[Not Available]	[Not Available]	[Not Available]
fc70a652-7925-4759-8e1f-05fd56829df4	TCGA-FE-A239	2011-8-11	NO	YES	-30259	MALE	WHITE	NOT HISPANIC OR LATINO	No	No	WITH TUMOR	Dead	[Not Available]	1023	Normal	[Not Available]	[Not Available]	NO	Thyroid Papillary Carcinoma - Classical/usual	[Not Applicable]	Right lobe	Unifocal	4.5	2.5	2.7	2005	82	YES	Ultrasound	YES	2	0	None	R0	6th	T3	N0	MX	Stage III	[Not Available]	[Not Available]	NO	[Not Available]	[Not Available]	[Not Available]	[Not Available]	[Not Available]	[Not Available]	[Not Available]
fd8c4ff3-e759-495f-96e7-1f406bb70190	TCGA-FE-A23A	2011-8-10	NO	YES	-10177	FEMALE	WHITE	NOT HISPANIC OR LATINO	No	No	TUMOR FREE	Alive	1908	[Not Applicable]	Lymphocytic Thyroiditis	[Not Available]	[Not Available]	NO	Thyroid Papillary Carcinoma - Classical/usual	[Not Applicable]	Right lobe	Unifocal	2.7	2.2	2	2006	27	NO	[Not Available]	YES	13	0	None	R0	6th	T2	N0	MX	Stage I	[Not Available]	[Not Available]	NO	[Not Available]	[Not Available]	[Not Available]	[Not Available]	[Not Available]	[Not Available]	[Not Available]
10BDAFBB-831D-48B5-B9A3-AD374FC50235	TCGA-FE-A3PA	2012-3-13	NO	YES	-6068	MALE	WHITE	NOT HISPANIC OR LATINO	No	No	WITH TUMOR	Alive	2872	[Not Applicable]	Normal	[Not Available]	[Not Available]	NO	Thyroid Papillary Carcinoma - Follicular (>= 99% follicular patterned)	[Not Applicable]	Left lobe	Unifocal	4	3	3	2002	16	NO	[Not Available]	NO	[Not Available]	[Not Available]	Minimal (T3)	R2	5th	T4	N0	M1	Stage II	RAI-avid	[Not Available]	[Not Available]	[Not Available]	[Not Available]	[Not Available]	[Not Available]	[Not Available]	[Not Available]	[Not Available]
05A8268A-6B33-429B-8638-8C9BB366EF28	TCGA-FE-A3PB	2012-3-13	NO	YES	-12136	FEMALE	WHITE	NOT HISPANIC OR LATINO	No	No	TUMOR FREE	Alive	2590	[Not Applicable]	Lymphocytic Thyroiditis	[Not Available]	[Not Available]	NO	Thyroid Papillary Carcinoma - Classical/usual	[Not Applicable]	Right lobe	Unifocal	1	0.7	0.6	2004	33	NO	[Not Available]	YES	5	5	Minimal (T3)	R0	6th	T3	N1a	MX	Stage I	[Not Available]	[Not Available]	[Not Available]	[Not Available]	[Not Available]	[Not Available]	[Not Available]	[Not Available]	[Not Available]	[Not Available]
A86AC3B5-B5E9-4420-8DE0-A358FCAD85B6	TCGA-FE-A3PC	2012-3-13	NO	YES	-13817	FEMALE	WHITE	NOT HISPANIC OR LATINO	No	No	TUMOR FREE	Alive	1868	[Not Applicable]	Lymphocytic Thyroiditis|Nodular Hyperplasia|Other, specify	Follicular Adenoma	[Not Available]	NO	Thyroid Papillary Carcinoma - Classical/usual	[Not Applicable]	Left lobe	Unifocal	5.2	3.5	2.0	2006	37	NO	[Not Available]	YES	19	19	None	R0	6th	T3	N1	MX	Stage I	[Not Available]	[Not Available]	NO	[Not Available]	[Not Available]	[Not Available]	[Not Available]	[Not Available]	[Not Available]	[Not Available]
39D90499-8549-4DA5-B391-C421F18FACF1	TCGA-FE-A3PD	2012-3-13	NO	YES	-6386	FEMALE	WHITE	NOT HISPANIC OR LATINO	No	No	TUMOR FREE	Alive	1913	[Not Applicable]	Lymphocytic Thyroiditis	[Not Available]	[Not Available]	NO	Thyroid Papillary Carcinoma - Follicular (>= 99% follicular patterned)	[Not Applicable]	Left lobe	Unifocal	2.3	1.8	1.7	2006	17	NO	[Not Available]	YES	3	0	None	R0	6th	T2	N0	MX	Stage I	[Not Available]	[Not Available]	[Not Available]	[Not Available]	[Not Available]	[Not Available]	[Not Available]	[Not Available]	[Not Available]	[Not Available]
785803BB-42A8-4AFB-B7B4-58C114894408	TCGA-FK-A3S3	2012-9-18	NO	YES	-15853	FEMALE	BLACK OR AFRICAN AMERICAN	NOT HISPANIC OR LATINO	No	No	TUMOR FREE	Alive	1401	[Not Applicable]	Normal	[Not Available]	[Not Available]	NO	Thyroid Papillary Carcinoma - Follicular (>= 99% follicular patterned)	[Not Applicable]	Left lobe	Multifocal	2.5	[Not Available]	[Not Available]	2008	43	NO	[Not Available]	YES	11	4	Minimal (T3)	R0	6th	T3	N1b	MX	Stage I	[Not Available]	[Not Available]	[Not Available]	[Not Available]	[Not Available]	[Not Available]	[Not Available]	YES	NO	Persistent locoregional disease
8950691C-600F-4A90-ADF6-42A8F129AA3E	TCGA-FK-A3SB	2012-9-18	NO	YES	-10293	FEMALE	ASIAN	NOT HISPANIC OR LATINO	No	No	TUMOR FREE	Alive	124	[Not Applicable]	Normal	[Not Available]	[Not Available]	NO	Thyroid Papillary Carcinoma - Classical/usual	[Not Applicable]	Right lobe	Unifocal	2	[Not Available]	[Not Available]	2008	28	NO	[Not Available]	YES	14	2	Minimal (T3)	R0	6th	T3	N1a	MX	Stage I	[Not Available]	[Not Available]	NO	[Not Available]	[Not Available]	[Not Available]	[Not Available]	YES	NO	No imaging evidence of disease
63B01B43-A68A-4046-89B0-736BA4D08504	TCGA-FK-A3SD	2012-9-18	NO	YES	-22560	FEMALE	WHITE	NOT HISPANIC OR LATINO	Yes	No	TUMOR FREE	Alive	27	[Not Applicable]	Lymphocytic Thyroiditis	[Not Available]	[Not Available]	NO	Thyroid Papillary Carcinoma - Classical/usual	[Not Applicable]	Left lobe	Unifocal	0.1	[Not Available]	[Not Available]	2009	61	NO	[Not Available]	NO	[Not Available]	[Not Available]	[Unknown]	R0	6th	T1	N0	M0	Stage I	[Not Available]	[Not Available]	NO	[Not Available]	[Not Available]	[Not Available]	[Not Available]	NO	NO	No imaging evidence of disease
AFB00CD4-E5DA-4251-86FB-532C3F65324C	TCGA-FK-A3SE	2012-9-18	NO	YES	-11472	FEMALE	ASIAN	NOT HISPANIC OR LATINO	No	No	TUMOR FREE	Alive	670	[Not Applicable]	Normal	[Not Available]	[Not Available]	NO	Thyroid Papillary Carcinoma - Classical/usual	[Not Applicable]	Bilateral	Multifocal	3.5	[Not Available]	[Not Available]	2008	31	YES	Ultrasound	YES	8	2	None	R0	6th	T2	N1a	MX	Stage I	[Not Available]	[Not Available]	[Not Available]	[Not Available]	[Not Available]	[Not Available]	[Not Available]	YES	NO	No imaging evidence of disease
8446BCBA-0DCD-42EB-96A1-00F5470C9F65	TCGA-FK-A3SG	2012-9-18	NO	YES	-7710	FEMALE	WHITE	NOT HISPANIC OR LATINO	No	No	TUMOR FREE	Alive	28	[Not Applicable]	Normal	[Not Available]	[Not Available]	NO	Thyroid Papillary Carcinoma - Classical/usual	[Not Applicable]	Right lobe	Multifocal	3.2	[Not Available]	[Not Available]	2008	21	NO	[Not Available]	YES	14	6	None	R0	6th	T2	N1b	MX	Stage I	[Not Available]	[Not Available]	[Not Available]	[Not Available]	[Not Available]	[Not Available]	[Not Available]	[Unknown]	[Unknown]	[Unknown]
E48A8FA7-4E2B-44A0-95F5-E2925C60BAD3	TCGA-FK-A3SH	2012-9-18	NO	YES	-18609	FEMALE	WHITE	NOT HISPANIC OR LATINO	No	No	TUMOR FREE	Alive	1463	[Not Applicable]	Normal	[Not Available]	Parent	NO	Thyroid Papillary Carcinoma - Classical/usual	[Not Applicable]	Bilateral	Multifocal	3.0	[Not Available]	[Not Available]	2008	50	NO	[Not Available]	YES	8	2	None	R0	6th	T2	N1a	MX	Stage III	[Not Available]	[Not Available]	[Not Available]	[Not Available]	[Not Available]	[Not Available]	[Not Available]	YES	NO	No imaging evidence of disease
7CEC93DA-42C9-495D-8110-9FB43763041B	TCGA-FK-A4UB	2013-1-22	NO	YES	-18792	MALE	WHITE	NOT HISPANIC OR LATINO	No	No	TUMOR FREE	Alive	2773	[Not Applicable]	Normal	[Not Available]	[Not Available]	NO	Thyroid Papillary Carcinoma - Classical/usual	[Not Applicable]	Right lobe	Multifocal	2	[Not Available]	[Not Available]	2005	51	YES	Ultrasound|CT without contrast	YES	85	20	Minimal (T3)	R1	6th	T3	N1a	MX	Stage III	Biopsy Proven	[Not Available]	NO	[Not Available]	[Not Available]	[Not Available]	[Not Available]	YES	NO	Persistent locoregional disease
B0CB6ED7-3D9F-4D5E-8DF5-EDCC921C43B4	TCGA-FY-A2QD	2011-10-18	YES	NO	-22491	FEMALE	BLACK OR AFRICAN AMERICAN	NOT HISPANIC OR LATINO	No	No	TUMOR FREE	Alive	38	[Not Applicable]	[Not Available]	[Not Available]	[Not Available]	[Not Available]	Thyroid Papillary Carcinoma - Classical/usual	[Not Applicable]	Left lobe	Multifocal	6.0	3.3	2.5	2011	61	[Not Available]	[Not Available]	YES	3	0	None	[Not Available]	7th	T1	N0	[Not Available]	[Not Available]	[Not Available]	[Not Available]	NO	[Not Available]	[Not Available]	[Not Available]	[Not Available]	[Not Available]	[Not Available]	[Not Available]
C6F08366-F30D-45BD-B949-B59D2493995D	TCGA-FY-A3BL	2012-2-3	YES	NO	-10667	MALE	WHITE	NOT HISPANIC OR LATINO	No	No	TUMOR FREE	Alive	35	[Not Applicable]	[Not Available]	[Not Available]	[Not Available]	[Not Available]	Thyroid Papillary Carcinoma - Classical/usual	[Not Applicable]	Right lobe	[Not Available]	[Not Available]	1.3	[Not Available]	2011	29	[Not Available]	[Not Available]	NO	[Not Available]	[Not Available]	None	R0	7th	T1	NX	M0	Stage I	[Not Available]	[Not Available]	[Not Available]	[Not Available]	[Not Available]	[Not Available]	[Not Available]	[Not Available]	[Not Available]	[Not Available]
CD1656D8-55A5-4248-B81D-FED9D5992CBE	TCGA-FY-A3I4	2012-4-17	YES	NO	-12677	FEMALE	WHITE	NOT HISPANIC OR LATINO	No	No	TUMOR FREE	Alive	34	[Not Applicable]	Lymphocytic Thyroiditis	[Not Available]	[Not Available]	[Not Available]	Thyroid Papillary Carcinoma - Classical/usual	[Not Applicable]	Right lobe	Unifocal	3.8	4	2.4	2011	34	[Not Available]	[Not Available]	YES	1	0	None	R0	7th	T2	N0	M0	Stage I	[Not Available]	[Not Available]	[Not Available]	[Not Available]	[Not Available]	[Not Available]	[Not Available]	[Not Available]	[Not Available]	[Not Available]
52203FF5-57B2-4D56-8935-2FF1EB61D7B8	TCGA-FY-A3I5	2012-9-24	YES	NO	-23654	FEMALE	WHITE	NOT HISPANIC OR LATINO	No	No	TUMOR FREE	Alive	50	[Not Applicable]	Other, specify	Hashimoto's Thyroiditis & Hypothyroidism	[Not Available]	[Not Available]	Thyroid Papillary Carcinoma - Follicular (>= 99% follicular patterned)	[Not Applicable]	Right lobe	Multifocal	4.5	3.0	3.0	2011	64	[Unknown]	[Not Available]	YES	14	0	None	R0	7th	T3	N0	MX	Stage III	[Not Available]	[Not Available]	[Not Available]	[Not Available]	[Not Available]	[Not Available]	[Not Available]	[Unknown]	[Unknown]	[Not Available]
F7F6E9F4-1AA8-48A0-BEA9-EFAA9379F6F6	TCGA-FY-A3NM	2012-4-19	YES	NO	-17734	FEMALE	WHITE	NOT HISPANIC OR LATINO	No	No	TUMOR FREE	Alive	30	[Not Applicable]	Other, specify	chronic thyroiditis	[Not Available]	NO	Thyroid Papillary Carcinoma - Classical/usual	[Not Applicable]	Bilateral	Multifocal	[Not Available]	[Not Available]	[Not Available]	2011	48	YES	Ultrasound	YES	6	0	Minimal (T3)	R0	7th	T3	N0	MX	Stage III	[Not Available]	[Not Available]	[Not Available]	[Not Available]	[Not Available]	[Not Available]	[Not Available]	[Not Available]	[Not Available]	[Not Available]
B3B7D701-EC84-4018-A3CE-F59198B35767	TCGA-FY-A3NN	2012-4-19	YES	NO	-17613	FEMALE	[Not Available]	[Not Available]	No	No	[Not Available]	Alive	0	[Not Applicable]	Normal	[Not Available]	[Not Available]	[Not Available]	Thyroid Papillary Carcinoma - Classical/usual	[Not Applicable]	Right lobe	Unifocal	2.0	[Not Available]	[Not Available]	2011	48	YES	Ultrasound	YES	4	2	None	R0	7th	T1b	N1a	MX	Stage III	[Not Available]	[Not Available]	[Not Available]	[Not Available]	[Not Available]	[Not Available]	[Not Available]	[Not Available]	[Not Available]	[Not Available]
029DA211-9B52-45AD-B0DC-2322DA783C9C	TCGA-FY-A3NP	2012-4-19	YES	NO	-25462	MALE	WHITE	NOT HISPANIC OR LATINO	No	No	TUMOR FREE	Alive	18	[Not Applicable]	Normal	[Not Available]	[Not Available]	[Not Available]	Thyroid Papillary Carcinoma - Follicular (>= 99% follicular patterned)	[Not Applicable]	Right lobe	Unifocal	2.0	[Not Available]	[Not Available]	2011	69	YES	CT without contrast	NO	[Not Available]	[Not Available]	None	R0	7th	T1	N0	M0	Stage I	[Not Available]	[Not Available]	[Not Available]	[Not Available]	[Not Available]	[Not Available]	[Not Available]	[Not Available]	[Not Available]	[Not Available]
4D1AEC67-C345-4721-8EE8-356B0DFF009B	TCGA-FY-A3ON	2012-4-19	YES	NO	-7403	MALE	WHITE	HISPANIC OR LATINO	No	No	TUMOR FREE	Alive	46	[Not Applicable]	Lymphocytic Thyroiditis	[Not Available]	[Not Available]	NO	Thyroid Papillary Carcinoma - Classical/usual	[Not Applicable]	Bilateral	Multifocal	2.5	1.8	1.5	2011	20	[Not Available]	[Not Available]	YES	4	1	None	R0	7th	T2	N1	MX	Stage I	[Not Available]	[Not Available]	[Not Available]	[Not Available]	[Not Available]	[Not Available]	[Not Available]	[Not Available]	[Not Available]	[Not Available]
905469D2-4C97-4293-A20C-1B1F0462A25D	TCGA-FY-A3R6	2012-9-28	YES	NO	-21009	FEMALE	WHITE	NOT HISPANIC OR LATINO	No	No	[Unknown]	Alive	23	[Not Applicable]	Lymphocytic Thyroiditis	[Not Available]	[Not Available]	[Not Available]	Thyroid Papillary Carcinoma - Classical/usual	[Not Applicable]	Left lobe	Multifocal	2.2	[Not Available]	[Not Available]	2011	57	YES	Ultrasound	YES	30	5	None	R0	7th	T2	N1b	MX	Stage IVA	[Not Available]	[Not Available]	[Not Available]	[Not Available]	[Not Available]	[Not Available]	[Not Available]	[Unknown]	[Unknown]	[Not Available]
B983A678-B0AE-42C2-8F37-D6ECAF07413B	TCGA-FY-A3R7	2012-9-28	YES	NO	-18403	FEMALE	WHITE	NOT HISPANIC OR LATINO	No	No	[Unknown]	Alive	1	[Not Applicable]	Lymphocytic Thyroiditis	[Not Available]	[Not Available]	NO	Thyroid Papillary Carcinoma - Classical/usual	[Not Applicable]	Bilateral	Multifocal	2.0	[Not Available]	[Not Available]	2012	50	YES	Ultrasound	YES	2	2	Minimal (T3)	[Unknown]	7th	T3	N1a	MX	Stage III	[Not Available]	[Not Available]	[Not Available]	[Not Available]	[Not Available]	[Not Available]	[Not Available]	[Unknown]	[Unknown]	[Not Available]
C77976B6-35EA-4623-A92A-6D9440A978E6	TCGA-FY-A3R8	2012-10-8	YES	NO	-22824	FEMALE	WHITE	NOT HISPANIC OR LATINO	No	No	TUMOR FREE	Alive	142	[Not Applicable]	[Not Available]	[Not Available]	[Not Available]	[Not Available]	Thyroid Papillary Carcinoma - Classical/usual	[Not Applicable]	Left lobe	Unifocal	1.7	1.4	0.9	2012	62	NO	[Not Available]	NO	[Not Available]	[Not Available]	Minimal (T3)	R0	7th	T3	NX	MX	Stage III	[Not Available]	[Not Available]	[Not Available]	[Not Available]	[Not Available]	[Not Available]	[Not Available]	YES	NO	No imaging evidence of disease
D92902FF-8023-411C-A7CA-1AFCBB64937E	TCGA-FY-A3R9	2012-10-1	YES	NO	-24215	FEMALE	WHITE	NOT HISPANIC OR LATINO	No	No	[Unknown]	Alive	66	[Not Applicable]	[Not Available]	[Not Available]	[Not Available]	[Not Available]	Thyroid Papillary Carcinoma - Classical/usual	[Not Applicable]	Bilateral	Multifocal	0.7	[Not Available]	[Not Available]	2011	66	NO	[Not Available]	YES	1	0	None	R0	7th	T1a	N0	MX	Stage I	[Not Available]	[Not Available]	[Not Available]	[Not Available]	[Not Available]	[Not Available]	[Not Available]	[Unknown]	[Unknown]	[Not Available]
58FF4366-20A3-40A2-A87A-551E17CDB5D3	TCGA-FY-A3RA	2012-9-24	YES	NO	-7900	FEMALE	WHITE	NOT HISPANIC OR LATINO	No	No	TUMOR FREE	Alive	278	[Not Applicable]	Normal	[Not Available]	[Not Available]	[Unknown]	Thyroid Papillary Carcinoma - Classical/usual	[Not Applicable]	Left lobe	Unifocal	4.0	[Not Available]	[Not Available]	2011	21	YES	Ultrasound	NO	[Not Available]	[Not Available]	None	R0	7th	T2	NX	MX	Stage I	[Not Available]	[Not Available]	[Not Available]	[Not Available]	[Not Available]	[Not Available]	[Not Available]	YES	NO	No imaging evidence of disease
53BA15C0-780E-4153-A612-046F1B24B4B3	TCGA-FY-A3TY	2012-8-6	YES	NO	-22556	FEMALE	WHITE	NOT HISPANIC OR LATINO	No	No	[Unknown]	Alive	9	[Not Applicable]	Normal	[Not Available]	[Unknown]	NO	Thyroid Papillary Carcinoma - Classical/usual	[Not Applicable]	Right lobe	Unifocal	4.2	2.4	2.4	2012	61	YES	Ultrasound	YES	6	0	Minimal (T3)	R0	7th	T3	N0	MX	Stage III	[Not Available]	[Not Available]	[Not Available]	[Not Available]	[Not Available]	[Not Available]	[Not Available]	[Unknown]	[Unknown]	[Not Available]
7EF22138-AC76-4846-B3BB-DDF1EFB96531	TCGA-FY-A3W9	2012-10-8	YES	NO	-24136	FEMALE	WHITE	NOT HISPANIC OR LATINO	No	No	WITH TUMOR	Alive	23	[Not Applicable]	[Not Available]	[Not Available]	[Not Available]	NO	Thyroid Papillary Carcinoma - Follicular (>= 99% follicular patterned)	[Not Applicable]	Left lobe	Unifocal	2.3	1.4	1.3	2012	66	NO	[Not Available]	YES	1	0	None	R1	7th	T2	N0	MX	Stage II	[Not Available]	[Not Available]	[Not Available]	[Not Available]	[Not Available]	[Not Available]	[Not Available]	[Unknown]	[Unknown]	[Not Available]
59221E3A-2927-40BF-A38D-4A5843EA179B	TCGA-FY-A3WA	2012-12-3	YES	NO	-18993	FEMALE	WHITE	NOT HISPANIC OR LATINO	No	No	TUMOR FREE	Alive	30	[Not Applicable]	Nodular Hyperplasia	[Not Available]	[Not Available]	NO	Thyroid Papillary Carcinoma - Follicular (>= 99% follicular patterned)	[Not Applicable]	Right lobe	Unifocal	0.5	[Not Available]	[Not Available]	2012	52	NO	[Not Available]	NO	[Not Available]	[Not Available]	None	R0	7th	T1a	NX	MX	Stage I	[Not Available]	[Not Available]	[Not Available]	[Not Available]	[Not Available]	[Not Available]	[Not Available]	[Unknown]	[Unknown]	[Not Available]
D2CC4D31-38FA-4232-895E-767260F607E9	TCGA-FY-A3YR	2012-10-8	YES	NO	-23395	FEMALE	WHITE	NOT HISPANIC OR LATINO	No	No	TUMOR FREE	Alive	209	[Not Applicable]	[Not Available]	[Not Available]	[Not Available]	NO	Thyroid Papillary Carcinoma - Classical/usual	[Not Applicable]	Right lobe	Unifocal	1.7	1.3	1.2	2012	64	NO	[Not Available]	YES	11	4	Minimal (T3)	R0	7th	T3	N1a	MX	Stage III	[Not Available]	[Not Available]	[Not Available]	[Not Available]	[Not Available]	[Not Available]	[Not Available]	YES	NO	No imaging evidence of disease
8A8E05AA-F13A-4142-A335-7AAFBEE7B664	TCGA-FY-A40K	2012-10-17	YES	NO	-17092	FEMALE	WHITE	NOT HISPANIC OR LATINO	No	No	TUMOR FREE	Alive	126	[Not Applicable]	Normal	[Not Available]	[Not Available]	NO	Thyroid Papillary Carcinoma - Classical/usual	[Not Applicable]	Right lobe	Multifocal	1.0	1.0	1.0	2012	46	NO	[Not Available]	YES	4	0	None	R0	7th	T1a	N0	MX	Stage I	[Not Available]	[Not Available]	[Not Available]	[Not Available]	[Not Available]	[Not Available]	[Not Available]	YES	NO	No imaging evidence of disease
3FC062BC-1B0B-4C8F-B79C-770BCAA1EC6E	TCGA-FY-A40L	2012-10-8	YES	NO	-20243	FEMALE	WHITE	NOT HISPANIC OR LATINO	No	No	TUMOR FREE	Alive	200	[Not Applicable]	[Not Available]	[Not Available]	[Not Available]	NO	Thyroid Papillary Carcinoma - Classical/usual	[Not Applicable]	Bilateral	Multifocal	1.7	1.2	0.4	2012	55	NO	[Not Available]	YES	3	2	Moderate/Advanced (T4a)	RX	7th	T4a	N1b	MX	Stage IVA	[Not Available]	[Not Available]	[Not Available]	[Not Available]	[Not Available]	[Not Available]	[Not Available]	YES	NO	No imaging evidence of disease
744DF1F5-A7D5-4675-92CE-6E4713F0D541	TCGA-FY-A40M	2012-10-17	YES	NO	-18722	FEMALE	WHITE	NOT HISPANIC OR LATINO	No	No	TUMOR FREE	Alive	138	[Not Applicable]	Normal	[Not Available]	[Not Available]	NO	Thyroid Papillary Carcinoma - Classical/usual	[Not Applicable]	Bilateral	Multifocal	1.7	1.5	1.4	2012	51	NO	[Not Available]	YES	5	0	None	R0	7th	T1b	N0	MX	Stage I	[Not Available]	[Not Available]	[Not Available]	[Not Available]	[Not Available]	[Not Available]	[Not Available]	YES	NO	No imaging evidence of disease
44C2DA7C-6975-4D09-B65C-4B30AFD019BB	TCGA-FY-A40N	2012-10-8	YES	NO	-20320	FEMALE	WHITE	NOT HISPANIC OR LATINO	No	No	TUMOR FREE	Alive	27	[Not Applicable]	[Not Available]	[Not Available]	[Not Available]	NO	Thyroid Papillary Carcinoma - Follicular (>= 99% follicular patterned)	[Not Applicable]	Bilateral	Multifocal	0.9	0.9	0.9	2012	55	NO	[Not Available]	YES	3	0	None	R0	7th	T1a	N0	MX	Stage I	[Not Available]	[Not Available]	[Not Available]	[Not Available]	[Not Available]	[Not Available]	[Not Available]	[Unknown]	[Unknown]	[Not Available]
6B529FB3-0B1B-4D3B-9309-BFCB063DBB71	TCGA-FY-A4B0	2013-2-21	YES	NO	-27946	MALE	WHITE	NOT HISPANIC OR LATINO	No	No	WITH TUMOR	Alive	0	[Not Applicable]	Nodular Hyperplasia	[Not Available]	[Unknown]	NO	Thyroid Papillary Carcinoma - Classical/usual	[Not Applicable]	Bilateral	Multifocal	1.0	[Not Available]	[Not Available]	2012	76	YES	Ultrasound	NO	[Not Available]	[Not Available]	None	R1	7th	T1a	NX	MX	Stage I	[Not Available]	[Not Available]	[Not Available]	[Not Available]	[Not Available]	[Not Available]	[Not Available]	[Unknown]	[Unknown]	[Unknown]
00B62DF6-1189-4E38-8601-70416E05550D	TCGA-FY-A4B3	2013-2-21	YES	NO	-18969	MALE	WHITE	HISPANIC OR LATINO	No	No	WITH TUMOR	Alive	41	[Not Applicable]	[Unknown]	[Not Available]	[Unknown]	[Unknown]	Thyroid Papillary Carcinoma - Classical/usual	[Not Applicable]	Isthmus	Multifocal	2.1	1.5	1.5	2012	51	NO	[Not Available]	YES	4	4	Minimal (T3)	R1	7th	T3	N1a	MX	Stage III	[Not Available]	[Not Available]	[Not Available]	[Not Available]	[Not Available]	[Not Available]	[Not Available]	[Unknown]	[Unknown]	[Unknown]
5C118E15-1E48-42A6-8D29-179E6E71A26C	TCGA-FY-A4B4	2013-2-21	YES	NO	-22830	FEMALE	WHITE	NOT HISPANIC OR LATINO	No	No	WITH TUMOR	Alive	35	[Not Applicable]	[Unknown]	[Not Available]	[Unknown]	NO	Thyroid Papillary Carcinoma - Classical/usual	[Not Applicable]	Right lobe	Unifocal	1.8	[Not Available]	[Not Available]	2012	62	NO	[Not Available]	YES	3	2	None	R1	7th	T1b	N1a	MX	Stage III	[Not Available]	[Not Available]	[Not Available]	[Not Available]	[Not Available]	[Not Available]	[Not Available]	[Unknown]	[Unknown]	[Unknown]
812A2D18-C43B-4484-8A8D-234056A0E90B	TCGA-FY-A76V	2014-2-26	YES	NO	-19872	MALE	BLACK OR AFRICAN AMERICAN	NOT HISPANIC OR LATINO	Yes	No	TUMOR FREE	Alive	51	[Not Applicable]	Normal	[Not Available]	[Not Available]	NO	Thyroid Papillary Carcinoma - Classical/usual	[Not Applicable]	Isthmus	Multifocal	3.1	1.5	1.1	2013	54	YES	Ultrasound	NO	[Not Available]	[Not Available]	None	R0	7th	T2	NX	MX	Stage II	[Not Available]	[Not Available]	[Not Available]	[Not Available]	[Not Available]	[Not Available]	[Not Available]	[Unknown]	[Unknown]	[Not Available]
7deedeba-f05b-453c-9df1-eeb20b0ec72e	TCGA-GE-A2C6	2011-10-20	YES	NO	-12068	FEMALE	WHITE	NOT HISPANIC OR LATINO	No	No	TUMOR FREE	Alive	206	[Not Applicable]	Normal	[Not Available]	[Not Available]	NO	Thyroid Papillary Carcinoma - Classical/usual	[Not Applicable]	Right lobe	Unifocal	2.2	2.5	1.4	2011	33	YES	CT with contrast|CT without contrast	YES	23	14	None	RX	7th	T2	N1b	MX	Stage I	[Not Available]	[Not Available]	NO	[Not Available]	[Not Available]	[Not Available]	[Not Available]	[Not Available]	[Not Available]	[Not Available]
e61fb24b-613a-4b6d-bb2b-00ccedbd3dbc	TCGA-H2-A26U	2011-8-8	YES	NO	-19927	FEMALE	WHITE	NOT HISPANIC OR LATINO	No	No	TUMOR FREE	Alive	106	[Not Applicable]	Other, specify	2 years ago lump in right neck and by ultrasound was proven to be a mass in right thyroid and fine needle aspiration cytology negative per MD (surgery) H&P.	Child	NO	Thyroid Papillary Carcinoma - Classical/usual	[Not Applicable]	Bilateral	Multifocal	[Not Available]	[Not Available]	[Not Available]	2011	54	[Not Available]	[Not Available]	YES	7	0	Minimal (T3)	[Not Available]	7th	T3	N0	MX	Stage III	[Not Available]	[Not Available]	[Not Available]	[Not Available]	[Not Available]	[Not Available]	[Not Available]	[Not Available]	[Not Available]	[Not Available]
25D8A79E-15FD-4C8A-A7F6-05D78973B757	TCGA-H2-A2K9	2011-10-18	YES	NO	-9221	MALE	WHITE	NOT HISPANIC OR LATINO	No	No	[Not Available]	Alive	145	[Not Applicable]	Other, specify	tightness in neck and lump right neck area after lifting weights.	[Not Available]	NO	Thyroid Papillary Carcinoma - Classical/usual	[Not Applicable]	Bilateral	Multifocal	[Not Available]	[Not Available]	[Not Available]	2011	25	[Not Available]	[Not Available]	YES	14	11	None	[Not Available]	7th	T2	N1b	MX	Stage I	[Not Available]	[Not Available]	[Not Available]	[Not Available]	[Not Available]	[Not Available]	[Not Available]	[Not Available]	[Not Available]	[Not Available]
0314B145-2F3A-4A90-A580-375B5F0A63A4	TCGA-H2-A3RH	2012-5-7	YES	NO	-15068	FEMALE	WHITE	NOT HISPANIC OR LATINO	No	No	TUMOR FREE	Alive	149	[Not Applicable]	Other, specify	During annual exam irregularity in thyroid noted.	[Not Available]	NO	Thyroid Papillary Carcinoma - Follicular (>= 99% follicular patterned)	[Not Applicable]	Left lobe	Multifocal	1.7	[Not Available]	[Not Available]	2011	41	[Not Available]	[Not Available]	YES	3	0	None	[Not Available]	7th	T1b	N0	M0	Stage I	[Not Available]	[Not Available]	[Not Available]	[Not Available]	[Not Available]	[Not Available]	[Not Available]	[Not Available]	[Not Available]	[Not Available]
BF193C4F-FBAC-41BC-B1AF-19B6CE856F0F	TCGA-H2-A3RI	2012-5-7	YES	NO	-10956	FEMALE	WHITE	NOT HISPANIC OR LATINO	No	No	[Discrepancy]	Alive	91	[Not Applicable]	[Not Available]	[Not Available]	[Not Available]	NO	Thyroid Papillary Carcinoma - Classical/usual	[Not Applicable]	Left lobe	Unifocal	2.7	[Not Available]	[Not Available]	2011	29	[Not Available]	[Not Available]	YES	5	0	Minimal (T3)	[Not Available]	7th	T3	N0	MX	Stage I	[Not Available]	[Not Available]	[Not Available]	[Not Available]	[Not Available]	[Not Available]	[Not Available]	[Not Available]	[Not Available]	[Not Available]
80AEB61D-21CF-4804-90EA-5D22EB06E299	TCGA-H2-A421	2012-10-4	YES	NO	-12657	FEMALE	WHITE	HISPANIC OR LATINO	No	No	[Unknown]	Alive	67	[Not Applicable]	Other, specify	Hypothyroidism	[Not Available]	NO	Thyroid Papillary Carcinoma - Classical/usual	[Not Applicable]	Right lobe	Unifocal	1	1.5	1	2012	34	NO	[Not Available]	YES	3	2	None	[Unknown]	7th	T1b	N1a	M0	Stage I	[Not Available]	[Not Available]	[Not Available]	[Not Available]	[Not Available]	[Not Available]	[Not Available]	YES	NO	[Unknown]
8ED1B900-A8A8-4164-B96B-F060F15D7075	TCGA-H2-A422	2012-10-22	YES	NO	-14721	FEMALE	WHITE	NOT HISPANIC OR LATINO	No	No	[Unknown]	Alive	88	[Not Applicable]	Normal	[Not Available]	[Not Available]	NO	Thyroid Papillary Carcinoma - Classical/usual	[Not Applicable]	Right lobe	Unifocal	[Not Available]	[Not Available]	[Not Available]	2012	40	NO	[Not Available]	YES	3	0	None	RX	7th	T2	N0	MX	Stage I	[Not Available]	[Not Available]	[Not Available]	[Not Available]	[Not Available]	[Not Available]	[Not Available]	YES	NO	[Unknown]
3A7C35E0-9ED1-4098-8585-52F5991B2534	TCGA-IM-A3EB	2011-12-11	NO	YES	-11822	FEMALE	WHITE	HISPANIC OR LATINO	No	No	TUMOR FREE	Alive	1070	[Not Applicable]	Normal	[Not Available]	[Not Available]	NO	Thyroid Papillary Carcinoma - Classical/usual	[Not Applicable]	Right lobe	Unifocal	3	2	2	2008	32	YES	Ultrasound	YES	12	3	Minimal (T3)	R0	6th	T3	N1a	MX	Stage I	[Not Available]	[Not Available]	[Not Available]	[Not Available]	[Not Available]	[Not Available]	[Not Available]	[Not Available]	[Not Available]	[Not Available]
D2A8035C-A8D3-4038-8A9D-854F2208BC45	TCGA-IM-A3ED	2011-12-11	NO	YES	-21278	FEMALE	WHITE	HISPANIC OR LATINO	No	No	TUMOR FREE	Alive	939	[Not Applicable]	Lymphocytic Thyroiditis	[Not Available]	[Not Available]	NO	Thyroid Papillary Carcinoma - Classical/usual	[Not Applicable]	Left lobe	Unifocal	1.7	1.5	0.7	2008	58	YES	Ultrasound	YES	9	0	None	R0	6th	T1	N0	MX	Stage I	[Not Available]	[Not Available]	NO	[Not Available]	[Not Available]	[Not Available]	[Not Available]	[Not Available]	[Not Available]	[Not Available]
8392EDEA-82B3-4610-87A0-F545F673E922	TCGA-IM-A3U2	2012-5-24	YES	NO	-32682	FEMALE	WHITE	HISPANIC OR LATINO	No	No	TUMOR FREE	Alive	81	[Not Applicable]	Normal	[Not Available]	[Not Available]	NO	Thyroid Papillary Carcinoma - Tall Cell (>= 50% tall cell features)	[Not Applicable]	Bilateral	Multifocal	4.3	3.5	2.5	2012	89	YES	MRI with contrast	YES	33	25	Minimal (T3)	R0	7th	T3	N1b	MX	Stage IVA	[Not Available]	[Not Available]	NO	[Not Available]	[Not Available]	[Not Available]	[Not Available]	[Not Available]	[Not Available]	[Not Available]
DD1058C5-DA32-4F60-9275-5E1A8049D9C5	TCGA-IM-A3U3	2012-5-24	YES	NO	-20117	FEMALE	WHITE	HISPANIC OR LATINO	No	No	TUMOR FREE	Alive	100	[Not Applicable]	Normal	[Not Available]	[Not Available]	NO	Thyroid Papillary Carcinoma - Tall Cell (>= 50% tall cell features)	[Not Applicable]	Bilateral	Multifocal	1.3	1	0.7	2012	55	YES	Ultrasound	YES	8	0	None	RX	7th	T1b	N0	MX	Stage I	[Not Available]	[Not Available]	NO	[Not Available]	[Not Available]	[Not Available]	[Not Available]	[Not Available]	[Not Available]	[Not Available]
541406FA-4443-4094-A303-43913D96F016	TCGA-IM-A41Y	2013-3-7	YES	NO	-15694	FEMALE	WHITE	HISPANIC OR LATINO	No	No	TUMOR FREE	Alive	298	[Not Applicable]	Normal	[Not Available]	[Not Available]	[Unknown]	Other, specify	Diffuse sclerosing variant	Bilateral	Multifocal	8	8	4	2012	42	YES	Ultrasound|CT with contrast	YES	18	4	Minimal (T3)	R0	7th	T3	N1a	MX	Stage I	[Not Available]	[Not Available]	NO	[Not Available]	[Not Available]	[Not Available]	[Not Available]	NO	YES	No imaging evidence of disease
9348C35A-58BA-4DB5-BC4A-E9FC8E07CDF3	TCGA-IM-A41Z	2013-2-1	YES	NO	-13704	FEMALE	WHITE	HISPANIC OR LATINO	No	No	TUMOR FREE	Alive	293	[Not Applicable]	Lymphocytic Thyroiditis	[Not Available]	[Not Available]	NO	Thyroid Papillary Carcinoma - Follicular (>= 99% follicular patterned)	[Not Applicable]	Bilateral	Multifocal	4.5	2.5	1.0	2012	37	YES	Ultrasound	YES	20	1	None	R0	7th	T1b	N0	MX	Stage I	[Not Available]	[Not Available]	[Not Available]	[Not Available]	[Not Available]	[Not Available]	[Not Available]	YES	NO	No imaging evidence of disease
E28E35B1-EB58-45BB-B19A-958187227500	TCGA-IM-A420	2013-2-1	YES	NO	-14332	FEMALE	WHITE	HISPANIC OR LATINO	No	No	TUMOR FREE	Alive	90	[Not Applicable]	Normal	[Not Available]	[Not Available]	NO	Thyroid Papillary Carcinoma - Classical/usual	[Not Applicable]	Bilateral	Multifocal	5	4	2	2012	39	NO	[Not Available]	YES	14	5	None	R0	7th	T2	N1a	MX	Stage I	[Not Available]	[Not Available]	[Not Available]	[Not Available]	[Not Available]	[Not Available]	[Not Available]	NO	NO	[Not Evaluated]
38D03E42-DB98-43BC-BB3D-2580CF55A681	TCGA-IM-A4EB	2013-3-6	YES	NO	-13635	MALE	WHITE	HISPANIC OR LATINO	No	No	TUMOR FREE	Alive	263	[Not Applicable]	Normal	[Not Available]	[Not Available]	NO	Other, specify	Diffuse Sclerosing Variant	Right lobe	Multifocal	3	2	1.8	2012	37	YES	Ultrasound	YES	11	9	Minimal (T3)	R0	7th	T3	N1b	MX	Stage I	[Not Available]	[Not Available]	[Unknown]	[Not Available]	[Not Available]	[Not Available]	[Not Available]	YES	NO	No imaging evidence of disease
430AD51D-F68C-40B2-BFA2-9DA68370B7FA	TCGA-J8-A3NZ	2012-4-17	NO	YES	-19058	FEMALE	WHITE	NOT HISPANIC OR LATINO	Yes	No	[Not Available]	Alive	68	[Not Applicable]	Normal	[Not Available]	[Not Available]	NO	Thyroid Papillary Carcinoma - Classical/usual	[Not Applicable]	Left lobe	Unifocal	3.5	[Not Available]	[Not Available]	2011	52	YES	Ultrasound	YES	9	2	Minimal (T3)	R0	7th	T3	N1a	M0	Stage III	[Not Available]	[Not Available]	NO	[Not Available]	[Not Available]	[Not Available]	[Not Available]	[Not Available]	[Not Available]	[Not Available]
5832C002-E5A4-45BC-B8F9-DBB841FD22F3	TCGA-J8-A3O0	2012-2-11	NO	YES	-14214	MALE	WHITE	NOT HISPANIC OR LATINO	No	No	TUMOR FREE	Alive	392	[Not Applicable]	Other, specify	Nodules	[Not Available]	NO	Thyroid Papillary Carcinoma - Classical/usual	[Not Applicable]	Right lobe	Unifocal	2.8	2.7	2.5	2009	38	NO	[Not Available]	YES	3	0	None	R0	6th	T2	N0	M0	Stage I	[Not Available]	[Not Available]	NO	[Not Available]	[Not Available]	[Not Available]	[Not Available]	[Not Available]	[Not Available]	[Not Available]
FB14BD0D-B356-42A4-A0E9-2FCDADA8F76B	TCGA-J8-A3O1	2012-2-11	NO	YES	-12113	FEMALE	WHITE	HISPANIC OR LATINO	No	No	TUMOR FREE	Alive	415	[Not Applicable]	Normal	[Not Available]	[Not Available]	NO	Thyroid Papillary Carcinoma - Classical/usual	[Not Applicable]	Left lobe	Unifocal	6.5	[Not Available]	[Not Available]	2010	33	[Not Available]	[Not Available]	YES	19	12	None	R0	7th	T3	N1b	M0	Stage I	[Not Available]	[Not Available]	NO	Negative	[Not Available]	[Not Available]	[Not Available]	[Not Available]	[Not Available]	[Not Available]
039BFC94-FADD-440A-AADE-A1595128583E	TCGA-J8-A3O2	2012-2-11	NO	YES	-14339	MALE	WHITE	NOT HISPANIC OR LATINO	No	No	WITH TUMOR	Alive	41	[Not Applicable]	Normal	[Not Available]	[Not Available]	NO	Thyroid Papillary Carcinoma - Classical/usual	[Not Applicable]	Bilateral	Multifocal	3.5	[Not Available]	[Not Available]	2011	39	YES	Ultrasound|CT with contrast	YES	106	23	Minimal (T3)	R1	7th	T3	N1b	M0	Stage I	[Not Available]	[Not Available]	NO	[Not Available]	[Not Available]	[Not Available]	[Not Available]	[Not Available]	[Not Available]	[Not Available]
4E227A7A-B885-4E9B-A4C2-AAD9E6C154E5	TCGA-J8-A3YD	2012-9-26	NO	YES	-17416	FEMALE	WHITE	[Unknown]	No	No	TUMOR FREE	Alive	968	[Not Applicable]	Normal	[Not Available]	[Not Available]	[Unknown]	Thyroid Papillary Carcinoma - Classical/usual	[Not Applicable]	Right lobe	Unifocal	1.5	1.0	0.8	2009	47	YES	Ultrasound	YES	6	2	None	R0	6th	T1b	N1a	M0	Stage III	[Not Available]	[Not Available]	NO	negative	[Not Available]	[Not Available]	[Not Available]	YES	NO	No imaging evidence of disease
C93C47F4-88F3-405A-85F4-BA9450B74522	TCGA-J8-A3YE	2012-9-27	NO	YES	-11446	FEMALE	WHITE	[Not Evaluated]	No	No	TUMOR FREE	Alive	847	[Not Applicable]	Normal	[Not Available]	[Not Available]	NO	Thyroid Papillary Carcinoma - Classical/usual	[Not Applicable]	Left lobe	Unifocal	3.5	[Not Available]	[Not Available]	2010	31	YES	Ultrasound	YES	4	1	Minimal (T3)	R0	7th	T3	N1	M0	Stage I	[Not Available]	[Not Available]	NO	[Not Available]	[Not Available]	[Not Available]	[Not Available]	YES	NO	No imaging evidence of disease
00D588E3-3DB6-4CF3-9DEF-34D941E8CDB0	TCGA-J8-A3YF	2012-12-3	NO	YES	-30661	MALE	WHITE	NOT HISPANIC OR LATINO	Yes	No	TUMOR FREE	Alive	751	[Not Applicable]	Other, specify	Hyperthyroidism	[Not Available]	NO	Thyroid Papillary Carcinoma - Classical/usual	[Not Applicable]	Bilateral	Multifocal	0.5	[Not Available]	[Not Available]	2009	83	YES	Ultrasound|CT with contrast	YES	21	1	None	R0	6th	T1	N1	M0	Stage III	[Not Available]	[Not Available]	NO	Negative	[Not Available]	[Not Available]	[Not Available]	YES	NO	No imaging evidence of disease
9AA61AB5-F675-43DD-8A99-077164B41F30	TCGA-J8-A3YG	2012-9-26	NO	YES	-19785	FEMALE	WHITE	[Not Evaluated]	No	No	TUMOR FREE	Alive	678	[Not Applicable]	Normal	[Not Available]	[Not Available]	NO	Thyroid Papillary Carcinoma - Classical/usual	[Not Applicable]	Bilateral	Multifocal	2.5	2.0	1.6	2010	54	YES	Ultrasound|CT with contrast	YES	9	6	None	R0	7th	T2	N1a	M0	Stage III	[Not Available]	[Not Available]	YES	positive	[Not Available]	[Not Available]	[Not Available]	YES	NO	No imaging evidence of disease
A09B20B5-C187-4632-B996-0D5314A9885C	TCGA-J8-A3YH	2012-12-3	NO	YES	-14470	MALE	WHITE	[Not Evaluated]	No	No	TUMOR FREE	Alive	175	[Not Applicable]	Normal	[Not Available]	[Not Available]	NO	Thyroid Papillary Carcinoma - Classical/usual	[Not Applicable]	Bilateral	Multifocal	4.5	[Not Available]	[Not Available]	2012	39	YES	Ultrasound	YES	40	13	None	R0	7th	T3	N1b	M0	Stage I	[Not Available]	[Not Available]	NO	[Not Available]	[Not Available]	[Not Available]	[Not Available]	YES	NO	No imaging evidence of disease
63C20D30-3BC9-4DCA-8A8D-09FDEA41F288	TCGA-J8-A42S	2012-12-3	NO	YES	-16609	MALE	WHITE	[Not Evaluated]	No	No	[Unknown]	Alive	75	[Not Applicable]	Normal	[Not Available]	[Not Available]	[Unknown]	Thyroid Papillary Carcinoma - Classical/usual	[Not Applicable]	Bilateral	Multifocal	1.5	[Not Available]	[Not Available]	2012	45	YES	Ultrasound	YES	1	1	None	R0	7th	T1b	N1a	MX	Stage III	[Not Available]	[Not Available]	NO	[Not Available]	[Not Available]	[Not Available]	[Not Available]	NO	NO	No imaging evidence of disease
FD3315DA-C870-4AD0-9D2A-50B1647D3E46	TCGA-J8-A4HW	2013-3-9	NO	YES	-21587	FEMALE	WHITE	[Unknown]	Yes	No	TUMOR FREE	Alive	79	[Not Applicable]	Normal	[Not Available]	Parent	NO	Thyroid Papillary Carcinoma - Classical/usual	[Not Applicable]	Left lobe	Multifocal	3.0	[Not Available]	[Not Available]	2012	59	YES	Ultrasound	YES	8	7	None	R0	7th	T2	N1	M0	Stage III	[Not Available]	[Not Available]	[Unknown]	[Not Available]	[Not Available]	[Not Available]	[Not Available]	YES	NO	No imaging evidence of disease
2AE6A00C-BC6E-42FE-A0CB-40339D5FDC73	TCGA-J8-A4HY	2013-3-11	NO	YES	-25106	FEMALE	WHITE	HISPANIC OR LATINO	No	No	TUMOR FREE	Alive	6	[Not Applicable]	Normal	[Not Available]	[Not Available]	NO	Thyroid Papillary Carcinoma - Classical/usual	[Not Applicable]	Left lobe	Unifocal	6.5	[Not Available]	[Not Available]	2012	68	YES	Ultrasound|CT with contrast|MRI with contrast	YES	40	13	Moderate/Advanced (T4a)	R0	7th	T4a	N1b	MX	Stage IVA	[Not Available]	[Not Available]	NO	[Not Available]	[Not Available]	[Not Available]	[Not Available]	NO	NO	[Not Evaluated]
8E274B77-C05E-4A8C-A106-C552DF1F2D11	TCGA-KS-A41F	2012-12-10	NO	YES	-13545	FEMALE	WHITE	[Not Evaluated]	No	No	TUMOR FREE	Alive	3680	[Not Applicable]	Normal	[Not Available]	[Not Available]	NO	Thyroid Papillary Carcinoma - Classical/usual	[Not Applicable]	Left lobe	Unifocal	2.2	1.9	1.7	2002	37	NO	[Not Available]	YES	7	4	None	R0	5th	T2	N1	M0	Stage I	[Not Available]	[Not Available]	[Not Available]	[Not Available]	[Not Available]	[Not Available]	[Not Available]	YES	YES	[Not Available]
754866EA-D5CA-451A-98E4-6E0C430D3652	TCGA-KS-A41I	2012-12-10	NO	YES	-17196	FEMALE	WHITE	[Not Evaluated]	No	No	TUMOR FREE	Alive	486	[Not Applicable]	Lymphocytic Thyroiditis	[Not Available]	[Not Available]	NO	Thyroid Papillary Carcinoma - Follicular (>= 99% follicular patterned)	[Not Applicable]	Right lobe	Unifocal	2.0	1.5	1.0	2002	47	YES	CT with contrast	YES	[Not Available]	0	None	R0	5th	T1	N0	M0	Stage I	[Not Available]	[Not Available]	[Not Available]	[Not Available]	[Not Available]	[Not Available]	[Not Available]	YES	YES	[Not Available]
23AD7900-4E99-4ABF-82FF-71EDEAA8A51C	TCGA-KS-A41J	2012-12-10	NO	YES	-10411	FEMALE	WHITE	[Not Evaluated]	No	No	TUMOR FREE	Alive	477	[Not Applicable]	Lymphocytic Thyroiditis	[Not Available]	[Not Available]	NO	Thyroid Papillary Carcinoma - Classical/usual	[Not Applicable]	Left lobe	Unifocal	2.3	2.1	1.8	2000	28	NO	[Not Available]	YES	2	2	None	R0	5th	T2	N1	M0	Stage I	[Not Available]	[Not Available]	[Not Available]	[Not Available]	[Not Available]	[Not Available]	[Not Available]	YES	YES	[Not Available]
4BD61E82-5168-4222-A8C8-5124AB8FDD44	TCGA-KS-A41L	2012-12-10	NO	YES	-14440	FEMALE	WHITE	[Not Evaluated]	No	No	TUMOR FREE	Alive	2637	[Not Applicable]	Nodular Hyperplasia	[Not Available]	[Not Available]	NO	Thyroid Papillary Carcinoma - Follicular (>= 99% follicular patterned)	[Not Applicable]	Right lobe	Unifocal	3.2	2.0	1.5	2004	39	NO	[Not Available]	YES	3	0	None	R0	6th	T2	N0	M0	Stage I	[Not Available]	[Not Available]	[Not Available]	[Not Available]	[Not Available]	[Not Available]	[Not Available]	YES	YES	[Not Available]
6FF5C8BD-9929-43EE-B53C-3C7C0B23F97B	TCGA-KS-A4I1	2013-1-14	NO	YES	-13538	FEMALE	ASIAN	[Not Evaluated]	No	No	[Unknown]	Alive	183	[Not Applicable]	Normal	[Not Available]	[Unknown]	[Unknown]	Thyroid Papillary Carcinoma - Classical/usual	[Not Applicable]	Right lobe	Unifocal	2.2	[Not Available]	[Not Available]	2012	37	[Unknown]	[Not Available]	YES	4	0	None	R1	7th	T2	N0	M0	Stage I	[Not Available]	[Not Available]	[Not Available]	[Not Available]	[Not Available]	[Not Available]	[Not Available]	YES	YES	[Not Available]
F9DB9757-04D8-40BD-A58D-605F4255B0E6	TCGA-KS-A4I3	2013-1-14	NO	YES	-14992	MALE	ASIAN	[Not Evaluated]	No	No	TUMOR FREE	Alive	378	[Not Applicable]	Normal	[Not Available]	[Not Available]	NO	Thyroid Papillary Carcinoma - Classical/usual	[Not Applicable]	Left lobe	Unifocal	1.5	1.5	1.3	2011	41	NO	[Not Available]	YES	8	8	Minimal (T3)	R1	7th	T3	N1	M0	Stage I	[Not Available]	[Not Available]	[Not Available]	[Not Available]	[Not Available]	[Not Available]	[Not Available]	YES	YES	[Not Available]
E94DFD42-4FE4-48E9-AA62-422AE071413F	TCGA-KS-A4I5	2013-1-14	NO	YES	-17963	FEMALE	WHITE	[Not Evaluated]	No	No	TUMOR FREE	Alive	205	[Not Applicable]	Normal	[Not Available]	[Not Available]	NO	Thyroid Papillary Carcinoma - Classical/usual	[Not Applicable]	Right lobe	Unifocal	1.2	1.7	0.8	2011	49	[Unknown]	[Not Available]	YES	2	0	None	R0	7th	T1b	N1b	M0	Stage IVA	[Not Available]	[Not Available]	[Not Available]	[Not Available]	[Not Available]	[Not Available]	[Not Available]	YES	YES	[Not Available]
E0174496-D774-4417-81D1-CB16771760AD	TCGA-KS-A4I7	2013-1-15	NO	YES	-22398	FEMALE	WHITE	[Not Evaluated]	No	No	TUMOR FREE	Alive	376	[Not Applicable]	Normal	[Not Available]	[Not Available]	[Unknown]	Thyroid Papillary Carcinoma - Classical/usual	[Not Applicable]	Left lobe	Unifocal	1.5	1.0	1.2	2011	61	YES	Ultrasound	YES	4	0	None	R0	7th	T1b	N0	M0	Stage I	[Not Available]	[Not Available]	[Not Available]	[Not Available]	[Not Available]	[Not Available]	[Not Available]	YES	YES	[Not Available]
52BC133B-8A10-4C9B-ADC3-22910A191E6B	TCGA-KS-A4I9	2013-1-15	NO	YES	-16961	FEMALE	BLACK OR AFRICAN AMERICAN	[Not Evaluated]	No	No	[Unknown]	Alive	531	[Not Applicable]	Normal	[Not Available]	[Not Available]	[Unknown]	Thyroid Papillary Carcinoma - Classical/usual	[Not Applicable]	Isthmus	Unifocal	1.7	1.3	1.6	2007	46	NO	[Not Available]	YES	5	0	None	R0	6th	T1b	N0	M0	Stage I	[Not Available]	[Not Available]	[Not Available]	[Not Available]	[Not Available]	[Not Available]	[Not Available]	YES	YES	[Not Available]
D3D9CCDD-4789-43B0-8E73-B2C42CB7D83D	TCGA-KS-A4IB	2013-1-15	NO	YES	-15157	FEMALE	ASIAN	[Not Evaluated]	No	No	[Unknown]	Alive	1964	[Not Applicable]	Lymphocytic Thyroiditis	[Not Available]	[Not Available]	NO	Thyroid Papillary Carcinoma - Classical/usual	[Not Applicable]	Left lobe	Unifocal	3.2	2.6	1.7	2007	41	[Unknown]	[Not Available]	YES	7	2	None	R0	6th	T2	N1	M0	Stage I	[Not Available]	[Not Available]	[Not Available]	[Not Available]	[Not Available]	[Not Available]	[Not Available]	YES	YES	[Not Available]
4D30606F-3AB6-4EF0-9991-8897CDB9960B	TCGA-KS-A4IC	2013-1-15	NO	YES	-16671	FEMALE	WHITE	[Not Evaluated]	No	No	[Unknown]	Alive	447	[Not Applicable]	Normal	[Not Available]	[Not Available]	NO	Thyroid Papillary Carcinoma - Classical/usual	[Not Applicable]	Left lobe	Unifocal	1.1	1.1	1.0	2011	45	YES	Ultrasound	YES	4	2	None	RX	7th	T1b	N1a	M0	Stage III	[Not Available]	[Not Available]	[Not Available]	[Not Available]	[Not Available]	[Not Available]	[Not Available]	YES	YES	[Not Available]
899ED323-4FD1-4D8D-9C2F-C63D9B44E875	TCGA-KS-A4ID	2013-1-15	NO	YES	-20413	FEMALE	WHITE	[Not Evaluated]	No	No	TUMOR FREE	Alive	623	[Not Applicable]	Other, specify	hypothyroidism with "nodules"	[Not Available]	NO	Thyroid Papillary Carcinoma - Follicular (>= 99% follicular patterned)	[Not Applicable]	Right lobe	Unifocal	1.3	1.2	1.0	2010	55	[Unknown]	[Not Available]	YES	13	0	None	R0	7th	T1	N0	M0	Stage I	[Not Available]	[Not Available]	[Not Available]	[Not Available]	[Not Available]	[Not Available]	[Not Available]	NO	YES	[Not Available]
9C6C44B3-A2CA-456E-A8D1-D375309C1751	TCGA-L6-A4EP	2013-1-16	NO	YES	-15292	FEMALE	ASIAN	NOT HISPANIC OR LATINO	No	No	TUMOR FREE	Alive	18	[Not Applicable]	Normal	[Not Available]	[Not Available]	NO	Thyroid Papillary Carcinoma - Classical/usual	[Not Applicable]	Right lobe	Unifocal	3.0	2.4	2.4	2010	41	YES	Ultrasound	YES	1	0	None	R0	7th	T2	N0	M0	Stage I	[Not Available]	[Not Available]	NO	[Not Available]	[Not Available]	[Not Available]	[Not Available]	YES	NO	No imaging evidence of disease
D684399E-46C4-4BAD-92E9-3DE17C9F9A5F	TCGA-L6-A4EQ	2013-1-16	NO	YES	-17351	MALE	WHITE	NOT HISPANIC OR LATINO	No	No	TUMOR FREE	Alive	361	[Not Applicable]	Normal	[Not Available]	[Not Available]	NO	Thyroid Papillary Carcinoma - Classical/usual	[Not Applicable]	Isthmus	Unifocal	3.5	3.2	2.2	2010	47	YES	Ultrasound	YES	1	1	None	R0	7th	T2	N1a	M0	Stage III	[Not Available]	[Not Available]	NO	[Not Available]	[Not Available]	[Not Available]	[Not Available]	YES	NO	No imaging evidence of disease
E1FF7694-64E1-47ED-B0D8-34ACFB4FFEF1	TCGA-L6-A4ET	2013-1-16	NO	YES	-17978	FEMALE	WHITE	NOT HISPANIC OR LATINO	Yes	No	TUMOR FREE	Alive	34	[Not Applicable]	Normal	[Not Available]	[Not Available]	NO	Thyroid Papillary Carcinoma - Follicular (>= 99% follicular patterned)	[Not Applicable]	Right lobe	Unifocal	6.0	3.0	2.5	2011	49	YES	Ultrasound	NO	[Not Available]	[Not Available]	None	R0	7th	T3	NX	M1	Stage IVC	Biopsy Proven	[Not Available]	NO	[Not Available]	[Not Available]	[Not Available]	[Not Available]	YES	NO	No imaging evidence of disease
B555B7A4-6324-4D3E-9EED-B140AF6C768A	TCGA-L6-A4EU	2013-1-16	NO	YES	-21192	FEMALE	BLACK OR AFRICAN AMERICAN	NOT HISPANIC OR LATINO	No	No	TUMOR FREE	Alive	22	[Not Applicable]	Normal	[Not Available]	[Not Available]	NO	Thyroid Papillary Carcinoma - Tall Cell (>= 50% tall cell features)	[Not Applicable]	Right lobe	Multifocal	5.0	4.5	4.0	2012	58	YES	Ultrasound	YES	33	4	Minimal (T3)	R1	7th	T3	N1a	M0	Stage III	[Not Available]	[Not Available]	NO	[Not Available]	[Not Available]	[Not Available]	[Not Available]	YES	NO	No imaging evidence of disease
DD478399-D2EC-4AE4-A82A-B0258D24D088	TCGA-MK-A4N6	2012-8-27	NO	YES	-12904	MALE	WHITE	HISPANIC OR LATINO	No	No	WITH TUMOR	Alive	506	[Not Applicable]	Normal	[Not Available]	[Not Available]	NO	Thyroid Papillary Carcinoma - Classical/usual	[Not Applicable]	Right lobe	Unifocal	8.2	5.5	4.6	2011	35	YES	CT with contrast	YES	77	40	[Not Available]	R0	7th	T3	N1b	M0	Stage I	[Not Available]	[Not Available]	NO	[Not Available]	[Not Available]	[Not Available]	[Not Available]	YES	YES	No imaging evidence of disease
F0BC4F65-211B-4AE1-8E68-AAEF3F3C6DB8	TCGA-MK-A4N7	2012-8-27	NO	YES	-7570	FEMALE	WHITE	HISPANIC OR LATINO	No	No	TUMOR FREE	Alive	440	[Not Applicable]	Normal	[Not Available]	[Not Available]	NO	Thyroid Papillary Carcinoma - Classical/usual	[Not Applicable]	Isthmus	Unifocal	2.5	2.3	1.8	2011	20	YES	Ultrasound	YES	2	0	None	R0	7th	T2	N0	M0	Stage I	[Not Available]	[Not Available]	NO	[Not Available]	[Not Available]	[Not Available]	[Not Available]	YES	YES	No imaging evidence of disease
25184E51-1464-438A-80FF-CFC9A443CD36	TCGA-MK-A4N9	2012-8-27	NO	YES	-15255	FEMALE	WHITE	HISPANIC OR LATINO	No	No	TUMOR FREE	Alive	265	[Not Applicable]	Normal	[Not Available]	[Not Available]	NO	Thyroid Papillary Carcinoma - Classical/usual	[Not Applicable]	Bilateral	Multifocal	3.5	2.6	1.6	2011	41	YES	Ultrasound	YES	9	1	Minimal (T3)	R0	7th	T3	N1	M0	Stage I	[Not Available]	[Not Available]	NO	[Not Available]	[Not Available]	[Not Available]	[Not Available]	YES	YES	No imaging evidence of disease
227DAC7D-6BC3-4D8B-AC9C-EA4CAB9A602C	TCGA-MK-A84Z	2014-3-10	NO	YES	-27185	MALE	BLACK OR AFRICAN AMERICAN	NOT HISPANIC OR LATINO	Yes	No	TUMOR FREE	Alive	344	[Not Applicable]	Nodular Hyperplasia	[Not Available]	[Unknown]	[Unknown]	Thyroid Papillary Carcinoma - Follicular (>= 99% follicular patterned)	[Not Applicable]	Right lobe	Multifocal	1.5	2.2	5.0	2013	74	NO	[Not Available]	NO	[Not Available]	[Not Available]	[Not Available]	[Not Available]	7th	T3	NX	MX	Stage III	[Not Available]	[Not Available]	[Not Available]	[Not Available]	[Not Available]	[Not Available]	[Not Available]	NO	NO	[Not Available]
C35E4390-2809-4D88-86F3-208DE05B338A	TCGA-QD-A8IV	2014-3-12	YES	NO	-18288	FEMALE	BLACK OR AFRICAN AMERICAN	NOT HISPANIC OR LATINO	No	No	TUMOR FREE	Alive	158	[Not Applicable]	Lymphocytic Thyroiditis|Other, specify	hypothyroidism	[Not Available]	NO	Thyroid Papillary Carcinoma - Classical/usual	[Not Applicable]	[Not Available]	Multifocal	12	6	5.5	2013	50	YES	Ultrasound	YES	38	15	Minimal (T3)	RX	7th	T3	N1b	MX	Stage IVA	[Not Available]	[Not Available]	YES	POSITIVE for V600E mutation of BRAF (c.1799T>A, p.Val600Glu).	[Not Available]	[Not Available]	[Not Available]	NO	NO	[Not Evaluated]
[truncated: 27 more columns]
