# Supplementary material for: Potential diagnostic of lymph node metastasis and prognostic values of TM4SFs in papillary thyroid carcinoma patients
Source: Front Cell Dev Biol. 2022 Dec 8;10:1001954. doi: 10.3389/fcell.2022.1001954 (PMC9773885; doi:10.3389/fcell.2022.1001954)
Supplement: Supplementary file 4 [file DataSheet1.ZIP › pub1/data/TCGA/Backup_Files/TCGA-THCA/63b97058-0dac-4032-9dba-9db109ef29d5.BCR Biotab]

bcr_patient_uuid	bcr_patient_barcode	new_tumor_event_type	new_tumor_event_site	new_tumor_event_site_other	new_tumor_event_dx_days_to	new_tumor_event_dx_confirmed_by	new_tumor_event_histo_progression	new_tumor_event_histo_progress_type	new_tumor_event_histo_progress_other	new_tumor_event_node_site	new_tumor_event_node_site_other	new_tumor_event_tx	new_tumor_event_surgery	new_tumor_event_surgery_days_to	new_tumor_event_radiation_tx	new_tumor_event_pharmaceutical_tx	i_131_radiation_first_tx_method	i_131_radiation_first_tx_dose	i_131_radiation_subsequent_tx	i_131_radiation_tx_cumulative_dose	radiation_therapy_xrt_method_prep	radiation_therapy_xrt_dose	radiation_therapy_xrt_sensitizers
bcr_patient_uuid	bcr_patient_barcode	new_neoplasm_event_type	new_neoplasm_event_occurrence_anatomic_site	new_neoplasm_occurrence_anatomic_site_text	days_to_new_tumor_event_after_initial_treatment	new_neoplasm_confirmed_diagnosis_method_name	histologic_disease_progression_present_indicator	histologic_disease_progression_present_type	histologic_disease_progression_present_text	thyroid_gland_carcinoma_involvement_regional_lymph_node_type	thyroid_gland_carcinoma_regional_lymph_node_involvement_anatomic_sites_text	therapeutic_procedure_new_neoplasm_required_additional_therapy_type	new_tumor_event_additional_surgery_procedure	days_to_new_tumor_event_additional_surgery_procedure	additional_radiation_therapy	additional_pharmaceutical_therapy	i_131_total_administered_preparation_technique	i_131_first_administered_dose	i_131_subsequent_administered_dose	i_131_total_administered_dose	radiation_therapy_administered_preparation_technique_text	radiation_therapy_administered_dose_text	radiosensitizing_agent_administered_indicator
CDE_ID:	CDE_ID:2003301	CDE_ID:3119721	CDE_ID:3108271	CDE_ID:3128033	CDE_ID:3392464	CDE_ID:3186701	CDE_ID:3181376	CDE_ID:3181384	CDE_ID:3181387	CDE_ID:3186207	CDE_ID:3185693	CDE_ID:3185186	CDE_ID:3427611	CDE_ID:3008335	CDE_ID:3427615	CDE_ID:3427616	CDE_ID:3232952	CDE_ID:3232898	CDE_ID:3232904	CDE_ID:3232906	CDE_ID:3232960	CDE_ID:3232933	CDE_ID:3232932
B30F5B13-8CC9-48A0-93EA-3D49CE8A7D0D	TCGA-BJ-A28X	[Not Available]	[Not Available]	[Not Available]	494	[Not Available]	YES	Other, specify	metastatic papillary thyroid ca	Other	right neck	RAI therapy	YES	494	YES	[Not Available]	Thyroxine withdrawal	152	[Not Available]	[Not Available]	[Not Available]	[Not Available]	[Not Available]
4CCCC34B-DAF6-41CA-9BF8-F1614525EAC9	TCGA-BJ-A3PU	Distant Metastasis	Lung	[Not Available]	174	[Not Available]	[Not Available]	[Not Available]	[Not Available]	[Not Available]	[Not Available]	[Not Available]	NO	[Not Available]	NO	NO	[Not Available]	[Not Available]	[Not Available]	[Not Available]	[Not Available]	[Not Available]	[Not Available]
4CCCC34B-DAF6-41CA-9BF8-F1614525EAC9	TCGA-BJ-A3PU	Distant Metastasis	Bone	[Not Available]	221	[Not Available]	[Not Available]	[Not Available]	[Not Available]	[Not Available]	[Not Available]	[Not Available]	NO	[Not Available]	NO	[Not Available]	[Not Available]	[Not Available]	[Not Available]	[Not Available]	[Not Available]	[Not Available]	[Not Available]
C5D08BE7-B94C-423A-AEA8-BBC635787C63	TCGA-BJ-A45I	[Not Available]	[Not Available]	[Not Available]	110	[Not Available]	[Not Available]	[Not Available]	[Not Available]	[Not Available]	[Not Available]	[Not Available]	[Not Available]	[Not Available]	[Not Available]	[Not Available]	[Not Available]	[Not Available]	[Not Available]	[Not Available]	[Not Available]	[Not Available]	[Not Available]
85DEF63A-39AB-4C83-AB8C-02C6F702F05D	TCGA-DE-A4MC	Locoregional Recurrence	Lymph Node Only	[Not Available]	332	Pathology	[Unknown]	[Not Available]	[Not Available]	Lateral (levels 2-5)	[Not Available]	Surgery|RAI therapy	YES	462	YES	NO	Thyroxine withdrawal	200	[Not Available]	350	Patient Did Not Receive External Radiation Therapy	[Not Available]	YES
CD0C33C3-4427-471D-979E-79DC43F3A018	TCGA-DE-A4MD	Locoregional Recurrence	Lymph Node Only	[Not Available]	267	Pathology	[Unknown]	[Not Available]	[Not Available]	Other	Left level 3	Surgery	YES	271	NO	NO	Patient did not receive I-131 treatment	[Not Available]	[Not Available]	[Not Available]	[Not Available]	[Not Available]	[Not Available]
CAC8246A-A806-4945-898A-105CD88B2752	TCGA-DJ-A3VL	New Primary Tumor	Other, specify	Bowel	411	Imaging	[Not Available]	[Not Available]	[Not Available]	[Not Available]	[Not Available]	[Not Available]	[Not Available]	[Not Available]	[Not Available]	[Not Available]	[Not Available]	[Not Available]	[Not Available]	[Not Available]	[Not Available]	[Not Available]	[Not Available]
DDE7ADE8-DE24-467F-855D-A422BBEDE407	TCGA-EL-A3GU	Distant Metastasis	Lung	[Not Available]	544	Imaging	YES	Other, specify	Papillary Thyroid Carcinoma	[Not Available]	[Not Available]	RAI therapy	NO	[Not Available]	YES	NO	[Not Available]	[Not Available]	[Not Available]	[Not Available]	IMRT	60	NO
856893D6-0ED7-422B-AC19-1A5871088805	TCGA-EL-A3GX	Locoregional Recurrence	Other, specify	Left Thyroid Bed	439	Imaging	YES	Other, specify	Papillary Carcinoma	[Not Available]	[Not Available]	Surgery	YES	455	NO	NO	Patient did not receive I-131 treatment	[Not Available]	[Not Available]	[Not Available]	Patient Did Not Receive External Radiation Therapy	[Not Available]	[Not Available]
EA2C873A-EA52-4920-8D20-554D5FA8DDC1	TCGA-EL-A3MX	Distant Metastasis	Lung	[Not Available]	[Not Available]	Imaging	[Unknown]	[Unknown]	[Not Available]	[Not Available]	[Not Available]	Pharmaceutical therapy	NO	[Not Available]	NO	YES	Patient did not receive I-131 treatment	[Not Available]	[Not Available]	[Not Available]	[Not Available]	[Not Available]	NO
EA2C873A-EA52-4920-8D20-554D5FA8DDC1	TCGA-EL-A3MX	Distant Metastasis	Other, specify	Femur	1708	Pathology	[Unknown]	[Unknown]	[Not Available]	[Unknown]	[Not Available]	Surgery|RAI therapy	YES	1708	YES	NO	Patient did not receive I-131 treatment	[Not Available]	[Not Available]	[Not Available]	IMRT	[Not Available]	[Unknown]
EA2C873A-EA52-4920-8D20-554D5FA8DDC1	TCGA-EL-A3MX	Distant Metastasis	Other, specify	Neck	[Not Available]	Imaging	[Unknown]	[Unknown]	[Not Available]	[Unknown]	[Not Available]	Pharmaceutical therapy	NO	[Not Available]	NO	YES	Patient did not receive I-131 treatment	[Not Available]	[Not Available]	[Not Available]	[Not Available]	[Not Available]	NO
EA2C873A-EA52-4920-8D20-554D5FA8DDC1	TCGA-EL-A3MX	Distant Metastasis	Other, specify	Pleura	[Not Available]	Imaging	[Unknown]	[Unknown]	[Not Available]	[Unknown]	[Not Available]	Pharmaceutical therapy	NO	[Not Available]	NO	YES	Patient did not receive I-131 treatment	[Not Available]	[Not Available]	[Not Available]	[Not Available]	[Not Available]	NO
EA2C873A-EA52-4920-8D20-554D5FA8DDC1	TCGA-EL-A3MX	Distant Metastasis	Other, specify	Liver	[Not Available]	Imaging	[Unknown]	[Unknown]	[Not Available]	[Unknown]	[Not Available]	Pharmaceutical therapy	NO	[Not Available]	NO	YES	Patient did not receive I-131 treatment	[Not Available]	[Not Available]	[Not Available]	[Not Available]	[Not Available]	NO
8A476795-0E05-4DA6-BBE1-FF7304DA1B39	TCGA-EL-A3T2	Locoregional Recurrence	Soft Tissue	[Not Available]	946	Imaging	[Unknown]	[Unknown]	[Not Available]	[Not Available]	[Not Available]	[Not Available]	NO	[Not Available]	NO	NO	Patient did not receive I-131 treatment	[Not Available]	[Not Available]	[Not Available]	[Not Available]	[Not Available]	NO
B7BAFE7F-295C-4598-9CC8-49D785BD2218	TCGA-EM-A4FF	Locoregional Recurrence	Lymph Node Only	[Not Available]	1855	Pathology	NO	[Not Available]	[Not Available]	Lateral (levels 2-5)	[Not Available]	RAI therapy	YES	1855	YES	[Not Available]	Thyroxine withdrawal	125	[Not Available]	229	[Not Available]	[Not Available]	[Not Available]
6BEFDC6A-27FC-4CDE-979B-FFE05CD8603F	TCGA-ET-A40Q	Distant Metastasis	Lung	[Not Available]	218	Imaging	[Unknown]	[Not Available]	[Not Available]	[Not Available]	[Not Available]	[Not Available]	NO	[Not Available]	NO	NO	[Not Available]	[Not Available]	[Not Available]	[Not Available]	[Not Available]	[Not Available]	[Not Available]
