# Supplementary material for: Potential diagnostic of lymph node metastasis and prognostic values of TM4SFs in papillary thyroid carcinoma patients
Source: Front Cell Dev Biol. 2022 Dec 8;10:1001954. doi: 10.3389/fcell.2022.1001954 (PMC9773885; doi:10.3389/fcell.2022.1001954)
Supplement: Supplementary file 4 [file DataSheet1.ZIP › pub1/data/TCGA/Backup_Files/TCGA-THCA/9c8845c9-2ab0-4cc4-a57a-148020cb9139.BCR Biotab]

bcr_patient_uuid	bcr_patient_barcode	bcr_followup_barcode	new_tumor_event_dx_indicator	new_tumor_event_type	new_tumor_event_site	new_tumor_event_site_other	new_tumor_event_dx_days_to	new_tumor_event_dx_confirmed_by	new_tumor_event_histo_progression	new_tumor_event_histo_progress_type	new_tumor_event_histo_progress_other	new_tumor_event_node_site	new_tumor_event_node_site_other	new_tumor_event_tx	new_tumor_event_radiation_tx	new_tumor_event_pharmaceutical_tx	i_131_radiation_first_tx_method	i_131_radiation_first_tx_dose	i_131_radiation_subsequent_tx	i_131_radiation_tx_cumulative_dose	radiation_therapy_xrt_method_prep	radiation_therapy_xrt_dose	radiation_therapy_xrt_sensitizers	additional_surgery_locoregional_procedure	days_to_additional_surgery_metastatic_procedure
bcr_patient_uuid	bcr_patient_barcode	bcr_followup_barcode	new_tumor_event_after_initial_treatment	new_neoplasm_event_type	new_neoplasm_event_occurrence_anatomic_site	new_neoplasm_occurrence_anatomic_site_text	days_to_new_tumor_event_after_initial_treatment	new_neoplasm_confirmed_diagnosis_method_name	histologic_disease_progression_present_indicator	histologic_disease_progression_present_type	histologic_disease_progression_present_text	thyroid_gland_carcinoma_involvement_regional_lymph_node_type	thyroid_gland_carcinoma_regional_lymph_node_involvement_anatomic_sites_text	therapeutic_procedure_new_neoplasm_required_additional_therapy_type	additional_radiation_therapy	additional_pharmaceutical_therapy	i_131_total_administered_preparation_technique	i_131_first_administered_dose	i_131_subsequent_administered_dose	i_131_total_administered_dose	radiation_therapy_administered_preparation_technique_text	radiation_therapy_administered_dose_text	radiosensitizing_agent_administered_indicator	additional_surgery_locoregional_procedure	days_to_additional_surgery_metastatic_procedure
CDE_ID:	CDE_ID:2003301	CDE_ID:	CDE_ID:3121376	CDE_ID:3119721	CDE_ID:3108271	CDE_ID:3128033	CDE_ID:3392464	CDE_ID:3186701	CDE_ID:3181376	CDE_ID:3181384	CDE_ID:3181387	CDE_ID:3186207	CDE_ID:3185693	CDE_ID:3185186	CDE_ID:3427615	CDE_ID:3427616	CDE_ID:3232952	CDE_ID:3232898	CDE_ID:3232904	CDE_ID:3232906	CDE_ID:3232960	CDE_ID:3232933	CDE_ID:3232932	CDE_ID:3008755	CDE_ID:3408682
f3ee888e-5116-4313-a2f6-3b1dcc3e4bc1	TCGA-BJ-A0YZ	TCGA-BJ-A0YZ-F19417	NO	[Not Available]	[Not Available]	[Not Applicable]	[Not Applicable]	[Not Available]	[Not Available]	[Not Available]	[Not Applicable]	[Not Available]	[Not Applicable]	[Not Available]	[Not Available]	[Not Available]	[Not Available]	[Not Available]	[Not Available]	[Not Available]	[Not Available]	[Not Available]	[Not Available]	[Not Available]	[Not Applicable]
72d8dcc3-0709-4fd1-98d4-fb75e9340758	TCGA-BJ-A0Z0	TCGA-BJ-A0Z0-F19426	NO	[Not Available]	[Not Available]	[Not Applicable]	[Not Applicable]	[Not Available]	[Not Available]	[Not Available]	[Not Applicable]	[Not Available]	[Not Applicable]	[Not Available]	[Not Available]	[Not Available]	[Not Available]	[Not Available]	[Not Available]	[Not Available]	[Not Available]	[Not Available]	[Not Available]	[Not Available]	[Not Applicable]
f9ceffc0-d544-418d-b4a9-bd3c84e37026	TCGA-BJ-A0Z2	TCGA-BJ-A0Z2-F19339	YES	Distant Metastasis	Bone	[Not Applicable]	158	Imaging	YES	[Not Available]	[Not Applicable]	[Not Available]	[Not Applicable]	[Not Available]	[Not Available]	YES	[Not Available]	[Not Available]	[Not Available]	[Not Available]	[Not Available]	[Not Available]	[Not Available]	YES	232
331cae6e-2868-4c58-9302-709a9ff7d025	TCGA-BJ-A0Z3	TCGA-BJ-A0Z3-F19458	NO	[Not Available]	[Not Available]	[Not Applicable]	[Not Applicable]	[Not Available]	[Not Available]	[Not Available]	[Not Applicable]	[Not Available]	[Not Applicable]	[Not Available]	[Not Available]	[Not Available]	[Not Available]	[Not Available]	[Not Available]	[Not Available]	[Not Available]	[Not Available]	[Not Available]	[Not Available]	[Not Applicable]
0fe3b19a-f5e4-497e-92da-32ff6c77b066	TCGA-BJ-A0Z5	TCGA-BJ-A0Z5-F19452	NO	[Not Available]	[Not Available]	[Not Applicable]	[Not Applicable]	[Not Available]	[Not Available]	[Not Available]	[Not Applicable]	[Not Available]	[Not Applicable]	[Not Available]	[Not Available]	[Not Available]	[Not Available]	[Not Available]	[Not Available]	[Not Available]	[Not Available]	[Not Available]	[Not Available]	[Not Available]	[Not Applicable]
86f9eca0-d1ea-4375-a6bc-055e44b3198a	TCGA-BJ-A0Z9	TCGA-BJ-A0Z9-F19392	NO	[Not Available]	[Not Available]	[Not Applicable]	[Not Applicable]	[Not Available]	[Not Available]	[Not Available]	[Not Applicable]	[Not Available]	[Not Applicable]	[Not Available]	[Not Available]	[Not Available]	[Not Available]	[Not Available]	[Not Available]	[Not Available]	[Not Available]	[Not Available]	[Not Available]	[Not Available]	[Not Applicable]
4c513413-263e-4c7b-b997-7b688c47b698	TCGA-BJ-A0ZA	TCGA-BJ-A0ZA-F19414	NO	[Not Available]	[Not Available]	[Not Applicable]	[Not Applicable]	[Not Available]	[Not Available]	[Not Available]	[Not Applicable]	[Not Available]	[Not Applicable]	[Not Available]	[Not Available]	[Not Available]	[Not Available]	[Not Available]	[Not Available]	[Not Available]	[Not Available]	[Not Available]	[Not Available]	[Not Available]	[Not Applicable]
dc4d8468-6f34-40cb-a826-8d582cd86fde	TCGA-BJ-A0ZB	TCGA-BJ-A0ZB-F19454	NO	[Not Available]	[Not Available]	[Not Applicable]	[Not Applicable]	[Not Available]	[Not Available]	[Not Available]	[Not Applicable]	[Not Available]	[Not Applicable]	[Not Available]	[Not Available]	[Not Available]	[Not Available]	[Not Available]	[Not Available]	[Not Available]	[Not Available]	[Not Available]	[Not Available]	[Not Available]	[Not Applicable]
6675c581-297d-44cd-b80f-ae7e53d48228	TCGA-BJ-A0ZC	TCGA-BJ-A0ZC-F19455	NO	[Not Available]	[Not Available]	[Not Applicable]	[Not Applicable]	[Not Available]	[Not Available]	[Not Available]	[Not Applicable]	[Not Available]	[Not Applicable]	[Not Available]	[Not Available]	[Not Available]	[Not Available]	[Not Available]	[Not Available]	[Not Available]	[Not Available]	[Not Available]	[Not Available]	[Not Available]	[Not Applicable]
ab8c9101-adeb-4c43-a8bb-b089ebd711f6	TCGA-BJ-A0ZE	TCGA-BJ-A0ZE-F19457	NO	[Not Available]	[Not Available]	[Not Applicable]	[Not Applicable]	[Not Available]	[Not Available]	[Not Available]	[Not Applicable]	[Not Available]	[Not Applicable]	[Not Available]	[Not Available]	[Not Available]	[Not Available]	[Not Available]	[Not Available]	[Not Available]	[Not Available]	[Not Available]	[Not Available]	[Not Available]	[Not Applicable]
8beee000-ecab-4a49-9c9d-bb8e677ae199	TCGA-BJ-A0ZF	TCGA-BJ-A0ZF-F19338	NO	[Not Available]	[Not Available]	[Not Applicable]	[Not Applicable]	[Not Available]	[Not Available]	[Not Available]	[Not Applicable]	[Not Available]	[Not Applicable]	[Not Available]	[Not Available]	[Not Available]	[Not Available]	[Not Available]	[Not Available]	[Not Available]	[Not Available]	[Not Available]	[Not Available]	[Not Available]	[Not Applicable]
a3810f36-d2b4-4a45-ad08-a4dbfb9d27aa	TCGA-BJ-A0ZG	TCGA-BJ-A0ZG-F19406	NO	[Not Available]	[Not Available]	[Not Applicable]	[Not Applicable]	[Not Available]	[Not Available]	[Not Available]	[Not Applicable]	[Not Available]	[Not Applicable]	[Not Available]	[Not Available]	[Not Available]	[Not Available]	[Not Available]	[Not Available]	[Not Available]	[Not Available]	[Not Available]	[Not Available]	[Not Available]	[Not Applicable]
866ca8ad-adc9-45d4-ad92-9f8f1a161ddf	TCGA-BJ-A0ZH	TCGA-BJ-A0ZH-F19394	NO	[Not Available]	[Not Available]	[Not Applicable]	[Not Applicable]	[Not Available]	[Not Available]	[Not Available]	[Not Applicable]	[Not Available]	[Not Applicable]	[Not Available]	[Not Available]	[Not Available]	[Not Available]	[Not Available]	[Not Available]	[Not Available]	[Not Available]	[Not Available]	[Not Available]	[Not Available]	[Not Applicable]
8877b479-b62a-4794-b71e-418de96dff23	TCGA-BJ-A0ZJ	TCGA-BJ-A0ZJ-F19411	NO	[Not Available]	[Not Available]	[Not Applicable]	[Not Applicable]	[Not Available]	[Not Available]	[Not Available]	[Not Applicable]	[Not Available]	[Not Applicable]	[Not Available]	[Not Available]	[Not Available]	[Not Available]	[Not Available]	[Not Available]	[Not Available]	[Not Available]	[Not Available]	[Not Available]	[Not Available]	[Not Applicable]
3E9FDA23-676D-4E78-8948-0C9DF3D10064	TCGA-DE-A0XZ	TCGA-DE-A0XZ-F13755	YES	[Not Available]	[Not Available]	[Not Applicable]	204	[Not Available]	[Not Available]	[Not Available]	[Not Applicable]	[Not Available]	[Not Applicable]	[Not Available]	[Not Available]	[Not Available]	[Not Available]	[Not Available]	[Not Available]	[Not Available]	[Not Available]	[Not Available]	[Not Available]	[Not Available]	[Not Available]
c31b3adf-3fc6-4a72-83b0-bbc0f295b5e7	TCGA-DE-A0Y3	TCGA-DE-A0Y3-F13952	NO	[Not Available]	[Not Available]	[Not Applicable]	[Not Applicable]	[Not Available]	[Not Available]	[Not Available]	[Not Applicable]	[Not Available]	[Not Applicable]	[Not Available]	[Not Available]	[Not Available]	[Not Available]	[Not Available]	[Not Available]	[Not Available]	[Not Available]	[Not Available]	[Not Available]	[Not Available]	[Not Applicable]
77BB90F0-E923-4E28-BB88-4D6B420E0B5C	TCGA-DE-A2OL	TCGA-DE-A2OL-F18365	NO	[Not Available]	[Not Available]	[Not Applicable]	[Not Applicable]	[Not Available]	[Not Available]	[Not Available]	[Not Applicable]	[Not Available]	[Not Applicable]	[Not Available]	[Not Available]	[Not Available]	[Not Available]	[Not Available]	[Not Available]	[Not Available]	[Not Available]	[Not Available]	[Not Available]	[Not Available]	[Not Applicable]
ba9dec81-ffc0-453a-9621-94beba45fab1	TCGA-DJ-A13M	TCGA-DJ-A13M-F28690	NO	[Not Available]	[Not Available]	[Not Applicable]	[Not Applicable]	[Not Available]	[Not Available]	[Not Available]	[Not Applicable]	[Not Available]	[Not Applicable]	[Not Available]	[Not Available]	[Not Available]	[Not Available]	[Not Available]	[Not Available]	[Not Available]	[Not Available]	[Not Available]	[Not Available]	[Not Available]	[Not Applicable]
77d5b246-33ba-4a96-9d73-06aca797653e	TCGA-DJ-A13O	TCGA-DJ-A13O-F28694	NO	[Not Available]	[Not Available]	[Not Applicable]	[Not Applicable]	[Not Available]	[Not Available]	[Not Available]	[Not Applicable]	[Not Available]	[Not Applicable]	[Not Available]	[Not Available]	[Not Available]	[Not Available]	[Not Available]	[Not Available]	[Not Available]	[Not Available]	[Not Available]	[Not Available]	[Not Available]	[Not Applicable]
ca95a11c-b54c-409e-b9a0-da850945033d	TCGA-DJ-A13P	TCGA-DJ-A13P-F28686	NO	[Not Available]	[Not Available]	[Not Applicable]	[Not Applicable]	[Not Available]	[Not Available]	[Not Available]	[Not Applicable]	[Not Available]	[Not Applicable]	[Not Available]	[Not Available]	[Not Available]	[Not Available]	[Not Available]	[Not Available]	[Not Available]	[Not Available]	[Not Available]	[Not Available]	[Not Available]	[Not Applicable]
3e787a0e-b5d2-401e-b1e5-077376090b3a	TCGA-DJ-A13R	TCGA-DJ-A13R-F28695	NO	[Not Available]	[Not Available]	[Not Applicable]	[Not Applicable]	[Not Available]	[Not Available]	[Not Available]	[Not Applicable]	[Not Available]	[Not Applicable]	[Not Available]	[Not Available]	[Not Available]	[Not Available]	[Not Available]	[Not Available]	[Not Available]	[Not Available]	[Not Available]	[Not Available]	[Not Available]	[Not Applicable]
8aa99f35-c644-4f91-9eff-a5d3fae758b0	TCGA-DJ-A13S	TCGA-DJ-A13S-F28681	NO	[Not Available]	[Not Available]	[Not Applicable]	[Not Applicable]	[Not Available]	[Not Available]	[Not Available]	[Not Applicable]	[Not Available]	[Not Applicable]	[Not Available]	[Not Available]	[Not Available]	[Not Available]	[Not Available]	[Not Available]	[Not Available]	[Not Available]	[Not Available]	[Not Available]	[Not Available]	[Not Applicable]
0b170ed4-d919-466b-b765-47878b865aed	TCGA-DJ-A13T	TCGA-DJ-A13T-F28684	NO	[Not Available]	[Not Available]	[Not Applicable]	[Not Applicable]	[Not Available]	[Not Available]	[Not Available]	[Not Applicable]	[Not Available]	[Not Applicable]	[Not Available]	[Not Available]	[Not Available]	[Not Available]	[Not Available]	[Not Available]	[Not Available]	[Not Available]	[Not Available]	[Not Available]	[Not Available]	[Not Applicable]
8c5aef43-341e-4a37-84eb-fd730eb957c7	TCGA-DJ-A13U	TCGA-DJ-A13U-F28693	NO	[Not Available]	[Not Available]	[Not Applicable]	[Not Applicable]	[Not Available]	[Not Available]	[Not Available]	[Not Applicable]	[Not Available]	[Not Applicable]	[Not Available]	[Not Available]	[Not Available]	[Not Available]	[Not Available]	[Not Available]	[Not Available]	[Not Available]	[Not Available]	[Not Available]	[Not Available]	[Not Applicable]
99ac4f2e-2e63-4f1e-af0f-8f23a2caf999	TCGA-DJ-A13V	TCGA-DJ-A13V-F28688	NO	[Not Available]	[Not Available]	[Not Applicable]	[Not Applicable]	[Not Available]	[Not Available]	[Not Available]	[Not Applicable]	[Not Available]	[Not Applicable]	[Not Available]	[Not Available]	[Not Available]	[Not Available]	[Not Available]	[Not Available]	[Not Available]	[Not Available]	[Not Available]	[Not Available]	[Not Available]	[Not Applicable]
3b48cc5e-3396-4dd5-893d-54b75b98b016	TCGA-DJ-A13W	TCGA-DJ-A13W-F28685	NO	[Not Available]	[Not Available]	[Not Applicable]	[Not Applicable]	[Not Available]	[Not Available]	[Not Available]	[Not Applicable]	[Not Available]	[Not Applicable]	[Not Available]	[Not Available]	[Not Available]	[Not Available]	[Not Available]	[Not Available]	[Not Available]	[Not Available]	[Not Available]	[Not Available]	[Not Available]	[Not Applicable]
3b3c99ab-5336-4433-b682-e1a590221611	TCGA-DJ-A13X	TCGA-DJ-A13X-F28696	NO	[Not Available]	[Not Available]	[Not Applicable]	[Not Applicable]	[Not Available]	[Not Available]	[Not Available]	[Not Applicable]	[Not Available]	[Not Applicable]	[Not Available]	[Not Available]	[Not Available]	[Not Available]	[Not Available]	[Not Available]	[Not Available]	[Not Available]	[Not Available]	[Not Available]	[Not Available]	[Not Applicable]
da201150-748e-4b74-bb35-10c995e26079	TCGA-DJ-A1QD	TCGA-DJ-A1QD-F29308	NO	[Not Available]	[Not Available]	[Not Applicable]	[Not Applicable]	[Not Available]	[Not Available]	[Not Available]	[Not Applicable]	[Not Available]	[Not Applicable]	[Not Available]	[Not Available]	[Not Available]	[Not Available]	[Not Available]	[Not Available]	[Not Available]	[Not Available]	[Not Available]	[Not Available]	[Not Available]	[Not Applicable]
dccba97d-4e81-42fb-93b3-90be68a034fb	TCGA-DJ-A1QE	TCGA-DJ-A1QE-F29309	NO	[Not Available]	[Not Available]	[Not Applicable]	[Not Applicable]	[Not Available]	[Not Available]	[Not Available]	[Not Applicable]	[Not Available]	[Not Applicable]	[Not Available]	[Not Available]	[Not Available]	[Not Available]	[Not Available]	[Not Available]	[Not Available]	[Not Available]	[Not Available]	[Not Available]	[Not Available]	[Not Applicable]
fca0c7d9-5e6f-4aa7-ba04-5df2eb8ba398	TCGA-DJ-A1QF	TCGA-DJ-A1QF-F29310	NO	[Not Available]	[Not Available]	[Not Applicable]	[Not Applicable]	[Not Available]	[Not Available]	[Not Available]	[Not Applicable]	[Not Available]	[Not Applicable]	[Not Available]	[Not Available]	[Not Available]	[Not Available]	[Not Available]	[Not Available]	[Not Available]	[Not Available]	[Not Available]	[Not Available]	[Not Available]	[Not Applicable]
cb29e795-7618-4882-a7e0-69d39787b80c	TCGA-DJ-A1QG	TCGA-DJ-A1QG-F29438	NO	[Not Available]	[Not Available]	[Not Applicable]	[Not Applicable]	[Not Available]	[Not Available]	[Not Available]	[Not Applicable]	[Not Available]	[Not Applicable]	[Not Available]	[Not Available]	[Not Available]	[Not Available]	[Not Available]	[Not Available]	[Not Available]	[Not Available]	[Not Available]	[Not Available]	[Not Available]	[Not Applicable]
f3c73dc9-6280-4619-a629-b575fdbdb0ca	TCGA-DJ-A1QH	TCGA-DJ-A1QH-F29311	NO	[Not Available]	[Not Available]	[Not Applicable]	[Not Applicable]	[Not Available]	[Not Available]	[Not Available]	[Not Applicable]	[Not Available]	[Not Applicable]	[Not Available]	[Not Available]	[Not Available]	[Not Available]	[Not Available]	[Not Available]	[Not Available]	[Not Available]	[Not Available]	[Not Available]	[Not Available]	[Not Applicable]
3b1e2bd6-3d32-40f7-9b32-0df32dfcbc72	TCGA-DJ-A1QI	TCGA-DJ-A1QI-F29313	NO	[Not Available]	[Not Available]	[Not Applicable]	[Not Applicable]	[Not Available]	[Not Available]	[Not Available]	[Not Applicable]	[Not Available]	[Not Applicable]	[Not Available]	[Not Available]	[Not Available]	[Not Available]	[Not Available]	[Not Available]	[Not Available]	[Not Available]	[Not Available]	[Not Available]	[Not Available]	[Not Applicable]
e4b08e66-0772-4956-8670-e5c6553eecbe	TCGA-DJ-A1QL	TCGA-DJ-A1QL-F29324	NO	[Not Available]	[Not Available]	[Not Applicable]	[Not Applicable]	[Not Available]	[Not Available]	[Not Available]	[Not Applicable]	[Not Available]	[Not Applicable]	[Not Available]	[Not Available]	[Not Available]	[Not Available]	[Not Available]	[Not Available]	[Not Available]	[Not Available]	[Not Available]	[Not Available]	[Not Available]	[Not Applicable]
3597af5e-65ff-40a7-95fc-dacc26cbca14	TCGA-DJ-A1QM	TCGA-DJ-A1QM-F17884	NO	[Not Available]	[Not Available]	[Not Applicable]	[Not Applicable]	[Not Available]	[Not Available]	[Not Available]	[Not Applicable]	[Not Available]	[Not Applicable]	[Not Available]	[Not Available]	[Not Available]	[Not Available]	[Not Available]	[Not Available]	[Not Available]	[Not Available]	[Not Available]	[Not Available]	[Not Available]	[Not Applicable]
2012869d-c169-4cea-aa09-c892fb79bbaa	TCGA-DJ-A1QN	TCGA-DJ-A1QN-F29325	NO	[Not Available]	[Not Available]	[Not Applicable]	[Not Applicable]	[Not Available]	[Not Available]	[Not Available]	[Not Applicable]	[Not Available]	[Not Applicable]	[Not Available]	[Not Available]	[Not Available]	[Not Available]	[Not Available]	[Not Available]	[Not Available]	[Not Available]	[Not Available]	[Not Available]	[Not Available]	[Not Applicable]
f2ad720e-579f-4e2c-a3f0-17877ca91067	TCGA-DJ-A1QO	TCGA-DJ-A1QO-F29307	NO	[Not Available]	[Not Available]	[Not Applicable]	[Not Applicable]	[Not Available]	[Not Available]	[Not Available]	[Not Applicable]	[Not Available]	[Not Applicable]	[Not Available]	[Not Available]	[Not Available]	[Not Available]	[Not Available]	[Not Available]	[Not Available]	[Not Available]	[Not Available]	[Not Available]	[Not Available]	[Not Applicable]
99ef2fec-5a3c-4e42-8f78-7eaf9877e26d	TCGA-DJ-A1QQ	TCGA-DJ-A1QQ-F29326	NO	[Not Available]	[Not Available]	[Not Applicable]	[Not Applicable]	[Not Available]	[Not Available]	[Not Available]	[Not Applicable]	[Not Available]	[Not Applicable]	[Not Available]	[Not Available]	[Not Available]	[Not Available]	[Not Available]	[Not Available]	[Not Available]	[Not Available]	[Not Available]	[Not Available]	[Not Available]	[Not Applicable]
FB39F29A-5D1E-4F96-8ADB-E18CC87FAD2E	TCGA-DJ-A2PN	TCGA-DJ-A2PN-F30160	NO	[Not Available]	[Not Available]	[Not Applicable]	[Not Applicable]	[Not Available]	[Not Available]	[Not Available]	[Not Applicable]	[Not Available]	[Not Applicable]	[Not Available]	[Not Available]	[Not Available]	[Not Available]	[Not Available]	[Not Available]	[Not Available]	[Not Available]	[Not Available]	[Not Available]	[Not Available]	[Not Applicable]
D60F6620-575D-47FE-83E8-80A6AD838BED	TCGA-DJ-A2PO	TCGA-DJ-A2PO-F30161	NO	[Not Available]	[Not Available]	[Not Applicable]	[Not Applicable]	[Not Available]	[Not Available]	[Not Available]	[Not Applicable]	[Not Available]	[Not Applicable]	[Not Available]	[Not Available]	[Not Available]	[Not Available]	[Not Available]	[Not Available]	[Not Available]	[Not Available]	[Not Available]	[Not Available]	[Not Available]	[Not Applicable]
05350770-2B5B-4C58-84CE-0917665CCB90	TCGA-DJ-A2PP	TCGA-DJ-A2PP-F30162	NO	[Not Available]	[Not Available]	[Not Applicable]	[Not Applicable]	[Not Available]	[Not Available]	[Not Available]	[Not Applicable]	[Not Available]	[Not Applicable]	[Not Available]	[Not Available]	[Not Available]	[Not Available]	[Not Available]	[Not Available]	[Not Available]	[Not Available]	[Not Available]	[Not Available]	[Not Available]	[Not Applicable]
EDB90376-0EF9-47DD-BE6F-A6E8A0380A9C	TCGA-DJ-A2PQ	TCGA-DJ-A2PQ-F30163	NO	[Not Available]	[Not Available]	[Not Applicable]	[Not Applicable]	[Not Available]	[Not Available]	[Not Available]	[Not Applicable]	[Not Available]	[Not Applicable]	[Not Available]	[Not Available]	[Not Available]	[Not Available]	[Not Available]	[Not Available]	[Not Available]	[Not Available]	[Not Available]	[Not Available]	[Not Available]	[Not Applicable]
2CE580E9-4D75-464C-B403-C9F4626D7AA4	TCGA-DJ-A2PR	TCGA-DJ-A2PR-F30166	NO	[Not Available]	[Not Available]	[Not Applicable]	[Not Applicable]	[Not Available]	[Not Available]	[Not Available]	[Not Applicable]	[Not Available]	[Not Applicable]	[Not Available]	[Not Available]	[Not Available]	[Not Available]	[Not Available]	[Not Available]	[Not Available]	[Not Available]	[Not Available]	[Not Available]	[Not Available]	[Not Applicable]
9F31DEB9-B9F4-439B-AEA4-F87C71406C79	TCGA-DJ-A2PS	TCGA-DJ-A2PS-F30168	NO	[Not Available]	[Not Available]	[Not Applicable]	[Not Applicable]	[Not Available]	[Not Available]	[Not Available]	[Not Applicable]	[Not Available]	[Not Applicable]	[Not Available]	[Not Available]	[Not Available]	[Not Available]	[Not Available]	[Not Available]	[Not Available]	[Not Available]	[Not Available]	[Not Available]	[Not Available]	[Not Applicable]
39E68907-3FFB-4CA1-A955-DB5FA2F0DEB1	TCGA-DJ-A2PT	TCGA-DJ-A2PT-F30172	NO	[Not Available]	[Not Available]	[Not Applicable]	[Not Applicable]	[Not Available]	[Not Available]	[Not Available]	[Not Applicable]	[Not Available]	[Not Applicable]	[Not Available]	[Not Available]	[Not Available]	[Not Available]	[Not Available]	[Not Available]	[Not Available]	[Not Available]	[Not Available]	[Not Available]	[Not Available]	[Not Applicable]
13577A2B-EE68-45E5-96A8-B1FD71FC62DA	TCGA-DJ-A2PU	TCGA-DJ-A2PU-F30174	NO	[Not Available]	[Not Available]	[Not Applicable]	[Not Applicable]	[Not Available]	[Not Available]	[Not Available]	[Not Applicable]	[Not Available]	[Not Applicable]	[Not Available]	[Not Available]	[Not Available]	[Not Available]	[Not Available]	[Not Available]	[Not Available]	[Not Available]	[Not Available]	[Not Available]	[Not Available]	[Not Applicable]
63076BDA-61A1-4403-A270-4130B5D003EE	TCGA-DJ-A2PV	TCGA-DJ-A2PV-F30175	NO	[Not Available]	[Not Available]	[Not Applicable]	[Not Applicable]	[Not Available]	[Not Available]	[Not Available]	[Not Applicable]	[Not Available]	[Not Applicable]	[Not Available]	[Not Available]	[Not Available]	[Not Available]	[Not Available]	[Not Available]	[Not Available]	[Not Available]	[Not Available]	[Not Available]	[Not Available]	[Not Applicable]
D487536F-0521-4D42-9150-6A806AE00241	TCGA-DJ-A2PW	TCGA-DJ-A2PW-F30177	NO	[Not Available]	[Not Available]	[Not Applicable]	[Not Applicable]	[Not Available]	[Not Available]	[Not Available]	[Not Applicable]	[Not Available]	[Not Applicable]	[Not Available]	[Not Available]	[Not Available]	[Not Available]	[Not Available]	[Not Available]	[Not Available]	[Not Available]	[Not Available]	[Not Available]	[Not Available]	[Not Applicable]
A175A9A5-AB86-4C68-9814-C30CFCC52662	TCGA-DJ-A2PX	TCGA-DJ-A2PX-F30795	NO	[Not Available]	[Not Available]	[Not Applicable]	[Not Applicable]	[Not Available]	[Not Available]	[Not Available]	[Not Applicable]	[Not Available]	[Not Applicable]	[Not Available]	[Not Available]	[Not Available]	[Not Available]	[Not Available]	[Not Available]	[Not Available]	[Not Available]	[Not Available]	[Not Available]	[Not Available]	[Not Applicable]
FD25E4E6-F017-4C07-B109-D8A5EEA8763C	TCGA-DJ-A2PY	TCGA-DJ-A2PY-F30796	NO	[Not Available]	[Not Available]	[Not Applicable]	[Not Applicable]	[Not Available]	[Not Available]	[Not Available]	[Not Applicable]	[Not Available]	[Not Applicable]	[Not Available]	[Not Available]	[Not Available]	[Not Available]	[Not Available]	[Not Available]	[Not Available]	[Not Available]	[Not Available]	[Not Available]	[Not Available]	[Not Applicable]
5DCBDFCF-8A4D-4DA5-9049-F2B970FE8CA8	TCGA-DJ-A2PZ	TCGA-DJ-A2PZ-F30797	NO	[Not Available]	[Not Available]	[Not Applicable]	[Not Applicable]	[Not Available]	[Not Available]	[Not Available]	[Not Applicable]	[Not Available]	[Not Applicable]	[Not Available]	[Not Available]	[Not Available]	[Not Available]	[Not Available]	[Not Available]	[Not Available]	[Not Available]	[Not Available]	[Not Available]	[Not Available]	[Not Applicable]
8BEA483B-AC43-4265-B2C4-0F031E539008	TCGA-DJ-A2Q0	TCGA-DJ-A2Q0-F30798	NO	[Not Available]	[Not Available]	[Not Applicable]	[Not Applicable]	[Not Available]	[Not Available]	[Not Available]	[Not Applicable]	[Not Available]	[Not Applicable]	[Not Available]	[Not Available]	[Not Available]	[Not Available]	[Not Available]	[Not Available]	[Not Available]	[Not Available]	[Not Available]	[Not Available]	[Not Available]	[Not Applicable]
E35B2928-8784-45D0-A71A-A2DF161542FA	TCGA-DJ-A2Q1	TCGA-DJ-A2Q1-F30799	NO	[Not Available]	[Not Available]	[Not Applicable]	[Not Applicable]	[Not Available]	[Not Available]	[Not Available]	[Not Applicable]	[Not Available]	[Not Applicable]	[Not Available]	[Not Available]	[Not Available]	[Not Available]	[Not Available]	[Not Available]	[Not Available]	[Not Available]	[Not Available]	[Not Available]	[Not Available]	[Not Applicable]
A00DA907-E527-45F9-9AFB-2FAD2C7B0940	TCGA-DJ-A2Q2	TCGA-DJ-A2Q2-F30800	NO	[Not Available]	[Not Available]	[Not Applicable]	[Not Applicable]	[Not Available]	[Not Available]	[Not Available]	[Not Applicable]	[Not Available]	[Not Applicable]	[Not Available]	[Not Available]	[Not Available]	[Not Available]	[Not Available]	[Not Available]	[Not Available]	[Not Available]	[Not Available]	[Not Available]	[Not Available]	[Not Applicable]
ACBA8D76-999A-4F6D-B3A4-8D7DD0F2BB52	TCGA-DJ-A2Q3	TCGA-DJ-A2Q3-F30801	NO	[Not Available]	[Not Available]	[Not Applicable]	[Not Applicable]	[Not Available]	[Not Available]	[Not Available]	[Not Applicable]	[Not Available]	[Not Applicable]	[Not Available]	[Not Available]	[Not Available]	[Not Available]	[Not Available]	[Not Available]	[Not Available]	[Not Available]	[Not Available]	[Not Available]	[Not Available]	[Not Applicable]
F00FD40A-1254-4300-BAF9-88528C453A2E	TCGA-DJ-A2Q4	TCGA-DJ-A2Q4-F30802	NO	[Not Available]	[Not Available]	[Not Applicable]	[Not Applicable]	[Not Available]	[Not Available]	[Not Available]	[Not Applicable]	[Not Available]	[Not Applicable]	[Not Available]	[Not Available]	[Not Available]	[Not Available]	[Not Available]	[Not Available]	[Not Available]	[Not Available]	[Not Available]	[Not Available]	[Not Available]	[Not Applicable]
13C97CFB-EEA2-4AE8-9209-C967D9642CEF	TCGA-DJ-A2Q5	TCGA-DJ-A2Q5-F30803	NO	[Not Available]	[Not Available]	[Not Applicable]	[Not Applicable]	[Not Available]	[Not Available]	[Not Available]	[Not Applicable]	[Not Available]	[Not Applicable]	[Not Available]	[Not Available]	[Not Available]	[Not Available]	[Not Available]	[Not Available]	[Not Available]	[Not Available]	[Not Available]	[Not Available]	[Not Available]	[Not Applicable]
AF546062-0960-41F0-9ED1-6ACECBAD99F3	TCGA-DJ-A2Q6	TCGA-DJ-A2Q6-F30804	NO	[Not Available]	[Not Available]	[Not Applicable]	[Not Applicable]	[Not Available]	[Not Available]	[Not Available]	[Not Applicable]	[Not Available]	[Not Applicable]	[Not Available]	[Not Available]	[Not Available]	[Not Available]	[Not Available]	[Not Available]	[Not Available]	[Not Available]	[Not Available]	[Not Available]	[Not Available]	[Not Applicable]
7A9B57C9-6F80-4AEA-BF9C-76407C8084BE	TCGA-DJ-A2Q7	TCGA-DJ-A2Q7-F30805	NO	[Not Available]	[Not Available]	[Not Applicable]	[Not Applicable]	[Not Available]	[Not Available]	[Not Available]	[Not Applicable]	[Not Available]	[Not Applicable]	[Not Available]	[Not Available]	[Not Available]	[Not Available]	[Not Available]	[Not Available]	[Not Available]	[Not Available]	[Not Available]	[Not Available]	[Not Available]	[Not Applicable]
F9CF605F-F287-4EBA-8E8F-8BA47E14ECC4	TCGA-DJ-A2Q8	TCGA-DJ-A2Q8-F30806	NO	[Not Available]	[Not Available]	[Not Applicable]	[Not Applicable]	[Not Available]	[Not Available]	[Not Available]	[Not Applicable]	[Not Available]	[Not Applicable]	[Not Available]	[Not Available]	[Not Available]	[Not Available]	[Not Available]	[Not Available]	[Not Available]	[Not Available]	[Not Available]	[Not Available]	[Not Available]	[Not Applicable]
061FAB24-727A-4551-A205-89EEB9F530EA	TCGA-DJ-A2Q9	TCGA-DJ-A2Q9-F30807	NO	[Not Available]	[Not Available]	[Not Applicable]	[Not Applicable]	[Not Available]	[Not Available]	[Not Available]	[Not Applicable]	[Not Available]	[Not Applicable]	[Not Available]	[Not Available]	[Not Available]	[Not Available]	[Not Available]	[Not Available]	[Not Available]	[Not Available]	[Not Available]	[Not Available]	[Not Available]	[Not Applicable]
B07435D4-1341-4B41-9B11-D13A4F1CA0AD	TCGA-DJ-A2QA	TCGA-DJ-A2QA-F30808	NO	[Not Available]	[Not Available]	[Not Applicable]	[Not Applicable]	[Not Available]	[Not Available]	[Not Available]	[Not Applicable]	[Not Available]	[Not Applicable]	[Not Available]	[Not Available]	[Not Available]	[Not Available]	[Not Available]	[Not Available]	[Not Available]	[Not Available]	[Not Available]	[Not Available]	[Not Available]	[Not Applicable]
B597023C-FF84-44CC-BFCC-8BEE64CA4CFF	TCGA-DJ-A2QB	TCGA-DJ-A2QB-F30809	NO	[Not Available]	[Not Available]	[Not Applicable]	[Not Applicable]	[Not Available]	[Not Available]	[Not Available]	[Not Applicable]	[Not Available]	[Not Applicable]	[Not Available]	[Not Available]	[Not Available]	[Not Available]	[Not Available]	[Not Available]	[Not Available]	[Not Available]	[Not Available]	[Not Available]	[Not Available]	[Not Applicable]
1F094DB9-F8CC-4066-ADFF-609682936172	TCGA-DJ-A2QC	TCGA-DJ-A2QC-F30810	NO	[Not Available]	[Not Available]	[Not Applicable]	[Not Applicable]	[Not Available]	[Not Available]	[Not Available]	[Not Applicable]	[Not Available]	[Not Applicable]	[Not Available]	[Not Available]	[Not Available]	[Not Available]	[Not Available]	[Not Available]	[Not Available]	[Not Available]	[Not Available]	[Not Available]	[Not Available]	[Not Applicable]
169f045f-1739-4b0b-9bdc-028aaca420f8	TCGA-DO-A1JZ	TCGA-DO-A1JZ-F30565	NO	[Not Available]	[Not Available]	[Not Applicable]	[Not Applicable]	[Not Available]	[Not Available]	[Not Available]	[Not Applicable]	[Not Available]	[Not Applicable]	[Not Available]	[Not Available]	[Not Available]	[Not Available]	[Not Available]	[Not Available]	[Not Available]	[Not Available]	[Not Available]	[Not Available]	[Not Available]	[Not Applicable]
b7a01148-5bab-4268-986a-a9cf7bca967f	TCGA-DO-A1K0	TCGA-DO-A1K0-F30567	YES	Locoregional Recurrence	Lymph Node Only	[Not Applicable]	577	Pathology	NO	[Not Available]	[Not Applicable]	Lateral (levels 2-5)	[Not Applicable]	Surgery (distant metastasis)	YES	NO	Patient did not receive I-131 treatment	[Not Available]	[Not Available]	[Not Available]	IMRT	6400 cGy	NO	YES	577
e92bdb0d-969a-4d98-ada8-5dfec68119b5	TCGA-EM-A1CS	TCGA-EM-A1CS-F32433	NO	[Not Available]	[Not Available]	[Not Applicable]	[Not Applicable]	[Not Available]	[Not Available]	[Not Available]	[Not Applicable]	[Not Available]	[Not Applicable]	[Not Available]	[Not Available]	[Not Available]	[Not Available]	[Not Available]	[Not Available]	[Not Available]	[Not Available]	[Not Available]	[Not Available]	[Not Available]	[Not Applicable]
290be61a-84ef-4bed-8e37-b432cba6c88e	TCGA-EM-A1CT	TCGA-EM-A1CT-F32435	NO	[Not Available]	[Not Available]	[Not Applicable]	[Not Applicable]	[Not Available]	[Not Available]	[Not Available]	[Not Applicable]	[Not Available]	[Not Applicable]	[Not Available]	[Not Available]	[Not Available]	[Not Available]	[Not Available]	[Not Available]	[Not Available]	[Not Available]	[Not Available]	[Not Available]	[Not Available]	[Not Applicable]
4e80f403-0e10-4725-854d-f023c12ee1e2	TCGA-EM-A1CU	TCGA-EM-A1CU-F32436	NO	[Not Available]	[Not Available]	[Not Applicable]	[Not Applicable]	[Not Available]	[Not Available]	[Not Available]	[Not Applicable]	[Not Available]	[Not Applicable]	[Not Available]	[Not Available]	[Not Available]	[Not Available]	[Not Available]	[Not Available]	[Not Available]	[Not Available]	[Not Available]	[Not Available]	[Not Available]	[Not Applicable]
762eddb5-1b47-4b79-b20a-1edfb07c0705	TCGA-EM-A1CV	TCGA-EM-A1CV-F32437	NO	[Not Available]	[Not Available]	[Not Applicable]	[Not Applicable]	[Not Available]	[Not Available]	[Not Available]	[Not Applicable]	[Not Available]	[Not Applicable]	[Not Available]	[Not Available]	[Not Available]	[Not Available]	[Not Available]	[Not Available]	[Not Available]	[Not Available]	[Not Available]	[Not Available]	[Not Available]	[Not Applicable]
22eb9f00-6869-4d8f-b657-dfd64f81e9e9	TCGA-EM-A1CW	TCGA-EM-A1CW-F32438	NO	[Not Available]	[Not Available]	[Not Applicable]	[Not Applicable]	[Not Available]	[Not Available]	[Not Available]	[Not Applicable]	[Not Available]	[Not Applicable]	[Not Available]	[Not Available]	[Not Available]	[Not Available]	[Not Available]	[Not Available]	[Not Available]	[Not Available]	[Not Available]	[Not Available]	[Not Available]	[Not Applicable]
567e4d90-5c5a-44f0-a462-90c831f3c096	TCGA-EM-A1YA	TCGA-EM-A1YA-F32439	NO	[Not Available]	[Not Available]	[Not Applicable]	[Not Applicable]	[Not Available]	[Not Available]	[Not Available]	[Not Applicable]	[Not Available]	[Not Applicable]	[Not Available]	[Not Available]	[Not Available]	[Not Available]	[Not Available]	[Not Available]	[Not Available]	[Not Available]	[Not Available]	[Not Available]	[Not Available]	[Not Applicable]
b43a4f92-7a13-4558-a97e-7b3feb2d70c9	TCGA-EM-A1YB	TCGA-EM-A1YB-F32440	NO	[Not Available]	[Not Available]	[Not Applicable]	[Not Applicable]	[Not Available]	[Not Available]	[Not Available]	[Not Applicable]	[Not Available]	[Not Applicable]	[Not Available]	[Not Available]	[Not Available]	[Not Available]	[Not Available]	[Not Available]	[Not Available]	[Not Available]	[Not Available]	[Not Available]	[Not Available]	[Not Applicable]
0ad2a2b3-c1bb-4597-b28e-a6385f93d09c	TCGA-EM-A1YC	TCGA-EM-A1YC-F32441	NO	[Not Available]	[Not Available]	[Not Applicable]	[Not Applicable]	[Not Available]	[Not Available]	[Not Available]	[Not Applicable]	[Not Available]	[Not Applicable]	[Not Available]	[Not Available]	[Not Available]	[Not Available]	[Not Available]	[Not Available]	[Not Available]	[Not Available]	[Not Available]	[Not Available]	[Not Available]	[Not Applicable]
8a3659a8-2a85-4bab-8bf3-55795922474c	TCGA-EM-A1YD	TCGA-EM-A1YD-F32442	NO	[Not Available]	[Not Available]	[Not Applicable]	[Not Applicable]	[Not Available]	[Not Available]	[Not Available]	[Not Applicable]	[Not Available]	[Not Applicable]	[Not Available]	[Not Available]	[Not Available]	[Not Available]	[Not Available]	[Not Available]	[Not Available]	[Not Available]	[Not Available]	[Not Available]	[Not Available]	[Not Applicable]
e632b443-cf6a-4592-96c6-c3493ec86fea	TCGA-EM-A1YE	TCGA-EM-A1YE-F32444	NO	[Not Available]	[Not Available]	[Not Applicable]	[Not Applicable]	[Not Available]	[Not Available]	[Not Available]	[Not Applicable]	[Not Available]	[Not Applicable]	[Not Available]	[Not Available]	[Not Available]	[Not Available]	[Not Available]	[Not Available]	[Not Available]	[Not Available]	[Not Available]	[Not Available]	[Not Available]	[Not Applicable]
EF306507-F426-499E-8A1F-3401A522FB6B	TCGA-EM-A22I	TCGA-EM-A22I-F32364	NO	[Not Available]	[Not Available]	[Not Applicable]	[Not Applicable]	[Not Available]	[Not Available]	[Not Available]	[Not Applicable]	[Not Available]	[Not Applicable]	[Not Available]	[Not Available]	[Not Available]	[Not Available]	[Not Available]	[Not Available]	[Not Available]	[Not Available]	[Not Available]	[Not Available]	[Not Available]	[Not Applicable]
C53167D4-14DA-40CC-B30A-35EB3967B8DF	TCGA-EM-A22J	TCGA-EM-A22J-F32365	NO	[Not Available]	[Not Available]	[Not Applicable]	[Not Applicable]	[Not Available]	[Not Available]	[Not Available]	[Not Applicable]	[Not Available]	[Not Applicable]	[Not Available]	[Not Available]	[Not Available]	[Not Available]	[Not Available]	[Not Available]	[Not Available]	[Not Available]	[Not Available]	[Not Available]	[Not Available]	[Not Applicable]
DE9315B3-B3DF-45F0-ADC2-69AA6B8FF717	TCGA-EM-A22K	TCGA-EM-A22K-F32366	NO	[Not Available]	[Not Available]	[Not Applicable]	[Not Applicable]	[Not Available]	[Not Available]	[Not Available]	[Not Applicable]	[Not Available]	[Not Applicable]	[Not Available]	[Not Available]	[Not Available]	[Not Available]	[Not Available]	[Not Available]	[Not Available]	[Not Available]	[Not Available]	[Not Available]	[Not Available]	[Not Applicable]
AABC7724-71C8-4C1B-A54B-22E88DDE148F	TCGA-EM-A22L	TCGA-EM-A22L-F32368	NO	[Not Available]	[Not Available]	[Not Applicable]	[Not Applicable]	[Not Available]	[Not Available]	[Not Available]	[Not Applicable]	[Not Available]	[Not Applicable]	[Not Available]	[Not Available]	[Not Available]	[Not Available]	[Not Available]	[Not Available]	[Not Available]	[Not Available]	[Not Available]	[Not Available]	[Not Available]	[Not Applicable]
92E9F5E1-B597-451B-B6D5-FAD9A77BA87A	TCGA-EM-A22M	TCGA-EM-A22M-F32372	NO	[Not Available]	[Not Available]	[Not Applicable]	[Not Applicable]	[Not Available]	[Not Available]	[Not Available]	[Not Applicable]	[Not Available]	[Not Applicable]	[Not Available]	[Not Available]	[Not Available]	[Not Available]	[Not Available]	[Not Available]	[Not Available]	[Not Available]	[Not Available]	[Not Available]	[Not Available]	[Not Applicable]
C63936DD-39FD-41FA-A9F6-18B18303EF05	TCGA-EM-A22N	TCGA-EM-A22N-F32373	NO	[Not Available]	[Not Available]	[Not Applicable]	[Not Applicable]	[Not Available]	[Not Available]	[Not Available]	[Not Applicable]	[Not Available]	[Not Applicable]	[Not Available]	[Not Available]	[Not Available]	[Not Available]	[Not Available]	[Not Available]	[Not Available]	[Not Available]	[Not Available]	[Not Available]	[Not Available]	[Not Applicable]
6ABC861A-376D-446B-ACEE-FB0F03A82C09	TCGA-EM-A22O	TCGA-EM-A22O-F32374	NO	[Not Available]	[Not Available]	[Not Applicable]	[Not Applicable]	[Not Available]	[Not Available]	[Not Available]	[Not Applicable]	[Not Available]	[Not Applicable]	[Not Available]	[Not Available]	[Not Available]	[Not Available]	[Not Available]	[Not Available]	[Not Available]	[Not Available]	[Not Available]	[Not Available]	[Not Available]	[Not Applicable]
1A4164D9-4484-452D-9382-8CBF896A870E	TCGA-EM-A22P	TCGA-EM-A22P-F32376	NO	[Not Available]	[Not Available]	[Not Applicable]	[Not Applicable]	[Not Available]	[Not Available]	[Not Available]	[Not Applicable]	[Not Available]	[Not Applicable]	[Not Available]	[Not Available]	[Not Available]	[Not Available]	[Not Available]	[Not Available]	[Not Available]	[Not Available]	[Not Available]	[Not Available]	[Not Available]	[Not Applicable]
8492820D-B619-4A74-95D3-EB574067F3F3	TCGA-EM-A22Q	TCGA-EM-A22Q-F32377	NO	[Not Available]	[Not Available]	[Not Applicable]	[Not Applicable]	[Not Available]	[Not Available]	[Not Available]	[Not Applicable]	[Not Available]	[Not Applicable]	[Not Available]	[Not Available]	[Not Available]	[Not Available]	[Not Available]	[Not Available]	[Not Available]	[Not Available]	[Not Available]	[Not Available]	[Not Available]	[Not Applicable]
78d14f86-896a-4f98-9274-b2e8e387add9	TCGA-FE-A22Z	TCGA-FE-A22Z-F29683	YES	Locoregional Recurrence	Lymph Node Only	[Not Applicable]	1215	Pathology	NO	[Not Available]	[Not Applicable]	Lateral (levels 2-5)	[Not Applicable]	Surgery (distant metastasis)	NO	NO	Patient did not receive I-131 treatment	[Not Available]	[Not Available]	[Not Available]	Patient Did Not Receive Radiation Therapy	[Not Available]	[Not Available]	YES	1215
b1d71782-2443-43f3-bd0e-8b7220515cb6	TCGA-FE-A230	TCGA-FE-A230-F29694	YES	Locoregional Recurrence	Lymph Node Only	[Not Applicable]	526	Pathology	[Not Available]	[Not Available]	[Not Applicable]	Central (levels 6-7)	[Not Applicable]	Surgery (distant metastasis)	NO	NO	Patient did not receive I-131 treatment	[Not Available]	[Not Available]	[Not Available]	Patient Did Not Receive Radiation Therapy	[Not Available]	[Not Available]	YES	526
7044dee0-fd6c-4e75-b731-dc60a386a1ab	TCGA-FE-A231	TCGA-FE-A231-F29697	NO	[Not Available]	[Not Available]	[Not Applicable]	[Not Applicable]	[Not Available]	[Not Available]	[Not Available]	[Not Applicable]	[Not Available]	[Not Applicable]	[Not Available]	[Not Available]	[Not Available]	[Not Available]	[Not Available]	[Not Available]	[Not Available]	[Not Available]	[Not Available]	[Not Available]	[Not Available]	[Not Applicable]
5eb0d577-223b-4409-89d1-5c5d196affc3	TCGA-FE-A232	TCGA-FE-A232-F29826	NO	[Not Available]	[Not Available]	[Not Applicable]	[Not Applicable]	[Not Available]	[Not Available]	[Not Available]	[Not Applicable]	[Not Available]	[Not Applicable]	[Not Available]	[Not Available]	[Not Available]	[Not Available]	[Not Available]	[Not Available]	[Not Available]	[Not Available]	[Not Available]	[Not Available]	[Not Available]	[Not Applicable]
e70feafd-1390-4f4c-a635-da65c1a7daeb	TCGA-FE-A233	TCGA-FE-A233-F29840	YES	Locoregional Recurrence	Lymph Node Only	[Not Applicable]	567	Pathology	NO	[Not Available]	[Not Applicable]	Lateral (levels 2-5)	[Not Applicable]	Surgery (distant metastasis)	NO	NO	Patient did not receive I-131 treatment	[Not Available]	[Not Available]	[Not Available]	Patient Did Not Receive Radiation Therapy	[Not Available]	[Not Available]	YES	567
e4c85bdd-7b7c-414f-9503-647d9b825915	TCGA-FE-A234	TCGA-FE-A234-F29842	YES	Locoregional Recurrence	Lymph Node Only	[Not Applicable]	483	Pathology	NO	[Not Available]	[Not Applicable]	Central (levels 6-7)	[Not Applicable]	Surgery (distant metastasis)	NO	NO	Patient did not receive I-131 treatment	[Not Available]	[Not Available]	[Not Available]	Patient Did Not Receive Radiation Therapy	[Not Available]	[Not Available]	YES	483
c781b49e-d08f-49e6-b774-7cfe4100e92d	TCGA-FE-A235	TCGA-FE-A235-F29843	NO	[Not Available]	[Not Available]	[Not Applicable]	[Not Applicable]	[Not Available]	[Not Available]	[Not Available]	[Not Applicable]	[Not Available]	[Not Applicable]	[Not Available]	[Not Available]	[Not Available]	[Not Available]	[Not Available]	[Not Available]	[Not Available]	[Not Available]	[Not Available]	[Not Available]	[Not Available]	[Not Applicable]
300720c8-68e5-4a3b-a873-3ad36ad0f953	TCGA-FE-A236	TCGA-FE-A236-F29844	NO	[Not Available]	[Not Available]	[Not Applicable]	[Not Applicable]	[Not Available]	[Not Available]	[Not Available]	[Not Applicable]	[Not Available]	[Not Applicable]	[Not Available]	[Not Available]	[Not Available]	[Not Available]	[Not Available]	[Not Available]	[Not Available]	[Not Available]	[Not Available]	[Not Available]	[Not Available]	[Not Applicable]
7d11b016-c564-4fb5-9b85-1b1a0188006f	TCGA-FE-A237	TCGA-FE-A237-F29920	YES	Locoregional Recurrence	Lymph Node Only	[Not Applicable]	693	Pathology	NO	[Not Available]	[Not Applicable]	Lateral (levels 2-5)	[Not Applicable]	Surgery (distant metastasis)	NO	NO	Patient did not receive I-131 treatment	[Not Available]	[Not Available]	[Not Available]	Patient Did Not Receive Radiation Therapy	[Not Available]	[Not Available]	YES	693
7d11b016-c564-4fb5-9b85-1b1a0188006f	TCGA-FE-A237	TCGA-FE-A237-F29845	YES	Locoregional Recurrence	Lymph Node Only	[Not Applicable]	492	Pathology	NO	[Not Available]	[Not Applicable]	Lateral (levels 2-5)	[Not Applicable]	Surgery (distant metastasis)	NO	NO	Patient did not receive I-131 treatment	[Not Available]	[Not Available]	[Not Available]	Patient Did Not Receive Radiation Therapy	[Not Available]	[Not Available]	YES	492
dffc4f7a-c67a-4ac5-a338-717dffde686d	TCGA-FE-A238	TCGA-FE-A238-F29864	YES	Distant Metastasis	Lung	[Not Applicable]	431	Imaging	[Not Available]	[Not Available]	[Not Applicable]	[Not Available]	[Not Applicable]	[Not Available]	[Not Available]	[Not Available]	[Not Available]	[Not Available]	[Not Available]	[Not Available]	[Not Available]	[Not Available]	[Not Available]	[Not Available]	[Not Available]
fc70a652-7925-4759-8e1f-05fd56829df4	TCGA-FE-A239	TCGA-FE-A239-F29881	YES	Locoregional Recurrence	Lymph Node Only	[Not Applicable]	933	Imaging	NO	[Not Available]	[Not Applicable]	Lateral (levels 2-5)	[Not Applicable]	[Not Available]	NO	NO	Patient did not receive I-131 treatment	[Not Available]	[Not Available]	[Not Available]	Patient Did Not Receive Radiation Therapy	[Not Available]	[Not Available]	NO	[Not Available]
fd8c4ff3-e759-495f-96e7-1f406bb70190	TCGA-FE-A23A	TCGA-FE-A23A-F29887	NO	[Not Available]	[Not Available]	[Not Applicable]	[Not Applicable]	[Not Available]	[Not Available]	[Not Available]	[Not Applicable]	[Not Available]	[Not Applicable]	[Not Available]	[Not Available]	[Not Available]	[Not Available]	[Not Available]	[Not Available]	[Not Available]	[Not Available]	[Not Available]	[Not Available]	[Not Available]	[Not Applicable]
7deedeba-f05b-453c-9df1-eeb20b0ec72e	TCGA-GE-A2C6	TCGA-GE-A2C6-F21656	NO	[Not Available]	[Not Available]	[Not Applicable]	[Not Applicable]	[Not Available]	[Not Available]	[Not Available]	[Not Applicable]	[Not Available]	[Not Applicable]	[Not Available]	[Not Available]	[Not Available]	[Not Available]	[Not Available]	[Not Available]	[Not Available]	[Not Available]	[Not Available]	[Not Available]	[Not Available]	[Not Applicable]
7deedeba-f05b-453c-9df1-eeb20b0ec72e	TCGA-GE-A2C6	TCGA-GE-A2C6-F31663	NO	[Not Available]	[Not Available]	[Not Applicable]	[Not Applicable]	[Not Available]	[Not Available]	[Not Available]	[Not Applicable]	[Not Available]	[Not Applicable]	[Not Available]	[Not Available]	[Not Available]	[Not Available]	[Not Available]	[Not Available]	[Not Available]	[Not Available]	[Not Available]	[Not Available]	[Not Available]	[Not Applicable]
e61fb24b-613a-4b6d-bb2b-00ccedbd3dbc	TCGA-H2-A26U	TCGA-H2-A26U-F31286	NO	[Not Available]	[Not Available]	[Not Applicable]	[Not Applicable]	[Not Available]	[Not Available]	[Not Available]	[Not Applicable]	[Not Available]	[Not Applicable]	[Not Available]	[Not Available]	[Not Available]	[Not Available]	[Not Available]	[Not Available]	[Not Available]	[Not Available]	[Not Available]	[Not Available]	[Not Available]	[Not Applicable]
25D8A79E-15FD-4C8A-A7F6-05D78973B757	TCGA-H2-A2K9	TCGA-H2-A2K9-F32430	NO	[Not Available]	[Not Available]	[Not Applicable]	[Not Applicable]	[Not Available]	[Not Available]	[Not Available]	[Not Applicable]	[Not Available]	[Not Applicable]	[Not Available]	[Not Available]	[Not Available]	[Not Available]	[Not Available]	[Not Available]	[Not Available]	[Not Available]	[Not Available]	[Not Available]	[Not Available]	[Not Applicable]
