# Supplementary material for: Potential diagnostic of lymph node metastasis and prognostic values of TM4SFs in papillary thyroid carcinoma patients
Source: Front Cell Dev Biol. 2022 Dec 8;10:1001954. doi: 10.3389/fcell.2022.1001954 (PMC9773885; doi:10.3389/fcell.2022.1001954)
Supplement: Supplementary file 4 [file DataSheet1.ZIP › pub1/data/TCGA/Backup_Files/TCGA-THCA/b64997f4-6785-4b05-9cf8-ce82315420e2.BCR Biotab]

bcr_patient_uuid	bcr_patient_barcode	bcr_drug_barcode	bcr_drug_uuid	form_completion_date	pharmaceutical_therapy_drug_name	clinical_trial_drug_classification	pharmaceutical_therapy_type	pharmaceutical_tx_started_days_to	pharmaceutical_tx_ongoing_indicator	pharmaceutical_tx_ended_days_to	treatment_best_response	days_to_stem_cell_transplantation	pharm_regimen	pharm_regimen_other	pharma_adjuvant_cycles_count	pharma_type_other	pharmaceutical_tx_dose_units	pharmaceutical_tx_total_dose_units	prescribed_dose	regimen_number	route_of_administration	stem_cell_transplantation	stem_cell_transplantation_type	therapy_regimen	therapy_regimen_other	total_dose	tx_on_clinical_trial
bcr_patient_uuid	bcr_patient_barcode	bcr_drug_barcode	bcr_drug_uuid	form_completion_date	drug_name	clinical_trail_drug_classification	therapy_type	days_to_drug_therapy_start	therapy_ongoing	days_to_drug_therapy_end	measure_of_response	days_to_stem_cell_transplantation	pharm_regimen	pharm_regimen_other	number_cycles	therapy_type_notes	prescribed_dose_units	total_dose_units	prescribed_dose	regimen_number	route_of_administration	stem_cell_transplantation	stem_cell_transplantation_type	regimen_indication	regimen_indication_notes	total_dose	tx_on_clinical_trial
CDE_ID:	CDE_ID:2003301	CDE_ID:	CDE_ID:	CDE_ID:	CDE_ID:2975232	CDE_ID:3378323	CDE_ID:2793530	CDE_ID:3392465	CDE_ID:3103479	CDE_ID:3392470	CDE_ID:2857291	CDE_ID:3414613	CDE_ID:3366758	CDE_ID:3366930	CDE_ID:62590	CDE_ID:2001762	CDE_ID:3065815	CDE_ID:3088785	CDE_ID:2184728	CDE_ID:2744948	CDE_ID:2003586	CDE_ID:3090688	CDE_ID:2730901	CDE_ID:2793511	CDE_ID:2793516	CDE_ID:1515	CDE_ID:3925111
CBAB7A72-11F7-4DFE-80F8-1B1EF1CF0055	TCGA-BJ-A2N7	TCGA-BJ-A2N7-D33389	AF17932F-E57E-40BC-8CC2-9208A64D992C	2012-6-29	SYNTHROID	[Not Available]	Hormone Therapy	16	NO	[Not Available]	Stable Disease	[Not Available]	[Not Available]	[Not Available]	[Not Available]	[Not Available]	[Not Available]	[Not Available]	[Not Available]	[Not Available]	[Not Available]	[Not Available]	[Not Available]	[Not Available]	[Not Applicable]	[Not Available]	NO
2C9E8686-9757-4E05-8D0E-EFEAA3045D66	TCGA-CE-A481	TCGA-CE-A481-D58074	B721B5F8-897E-46EB-876B-85F8D30DA6F3	2014-3-31	Doxorubicin	[Not Available]	Chemotherapy	172	NO	322	Complete Response	[Not Available]	[Not Available]	[Not Available]	[Not Available]	[Not Available]	[Not Available]	[Not Available]	[Not Available]	[Not Available]	[Not Available]	[Not Available]	[Not Available]	[Not Available]	[Not Applicable]	[Not Available]	NO
A5406575-C840-475A-AB1B-E1A159413FBD	TCGA-CE-A482	TCGA-CE-A482-D58076	E07C6C0F-A3E5-42FB-81CD-610694D614E2	2014-3-31	Doxorubicin	[Not Available]	[Not Available]	142	NO	294	Complete Response	[Not Available]	[Not Available]	[Not Available]	[Not Available]	[Not Available]	[Not Available]	[Not Available]	[Not Available]	[Not Available]	[Not Available]	[Not Available]	[Not Available]	[Not Available]	[Not Applicable]	[Not Available]	NO
169f045f-1739-4b0b-9bdc-028aaca420f8	TCGA-DO-A1JZ	TCGA-DO-A1JZ-D30572	6E466B4D-713A-45F9-B27D-BAAD9554D8A7	2012-2-13	Synthroid	[Not Available]	Hormone Therapy	169	YES	[Not Available]	[Not Available]	[Not Available]	[Not Available]	[Not Available]	[Not Available]	[Not Available]	ug	[Not Available]	150	1	PO	[Not Available]	[Not Available]	ADJUVANT	[Not Applicable]	[Not Available]	[Not Available]
b7a01148-5bab-4268-986a-a9cf7bca967f	TCGA-DO-A1K0	TCGA-DO-A1K0-D30569	C9A55ECA-148C-496C-A8C7-39700C6704BE	2012-4-12	synthroid	[Not Available]	Hormone Therapy	73	YES	[Not Available]	[Not Available]	[Not Available]	[Not Available]	[Not Available]	[Not Available]	[Not Available]	ug	[Not Available]	112	1	PO	[Not Available]	[Not Available]	ADJUVANT	[Not Applicable]	[Not Available]	[Not Available]
DFFEF9E8-5B69-43D9-A95B-0744DAA38D1D	TCGA-E3-A3DY	TCGA-E3-A3DY-D35672	CAECDA1C-8D56-4342-B766-DCD11DEE99C0	2012-10-5	Cytomel	[Not Available]	Hormone Therapy	84	[Not Available]	[Not Available]	[Not Available]	[Not Available]	[Not Available]	[Not Available]	[Not Available]	[Not Available]	[Not Available]	[Not Available]	[Not Available]	[Not Available]	[Not Available]	[Not Available]	[Not Available]	[Not Available]	[Not Applicable]	[Not Available]	NO
DFFEF9E8-5B69-43D9-A95B-0744DAA38D1D	TCGA-E3-A3DY	TCGA-E3-A3DY-D68585	AA098FB9-34C4-421D-B841-AE2663052533	2014-12-1	Synthroid	[Not Available]	Hormone Therapy	267	YES	[Not Available]	Complete Response	[Not Available]	[Not Available]	[Not Available]	[Not Available]	[Not Available]	[Not Available]	[Not Available]	[Not Available]	[Not Available]	[Not Available]	[Not Available]	[Not Available]	[Not Available]	[Not Applicable]	[Not Available]	NO
59E47734-96DE-4328-ACA7-E9423DDA9C52	TCGA-E3-A3DZ	TCGA-E3-A3DZ-D35665	4EE3230E-FF92-4BBA-B29A-B303679E4A30	2012-10-5	Levothroid	[Not Available]	Hormone Therapy	25	NO	25	[Unknown]	[Not Available]	[Not Available]	[Not Available]	[Not Available]	[Not Available]	[Not Available]	[Not Available]	[Not Available]	[Not Available]	[Not Available]	[Not Available]	[Not Available]	[Not Available]	[Not Applicable]	[Not Available]	NO
59E47734-96DE-4328-ACA7-E9423DDA9C52	TCGA-E3-A3DZ	TCGA-E3-A3DZ-D35666	2F842007-26C8-43D0-BFA4-D0CF14E5CB20	2012-10-5	Cytomel	[Not Available]	Hormone Therapy	30	NO	56	[Unknown]	[Not Available]	[Not Available]	[Not Available]	[Not Available]	[Not Available]	[Not Available]	[Not Available]	[Not Available]	[Not Available]	[Not Available]	[Not Available]	[Not Available]	[Not Available]	[Not Applicable]	[Not Available]	NO
59E47734-96DE-4328-ACA7-E9423DDA9C52	TCGA-E3-A3DZ	TCGA-E3-A3DZ-D35668	C3A97780-4ECF-4CB9-A66A-847CF6FC9265	2012-10-5	Synthroid	[Not Available]	Hormone Therapy	59	YES	[Not Available]	[Not Applicable]	[Not Available]	[Not Available]	[Not Available]	[Not Available]	[Not Available]	[Not Available]	[Not Available]	[Not Available]	[Not Available]	[Not Available]	[Not Available]	[Not Available]	[Not Available]	[Not Applicable]	[Not Available]	NO
5BE6C0D9-6AD7-482F-BD00-0432702DF495	TCGA-E3-A3E0	TCGA-E3-A3E0-D35693	5E5A8C75-424F-4092-994C-D20F40B8D0DD	2012-10-5	Cytomel	[Not Available]	Hormone Therapy	182	NO	[Not Available]	Complete Response	[Not Available]	[Not Available]	[Not Available]	[Not Available]	[Not Available]	[Not Available]	[Not Available]	[Not Available]	[Not Available]	[Not Available]	[Not Available]	[Not Available]	[Not Available]	[Not Applicable]	[Not Available]	NO
884AD3B9-5350-4580-85F6-80AC05A6DCEA	TCGA-E3-A3E1	TCGA-E3-A3E1-D35807	CAF37D6F-25C2-4D98-BD9C-947D84C665E5	2012-10-9	Synthroid	[Not Available]	Hormone Therapy	63	YES	[Not Available]	[Not Applicable]	[Not Available]	[Not Available]	[Not Available]	[Not Available]	[Not Available]	[Not Available]	[Not Available]	[Not Available]	[Not Available]	[Not Available]	[Not Available]	[Not Available]	[Not Available]	[Not Applicable]	[Not Available]	NO
EFBDEDAA-4B02-40AC-B93C-9670C018CF7F	TCGA-E3-A3E2	TCGA-E3-A3E2-D35676	F6AAF4AA-F4EE-489A-9EE8-B3E1EB2C2ACA	2012-10-5	Cytomel	[Not Available]	Hormone Therapy	55	NO	116	[Unknown]	[Not Available]	[Not Available]	[Not Available]	[Not Available]	[Not Available]	[Not Available]	[Not Available]	[Not Available]	[Not Available]	[Not Available]	[Not Available]	[Not Available]	[Not Available]	[Not Applicable]	[Not Available]	NO
EFBDEDAA-4B02-40AC-B93C-9670C018CF7F	TCGA-E3-A3E2	TCGA-E3-A3E2-D35677	21A02736-878E-42AF-91AF-63E6B0583A92	2012-10-5	Synthroid	[Not Available]	Hormone Therapy	116	[Not Available]	[Not Available]	[Not Available]	[Not Available]	[Not Available]	[Not Available]	[Not Available]	[Not Available]	[Not Available]	[Not Available]	[Not Available]	[Not Available]	[Not Available]	[Not Available]	[Not Available]	[Not Available]	[Not Applicable]	[Not Available]	NO
63E8C48E-F01B-4A7F-87E2-30607A2C8F6C	TCGA-E3-A3E3	TCGA-E3-A3E3-D35690	2AAB9E94-6157-4776-A108-AACF00A5BCD5	2012-10-5	Cytomel	[Not Available]	Hormone Therapy	41	NO	59	[Unknown]	[Not Available]	[Not Available]	[Not Available]	[Not Available]	[Not Available]	[Not Available]	[Not Available]	[Not Available]	[Not Available]	[Not Available]	[Not Available]	[Not Available]	[Not Available]	[Not Applicable]	[Not Available]	NO
63E8C48E-F01B-4A7F-87E2-30607A2C8F6C	TCGA-E3-A3E3	TCGA-E3-A3E3-D35691	44F08698-C355-4B49-925D-DDFEF0BC91A0	2012-10-5	Levothyroxine	[Not Available]	Hormone Therapy	70	YES	[Not Available]	[Not Applicable]	[Not Available]	[Not Available]	[Not Available]	[Not Available]	[Not Available]	[Not Available]	[Not Available]	[Not Available]	[Not Available]	[Not Available]	[Not Available]	[Not Available]	[Not Available]	[Not Applicable]	[Not Available]	NO
90750006-FB25-4CCD-90DF-9F300CD26A5B	TCGA-E3-A3E5	TCGA-E3-A3E5-D35682	6C00D1A1-4829-49F3-BD78-C7533B055290	2012-10-5	Cytomel	[Not Available]	Hormone Therapy	39	NO	74	[Unknown]	[Not Available]	[Not Available]	[Not Available]	[Not Available]	[Not Available]	[Not Available]	[Not Available]	[Not Available]	[Not Available]	[Not Available]	[Not Available]	[Not Available]	[Not Available]	[Not Applicable]	[Not Available]	NO
90750006-FB25-4CCD-90DF-9F300CD26A5B	TCGA-E3-A3E5	TCGA-E3-A3E5-D35683	36541B6B-83A5-4D0E-81B0-AB665B3E88B3	2012-10-5	Levothyroxine	[Not Available]	Hormone Therapy	73	YES	[Not Available]	[Not Applicable]	[Not Available]	[Not Available]	[Not Available]	[Not Available]	[Not Available]	[Not Available]	[Not Available]	[Not Available]	[Not Available]	[Not Available]	[Not Available]	[Not Available]	[Not Available]	[Not Applicable]	[Not Available]	NO
4d9de9a1-7df1-412e-9f16-15dd51b4c5f5	TCGA-E8-A242	TCGA-E8-A242-D55471	2C43983A-265E-4701-95D8-440A66D61E72	2014-1-7	Synthroid	[Not Available]	Hormone Therapy	36	YES	[Not Available]	[Not Applicable]	[Not Available]	[Not Available]	[Not Available]	[Not Available]	[Not Available]	[Not Available]	[Not Available]	[Not Available]	[Not Available]	[Not Available]	[Not Available]	[Not Available]	[Not Available]	[Not Applicable]	[Not Available]	NO
F69FF5FB-7E0B-4B16-9FC9-498379B11562	TCGA-E8-A2JQ	TCGA-E8-A2JQ-D58157	6CC66979-9AA5-49A7-B42D-944F2AAB7E6B	2014-4-1	Synthroid	[Not Available]	Hormone Therapy	1	YES	[Not Available]	[Not Applicable]	[Not Available]	[Not Available]	[Not Available]	[Not Available]	[Not Available]	[Not Available]	[Not Available]	[Not Available]	[Not Available]	[Not Available]	[Not Available]	[Not Available]	[Not Available]	[Not Applicable]	[Not Available]	NO
4D1AEC67-C345-4721-8EE8-356B0DFF009B	TCGA-FY-A3ON	TCGA-FY-A3ON-D58951	61EB75F9-5F18-40F5-AAF0-1977C7143F42	2014-4-29	Levothyroxine	[Not Available]	Hormone Therapy	86	YES	[Not Available]	[Not Applicable]	[Not Available]	[Not Available]	[Not Available]	[Not Available]	[Not Available]	[Not Available]	[Not Available]	[Not Available]	[Not Available]	[Not Available]	[Not Available]	[Not Available]	[Not Available]	[Not Applicable]	[Not Available]	NO
C77976B6-35EA-4623-A92A-6D9440A978E6	TCGA-FY-A3R8	TCGA-FY-A3R8-D64061	F8CAA6B2-723C-41FF-A29C-D80F095E833E	2014-8-25	Levothyroxine	[Not Available]	Hormone Therapy	296	YES	[Not Available]	[Not Applicable]	[Not Available]	[Not Available]	[Not Available]	[Not Available]	[Not Available]	[Not Available]	[Not Available]	[Not Available]	[Not Available]	[Not Available]	[Not Available]	[Not Available]	[Not Available]	[Not Applicable]	[Not Available]	NO
D92902FF-8023-411C-A7CA-1AFCBB64937E	TCGA-FY-A3R9	TCGA-FY-A3R9-D42783	5E077644-5375-483D-A090-9317EB2B0E8C	2013-4-30	Levothyroxine	[Not Available]	Hormone Therapy	27	YES	[Not Available]	[Not Applicable]	[Not Available]	[Not Available]	[Not Available]	[Not Available]	[Not Available]	[Not Available]	[Not Available]	[Not Available]	[Not Available]	[Not Available]	[Not Available]	[Not Available]	[Not Available]	[Not Applicable]	[Not Available]	NO
7EF22138-AC76-4846-B3BB-DDF1EFB96531	TCGA-FY-A3W9	TCGA-FY-A3W9-D58945	08EC1650-7458-4AC0-99D1-3FB5CA2A356E	2014-4-29	Levothyroxine	[Not Available]	Hormone Therapy	214	YES	[Not Available]	Complete Response	[Not Available]	[Not Available]	[Not Available]	[Not Available]	[Not Available]	[Not Available]	[Not Available]	[Not Available]	[Not Available]	[Not Available]	[Not Available]	[Not Available]	[Not Available]	[Not Applicable]	[Not Available]	NO
D2CC4D31-38FA-4232-895E-767260F607E9	TCGA-FY-A3YR	TCGA-FY-A3YR-D57851	F3B5B12A-1774-4B5A-AC8A-F688BE8EF49B	2014-3-27	Synthroid	[Not Available]	Hormone Therapy	102	YES	[Not Available]	[Not Applicable]	[Not Available]	[Not Available]	[Not Available]	[Not Available]	[Not Available]	[Not Available]	[Not Available]	[Not Available]	[Not Available]	[Not Available]	[Not Available]	[Not Available]	[Not Available]	[Not Applicable]	[Not Available]	NO
8A8E05AA-F13A-4142-A335-7AAFBEE7B664	TCGA-FY-A40K	TCGA-FY-A40K-D64055	A968B73F-4BA0-41B1-AD49-EE18BD40E300	2014-8-25	Synthroid	[Not Available]	Hormone Therapy	461	YES	[Not Available]	[Not Applicable]	[Not Available]	[Not Available]	[Not Available]	[Not Available]	[Not Available]	[Not Available]	[Not Available]	[Not Available]	[Not Available]	[Not Available]	[Not Available]	[Not Available]	[Not Available]	[Not Applicable]	[Not Available]	NO
3FC062BC-1B0B-4C8F-B79C-770BCAA1EC6E	TCGA-FY-A40L	TCGA-FY-A40L-D64058	1E92AFD1-C7A7-44C0-9639-125DF298224D	2014-8-25	Levothyroxine	[Not Available]	Hormone Therapy	224	YES	[Not Available]	[Not Applicable]	[Not Available]	[Not Available]	[Not Available]	[Not Available]	[Not Available]	[Not Available]	[Not Available]	[Not Available]	[Not Available]	[Not Available]	[Not Available]	[Not Available]	[Not Available]	[Not Applicable]	[Not Available]	NO
744DF1F5-A7D5-4675-92CE-6E4713F0D541	TCGA-FY-A40M	TCGA-FY-A40M-D60062	FFC38FA9-0179-4070-833A-7731157C5B86	2014-5-29	Levothyroxine	[Not Available]	Hormone Therapy	188	YES	[Not Available]	[Not Applicable]	[Not Available]	[Not Available]	[Not Available]	[Not Available]	[Not Available]	[Not Available]	[Not Available]	[Not Available]	[Not Available]	[Not Available]	[Not Available]	[Not Available]	[Not Available]	[Not Applicable]	[Not Available]	NO
44C2DA7C-6975-4D09-B65C-4B30AFD019BB	TCGA-FY-A40N	TCGA-FY-A40N-D60056	9A02C9DE-D5EA-411C-AA65-B54BEE516B2B	2014-5-29	Levothyroxine	[Not Available]	Hormone Therapy	26	YES	[Not Available]	[Not Applicable]	[Not Available]	[Not Available]	[Not Available]	[Not Available]	[Not Available]	[Not Available]	[Not Available]	[Not Available]	[Not Available]	[Not Available]	[Not Available]	[Not Available]	[Not Available]	[Not Applicable]	[Not Available]	NO
6B529FB3-0B1B-4D3B-9309-BFCB063DBB71	TCGA-FY-A4B0	TCGA-FY-A4B0-D58948	B17EBEC5-58B1-4500-8AF3-449FE3CB7002	2014-4-29	Synthroid	[Not Available]	Hormone Therapy	12	YES	[Not Available]	[Not Applicable]	[Not Available]	[Not Available]	[Not Available]	[Not Available]	[Not Available]	[Not Available]	[Not Available]	[Not Available]	[Not Available]	[Not Available]	[Not Available]	[Not Available]	[Not Available]	[Not Applicable]	[Not Available]	NO
5C118E15-1E48-42A6-8D29-179E6E71A26C	TCGA-FY-A4B4	TCGA-FY-A4B4-D60054	E689A182-1314-4648-B544-B5EF391F9D5C	2014-5-29	Levothyroxine	[Not Available]	Hormone Therapy	35	YES	[Not Available]	[Not Applicable]	[Not Available]	[Not Available]	[Not Available]	[Not Available]	[Not Available]	[Not Available]	[Not Available]	[Not Available]	[Not Available]	[Not Available]	[Not Available]	[Not Available]	[Not Available]	[Not Applicable]	[Not Available]	NO
D2A8035C-A8D3-4038-8A9D-854F2208BC45	TCGA-IM-A3ED	TCGA-IM-A3ED-D39014	971EB5CC-8012-42C3-A411-C1706D427184	2013-1-8	Armour Thyroid	[Not Available]	Hormone Therapy	761	YES	[Not Available]	[Not Applicable]	[Not Available]	[Not Available]	[Not Available]	[Not Available]	[Not Available]	[Not Available]	[Not Available]	[Not Available]	[Not Available]	[Not Available]	[Not Available]	[Not Available]	[Not Available]	[Not Applicable]	[Not Available]	NO
541406FA-4443-4094-A303-43913D96F016	TCGA-IM-A41Y	TCGA-IM-A41Y-D57936	F4798002-023E-44FC-8307-4046357F0994	2014-3-28	Synthroid	[Not Available]	Hormone Therapy	86	YES	[Not Available]	[Not Applicable]	[Not Available]	[Not Available]	[Not Available]	[Not Available]	[Not Available]	[Not Available]	[Not Available]	[Not Available]	[Not Available]	[Not Available]	[Not Available]	[Not Available]	[Not Available]	[Not Applicable]	[Not Available]	NO
9348C35A-58BA-4DB5-BC4A-E9FC8E07CDF3	TCGA-IM-A41Z	TCGA-IM-A41Z-D71156	A076080E-5356-4AB6-89CD-864C67A06ECC	2015-3-18	Synthroid	[Not Available]	Hormone Therapy	8	YES	[Not Available]	[Not Available]	[Not Available]	[Not Available]	[Not Available]	[Not Available]	[Not Available]	[Not Available]	[Not Available]	[Not Available]	[Not Available]	[Not Available]	[Not Available]	[Not Available]	[Not Available]	[Not Applicable]	[Not Available]	NO
8E274B77-C05E-4A8C-A106-C552DF1F2D11	TCGA-KS-A41F	TCGA-KS-A41F-D39628	30B9E2D2-6C08-4600-A864-37C083AE8092	2013-1-28	Synthroid	[Not Available]	Hormone Therapy	53	YES	[Not Available]	[Not Available]	[Not Available]	[Not Available]	[Not Available]	[Not Available]	[Not Available]	[Not Available]	[Not Available]	[Not Available]	[Not Available]	[Not Available]	[Not Available]	[Not Available]	[Not Available]	[Not Applicable]	[Not Available]	NO
754866EA-D5CA-451A-98E4-6E0C430D3652	TCGA-KS-A41I	TCGA-KS-A41I-D39640	A016C39E-6A0E-4A0E-B717-2F14E5513F88	2013-1-28	synthroid	[Not Available]	Hormone Therapy	38	YES	[Not Available]	[Not Available]	[Not Available]	[Not Available]	[Not Available]	[Not Available]	[Not Available]	[Not Available]	[Not Available]	[Not Available]	[Not Available]	[Not Available]	[Not Available]	[Not Available]	[Not Available]	[Not Applicable]	[Not Available]	NO
23AD7900-4E99-4ABF-82FF-71EDEAA8A51C	TCGA-KS-A41J	TCGA-KS-A41J-D39636	535BC038-9B33-47AD-8CE5-F309F29DC2F1	2013-1-28	cytomel	[Not Available]	Hormone Therapy	1	NO	47	[Not Available]	[Not Available]	[Not Available]	[Not Available]	[Not Available]	[Not Available]	[Not Available]	[Not Available]	[Not Available]	[Not Available]	[Not Available]	[Not Available]	[Not Available]	[Not Available]	[Not Applicable]	[Not Available]	NO
23AD7900-4E99-4ABF-82FF-71EDEAA8A51C	TCGA-KS-A41J	TCGA-KS-A41J-D39637	6FC81384-5C79-46AD-B24F-E9D493FDA0BE	2013-1-28	synthroid	[Not Available]	Hormone Therapy	47	YES	[Not Available]	[Not Available]	[Not Available]	[Not Available]	[Not Available]	[Not Available]	[Not Available]	[Not Available]	[Not Available]	[Not Available]	[Not Available]	[Not Available]	[Not Available]	[Not Available]	[Not Available]	[Not Applicable]	[Not Available]	NO
4BD61E82-5168-4222-A8C8-5124AB8FDD44	TCGA-KS-A41L	TCGA-KS-A41L-D39633	D79371AE-F708-4431-90FF-00B09ECC8337	2013-1-28	Levoxyl	[Not Available]	Hormone Therapy	217	YES	[Not Available]	[Not Available]	[Not Available]	[Not Available]	[Not Available]	[Not Available]	[Not Available]	[Not Available]	[Not Available]	[Not Available]	[Not Available]	[Not Available]	[Not Available]	[Not Available]	[Not Available]	[Not Applicable]	[Not Available]	NO
6FF5C8BD-9929-43EE-B53C-3C7C0B23F97B	TCGA-KS-A4I1	TCGA-KS-A4I1-D40341	07E9DE8F-EBE1-4825-9D60-514BED8E6764	2013-2-17	cytomel	[Not Available]	Hormone Therapy	88	NO	166	Complete Response	[Not Available]	[Not Available]	[Not Available]	[Not Available]	[Not Available]	[Not Available]	[Not Available]	[Not Available]	[Not Available]	[Not Available]	[Not Available]	[Not Available]	[Not Available]	[Not Applicable]	[Not Available]	NO
6FF5C8BD-9929-43EE-B53C-3C7C0B23F97B	TCGA-KS-A4I1	TCGA-KS-A4I1-D40342	505D06E1-6AD5-481E-B6EC-B250C52E596F	2013-2-17	synthroid	[Not Available]	Hormone Therapy	182	YES	[Not Available]	[Not Applicable]	[Not Available]	[Not Available]	[Not Available]	[Not Available]	[Not Available]	[Not Available]	[Not Available]	[Not Available]	[Not Available]	[Not Available]	[Not Available]	[Not Available]	[Not Available]	[Not Applicable]	[Not Available]	NO
F9DB9757-04D8-40BD-A58D-605F4255B0E6	TCGA-KS-A4I3	TCGA-KS-A4I3-D40348	E8C4FB17-5A06-4384-BFA6-4BDC8783F5B7	2013-2-18	cytomel	[Not Available]	Hormone Therapy	17	NO	34	Complete Response	[Not Available]	[Not Available]	[Not Available]	[Not Available]	[Not Available]	[Not Available]	[Not Available]	[Not Available]	[Not Available]	[Not Available]	[Not Available]	[Not Available]	[Not Available]	[Not Applicable]	[Not Available]	NO
F9DB9757-04D8-40BD-A58D-605F4255B0E6	TCGA-KS-A4I3	TCGA-KS-A4I3-D40349	63918E15-BFAB-4949-A9AC-1B0BE0D295A5	2013-2-18	levothyroxine	[Not Available]	Hormone Therapy	48	YES	[Not Available]	[Not Applicable]	[Not Available]	[Not Available]	[Not Available]	[Not Available]	[Not Available]	[Not Available]	[Not Available]	[Not Available]	[Not Available]	[Not Available]	[Not Available]	[Not Available]	[Not Available]	[Not Applicable]	[Not Available]	NO
E94DFD42-4FE4-48E9-AA62-422AE071413F	TCGA-KS-A4I5	TCGA-KS-A4I5-D40353	C9EAB2F3-96CD-4D6C-976E-9903EB6A53E8	2013-2-18	levoxyl	[Not Available]	Hormone Therapy	140	YES	[Not Available]	[Not Applicable]	[Not Available]	[Not Available]	[Not Available]	[Not Available]	[Not Available]	[Not Available]	[Not Available]	[Not Available]	[Not Available]	[Not Available]	[Not Available]	[Not Available]	[Not Available]	[Not Applicable]	[Not Available]	NO
E0174496-D774-4417-81D1-CB16771760AD	TCGA-KS-A4I7	TCGA-KS-A4I7-D40363	DD0C0673-AA49-4681-A10C-0EEF6DE9EEF0	2013-2-18	levothyroxine	[Not Available]	Hormone Therapy	76	YES	[Not Available]	[Not Applicable]	[Not Available]	[Not Available]	[Not Available]	[Not Available]	[Not Available]	[Not Available]	[Not Available]	[Not Available]	[Not Available]	[Not Available]	[Not Available]	[Not Available]	[Not Available]	[Not Applicable]	[Not Available]	NO
52BC133B-8A10-4C9B-ADC3-22910A191E6B	TCGA-KS-A4I9	TCGA-KS-A4I9-D40370	4D7C8588-6D1E-43CB-8A23-7B7D3EA12F95	2013-2-18	cytomel	[Not Available]	Hormone Therapy	38	NO	61	Complete Response	[Not Available]	[Not Available]	[Not Available]	[Not Available]	[Not Available]	[Not Available]	[Not Available]	[Not Available]	[Not Available]	[Not Available]	[Not Available]	[Not Available]	[Not Available]	[Not Applicable]	[Not Available]	NO
52BC133B-8A10-4C9B-ADC3-22910A191E6B	TCGA-KS-A4I9	TCGA-KS-A4I9-D40372	84EBA0C6-4FBE-4DA9-9480-2665557BDB50	2013-2-18	levoxyl	[Not Available]	Hormone Therapy	77	YES	[Not Available]	[Not Applicable]	[Not Available]	[Not Available]	[Not Available]	[Not Available]	[Not Available]	[Not Available]	[Not Available]	[Not Available]	[Not Available]	[Not Available]	[Not Available]	[Not Available]	[Not Available]	[Not Applicable]	[Not Available]	NO
D3D9CCDD-4789-43B0-8E73-B2C42CB7D83D	TCGA-KS-A4IB	TCGA-KS-A4IB-D40383	1CE45AFA-6925-4270-9137-E395BCD92274	2013-2-18	cytomel	[Not Available]	Hormone Therapy	50	NO	71	Complete Response	[Not Available]	[Not Available]	[Not Available]	[Not Available]	[Not Available]	[Not Available]	[Not Available]	[Not Available]	[Not Available]	[Not Available]	[Not Available]	[Not Available]	[Not Available]	[Not Applicable]	[Not Available]	NO
D3D9CCDD-4789-43B0-8E73-B2C42CB7D83D	TCGA-KS-A4IB	TCGA-KS-A4IB-D40384	9910E0C4-ABAA-4616-B662-654F53185A1A	2013-2-18	levoxyl	[Not Available]	Hormone Therapy	91	YES	[Not Available]	[Not Applicable]	[Not Available]	[Not Available]	[Not Available]	[Not Available]	[Not Available]	[Not Available]	[Not Available]	[Not Available]	[Not Available]	[Not Available]	[Not Available]	[Not Available]	[Not Available]	[Not Applicable]	[Not Available]	NO
4D30606F-3AB6-4EF0-9991-8897CDB9960B	TCGA-KS-A4IC	TCGA-KS-A4IC-D40387	2AC59119-83DF-40EF-8C32-88E10516E788	2013-2-18	cytomel	[Not Available]	Hormone Therapy	2	NO	20	Complete Response	[Not Available]	[Not Available]	[Not Available]	[Not Available]	[Not Available]	[Not Available]	[Not Available]	[Not Available]	[Not Available]	[Not Available]	[Not Available]	[Not Available]	[Not Available]	[Not Applicable]	[Not Available]	NO
4D30606F-3AB6-4EF0-9991-8897CDB9960B	TCGA-KS-A4IC	TCGA-KS-A4IC-D40389	169E6AE7-B03A-449E-8B68-8A9FA2055D0F	2013-2-18	levothyroxine	[Not Available]	Hormone Therapy	34	YES	[Not Available]	[Not Applicable]	[Not Available]	[Not Available]	[Not Available]	[Not Available]	[Not Available]	[Not Available]	[Not Available]	[Not Available]	[Not Available]	[Not Available]	[Not Available]	[Not Available]	[Not Available]	[Not Applicable]	[Not Available]	NO
899ED323-4FD1-4D8D-9C2F-C63D9B44E875	TCGA-KS-A4ID	TCGA-KS-A4ID-D40390	B2DC7DB7-36ED-4170-95BC-C813DE3D9E0A	2013-2-18	cytomel	[Not Available]	Hormone Therapy	1	NO	75	Complete Response	[Not Available]	[Not Available]	[Not Available]	[Not Available]	[Not Available]	[Not Available]	[Not Available]	[Not Available]	[Not Available]	[Not Available]	[Not Available]	[Not Available]	[Not Available]	[Not Applicable]	[Not Available]	NO
899ED323-4FD1-4D8D-9C2F-C63D9B44E875	TCGA-KS-A4ID	TCGA-KS-A4ID-D40391	B299126D-CB75-49D3-A804-B332E19E81CF	2013-2-18	synthroid	[Not Available]	Hormone Therapy	78	YES	[Not Available]	[Not Applicable]	[Not Available]	[Not Available]	[Not Available]	[Not Available]	[Not Available]	[Not Available]	[Not Available]	[Not Available]	[Not Available]	[Not Available]	[Not Available]	[Not Available]	[Not Available]	[Not Applicable]	[Not Available]	NO
DD478399-D2EC-4AE4-A82A-B0258D24D088	TCGA-MK-A4N6	TCGA-MK-A4N6-D40117	8B399219-CCE1-4E02-A0A2-F520B9D4672A	2013-2-13	levothyroxine	[Not Available]	Hormone Therapy	70	YES	[Not Available]	[Not Applicable]	[Not Available]	[Not Available]	[Not Available]	[Not Available]	[Not Available]	[Not Available]	[Not Available]	[Not Available]	[Not Available]	[Not Available]	[Not Available]	[Not Available]	[Not Available]	[Not Applicable]	[Not Available]	NO
F0BC4F65-211B-4AE1-8E68-AAEF3F3C6DB8	TCGA-MK-A4N7	TCGA-MK-A4N7-D40134	34EE1C9E-93FB-4E1C-A2C2-DCF70373C728	2013-2-13	levothyroxine	[Not Available]	Hormone Therapy	139	YES	[Not Available]	[Not Applicable]	[Not Available]	[Not Available]	[Not Available]	[Not Available]	[Not Available]	[Not Available]	[Not Available]	[Not Available]	[Not Available]	[Not Available]	[Not Available]	[Not Available]	[Not Available]	[Not Applicable]	[Not Available]	NO
25184E51-1464-438A-80FF-CFC9A443CD36	TCGA-MK-A4N9	TCGA-MK-A4N9-D40132	0CA3E034-F8C2-41DF-A39C-CCFF26B845A4	2013-2-13	levothyroxine	[Not Available]	Hormone Therapy	319	YES	[Not Available]	[Not Applicable]	[Not Available]	[Not Available]	[Not Available]	[Not Available]	[Not Available]	[Not Available]	[Not Available]	[Not Available]	[Not Available]	[Not Available]	[Not Available]	[Not Available]	[Not Available]	[Not Applicable]	[Not Available]	NO
