# Supplementary material for: Potential diagnostic of lymph node metastasis and prognostic values of TM4SFs in papillary thyroid carcinoma patients
Source: Front Cell Dev Biol. 2022 Dec 8;10:1001954. doi: 10.3389/fcell.2022.1001954 (PMC9773885; doi:10.3389/fcell.2022.1001954)
Supplement: Supplementary file 5 [file DataSheet6.ZIP › R/code.r]

library(ggsci)
mypal = pal_nejm(alpha = 0.7)(7)

plotKMCox=function(dat,genes,type,mypal){
  colnames(dat)=c('time','status','groups')
  dat=dat[which(dat[,1]!='NA'&dat[,2]!='NA'&dat[,3]!='NA'),]
  gp=c('Low exp','High exp')
  vls=1:length(gp)
  gvls=vls[match(dat[,3],gp)]
  dt=data.frame(data.frame(dat[,1],dat[,2],gvls))
  aa=coxFun(dt)
  fit<-survfit(Surv(time,status) ~ groups,data=dat)
  # cox=coxph(Surv(time,status) ~ groups,data=dat)
  # b=summary(cox)
  hr=round(as.numeric(aa[2]),3)
  lower.hr=round(as.numeric(aa[3]),3)
  upper.hr=round(as.numeric(aa[4]),3)
  p=round(as.numeric(aa[1]),3)
  sdf<-survdiff(Surv(time,status) ~ groups,data=dat)
  #p<-pchisq(sdf$chisq,length(sdf$n)-1,lower.tail=FALSE)
  sf<-survfit(Surv(time,status) ~ groups,data=dat)
  plot(sf, mark.time = TRUE,col=mypal,xlab=paste("survival years (",type," )"),ylab = "survival rate",main=genes,lwd=2,cex.axis=1.3,cex.lab=1.5,font=2)
  legend('topright',paste0(gsub('groups=','',names(sf$strata)),' ( N = ',sdf$n,')'), col = mypal,
         lty = c(1,1, 1, 1),lwd=c(1,1,1,1),merge = TRUE,cex = 1.2)
  text(x=max(fit$time)/2,y=0.1,paste("log-rank P=",signif(p, digits = 3),"\n","HR=",signif(hr,3),"(","95%CI,",signif(lower.hr,3),"-",signif(upper.hr,3),")"),
       bty="n",font=2)
  return(p)
}

data.fin=data.frame(time=times,status=status,t(data.analys))
data.fin=data.fin[which(data.fin$time!='NA'&data.fin$status!='NA'),]
plotKMCox(data.frame(data.fin$time,data.fin$status,label),ii,timeType,mypal)
###############
sigcox=as.data.frame(tra.cox[genes,])
dat.test=data.frame(Uni_cox=rownames(sigcox),Pvalue=ifelse(round(sigcox$p.value,3)==0,'<0.0001',round(sigcox$p.value,3))
                    ,round(sigcox$HR,3),round(sigcox$`Low 95%CI`,3),round(sigcox$`High 95%CI`,3))
pdf('Figure31.pdf',width = 8,height = 6)
forestplot_v1(dat.test,xlog = T,colgap = 8,lineheight = 10,xlab = 'Hazard Ratio',box_col=mypal[1],summary_col='black',graph.pos=4)
dev.off()

forestplot_v1=function(dat,show_95CI=T,zero = 1,boxsize = 0.4,lineheight =5,colgap =2,lwd.zero=2,lwd.ci=2
                       ,box_col='#458B00',summary_col="#8B008B",lines_col='black',zero_col='#7AC5CD'
                       ,xlab='HR',lwd.xaxis=2,lty.ci = "solid",graph.pos = 2,xlim=NULL,xlog=F){
  nc=ncol(dat)
  nr=nrow(dat)
  library(forestplot)
  col=fpColors(box=box_col,summary=summary_col,lines = lines_col,zero = zero_col)
  
  if(nc>3){
    hr=as.numeric(dat[,nc-2])
    lower=as.numeric(dat[,nc-1])
    upper=as.numeric(dat[,nc])
    
    if(is.null(xlim)){
      xlim=c(min(lower,na.rm = T),max(upper,na.rm = T))
    }
    if(is.infinite(max(xlim))){
      xlim=c(xlim[1],5)
    }
    if(is.infinite(min(xlim))){
      xlim=c(0,xlim[2])
    }
    
    if(min(xlim)<=0){
      xlog=F
    }
    smary=rep(F,length(hr))
    nind=which(is.na(lower)|is.na(upper)|is.na(hr))
    smary[nind]=T
    labeltext=as.matrix(dat[,1:(nc-3)])
    if(show_95CI){
      adt=paste0(round(hr,5),'(',round(lower,5),',',round(upper,5),')')
      adt[nind]=''
      labeltext=cbind(labeltext,adt)
      colnames(labeltext)=c(colnames(labeltext)[1:(ncol(labeltext)-1)],'Hazard Ratio(95% CI)')
    }
    if(graph.pos>ncol(labeltext)+1){
      labeltext=ncol(labeltext)+1
    }else if(graph.pos<2){
      graph.pos=2
    }
    hz_list=list('2'=gpar(lty=1,col=summary_col),
                 '3'=gpar(lty=1,col=summary_col)
    )
    names(hz_list)=c(2,nrow(labeltext)+2)
    p=forestplot(labeltext = rbind(colnames(labeltext),labeltext),
                 hrzl_lines = hz_list,
                 mean = c(NA,hr),
                 lower =c(NA,lower),
                 upper = c(NA,upper),
                 is.summary=c(T,smary),
                 zero = zero,
                 fn.ci_norm="fpDrawDiamondCI",
                 boxsize = boxsize, 
                 lineheight = unit(lineheight,'mm'),
                 colgap = unit(colgap,'mm'),
                 lwd.zero = lwd.zero,
                 lwd.ci = lwd.ci,
                 col=col,
                 xlab=xlab,
                 lwd.xaxis=lwd.xaxis,
                 lty.ci = lty.ci,
                 clip = xlim,
                 #xlog=xlog,
                 mar=unit(rep(1.25, times = 4), "cm"),
                 txt_gp = fpTxtGp(ticks = gpar(cex = 0.8), xlab = gpar(cex = 1), cex = 0.8),
                 graph.pos = graph.pos,
                 new_page = F
    )
    return(p)
  }else{
    return(mg_getplot_bank('data must be greater than 3 column'))
  }
}
##################
mg_limma_DEG=function(exp,group,ulab,dlab){
  library(limma)
  ind1=which(group==ulab)
  ind2=which(group==dlab)
  
  sml <- c(rep('G1',length(ind1)),rep('G0',length(ind2)))    # set group names
  eset=exp[,c(ind1,ind2)]
  fl <- as.factor(sml)
  
  design <- model.matrix(~fl+0)
  colnames(design) <- levels(fl)
  cont.matrix<-makeContrasts(contrasts='G1-G0',levels=design)
  #print(head(eset))
  fit<-lmFit (eset,design)
  fit2 <- contrasts.fit(fit, cont.matrix)
  fit2 <- eBayes(fit2)
  #print(sml)
  tT <- topTable(fit2, adjust="fdr", sort.by="B", number=nrow(eset))
  return(list(Exp=eset,Group=group[c(ind1,ind2)],DEG=tT))
}

deg=mg_limma_DEG(datas,group,'G1','Normal')    

up.genes=rownames(deg)[which(deg.dif.result.final$logFC > 1&as.numeric(deg.dif.result$adj.P.Val) < 0.05)]
down.genes=rownames(deg)[which(deg.dif.result.final$logFC < -1&as.numeric(deg.dif.result$adj.P.Val) < 0.05)]

fun_clusterProfiler=function(genes,minGSSize=10,maxGSSize = 500, pAdjustMethod = "BH",pvalueCutoff=0.05,fdrCutoff = 0.5,qvalueCutoff = 0.5){
  library(org.Hs.eg.db)
  #pathways=readMatrix('/opt/shengxin/app/pathway_gids.txt',header=F,row=F)
  pathways=readMatrix('./pathway_gids.txt',header=F,row=F)
  eid=AnnotationDbi::select(org.Hs.eg.db,keys = as.character(pathways[,2]),keytype = 'ENTREZID',columns = c('SYMBOL'))
  pathways[,2]=eid$SYMBOL[match(pathways[,2],eid$ENTREZID)]
  pathways=pathways[!is.na(pathways[,2]),]
  
  #hg.tab=select(org.Hs.eg.db, keys=keys(org.Hs.eg.db,keytype = "ENTREZID"),columns=c('GO','GOALL')
  #       , keytype="ENTREZID")
  pCut=pvalueCutoff
  pvalueCutoff = fdrCutoff
  #qvalueCutoff = 0.5
  #print('Starting KEGG')
  kegg=clusterProfiler::enricher(genes, pvalueCutoff = pvalueCutoff, pAdjustMethod = pAdjustMethod, 
                                 minGSSize = minGSSize, maxGSSize = maxGSSize, qvalueCutoff = qvalueCutoff
                                 ,TERM2GENE=data.frame(term =pathways[,1],gene=pathways[,2]),
                                 TERM2NAME = data.frame(term =pathways[,1],name=pathways[,3]))
  #print('Succ KEGG,Start GO_MF')
  eid=AnnotationDbi::select(org.Hs.eg.db,keys = as.character(genes),keytype = 'SYMBOL',columns = c('ENTREZID'))
  genes1=eid$ENTREZID
  genes1=as.character(genes1[!is.na(genes)])
  
  go.mf=clusterProfiler::enrichGO(genes1, org.Hs.eg.db, keyType = "ENTREZID", ont = "MF",
                                  pvalueCutoff = pvalueCutoff, pAdjustMethod = pAdjustMethod, 
                                  qvalueCutoff = qvalueCutoff, minGSSize = minGSSize, maxGSSize = maxGSSize,
                                  readable = T, pool = FALSE)
  #print('Succ GO_MF,Start GO_CC')
  
  go.cc=clusterProfiler::enrichGO(genes1, org.Hs.eg.db, keyType = "ENTREZID", ont = "CC",
                                  pvalueCutoff = pvalueCutoff, pAdjustMethod = pAdjustMethod, 
                                  qvalueCutoff = qvalueCutoff, minGSSize = minGSSize, maxGSSize = maxGSSize,
                                  readable = T, pool = FALSE)
  #print('Succ GO_CC,Start GO_BP')
  go.bp=clusterProfiler::enrichGO(genes1, org.Hs.eg.db, keyType = "ENTREZID", ont = "BP",
                                  pvalueCutoff = pvalueCutoff, pAdjustMethod = pAdjustMethod, 
                                  qvalueCutoff = qvalueCutoff, minGSSize = minGSSize, maxGSSize = maxGSSize,
                                  readable = T, pool = FALSE)
  enrich_tab=rbind(cbind((kegg@result),DB=rep('pathway_KEGG',nrow(kegg@result)))
                   ,cbind((go.bp@result),DB=rep('geneontology_Biological_Process',nrow(go.bp@result)))
                   ,cbind((go.cc@result),DB=rep('geneontology_Cellular_Component',nrow(go.cc@result)))
                   ,cbind((go.mf@result),DB=rep('geneontology_Molecular_Function',nrow(go.mf@result)))
  )
  enrich_tab=crbind2DataFrame(enrich_tab)
  colnames(enrich_tab)[c(2,5,6,9)]=c('description','pValue','FDR','size')
  enrich_tab$enrichmentRatio=unlist(lapply(strsplit(enrich_tab[,3],'/'), function(x){
    x1=as.numeric(x)
    return(x1[1]/x1[2])
  }))
  enrich_tab=enrich_tab[which(enrich_tab[,5]<pCut&enrich_tab[,6]<fdrCutoff&enrich_tab[,7]<pvalueCutoff),]
  return(list(KEGG=kegg,GO_BP=go.bp,GO_CC=go.cc,GO_MF=go.mf,Enrich_tab=enrich_tab))
}


up.result=fun_clusterProfiler(up.genes,pvalueCutoff = 0.5,fdrCutoff = 0.5,qvalueCutoff = 0.5)
down.result=fun_clusterProfiler(down.genes,pvalueCutoff = 0.5,fdrCutoff = 0.5,qvalueCutoff = 0.5)
##################
colType1 = 'nejm'
p1=ggboxplot(datas,x='Type',y='values',color='Type',palette = "nejm",shape=16,size = 0.5,
             add = "jitter",add.params=list(size=0.25),bxp.errorbar =T,width=0.5,outlier.shape=NA,ggtheme=theme_bw())
p1=p1+theme(axis.text.x=element_text(hjust = 0.5,colour="black",family="serif",size = 12)
            ,axis.text.y=element_text(family="serif",face="plain",size = 10)
            ,axis.title.y=element_text(family="serif",face="plain",size = 12)
            ,panel.border = element_blank(),axis.line = element_line(colour = "black")
            ,legend.text=element_text(face="plain", family="serif", colour="black",size = 12)
            ,legend.title=element_text(face="plain", family="serif", colour="black",size = 12)
            #,legend.justification=c(1,1), legend.position=c(1,1)
            ,legend.background = element_rect(fill = NA, colour = NA)
            ,panel.grid.major = element_blank()
            ,panel.grid.minor = element_blank()
)+ylab(paste0(genes,' expression'))+xlab('')
aa1=p1+ggtitle(til)+theme(text=element_text(size=12,family="serif"))
