# Supplementary material for: Potential diagnostic of lymph node metastasis and prognostic values of TM4SFs in papillary thyroid carcinoma patients
Source: Front Cell Dev Biol. 2022 Dec 8;10:1001954. doi: 10.3389/fcell.2022.1001954 (PMC9773885; doi:10.3389/fcell.2022.1001954)
Supplement: Supplementary file 5 [file DataSheet6.ZIP › R/data.xls]

## Sheet: Sheet1
ID	futime	fustat	age	gender	stage	n	T	N	CD151	CD37	CD53	CD63	CD81	CD82	CD9	PLLP	PRPH2	ROM1	TM4SF1	TM4SF18	TM4SF19	TM4SF20	TM4SF4	TM4SF5	TMEM47	TSPAN1	TSPAN10	TSPAN11	TSPAN12	TSPAN13	TSPAN14	TSPAN15	TSPAN16	TSPAN17	TSPAN18	TSPAN19	TSPAN2	TSPAN3	TSPAN31	TSPAN32	TSPAN33	TSPAN4	TSPAN5	TSPAN6	TSPAN7	TSPAN8	TSPAN9	UPK1A	UPK1B
TCGA.EL.A3CY	127	0	28	MALE	Stage I	1	TX	N1b	5.53274	4.67123	6.5824	8.01376	6.26715	4.18255	6.36383	1.01527	0.679444	1.19931	6.44141	2.69993	0.763072	0.0156584	1.71262	0	3.30609	6.41342	1.03518	1.68069	3.43706	5.27813	3.41813	3.41095	0.0411176	3.05126	4.64848	0.005303	1.46014	4.91767	3.21543	1.39072	3.80989	3.61131	2.21107	3.29038	4.35366	1.03215	3.64805	0.0773287	0.0927301
TCGA.E3.A3E5	427	0	57	MALE	Stage IVA	1	T4a	N1b	7.24179	1.02244	2.16184	9.00081	6.83081	4.55879	8.001	1.72564	0.59813	2.12546	5.20312	2.8035	0.10191	0	3.84189	0	2.85342	5.1119	0.940397	0.501048	3.12984	4.8799	2.75155	2.90067	0	2.83258	2.80949	0.0182916	0.412705	6.13291	4.30392	0.77399	2.49985	5.21446	0.748865	4.18114	4.3823	0.132987	4.6713	0.0715926	0
TCGA.FY.A40L	726	0	55	FEMALE	Stage IVA	1	T4a	N1b	6.40593	2.11771	3.78791	8.60147	5.98116	3.83479	7.35362	1.16471	0.0897165	1.50423	5.34961	1.25741	0.23824	0.00711938	1.04122	0	1.70374	6.45732	0.824016	0.48817	3.57746	4.75532	2.34826	2.51249	0.0125504	2.72917	1.83283	0	0.68522	5.28919	3.58249	0.40449	1.799	4.09118	1.50647	3.64218	2.22903	0.16236	3.64001	0	0
TCGA.J8.A4HY	6	0	68	FEMALE	Stage IVA	1	T4a	N1b	6.26283	1.48947	2.92504	8.76541	6.30728	4.4965	7.07023	1.43457	1.50477	1.54019	3.44332	1.9962	0.355716	0.0092325	0.241184	0	2.43671	6.66501	0.867407	0.127066	2.94496	5.30246	2.46802	2.49631	0.0162665	2.95371	2.37086	0.0124483	0.338819	5.40766	3.88127	0.729421	2.9437	4.32433	1.68396	3.59181	3.50204	0.116789	3.7378	0	0.0112253
TCGA.DE.A0Y3	1526	0	60	FEMALE	Stage IVC	1	T4a	N1b	6.49729	1.16173	2.36514	8.37661	6.03569	3.98754	7.44054	1.77205	0.0400849	1.42239	6.53906	1.11842	0.179459	0	1.76795	0.0257274	1.25443	6.60268	0.678792	0.0954104	4.22346	4.46334	2.30428	1.89731	0	2.78941	1.39402	0.00591029	0.738817	5.19807	3.7793	0.403532	1.07712	4.13491	1.93062	3.74838	1.65106	0.270674	3.08719	0	0
TCGA.4C.A93U	129	0	74	FEMALE	Stage IVA	1	T4a	N1b	6.58161	2.24604	4.25195	8.50367	5.7465	3.16751	6.49204	1.3793	0.102498	1.25656	7.76349	1.76179	0.210826	0	4.93553	0	1.95952	7.30753	0.643913	0.826161	2.44411	5.23055	2.61652	3.32253	0.0363596	2.78775	2.53381	0	0.938974	5.04195	3.67272	0.39519	2.4107	4.39786	1.37588	3.81615	1.435	0	3.65761	0.0414761	0.0498598
TCGA.DJ.A3V0	1125	0	56	MALE	Stage IVA	1	T4a	N1b	6.93798	1.6824	3.12321	9.00286	6.18449	3.73361	7.14168	1.27535	0.221414	1.71979	6.21343	1.26561	0.286093	0	0.397452	0	2.13937	6.31681	0.491994	0.705856	2.86295	4.59954	2.64272	3.091	0.0141873	2.84506	2.41206	0	1.5293	5.18614	3.41411	0.319725	2.10382	4.22153	1.69241	3.42249	2.52281	0.789738	3.63992	0.0162013	0.0195106
TCGA.EM.A22O	1344	0	75	MALE	Stage IVA	1	T4a	N1a	6.2581	1.15952	2.6337	9.44579	6.35846	4.30697	6.82629	1.35249	0.491506	1.64472	3.03117	1.52458	0	0	0.509303	0	1.22048	6.30424	0.818643	0.109493	2.45842	3.99781	2.32367	2.97233	0	3.02932	1.54858	0.0450007	0.219678	5.70196	3.69614	0.411268	3.24361	4.60965	1.54407	3.4852	2.25497	0.0244997	3.69175	0	0
TCGA.EL.A3CT	1854	1	78	FEMALE	Stage IVA	1	T4a	N1a	6.05273	1.9125	3.75279	8.64908	5.56864	3.76277	7.39011	0.870955	0.0649066	1.20103	5.42538	1.40782	0.253757	0	2.30427	0	2.45854	6.50472	0.198511	0.620068	2.99724	4.78916	2.43556	2.6611	0.0415843	2.84221	1.69337	0	0.871831	5.6973	3.52005	0.153582	1.4874	2.91284	2.67356	3.93296	2.79996	0.841026	3.941	0	0
TCGA.FE.A22Z	2243	0	61	FEMALE	Stage IVA	1	T4a	N1	7.07664	1.43726	2.72373	9.10327	5.78307	3.82233	7.02278	0.841111	0.465428	1.65387	6.10246	1.54432	0.0612825	0.01074	2.42245	0	1.54889	5.52103	0.313975	0.688047	2.43402	4.44349	2.24891	2.20556	0	3.55298	2.12831	0	0.326231	5.26227	3.5494	0.244477	0.986481	4.04014	1.82816	3.44122	2.1944	0.0349685	4.02145	0.0638388	0
TCGA.EL.A3H4	1512	0	46	FEMALE	Stage IVA	1	T4a	N1	6.34385	1.09327	2.55556	7.91078	5.59882	3.53716	7.1719	0.949371	0.942719	1.1282	6.76889	1.15973	0.0108181	0.00746013	2.83689	0	2.7737	7.34105	0.416152	0.268991	3.57678	4.58931	2.77909	1.73942	0.0131499	2.43999	1.63274	0	0.547029	5.42574	3.69897	0.178736	0.823129	3.83248	2.38954	4.11147	2.31483	0.110281	3.41015	0	0.32459
TCGA.EL.A3ZM	1096	0	60	MALE	Stage IVA	1	T4a	N1	6.59881	1.88491	3.12564	9.42921	6.30695	4.20963	8.1204	1.9804	0.209112	1.86678	7.9606	0.886939	0.125375	0	0.948311	0	1.05856	6.92501	1.08652	0.449376	3.01227	4.81022	1.89512	3.3907	0	3.15981	1.15339	0.00467631	0.959842	5.2307	3.70524	0.367611	1.638	4.39772	1.57769	3.95224	1.68977	0.218117	3.59602	0.0139395	0.00841921
TCGA.E8.A3X7	596	0	57	FEMALE	Stage IVA	0	T4a	N0	7.1198	1.5602	2.83378	9.29429	6.46467	4.48253	7.40009	1.75453	0.109167	2.09814	6.08784	1.54072	0.0862305	0	1.72848	0	1.41867	6.18401	0.855468	0.627967	2.30837	4.5744	2.15425	2.47901	0.0179051	2.90843	2.16557	0.0137041	0.66276	5.5043	3.67333	0.31215	2.28406	4.66278	2.17581	3.58859	3.05027	0.587868	4.10249	0.0204431	0.0246115
TCGA.E8.A418	92	0	75	FEMALE	Stage IVA	0	T4a	N0	7.00206	1.58687	3.37707	9.5419	5.9747	4.22088	7.49798	1.39838	0.859148	1.58614	3.96834	1.05903	0.273231	0	2.62271	0	0.785696	3.79355	1.04799	0.113519	2.9037	4.5359	2.3561	2.15402	0.0213677	3.05004	0.91434	0	0.231651	5.61619	3.72479	0.396434	1.76604	4.37497	1.87798	3.41565	1.16317	0.0394747	2.75437	0.0483791	0
TCGA.EL.A3CS	1385	1	62	FEMALE	Stage IVA	0	T4a	N0	6.1435	0.905633	2.32287	8.49767	5.70534	3.84717	6.56872	0.842891	0.439059	1.68264	5.37804	1.02605	0.0702823	0.00824447	0.34844	0	1.91051	5.28212	0.584466	0.340915	2.9172	4.39615	2.56881	2.21677	0.028914	2.46558	1.90292	0.0111174	1.09751	5.02535	3.55323	0.446163	1.35772	3.48797	2.40075	3.26964	2.12037	0.0357504	3.58927	0	0.0199802
TCGA.EL.A3D0	4254	0	61	MALE	Stage III	1	T4	N1b	6.25942	0.934275	2.01247	8.41654	6.20089	3.42111	7.53057	1.5176	0.853039	1.83459	6.47618	2.1217	0.0115648	0.0159075	2.509	0	2.4258	4.84165	0.802448	0.202148	1.96002	4.75292	2.3965	2.29417	0	2.36537	1.93234	0.0161031	0.970234	6.20583	3.88996	0.303003	0.848249	3.649	0.949974	4.5132	2.55943	0.0431163	4.12869	0.0160523	0
TCGA.EL.A3T9	174	1	69	FEMALE	Stage IV	1	T4	N1	6.87615	1.99803	3.52284	8.19741	6.20222	3.76925	6.75808	1.57691	0.973427	1.7006	6.93875	1.75623	0.0113603	0	0.724571	0	1.798	5.22845	0.347201	2.17646	3.40737	6.23172	2.95233	3.90604	0	3.47117	4.56223	0	2.05845	4.98677	3.50087	0.972161	2.22801	3.7315	1.21501	4.09605	1.68728	0.0170943	3.5929	0	0
TCGA.EL.A4K6	1343	0	75	MALE	Stage IV	1	T4	N1	4.50044	1.10781	1.32826	8.41643	5.55541	1.75982	6.29407	1.43465	0.128534	1.71847	2.10196	1.14625	0.423027	0.0475777	0.0409578	0	0.647302	2.40711	1.59897	0.0491494	1.40671	3.59911	2.37263	1.50584	0.0420956	2.75212	2.96185	0.032282	0.261578	5.26044	3.35344	0.572802	2.03296	4.69834	0.379243	2.9662	1.8797	0.01754	3.25627	0.0944657	0
TCGA.EL.A3MZ	1597	1	66	MALE	Stage III	1	T4	N1	6.85444	1.77474	3.29022	8.90179	5.64776	3.60828	7.16525	1.5004	0.278295	1.61985	6.52829	1.29383	0.261395	0	2.08047	0	1.70915	5.82827	0.749663	0.553667	2.84397	4.20473	2.45604	2.59345	0.0123974	2.5865	2.82718	0.00475	0.862187	5.01427	3.61002	0.380618	1.06519	4.12435	1.18795	3.4025	2.06035	0.0153494	3.05996	0	0
TCGA.EL.A3MX	1753	1	66	FEMALE	Stage IVC	1	T4	N1	6.82405	1.03339	1.8307	9.42641	6.37558	1.95898	5.64177	1.30483	1.19475	3.30217	5.01759	0.644001	0.215327	0.00797568	1.18803	0	1.49231	4.30586	1.01051	0.899896	3.0423	4.79817	2.36023	2.23698	0.041766	2.5821	1.81022	0.00538769	0.259676	5.63807	3.12573	1.06487	1.3477	3.92381	2.70511	4.68029	1.70515	0.125666	3.6545	0.0319279	0.057234
TCGA.EL.A3H5	2542	0	57	FEMALE	Stage IVA	1	T4	N1	5.67177	2.58627	3.73644	8.27684	5.32038	3.22604	6.59422	0.829162	0.834578	1.49619	6.19007	2.33111	0.03827	0	0.95477	0	2.27768	5.21208	0.229137	1.25551	2.84783	4.5664	2.1148	2.65808	0	2.16084	4.02349	0	1.64881	4.85313	2.86181	0.187859	1.48255	2.84669	1.02839	3.12652	3.72798	0.321857	3.07145	0.0871701	0
TCGA.EL.A3ZP	1597	0	19	MALE	Stage I	1	T4	N1	6.52034	2.96545	4.40824	8.9216	6.42475	3.74401	7.30412	1.22822	0.851202	1.85812	6.30532	2.14616	0.237223	0.0176514	0.344386	0	2.74981	7.31202	0.723243	0.546406	2.88534	5.40058	3.05952	3.32716	0.0310309	2.85298	4.58003	0.0119368	0.852942	5.28189	3.58925	1.02077	2.37572	4.09551	1.45316	3.74987	2.12652	0.0193081	3.76595	0.103715	0.0214479
TCGA.FE.A3PA	3235	0	16	MALE	Stage II	0	T4	N0	7.39765	1.85376	2.82264	9.51994	6.17938	2.18917	7.05919	1.62713	0.523955	2.73435	4.54784	2.50763	0.0937385	0.0147488	0.187769	0	2.26349	4.06775	0.73095	0.630066	2.14928	5.15084	2.86775	2.51777	0.0640151	2.62055	1.70624	0	0.492708	6.23355	3.35476	0.313525	3.20085	4.57439	0.87879	3.73506	3.23036	0	4.11676	0.0586328	0
TCGA.BJ.A18Z	630	0	58	MALE	Stage IVA	1	T3	N1b	6.89924	2.02092	3.37678	8.8526	6.06521	3.80968	6.92031	1.29832	1.30782	1.73463	5.39971	1.68843	0.444204	0	2.17265	0	2.82737	6.43665	0.314777	1.03953	2.57441	4.66835	2.55316	2.70366	0.0429954	2.90018	2.25345	0.0329745	0.501247	5.2934	3.57501	0.477327	1.51758	4.04527	1.74208	3.67191	2.2201	0.11684	4.04398	0.0247232	0.0149544
TCGA.EM.A2CS	491	0	51	FEMALE	Stage IVA	1	T3	N1b	6.79768	1.00197	2.28677	8.62403	6.17255	3.41139	7.68652	1.08999	1.31872	1.67766	4.40854	1.94385	0.0569171	0	1.00503	0	2.79993	4.49376	0.559225	0.430907	3.72518	4.84027	2.64981	2.3475	0.0554219	2.94146	4.60958	0.010755	0.749535	5.54554	3.88743	0.259951	1.7008	3.73511	2.10275	3.88363	2.62062	0.622914	4.45076	0.031927	0.0193308
TCGA.EM.A4FM	162	0	59	FEMALE	Stage IVA	1	T3	N1b	6.68693	1.59845	3.10333	8.89533	6.00979	3.86632	6.87374	1.08255	0.16812	1.68683	5.05552	1.15176	0.0756042	0	1.06908	0	1.39677	5.3851	0.311691	1.09018	2.36115	5.00167	2.24871	2.39797	0.0372849	2.79823	1.99882	0.0071987	0.897555	5.31747	3.47955	0.356302	1.92932	4.07268	1.20389	3.54528	2.14723	0	3.85904	0.0425297	0.112579
TCGA.ET.A25L	926	0	52	FEMALE	Stage IVA	1	T3	N1b	6.69573	1.79533	3.26219	8.89394	6.35917	4.07041	6.75512	1.69006	0.601815	1.74622	5.3359	1.69867	0.104953	0.0186256	1.59721	0	1.86481	5.62973	0.87817	0.975999	2.36708	4.40377	2.47876	2.92734	0.0327351	3.00248	2.79054	0	0.777693	5.47088	3.57736	0.698985	1.68464	4.00404	1.43918	3.67115	2.01061	0.136916	4.05735	0	0.0226299
TCGA.FE.A231	961	0	70	MALE	Stage IVA	1	T3	N1b	5.55804	1.72741	3.33126	8.69997	5.66405	3.66853	7.00577	2.16156	0.129394	0.849101	7.19058	1.29305	0.152845	0	3.40443	0.017188	1.214	2.89246	0.500104	0.102735	1.18705	4.50795	2.52767	2.89159	0.0306427	2.76605	1.28703	0	0.218823	4.66417	3.79313	0.55698	3.10497	3.98618	0.433265	3.22532	1.44763	0.00638323	2.63815	0.0117492	0
TCGA.IM.A3U2	190	0	89	FEMALE	Stage IVA	1	T3	N1b	7.15588	1.22278	2.40864	8.98473	6.29154	4.03861	7.36019	1.63179	0.122465	1.89734	7.54702	1.49118	0.178276	0	2.01013	0.0213219	1.66454	7.22339	0.874575	0.526966	3.13198	4.855	2.22176	3.16533	0.0127682	2.8335	1.72132	0	0.884736	5.33195	3.72292	0.264494	1.52209	3.93024	1.40958	4.1425	2.07775	0.0923494	2.84507	0	0.0175622
TCGA.QD.A8IV	392	0	50	FEMALE	Stage IVA	1	T3	N1b	4.63475	1.4382	2.67165	8.06246	6.11809	3.6004	7.01417	1.16604	0.105356	1.72654	3.59591	2.66779	0.195487	0.0388004	0.0660201	0	2.96298	4.55131	0.606606	0.199022	3.36214	4.96655	2.80784	3.04478	0	2.83963	5.19677	0	0.355202	5.54634	3.93506	0.508627	2.66615	3.39935	1.86394	3.16084	3.1489	0.0142767	3.72499	0	0.0158619
TCGA.DO.A1K0	655	0	30	FEMALE	Stage I	1	T3	N1b	5.90885	1.27146	2.80431	8.25152	5.93598	4.53025	7.18799	0.908279	0.925389	1.20521	5.65448	1.99334	0.423687	0.00867149	1.16023	0	2.02097	6.27578	0.534429	0.393001	3.06828	4.6368	2.51114	2.52013	0.0453637	2.88002	2.34229	0.00585817	0.558563	5.23631	3.83202	0.428875	1.71309	3.7761	2.29845	3.75623	2.77318	0.0189142	3.72053	0.0346884	0
TCGA.EM.A3FQ	492	0	19	FEMALE	Stage I	1	T3	N1b	6.80527	3.47605	4.95954	8.82131	6.32652	4.32101	7.15982	1.56697	1.70625	1.40092	6.58901	1.55432	0.7443	0.0240485	0.637672	0	2.67534	7.38796	0.49922	1.59024	2.68079	5.5678	3.08644	3.51728	0.0282744	2.95597	3.38775	0.0323674	0.902856	5.52373	3.63524	0.437565	3.36566	3.63608	2.38015	4.43757	3.029	0.365379	3.26216	0	0.347871
TCGA.ET.A40Q	1407	0	38	MALE	Stage I	1	T3	N1b	6.63693	2.57726	4.35156	9.208	6.05319	4.54328	7.63187	1.18591	0.653619	1.81832	4.25321	1.08074	0.205993	0.0056377	0.318658	0	1.34127	5.99842	1.03475	0.475112	1.95299	5.00332	2.74111	2.80001	0.00994232	2.70591	1.64153	0.00380735	0.361663	5.36504	3.50764	0.706469	1.91807	3.69363	2.1187	3.46252	2.13117	0.0305857	2.58239	0	0.0136804
TCGA.FK.A3S3	2162	0	43	FEMALE	Stage I	1	T3	N1b	6.05163	1.33565	2.27213	9.02898	6.68059	3.29	7.71247	0.929874	0.37383	2.33411	4.64518	2.71204	0.0336097	0	3.385	0	3.95559	4.25392	1.24736	0.173703	2.99345	5.11031	2.85193	3.11109	0.0273178	2.82597	2.6643	0.0052596	0.46077	6.43349	4.00674	0.235124	2.48421	4.49347	1.59363	3.74129	3.3534	0.0667893	4.75314	0.0311756	0
TCGA.IM.A4EB	780	0	37	MALE	Stage I	1	T3	N1b	6.9263	2.72728	4.32648	8.76213	6.50515	3.47501	7.58672	1.77646	0.920137	1.47566	7.12501	1.51908	0.94315	0	0.59118	0	2.13308	7.64863	0.612757	0.520324	3.91911	5.38512	2.73624	3.01551	0.0165995	2.82147	2.12432	0	0.782792	5.28186	3.58048	0.533744	2.31255	4.10715	1.28648	4.02539	2.52681	0.363844	3.18028	0.0561297	0.0228207
TCGA.DJ.A4UR	469	0	36	FEMALE	Stage II	1	T3	N1b	6.20655	1.66336	2.75506	9.20254	6.46762	2.10391	6.65428	1.35828	0.528201	1.79653	4.78884	3.14421	0.121924	0	1.63824	0	3.15694	3.34781	1.40526	0.297139	2.79012	5.00006	2.74847	3.06031	0	2.49162	5.8299	0.066056	0.275566	4.79879	3.39938	0.577211	2.73057	3.88579	1.73462	3.11519	3.70216	0.0537905	3.50299	0.0976829	0.0151514
TCGA.BJ.A0ZB	122	0	66	MALE	Stage IVA	1	T3	N1b	6.57858	0.992058	2.45029	8.63903	6.0937	4.45276	7.24279	1.27424	0.0597547	1.54686	4.76058	1.94276	0.136727	0.00657058	0.550495	0	1.69244	4.49627	0.660699	0.377415	2.7414	4.76943	2.40525	2.63526	0.0115846	2.67336	2.2418	0.00443782	0.558171	5.33026	3.80746	0.53729	1.8696	3.78868	1.22221	3.16958	2.50227	0.00718984	3.05563	0.0132308	0
TCGA.BJ.A3EZ	487	0	51	MALE	Stage IVA	1	T3	N1b	6.57125	1.45339	3.05721	8.56564	5.83283	3.67515	6.9399	1.30768	0.0789502	1.3682	5.41978	1.549	0.187162	0	0.52187	0	1.71495	6.87051	1.03264	0.57451	3.62477	5.46787	2.40108	2.69932	0.0110087	2.77685	1.25393	0.00421666	0.616338	5.48576	3.59719	0.367392	1.73009	4.02968	1.84501	3.75574	1.80696	0.118281	2.9256	0	0.0449677
TCGA.DE.A3KN	482	0	49	FEMALE	Stage IVA	1	T3	N1b	6.94068	1.27466	2.09961	8.89446	6.36706	2.63587	7.07938	1.10811	0.713145	2.29596	5.75233	2.29147	0.0566939	0.0158438	2.18118	0	3.58246	5.85805	0.770424	0.389906	2.43233	4.95958	2.77584	2.44851	0.0278662	2.75557	3.11723	0.0160386	0.696434	5.94651	3.94111	0.814347	2.61879	4.29755	1.13922	2.94482	3.18129	0.210535	4.38269	0.0318007	0
TCGA.DE.A4MB	352	0	79	FEMALE	Stage IVA	1	T3	N1b	6.2092	2.41032	4.13742	8.35561	6.02481	3.33514	6.75086	1.24918	1.13825	1.43224	6.36089	1.43559	0.0479777	0	3.57197	0	2.13932	6.8491	0.764861	0.649612	2.30831	5.30826	2.72666	3.50108	0.0390322	2.89767	2.12963	0.00753975	1.19333	4.9602	3.43589	0.51489	1.48439	3.6272	1.21018	3.21759	1.63189	0.0122072	3.51462	0	0.0403147
TCGA.DE.A4MD	764	0	71	MALE	Stage IVA	1	T3	N1b	6.29947	0.898263	2.06068	8.14376	5.87391	4.38523	7.22297	1.78957	0.0150079	1.26496	4.41152	0.513	0.0350345	0	2.12647	0	0.717925	4.27316	1.36587	0.0219243	4.20479	2.78471	1.78494	2.33845	0.0284785	2.64897	0.626032	0.00548486	0.0831379	5.158	3.83944	0.777197	0.908442	4.35736	1.32764	3.19845	0.82007	0.00888419	2.98044	0	0
TCGA.DJ.A2QB	1070	0	53	FEMALE	Stage IVA	1	T3	N1b	5.18911	1.19934	2.58994	8.61685	5.84074	3.36922	6.45913	1.28391	1.24163	1.5782	3.00427	1.48633	0.464492	0	0.0105325	0	2.08845	3.17828	0.829108	0.0834119	2.99955	5.23074	2.8307	2.28384	0.0286968	2.97425	2.76915	0.0110334	0.494932	5.60785	3.74403	0.380491	3.78669	3.20268	2.14712	3.36569	4.14065	0.103932	3.64302	0	0
TCGA.DJ.A3UO	957	0	63	MALE	Stage IVA	1	T3	N1b	7.49485	1.28057	2.14447	9.72176	6.86588	3.56501	7.71583	1.14275	0.963126	2.01506	4.32379	1.57558	0.0977691	0	2.49719	0	1.98006	5.59427	0.854039	0.247559	3.13703	4.36395	2.33398	2.34054	0.0536827	3.04263	3.10311	0.0104124	0.480075	6.22053	3.97836	0.139357	1.67339	4.08686	3.55442	3.75084	2.8198	0.0982568	4.56585	0.0155414	0
TCGA.DJ.A3VF	292	0	60	FEMALE	Stage IVA	1	T3	N1b	6.25432	2.32255	4.20269	8.43985	5.91352	3.8653	7.11013	1.30873	1.24497	1.5036	5.93221	1.42673	0.141653	0	0.871583	0	2.34671	5.77426	0.514374	1.91779	3.09367	5.08355	2.37401	2.72538	0.033557	2.85992	2.53685	0.00862313	1.51604	5.35082	3.4439	0.458884	2.11159	3.90704	1.76533	3.43637	2.49922	0.177913	3.25846	0.0128747	0.0077749
TCGA.DJ.A4UQ	580	0	60	MALE	Stage IVA	1	T3	N1b	6.88845	2.0499	3.74985	8.48848	6.46059	3.66673	7.35085	1.50203	1.46641	1.754	6.22803	1.78524	0.319614	0	1.38906	0	2.4257	6.91391	1.31748	0.767478	4.264	5.68407	3.11082	2.81402	0.0757026	2.74602	2.10059	0.0467551	1.03257	5.56305	3.67422	0.390013	1.90306	4.15118	2.56317	4.0906	3.06173	0.60484	4.1893	0.0176554	0.546164
TCGA.DJ.A4V5	740	0	55	MALE	Stage IVA	1	T3	N1b	7.36637	2.79508	4.25172	8.71836	6.26135	4.38845	7.13205	1.25399	0.152692	1.88879	6.40337	2.48631	0.414051	0	1.0773	0	3.43485	7.85374	0.907087	1.99195	3.33914	5.3557	3.19072	3.44221	0.0152722	3.2784	3.92883	0	0.509781	5.40207	3.6375	0.601039	2.83786	4.11692	2.52442	4.18574	3.05066	0.425385	4.18099	0.0174392	1.76749
TCGA.EL.A3D4	1381	0	62	MALE	Stage IVA	1	T3	N1b	7.32688	1.50922	2.78059	9.01337	6.99477	2.66063	7.41233	1.32343	2.10558	2.51313	4.20714	1.24419	0.0291113	0.0399523	2.45332	0.0587075	2.52361	5.09949	1.00244	0.454226	2.57651	3.84292	3.08362	1.92654	0.0353381	2.8557	2.6869	0.0136061	1.02359	6.36617	3.83593	0.893153	3.02563	4.61408	1.24656	3.24747	3.74245	1.83439	4.735	0.0403128	0
TCGA.EL.A3CM	813	1	64	FEMALE	Stage III	1	T3	N1b	6.16063	1.85629	3.09251	8.39172	6.08183	3.9114	7.19051	1.28899	0.208899	1.50476	4.94268	1.84251	0.0885529	0	0.551337	0	2.52854	5.2191	0.652452	1.12952	3.21581	4.16088	2.40652	2.73822	0.0313992	2.82018	2.53097	0	1.12331	5.26338	3.62569	0.728141	1.3533	3.81383	1.17759	3.69501	2.71746	0.43049	3.74584	0.0358263	0.0324337
TCGA.EL.A3CO	726	1	88	MALE	Stage III	1	T3	N1b	6.03645	3.05253	5.20297	7.95425	6.52524	3.5282	7.06162	1.22303	1.26846	1.40523	6.78424	2.75853	1.14642	0	0.683287	0	4.02245	6.80194	0.273965	1.96028	4.00917	4.37484	3.04393	3.4632	0.0292847	2.87046	3.18012	0.0335222	1.57336	5.00032	3.50562	0.516418	3.4354	3.74552	3.06211	3.56322	3.72154	2.16409	3.53034	0.0660776	0.0101541
TCGA.EL.A3CR	233	1	78	FEMALE	Stage III	1	T3	N1b	7.08404	3.24138	5.64517	9.09497	6.51351	3.24588	6.80445	1.46193	0.157947	2.07097	4.92922	1.64594	0.484288	0	1.04399	0	2.70802	5.98501	0.954223	0.646526	2.58526	4.62462	2.62099	4.00713	0.050038	2.50786	3.58495	0.0193264	0.889252	5.52667	3.14515	0.499727	1.51504	3.96438	1.33555	3.54122	2.77613	0.205507	3.34234	0.0288027	0.0174317
TCGA.EL.A3D6	3296	0	51	FEMALE	Stage III	1	T3	N1b	6.49689	2.3964	4.06617	8.84208	5.72287	3.39942	7.27982	2.3622	0.860338	1.4013	6.54195	1.6533	0.0675327	0	0.588061	0	2.08026	6.72172	0.468412	0.148936	2.76945	5.60218	2.6728	3.14807	0.0277673	2.63099	2.17095	0	0.848507	5.61175	3.55611	0.460367	1.84711	3.07052	1.60957	4.33469	1.44704	0.0595616	3.3777	0	0
TCGA.DE.A4MC	913	0	43	FEMALE	Stage I	1	T3	N1b	6.5808	2.21969	3.69173	8.85175	5.60459	4.1014	7.36707	1.34739	0.554169	1.62014	6.91021	1.21654	0.0913944	0	3.46044	0	1.48926	4.76949	0.790731	0.262819	2.45801	5.24481	2.35032	2.75649	0.0377618	2.70012	2.14246	0	0.318287	5.01472	3.5017	0.555142	1.99482	3.57209	1.32551	3.17571	1.41594	0.0312714	3.48025	0	0.017465
TCGA.DJ.A3V8	647	0	28	FEMALE	Stage I	1	T3	N1b	6.30224	1.5423	3.07658	8.74173	6.30608	3.94457	7.50354	1.61581	0.844097	1.42488	7.67734	1.60738	0.256914	0	2.486	0	2.16855	7.42361	0.764938	0.174073	3.72281	5.73999	2.43636	2.91072	0	2.86526	1.58473	0.0139389	0.599898	5.48025	3.62834	0.306847	1.10038	4.20483	2.47144	3.85533	2.22555	0.223962	2.64053	0	0.0167358
TCGA.EL.A3CV	1154	0	40	MALE	Stage I	1	T3	N1b	5.62145	3.45965	5.20734	8.11276	5.76787	3.93464	6.88343	1.10637	0.753175	1.16982	7.01672	1.87035	0.444294	0.00760507	1.84845	0	2.54727	6.19849	0.313369	1.19574	3.8771	4.56299	2.76121	2.89487	0.0134049	2.98369	2.49094	0	1.81607	4.82352	3.44103	0.411849	2.39803	3.41408	1.73972	3.66994	3.36793	0.841979	3.34812	0.0153084	0.0275671
TCGA.EL.A3D5	1737	0	44	FEMALE	Stage I	1	T3	N1b	6.40594	0.344486	1.03536	7.61912	6.61235	4.51116	7.01491	1.6715	1.31883	1.35265	3.46402	2.69523	0	0.0211976	0.0136903	0	3.58765	6.66573	0.604366	0.134261	3.13997	3.94951	3.54961	3.36021	0	3.56628	3.51339	0.0214577	1.33332	6.29271	3.67369	0.41524	4.00889	3.4116	2.19911	3.91006	5.13216	0.154972	2.93324	0	0
TCGA.J8.A3O1	827	0	33	FEMALE	Stage I	1	T3	N1b	6.76374	0.84033	2.40814	8.14147	5.82717	2.71862	6.7512	1.54602	0.0578781	1.02201	6.95041	0.921363	0.0505201	0	1.23095	0	3.311	3.54606	0.575932	0.113467	3.55315	4.45203	2.56447	2.4652	0.0370489	3.05465	0.823771	0	1.36503	5.34111	3.46422	0.288357	1.49375	3.51712	1.41022	3.68359	0.841654	0.00773131	2.91099	0.014225	0
TCGA.J8.A3O2	342	0	39	MALE	Stage I	1	T3	N1b	5.95093	2.9847	4.77579	8.42872	6.09663	3.46393	7.70238	1.25524	0.33694	1.73041	4.40026	1.08848	0.18221	0.00833678	0.577994	0	2.6032	6.80047	0.698616	0.935074	3.55049	5.01643	2.93461	2.71135	0.0146918	2.83218	2.18635	0.0607732	0.711263	5.35002	3.64733	0.396086	2.50516	3.62637	2.83408	4.15398	3.24755	0.604183	3.63263	0.0167769	0
TCGA.J8.A3YH	175	0	39	MALE	Stage I	1	T3	N1b	7.13833	1.2293	2.56918	8.86767	6.70172	4.80776	8.04387	1.47206	0.433936	2.20714	4.37877	2.67108	0.210543	0.0155297	1.24269	0	2.61328	4.32091	0.739587	0.394636	3.31502	5.15708	2.60585	2.99846	0.0273161	3.14846	3.53149	0.0104995	0.592162	5.76851	3.99968	0.561619	2.93975	4.14394	1.73517	4.34416	3.77183	0.0254082	5.16246	0.0156711	0.0188728
TCGA.MK.A4N6	1098	0	35	MALE	Stage I	1	T3	N1b	5.8924	2.12362	4.25524	8.53736	5.90477	3.82679	7.49123	1.79754	0.459179	1.06963	5.50008	0.552444	0.501826	0	1.01995	0	1.46343	7.01465	0.63385	0.538998	3.16665	4.38631	2.73773	2.63464	0.0142455	3.01191	1.13954	0.00546026	0.526696	5.2381	3.44981	0.510679	1.90859	3.1313	1.92596	3.90335	0.986376	0.0176349	3.53465	0	0
TCGA.ET.A39K	2205	0	48	FEMALE	Stage III	1	T3	N1a	7.57011	2.16511	3.45248	9.41408	6.81008	4.83491	8.17443	1.4692	0.114984	2.39011	6.69032	1.26696	0.58758	0	2.39537	0	1.3693	6.77971	1.08673	0.272937	2.02472	4.95161	2.35135	2.53354	0.0151328	3.26505	1.52667	0	0.23115	5.37805	4.03529	0.793589	2.36398	4.66841	1.52425	3.53221	3.97197	0.371885	4.01878	0	0
TCGA.FK.A4UB	3531	0	51	MALE	Stage III	1	T3	N1a	6.90707	1.30953	2.02353	9.30767	6.41684	2.8957	6.69206	1.56136	0.242509	2.37489	5.51035	2.04167	0.0478854	0.0331527	0.991522	0	3.14938	5.73401	1.09849	0.250005	2.87323	4.74135	2.70906	3.23152	0.167574	2.19221	2.97467	0.0663528	0.564871	5.71699	3.19227	0.256178	3.1291	4.16519	1.60406	3.62868	2.87108	0	4.02917	0	0
TCGA.FY.A3R7	495	0	50	FEMALE	Stage III	1	T3	N1a	6.24361	1.90875	3.56027	8.36345	6.53138	4.26642	7.54223	1.69536	1.2528	1.6452	6.07589	2.38258	0.126682	0	3.19189	0	3.39475	6.65297	1.16556	1.15268	4.42282	4.86731	2.941	2.88741	0.0245712	2.84817	3.21983	0.0419968	1.76147	5.39077	3.82125	0.351291	2.76275	4.02542	2.65029	3.95921	4.22434	0.731153	4.15092	0	0.00851061
TCGA.FY.A3YR	528	0	64	FEMALE	Stage III	1	T3	N1a	6.61879	1.44649	2.95312	9.17481	5.84595	4.00326	7.25142	1.48572	1.15683	1.64949	5.8762	1.57106	0.0898172	0	2.14938	0.0267258	2.4437	6.65734	0.863124	0.628846	3.06217	4.40705	2.29268	2.67816	0.0318565	2.61493	1.86225	0.00614127	0.643517	5.1781	3.56293	0.44186	1.62221	3.62979	2.00581	3.68978	3.54802	0.0777119	3.26077	0	0
TCGA.FY.A4B3	427	0	51	MALE	Stage III	1	T3	N1a	7.0183	1.26036	2.57799	8.52845	6.3487	3.73884	7.72853	1.88264	1.68037	1.6793	8.5959	1.65155	0.209158	0	2.92934	0	3.30281	8.18793	0.425901	0.803697	3.29422	5.86466	3.01651	2.86534	0.0136263	3.10074	3.61093	0	0.783353	5.87363	3.55802	0.219129	1.40509	4.23118	2.33665	4.35139	2.25329	0.0744045	4.10872	0.0309559	0.210258
TCGA.EM.A3AJ	577	0	39	MALE	Stage I	1	T3	N1a	6.11884	3.08046	5.23722	9.07666	6.06334	3.08437	6.2191	0.904771	0.208942	1.3736	4.4447	3.59161	0.221657	0.00967504	0.0612148	0.0563192	3.96451	7.81294	0.566459	1.52889	4.35862	4.18189	3.52062	4.47849	0	3.25037	4.51193	0	0.681554	5.31269	3.57288	0.648323	2.89445	3.13652	2.94419	3.98372	3.42103	3.30044	3.21547	0.0194609	0.0117629
TCGA.EM.A3SX	475	0	28	FEMALE	Stage I	1	T3	N1a	6.70308	1.10823	2.39677	8.7052	6.34249	4.48399	7.79405	1.89694	0.715508	1.68981	5.07106	3.57509	0.071986	0.00844876	1.09936	0	3.4969	4.53363	1.10209	0.301244	3.09809	5.73487	3.06141	3.16773	0.0148887	3.2335	3.44283	0.00570756	0.811504	5.90286	4.17008	0.97127	1.56313	4.24776	1.28207	4.16361	3.85082	0.081142	4.22873	0.0170016	0
TCGA.ET.A3BO	499	0	44	FEMALE	Stage I	1	T3	N1a	6.21234	2.45158	4.4681	8.35451	6.31475	3.98178	7.23742	1.25713	0.854769	1.78572	5.01498	2.03336	0.03473	0	0.373497	0	2.2655	5.52412	0.713983	0.331163	2.94477	5.6479	2.8063	2.44865	0.055919	2.86074	2.08911	0.010853	0.506531	5.41629	3.77905	0.458477	2.33286	3.85701	1.71518	3.88363	1.75296	0.0349071	3.48197	0	0
TCGA.ET.A3BS	176	0	42	MALE	Stage I	1	T3	N1a	6.29461	3.27825	5.57215	8.40782	6.09238	4.90368	7.86877	1.2412	0.922784	1.84357	4.40041	2.20104	0.462519	0.0378234	0.820966	0	2.32599	4.64073	1.02877	0.194272	2.3667	4.93597	2.55688	2.3479	0.0134741	2.69093	1.97781	0.00516373	0.679294	5.39187	3.97285	0.754783	2.7115	3.56507	1.05543	4.42213	4.14728	0	4.26363	0	0.00929551
TCGA.ET.A3BX	229	0	24	MALE	Stage I	1	T3	N1a	7.0251	1.66233	3.23474	8.03613	5.94296	3.24876	7.4462	2.26256	2.01171	1.03324	7.97339	0.818192	0.0230181	0.00796887	3.86728	0	1.0203	8.55559	0.629573	0.371973	4.02058	5.01178	2.96529	2.5761	0.0140448	3.2749	1.28899	0	0.164673	4.89846	3.63785	0.441819	1.5657	3.82942	2.65924	4.29582	1.21465	0.101309	3.10444	0	0.103168
TCGA.FE.A230	2173	0	30	FEMALE	Stage I	1	T3	N1a	5.94041	2.4252	4.26459	8.37438	6.01825	3.83907	6.77617	1.02123	0.301789	1.22165	5.413	0.842422	0.196421	0.0120277	1.3943	0	1.93506	6.95175	0.479239	0.171913	3.38926	4.18478	2.70429	2.02521	0	2.77912	1.00746	0	0.572737	5.06958	3.41428	0.423062	1.92725	3.87814	2.39393	3.7527	1.5024	0.150499	2.69722	0	0.043425
TCGA.FE.A3PB	2590	0	33	FEMALE	Stage I	1	T3	N1a	6.30579	2.40763	4.1002	9.01584	6.28601	3.73778	7.23204	1.66607	0.430753	1.4646	6.36397	1.53793	0.0489483	0.0136527	2.03101	0	2.62824	5.74267	0.477414	0.999091	2.35101	4.97533	2.66851	3.18414	0.0120631	2.67266	2.09445	0.0138206	1.86571	5.37113	3.37988	0.832659	2.29802	4.37218	2.10394	3.5046	2.33391	0.222193	3.592	0.0274237	0.0492201
TCGA.FK.A3SB	125	0	28	FEMALE	Stage I	1	T3	N1a	7.09834	1.02829	2.08386	8.63107	6.43793	4.79091	7.93252	1.10108	1.24061	1.98741	6.14913	3.01288	0.127306	0.00703458	2.17636	0	3.09464	4.4258	0.904495	0.927371	3.36439	5.47632	2.69915	3.36881	0.0728568	3.21964	5.20129	0	0.699906	5.82983	4.14439	0.332688	2.72698	3.93215	2.60842	4.23854	3.92678	0.0229702	5.35642	0	0
TCGA.IM.A3EB	1488	0	32	FEMALE	Stage I	1	T3	N1a	6.08683	2.44746	4.31779	8.85114	6.12784	3.67564	7.38467	1.25214	1.14278	1.52	5.65171	1.27683	0.135097	0	2.78632	0	2.60358	7.38546	0.548958	0.292359	4.19321	5.08142	2.55513	2.61422	0.0122542	2.98355	1.26946	0	0.26201	5.30173	3.73863	0.215972	1.86351	3.23625	3.50685	4.1209	1.18915	0.21236	3.15378	0	0.0335182
TCGA.IM.A41Y	664	0	42	FEMALE	Stage I	1	T3	N1a	6.58189	0.927262	2.05986	9.18208	6.18967	4.21973	7.95462	1.86431	0.975653	1.69018	5.89014	0.650779	0.0135094	0	2.48113	0	2.13388	6.48634	0.891184	0.0980529	3.43334	4.83642	2.7394	2.22229	0	2.61311	0.886756	0.00629589	0.170876	5.6218	3.86553	0.400859	1.96735	3.90184	2.04891	3.64107	3.16291	0.0699041	3.29301	0	0
TCGA.BJ.A0Z5	448	0	58	MALE	Stage III	1	T3	N1a	6.29703	1.55822	2.95991	9.0716	6.2215	4.32366	6.96815	1.65365	1.53271	1.92785	5.67634	2.01103	0.401928	0	1.49547	0.0275125	1.92501	4.87041	0.587808	0.246931	2.73511	4.65656	2.59377	2.14779	0.0164895	2.64084	2.18925	0	0.342977	5.51378	3.85388	0.4229	2.28953	4.26411	1.22822	3.40911	3.60324	0.0102406	3.7225	0.0557628	0
TCGA.BJ.A28Z	337	0	46	FEMALE	Stage III	1	T3	N1a	6.56005	4.21863	5.9704	8.79476	6.62481	4.06376	6.91993	1.00862	0.648995	1.64597	4.24103	2.242	0.0822913	0	0.775569	0	3.0579	5.35029	0.772869	1.05386	2.51784	5.15886	2.97677	3.01388	0.0170686	3.03806	3.03877	0	0.753997	5.91853	3.83859	0.999411	3.40596	4.3197	1.74217	3.6314	3.42853	0.550539	4.04374	0.0387178	0
TCGA.BJ.A290	919	0	70	MALE	Stage III	1	T3	N1a	7.25305	0.765441	1.62753	8.59561	6.09984	3.41136	7.14176	1.09324	0.260198	1.96697	3.88776	2.39338	0.0429497	0.0223472	0.0381762	0	2.70183	3.31639	0.743487	0.736014	2.59634	3.60324	2.5715	3.42532	0.0262768	2.78271	3.20783	0	0.585576	5.28784	3.69766	0.937571	3.37424	4.17021	1.4782	3.93503	3.73912	0.0163398	4.63073	0.0150725	0
TCGA.BJ.A3PU	567	0	52	MALE	Stage III	1	T3	N1a	7.43757	1.52372	3.08391	9.6454	6.34805	4.3817	8.09082	2.27452	0.416545	1.68222	6.3743	0.802859	0.649181	0.00866175	3.29701	0	0.588541	7.00248	1.04277	0.277869	2.85417	4.35169	2.47362	2.58214	0.0303665	3.22309	1.04889	0	0.202802	5.32291	3.53831	0.404802	1.45351	4.08721	1.70941	3.60477	1.64617	0.00947745	3.04632	0	0
TCGA.BJ.A4O8	591	0	47	MALE	Stage III	1	T3	N1a	6.8642	2.78734	4.11315	8.72133	6.13712	4.32968	7.30416	1.14775	0.541627	1.72591	5.61224	2.26633	0.425562	0.0183125	1.24742	0	2.65418	6.76679	0.695773	1.35455	2.98212	4.9888	3.06799	3.08636	0.0161835	3.118	2.52831	0.0185374	1.04167	5.14604	3.37779	0.797563	2.20322	3.71957	2.05631	3.98555	2.10277	0.282981	4.21147	0	0.311389
TCGA.DE.A4MA	916	0	52	FEMALE	Stage III	1	T3	N1a	6.8168	1.91439	2.80371	9.83244	6.89759	3.79696	6.76274	1.57056	0.0449895	2.49754	6.54808	0.463185	0.103612	0	2.46051	0	0.522046	7.26393	0.910038	0.141052	1.86867	4.6236	2.09688	2.74036	0	3.32741	0.62095	0	0.177994	4.61993	3.12141	0.348665	2.14662	4.87637	1.97015	3.55991	0.548181	0.0134345	3.63224	0.0246776	0.0731357
TCGA.DJ.A1QH	1293	0	58	FEMALE	Stage III	1	T3	N1a	6.01974	1.45739	3.15585	8.8729	5.95162	4.10216	6.86341	1.244	0.917529	1.41138	4.90378	0.932067	0.0180733	0.00624998	0.459171	0.0184106	2.9353	6.14174	0.823251	0.637211	3.1394	4.75089	2.31946	2.48674	0.0110203	2.89048	1.16978	0	0.703384	5.49042	3.61935	0.385271	1.14406	3.38162	2.3722	3.86798	1.94125	0.0669744	3.72887	0	0
TCGA.DJ.A2PW	1060	0	65	MALE	Stage III	1	T3	N1a	6.89453	2.06108	3.43408	9.08733	6.74074	3.68808	6.86736	1.34685	0.211057	2.25039	7.78895	1.39494	0.152501	0.0235483	5.09059	0	1.97396	6.40869	0.934743	1.43686	3.83979	4.92488	2.18695	2.09014	0.041334	2.95333	1.5931	0.0106429	0.360467	6.12539	3.94449	0.690666	2.08938	4.27847	1.26205	4.53854	3.08556	0.140208	4.75582	0.0315966	0
TCGA.DJ.A2PY	267	0	46	FEMALE	Stage III	1	T3	N1a	5.80932	1.63725	3.94656	8.699	5.75728	3.73677	7.15642	1.3509	0.862966	1.32337	4.8545	1.95812	0.242822	0	0.49867	0	2.76816	5.92547	0.587113	0.433061	3.33104	4.74424	2.48427	2.35292	0	2.76051	2.30067	0	1.22821	5.58834	3.7443	0.251696	1.63827	3.38391	1.9424	4.14549	2.30548	0	3.41007	0	0
TCGA.DJ.A2Q3	1224	0	61	FEMALE	Stage III	1	T3	N1a	6.22174	3.00965	4.93769	8.44095	5.93938	4.11915	6.91006	1.26892	0.939586	1.5659	6.83561	1.77285	0.485026	0.0182123	1.95827	0	2.6877	6.80824	0.841782	0.660866	3.41706	4.40241	2.35989	2.41848	0.0214202	2.8634	2.64197	0.0486486	1.03397	5.40967	3.72075	0.553708	2.70371	3.65796	2.17774	3.61016	2.83318	0.563035	3.46443	0.0122779	0.0511147
TCGA.DJ.A3UQ	595	0	45	FEMALE	Stage III	1	T3	N1a	6.56006	1.68719	3.71697	8.60461	6.08306	4.13795	7.46598	1.65183	0.292645	1.6826	6.60051	1.50617	0.156942	0	1.31551	0	2.22716	6.51217	0.733176	0.859234	2.77407	4.74808	2.57722	2.80258	0.0133841	2.99844	2.17914	0.020408	1.17818	5.34815	3.54698	0.507854	2.17913	3.73009	1.69168	3.91769	2.8829	0.172572	3.90655	0	0.0722631
TCGA.DJ.A3UR	1105	0	51	FEMALE	Stage III	1	T3	N1a	6.75801	1.4446	2.67405	8.94413	6.5502	5.75633	7.67128	1.12155	0.542602	2.00281	4.6746	3.30676	0.0687225	0	2.0492	0	2.9717	5.06191	1.01798	0.257465	3.27415	4.76827	2.77793	3.57585	0	2.73581	2.91928	0.0216502	0.272977	5.62301	3.88959	0.384408	2.44251	4.49273	1.27219	4.16479	5.13176	0.0774745	4.33881	0.0162167	0.00979766
TCGA.DJ.A3V4	653	0	60	FEMALE	Stage III	1	T3	N1a	6.09313	1.62883	3.29138	8.51625	6.23273	4.34769	7.19663	1.50466	0.069618	1.5535	5.40905	1.90401	0.25117	0	1.11689	0	2.94503	6.46114	0.750316	0.574256	3.55464	4.69647	2.61064	2.85757	0.024514	2.62782	2.4953	0.0373038	1.0692	5.35419	3.78313	0.42823	2.58144	3.66875	2.15587	3.92219	3.70273	0.594302	3.58265	0	0
TCGA.DJ.A3VB	697	0	52	MALE	Stage III	1	T3	N1a	6.86246	1.97806	3.68354	9.54062	6.30624	3.63433	7.46261	1.55015	0.0527525	1.8172	7.56656	1.25114	0.619067	0	3.77937	0	1.56848	7.15622	0.911669	0.242121	3.01668	4.76598	2.55709	2.89956	0	2.49688	1.41397	0.00355402	0.499438	5.40565	3.55081	0.381646	1.41921	4.05901	1.88327	3.84392	2.30154	0.0565816	2.82014	0.0522491	0.0504272
TCGA.EL.A3GP	43	0	70	MALE	Stage III	1	T3	N1a	5.46193	3.37132	5.28658	8.39127	5.62786	3.42662	7.19985	1.13986	0.54758	1.01751	4.73545	2.18584	0.938791	0.00833514	0.409744	0	2.55346	4.3712	0.385555	1.18769	2.74951	4.32131	2.63707	3.75974	0	3.12269	3.91854	0.00563073	0.950276	5.11731	3.69279	0.418922	1.7073	2.787	1.45949	3.50048	2.7098	0.0713963	3.6018	0.0659552	0.0301935
TCGA.EL.A3TB	2519	0	47	FEMALE	Stage III	1	T3	N1a	7.159	1.50969	2.98942	8.96739	6.42116	3.82585	7.61256	1.38924	0.0852874	2.43639	3.90961	1.78791	0.0997369	0	0.69064	0	2.40069	6.52647	0.960013	0.305311	2.03672	4.6113	2.7843	3.2521	0.0138913	2.89266	4.0506	0.0575112	0.446976	5.69954	4.0494	0.345694	3.43558	4.34631	2.80159	4.07088	2.72124	0.0675905	4.47064	0.0158634	0
TCGA.EL.A4JZ	1154	0	55	FEMALE	Stage III	1	T3	N1a	6.95746	3.10631	4.87231	9.11291	6.51122	3.44769	7.14786	0.959669	0.368965	1.92381	4.9462	2.18116	0.109755	0.00870134	2.6118	0	3.31741	5.42293	0.837826	1.14858	2.04431	5.33688	3.1026	3.16975	0.0455179	2.96867	2.51352	0.00587836	1.28568	5.81477	3.55351	0.998674	2.72995	4.29133	1.37005	3.33663	3.20748	0.092493	3.87098	0.0519001	0.0105799
TCGA.J8.A3NZ	524	0	52	FEMALE	Stage III	1	T3	N1a	6.66237	1.87382	3.57214	8.97622	6.02093	4.15588	7.13449	1.06708	0.719336	1.70888	5.55205	1.67865	0.222097	0.00717266	1.99022	0	2.99192	6.79107	0.713694	0.32769	3.07615	5.46195	2.36792	2.35856	0	3.15415	1.76313	0.00967338	0.312409	5.38399	3.74816	0.334384	1.57469	4.11178	1.54947	4.14925	2.66288	0.120723	3.72453	0	0.00872215
TCGA.L6.A4EU	289	0	58	FEMALE	Stage III	1	T3	N1a	7.11376	2.06766	3.86521	9.33885	6.06724	3.25639	7.18807	1.57645	0.366993	1.95689	7.16583	1.01787	0.170478	0.0059232	0.898357	0.0174518	1.77995	7.13319	0.678068	0.579501	2.60692	5.45587	2.70915	2.91485	0	3.11912	1.68351	0	1.13365	5.26384	3.66179	0.48616	1.76049	4.16269	1.3571	3.71264	2.13002	0.124402	3.53385	0.0119299	0
TCGA.BJ.A28X	942	0	32	FEMALE	Stage I	1	T3	N1a	6.26713	4.12814	5.73079	8.45788	6.15283	3.88712	6.93312	1.06984	0.605027	1.24011	4.72137	2.01314	0.189294	0	0.277674	0	2.37512	6.37554	0.77926	1.0265	3.4114	5.01985	2.74053	2.71195	0	2.92734	2.52048	0.0164991	0.787163	5.14622	3.4343	1.06925	3.2336	3.8254	2.03811	3.73014	2.55824	0.502402	3.40359	0.016447	0.00993709
TCGA.DJ.A13V	1313	0	21	FEMALE	Stage I	1	T3	N1a	7.17478	1.36695	2.40278	8.7729	6.42487	4.25534	7.85324	1.05306	0.62021	2.09037	5.64665	2.43723	0.0442884	0.0102894	1.92022	0	2.70054	5.37508	1.27638	0.266063	3.1845	5.20797	2.6054	2.84149	0.0537016	2.62943	2.74645	0.0138716	0.454558	5.33908	3.97288	0.315591	2.03813	3.76462	2.25762	4.2024	3.1099	0.0224284	3.72638	0	0
TCGA.DJ.A2PR	835	0	27	MALE	Stage I	1	T3	N1a	6.16312	2.09629	3.80108	8.61862	6.51995	3.95429	7.8733	1.32923	0.0858962	1.9599	5.11171	1.30241	0.100445	0.0158353	4.6651	0	1.59945	4.94596	0.397722	0.195909	2.93449	4.96453	2.84515	1.9391	0.0139929	2.99819	1.86213	0.00536314	0.473172	6.15666	4.05982	0.511138	1.54857	4.01824	1.39951	4.2473	2.24262	0.0259064	4.54599	0	0
TCGA.DJ.A2PS	797	0	40	FEMALE	Stage I	1	T3	N1a	6.37747	2.11524	3.74536	8.46259	6.23903	4.05875	7.62964	1.33204	0.416373	1.59663	6.30422	2.53264	0.0671774	0.0188229	2.87001	0	3.77374	5.42158	0.888142	0.521261	3.54067	5.3715	2.69015	2.60487	0.0166349	2.66819	2.53783	0.0686678	1.06965	5.61368	3.9912	0.431262	2.2665	3.80529	2.1467	4.24333	2.75637	0.100125	4.44747	0.0377411	0
TCGA.DJ.A3VJ	736	0	22	MALE	Stage I	1	T3	N1a	7.24747	1.67773	3.59748	8.99232	6.22684	4.05476	8.06467	1.42174	0.204836	2.08062	8.16879	2.64128	0.0529106	0.0147725	4.59005	0	2.58268	7.46155	1.20953	0.530868	4.04383	5.94629	2.75172	3.25098	0.0130532	3.24281	4.21027	0.00998664	0.968599	5.84022	3.58144	0.434674	2.51226	3.82253	2.38722	4.13697	2.836	0.190054	3.99727	0.0442666	0.0618837
TCGA.E3.A3DY	945	0	37	MALE	Stage I	1	T3	N1a	6.6768	2.06011	4.07876	8.57291	6.24775	4.90717	7.66621	1.11014	0.175922	1.54995	4.13244	1.43824	0.415639	0	1.73065	0.0420545	2.14419	4.92668	0.625942	0.207926	2.45991	4.54874	2.50227	1.93487	0.0126832	2.767	2.26265	0.00970332	0.289621	5.52404	3.97035	0.46251	2.2293	3.74553	1.30734	4.25961	4.63203	0.0312367	4.32899	0.0144848	0
TCGA.E8.A2JQ	356	0	18	FEMALE	Stage I	1	T3	N1a	6.70377	3.69697	5.46089	8.564	6.37412	4.09691	7.01332	1.83117	0.157318	1.22643	6.23215	1.38739	0.16881	0	1.1646	0.126936	1.58151	7.94091	0.464001	0.342705	3.26243	4.99597	2.82419	2.79251	0	3.34299	2.16537	0	0.866507	5.19628	3.56367	1.27386	3.27281	3.9892	2.27638	3.83048	1.07209	0.140236	3.09393	0	0.0135794
TCGA.EM.A1CU	636	0	31	MALE	Stage I	1	T3	N1a	6.43601	1.57536	2.95716	8.54821	6.48909	3.71655	7.47849	1.50369	0.0767043	1.81318	7.17459	2.43438	0.0839321	0.00847882	1.56521	0.0249387	2.26187	7.5499	1.02938	0.420218	3.56406	5.49569	3.01431	2.80109	0.0149415	3.011	4.17022	0	0.538771	5.44545	3.80337	0.264678	1.55207	4.07897	2.02299	4.69415	3.19484	0	4.2114	0.0170619	0
TCGA.EM.A4FR	655	0	28	MALE	Stage I	1	T3	N1	5.99281	1.67173	2.24961	9.56743	6.00638	1.9439	6.1951	1.07414	1.03629	2.25483	4.44884	2.36169	0.601382	0.0312842	0.901827	0	2.17697	3.86748	0.665304	0.239466	1.76937	5.19267	2.50209	2.86079	0.013897	2.50787	3.52873	0.0316667	0.235402	5.87707	3.01869	0.341294	1.57165	3.97986	1.12128	2.86135	2.4072	0.017204	3.13803	0.0315673	0
TCGA.FE.A237	3431	0	19	FEMALE	Stage I	1	T3	N1	6.58023	1.8086	3.15963	8.74531	6.04013	4.37744	7.18792	1.00765	0.152828	1.7155	5.06516	1.51517	0.0452198	0	0.782822	0	1.99385	5.21895	0.535243	0.440449	2.73544	4.37042	2.63551	2.7833	0	3.13467	2.73815	0	1.06078	5.43348	3.75878	0.327755	2.41454	4.09808	1.23695	3.55782	2.81889	0.163522	3.91322	0	0.0095921
TCGA.FE.A3PC	2606	0	37	FEMALE	Stage I	1	T3	N1	6.56488	1.65448	3.23167	9.55643	5.82635	3.35241	6.49277	1.70232	0.142449	1.87668	6.42371	1.77051	1.01011	0.00947541	0.880054	0	2.229	6.04368	0.675614	0.218423	3.00027	5.01649	2.35451	2.71098	0	2.23147	2.6801	0.019121	0.781761	5.33366	3.109	0.482891	1.83051	4.38862	1.41948	3.65229	2.39944	0.0511079	3.19959	0.0378729	0
TCGA.EL.A3GU	4137	0	72	FEMALE	Stage III	1	T3	N1	6.49964	1.36288	2.69177	8.39308	5.73598	3.29961	6.97792	1.28029	1.05113	1.53241	5.86249	1.46196	0.0120695	0.0166007	0.633819	0.0244865	2.31116	6.49616	0.399891	1.07125	3.52019	5.56368	2.62049	3.14374	0.043569	2.65641	3.77963	0	1.56574	5.00015	3.44639	0.239839	1.32339	3.41386	1.67556	3.50278	1.9146	0.340277	3.40699	0.0333112	0.0499125
TCGA.EL.A3T0	4335	0	45	FEMALE	Stage III	1	T3	N1	6.72028	1.63074	3.5538	8.79026	6.41193	3.51068	7.5661	1.60556	0.25132	1.87763	5.56941	2.82973	0.780177	0	0.748006	0	3.77181	5.23101	0.508497	0.80817	3.60153	5.1405	3.01323	2.90613	0.0140771	2.69722	3.99018	0.0267779	1.57505	5.8193	3.71741	0.308109	1.90456	4.40641	1.5581	3.60823	4.08954	0.800162	4.88492	0.0786437	0
TCGA.EL.A3ZO	2211	0	79	FEMALE	Stage III	1	T3	N1	6.99082	2.86517	4.10511	8.89473	6.04691	3.76699	7.2747	1.72919	0.697687	1.58608	7.24674	0.963506	0.048344	0	2.68505	0	1.44232	7.25197	0.578889	1.12492	2.43706	5.3197	2.49884	3.72503	0.0119123	2.96349	1.79086	0	1.2542	5.01191	3.36644	0.463367	2.5256	4.16972	1.93758	4.12586	2.86308	0.213225	3.24011	0.0404356	0
TCGA.EL.A4K1	1046	0	68	FEMALE	Stage III	1	T3	N1	6.12684	1.56681	2.84792	9.27959	5.58626	3.17367	6.84458	1.25377	0.0363961	1.78919	5.77554	1.85569	0.409598	0	1.05171	0.0233492	2.35998	5.23522	0.677433	0.261617	2.95503	4.29666	2.11375	2.53575	0	2.20748	2.52753	0	0.933362	4.9314	3.21319	0.315632	1.51778	3.8472	1.63791	3.08764	2.55817	0.172196	3.31931	0.0628524	0.00964926
TCGA.CE.A13K	385	0	30	FEMALE	Stage I	1	T3	N1	7.34717	1.61161	2.45996	8.94986	6.2466	3.18017	7.46308	1.61611	0.31878	2.31452	5.96199	2.39074	0.133404	0.00959503	2.03684	0	3.34645	4.24798	1.21303	0.548901	2.81921	5.58255	3.25514	2.79591	0.0169036	2.85611	3.60874	0.0257581	0.607223	6.00884	3.92845	0.76833	3.19982	4.62652	1.85784	3.2496	3.20887	0.0517438	5.12755	0.11211	0.0461073
TCGA.EL.A3GS	1989	0	37	FEMALE	Stage I	1	T3	N1	6.34762	1.06479	2.41511	8.4448	5.84124	3.69226	6.88002	1.11006	0.0619787	1.14029	6.66615	1.5301	0.0434484	0	1.06022	0	1.72344	8.02075	0.658241	0.487494	4.98062	5.32485	2.43395	2.3806	0	3.11433	1.47769	0.0051172	0.422804	5.45178	3.52713	0.176465	1.94495	3.56768	2.84891	3.96539	1.01587	1.37317	3.70244	0.0152492	0.00921187
TCGA.EL.A3H7	4228	0	36	FEMALE	Stage I	1	T3	N1	6.6541	2.39428	3.91145	8.79404	6.1438	3.82903	7.17037	1.18166	0.79757	1.22874	5.75141	1.71151	0.0380811	0.00662954	1.02324	0.0195236	2.01039	6.80859	0.439278	0.80276	3.04838	4.89223	2.55103	2.73926	0	3.03693	2.22355	0.00894149	0.860381	5.14482	3.55262	0.653038	1.86991	4.09156	1.81732	4.02527	0.961449	0.0709524	3.85781	0.0265761	0.0160793
TCGA.EL.A3H8	3989	0	35	FEMALE	Stage I	1	T3	N1	6.78174	1.1645	2.39412	8.56789	6.04765	4.38067	7.46825	1.37488	0.116103	1.48136	6.28517	1.65547	0.12936	0.027698	2.32309	0	2.2817	6.04669	0.874565	0.373537	3.25591	5.2341	2.43768	2.0835	0.0163708	2.73409	2.1068	0	0.427381	5.39398	3.79306	0.3687	1.21907	3.52746	2.08622	4.02855	2.43273	0.0501319	4.15615	0	0
TCGA.EL.A3ZH	2402	0	42	FEMALE	Stage I	1	T3	N1	5.50501	1.0423	2.34758	7.85527	5.87085	3.42245	6.91996	1.46344	1.61495	1.10057	2.87028	1.34378	0.284671	0	0.246899	0	3.06862	6.71882	1.06651	0.222049	4.17302	5.50427	2.70443	2.84137	0.0404462	2.80089	2.08596	0.0258903	0.524246	5.6557	3.75255	0.223689	3.50468	3.91164	2.71659	3.58811	3.0958	0.0168471	3.27904	0	0
TCGA.EL.A3ZN	1614	0	28	FEMALE	Stage I	1	T3	N1	6.6248	1.71877	2.90443	8.91787	6.37962	2.59101	7.22466	1.29668	1.09823	2.09243	5.58274	2.69938	0.322079	0.0182953	2.13323	0	3.44778	5.50431	0.951821	0.349971	3.13298	5.24449	3.00203	2.56074	0.0161683	2.6949	2.55467	0.0903104	1.18542	5.91232	3.47987	0.420709	2.62952	4.843	1.50697	3.33029	3.84581	0.728129	3.58948	0.191142	0
TCGA.EL.A4K4	1623	0	33	FEMALE	Stage I	1	T3	N1	6.18468	2.22968	3.52766	8.42811	6.25365	4.16933	7.36696	1.22753	0.244005	1.12294	5.88336	0.749154	0.171054	0	1.15198	0	1.81626	6.8447	1.01183	0.710667	4.11787	5.33051	2.48973	3.03016	0	2.87986	1.6258	0.00495761	0.931459	5.1579	3.5183	0.419389	1.46146	3.80189	1.92493	3.90028	1.39132	0.130797	3.73492	0.0582142	0.0177951
TCGA.EL.A4KD	1326	0	41	MALE	Stage I	1	T3	N1	6.76756	1.79721	3.06228	8.59535	6.32299	2.47475	7.05928	1.42338	1.27491	2.05823	5.32236	3.38584	0.730562	0	0.627747	0	4.12155	7.31529	0.614196	1.24007	3.16935	5.07503	3.45743	3.49988	0	2.82116	4.04158	0.00501583	0.544919	5.52617	3.51516	0.558376	2.87326	3.9648	2.33405	3.55202	3.53768	0.190549	3.81856	0.029743	0.0357843
TCGA.J8.A3YE	847	0	31	FEMALE	Stage I	1	T3	N1	6.37128	0.720237	1.92436	9.07229	5.58574	4.09758	7.00749	0.939912	1.49843	1.64074	3.55437	1.51555	0	0	0.358452	0	2.79965	5.81513	0.590449	0.125738	3.0075	5.06415	2.3228	2.45971	0.0269583	3.0027	1.40596	0.0308628	1.14609	5.33046	3.62685	0.329023	1.09055	4.27433	2.53922	3.81148	1.16668	0.136653	3.65228	0.0307659	0
TCGA.KS.A4I3	600	0	41	MALE	Stage I	1	T3	N1	6.82226	1.09111	2.45765	8.96034	6.16629	4.40021	7.01503	1.16794	0.984324	1.72662	5.32659	1.86011	0.146944	0	0.9433	0	2.26063	6.51174	0.808135	0.273774	3.80402	4.55706	2.54792	2.33341	0	3.19844	2.28508	0.0143108	0.631653	5.34298	3.73007	0.547608	2.16824	4.17974	1.92939	3.46867	3.56902	0.438992	3.83313	0	0.0129056
TCGA.MK.A4N9	919	0	41	FEMALE	Stage I	1	T3	N1	7.11984	1.09891	2.48662	8.79009	6.12033	4.41136	7.76159	0.932192	0.121225	1.88891	4.34334	1.72023	0.0555417	0.0193707	1.9536	0.443475	2.70695	4.90413	0.978171	0.356485	2.79764	5.47412	2.71472	1.96658	0.0171194	2.68345	1.80383	0.0131019	0.342276	5.49806	3.83598	0.73822	1.37801	3.96948	1.67668	4.19039	4.53372	0.25378	4.02224	0.113495	0.0118149
TCGA.BJ.A0Z9	1257	0	57	FEMALE	Stage III	0	T3	N0	6.29178	2.07688	3.70877	8.7109	6.04904	4.05334	6.77207	1.34256	0.0106227	1.29023	8.50335	0.816064	0.172997	0.0453162	4.18457	0	3.34295	7.90135	0.450139	0.260494	3.88926	4.22966	2.58003	3.30531	0.0201848	3.208	0.905233	0	1.0768	5.00125	3.41402	0.386609	1.36934	4.2415	2.33018	3.24448	0.818655	0.295144	3.12898	0	0
TCGA.BJ.A28V	987	0	80	FEMALE	Stage III	0	T3	N0	4.89895	0.318956	0.67492	7.92162	6.06302	4.10853	7.31205	1.92382	2.4329	1.68793	3.75425	3.65706	0.0199173	0.0273668	0.0351617	0	4.66802	8.12219	0.810525	0.113233	4.10576	5.38245	3.14838	3.76614	0.0361405	3.41118	2.87002	0.133478	0.264573	6.1464	4.23003	1.8931	3.14137	4.24528	2.59028	4.50228	5.21865	0.531461	3.89403	0.0813076	0.0167101
TCGA.E8.A242	950	0	56	FEMALE	Stage III	0	T3	N0	6.70651	2.76074	4.52687	8.87322	6.13677	4.14173	7.25657	2.02971	1.16742	1.71238	7.00987	0.970621	0.169783	0	3.78504	0.065251	2.04329	7.75131	0.560547	0.84574	2.86011	4.70833	2.78797	3.24028	0.00992895	2.80243	1.56252	0	0.623484	5.07133	3.39712	0.420308	2.73225	4.05255	2.7143	3.87394	1.7635	0.470053	3.60847	0.0113408	0.0604851
TCGA.EL.A4KI	727	0	63	MALE	Stage III	0	T3	N0	6.17706	0.361562	0.841841	9.1707	6.08603	1.92079	6.99119	0.929518	1.07983	1.79555	3.95692	1.98634	0.221284	0.00965753	0	0	2.12795	5.30858	2.06773	0.420545	2.7945	3.65231	2.39388	3.22481	0.0831289	3.53904	3.64782	0.032334	0.340377	5.48707	3.66815	0.127975	1.88234	4.10779	1.1416	3.43239	3.1414	0.0105667	4.40904	0.05751	0
TCGA.EM.A1YC	2391	0	71	FEMALE	Stage III	0	T3	N0	5.33079	0.781582	1.83796	8.05162	6.17815	4.22199	6.6159	2.33252	1.24976	0.87693	2.41922	2.17422	0.0220062	0.0151936	0.0195446	0	2.46977	3.06967	0.324474	0.680973	4.23139	4.15586	2.72836	2.34526	0.0134255	3.10259	1.96658	0.0456579	2.48674	5.07147	3.84028	0.30417	6.76351	3.83162	3.37371	4.55031	4.43333	0.158173	4.36316	0.0153319	0
TCGA.EM.A22I	448	0	52	FEMALE	Stage III	0	T3	N0	6.26725	1.6642	2.9798	8.52343	5.82395	3.82032	7.15076	1.05417	0.65104	1.44769	6.33099	1.452	0.0338319	0	1.0717	0	2.74136	7.00386	0.192119	0.525273	3.12127	5.09762	2.30856	2.09983	0.0677885	2.88124	1.95913	0.00529472	0.517676	5.31172	3.41247	0.509645	1.67114	3.6153	1.91744	3.47567	2.33407	0.123584	3.46961	0.0157763	0.00953096
TCGA.EM.A2CM	357	0	62	FEMALE	Stage III	0	T3	N0	5.3207	0.903222	2.2031	8.74561	6.25748	3.55395	6.58053	1.51052	0.0407235	1.66378	2.67951	1.72669	0.0320067	0	0.17555	0.0326009	1.83564	2.6456	1.04223	0.0960933	1.82729	3.94169	2.55283	2.49488	0.0766704	2.74281	2.21605	0.0223932	0.392122	6.04785	3.71148	0.642998	2.85658	4.26637	1.42221	3.66675	1.93941	0.0361413	3.3394	0.0659579	0.013498
TCGA.EM.A2P2	526	0	46	MALE	Stage III	0	T3	N0	7.18717	0.263365	1.16859	8.53426	6.76838	2.53405	6.90806	1.05728	2.58364	2.1991	3.42135	2.2337	0.0409289	0	0.0273685	0	3.14432	4.48348	0.87347	0.450844	3.16454	5.02563	2.67589	1.89766	0.0857807	3.30803	2.49329	0.00481673	0.657095	6.19776	3.99848	0.166663	4.27582	4.26435	1.9142	4.1919	2.56556	0.0309623	4.4614	0.0143568	0.00867169
TCGA.EM.A3ST	350	0	62	FEMALE	Stage III	0	T3	N0	6.44149	0.703854	1.96685	9.01467	6.37494	2.49934	6.90651	1.532	0.228638	2.90165	4.03992	2.01188	0.0902971	0	0.0407631	0.0313021	2.82196	3.17143	1.55518	0.298562	3.63847	5.05904	2.95685	2.93728	0.0915021	3.67443	3.58532	0.021498	0.576841	5.91843	3.69197	0.538758	3.24742	4.61335	2.5452	3.88074	2.33789	0	3.45042	0.124052	0
TCGA.ET.A25G	1444	0	56	FEMALE	Stage III	0	T3	N0	6.46813	1.21172	2.68982	8.50979	5.90028	3.36581	7.20879	2.0449	1.3838	1.09515	7.49427	0.609789	0.0879556	0	2.84918	0	1.86214	8.03063	0.4783	0.785561	3.71732	5.2195	3.00656	2.7237	0	2.92894	1.09842	0	0.42836	5.14074	3.48045	0.235158	1.85633	3.46701	2.90284	3.645	0.977622	0.130642	2.81886	0.0156745	0.314584
TCGA.ET.A2N4	81	0	53	FEMALE	Stage III	0	T3	N0	7.14766	1.35905	2.81249	9.06249	6.37154	3.71432	8.02673	1.95604	1.61934	2.0985	4.34229	3.21839	0.24107	0	0.453001	0.0252359	3.00983	3.30501	0.607261	0.139775	2.73011	4.87683	2.81113	3.43569	0.0300835	2.95279	2.96529	0.0057966	0.544165	5.99743	4.1713	0.410916	1.35327	4.58772	1.12711	3.64841	3.05821	0.0554358	3.92829	0.0172658	0.0104329
TCGA.ET.A39P	1786	0	73	FEMALE	Stage III	0	T3	N0	6.10823	1.47102	2.69885	8.62283	6.00677	4.09965	6.82149	1.4967	0.166455	1.72623	6.03134	1.90158	0.0931048	0	2.1404	0	1.86959	5.43304	0.713964	0.429804	3.44806	4.60344	2.1794	2.88267	0	2.76332	2.63898	0	0.668434	5.21978	3.71322	0.331889	1.85985	3.79908	2.07513	3.49162	3.89338	0.0446175	3.77556	0	0
TCGA.ET.A39T	1799	0	55	FEMALE	Stage III	0	T3	N0	6.21955	1.07395	2.69515	8.97859	6.30162	4.36566	7.31186	1.2332	0.0588053	1.32359	3.83493	1.72276	0.176827	0.0183931	0.760658	0	2.83476	5.66406	0.562792	0.042419	3.77978	5.34783	2.27689	2.48343	0	2.90526	1.73368	0	0.698149	5.39557	4.09986	0.38195	2.11062	4.06915	2.05621	3.93416	2.8398	0.0692217	3.25356	0	0
TCGA.ET.A4KN	528	0	51	FEMALE	Stage III	0	T3	N0	7.86505	3.38087	3.3303	10.0431	7.32947	3.89238	5.16143	2.30372	0.838947	1.98107	5.98327	0.134563	0.136041	0	1.75242	0.417713	0.928468	7.34629	0.684207	0.521656	1.80339	3.38053	1.91911	2.37165	0	3.53736	0.851964	0	0.526619	3.54159	1.97638	1.19359	3.48654	4.58062	1.87104	2.30872	0.827726	0.0354114	2.95892	0.0326816	0
TCGA.FE.A239	1023	1	82	MALE	Stage III	0	T3	N0	5.3418	0.838578	1.06875	8.14528	5.20995	1.39249	6.41362	1.69541	1.41172	0.928626	3.18514	2.35528	0.0432553	0	0	0	2.5478	8.22179	1.72475	0.975971	3.37672	4.20311	2.9882	3.60627	0.0264648	3.09365	5.92066	0.199831	0.644851	5.24388	3.66178	0.199842	5.01348	3.03193	2.10769	4.63992	3.00283	0.0647311	2.94369	0.074355	0.0182829
TCGA.FY.A3I5	238	0	64	FEMALE	Stage III	0	T3	N0	5.20952	2.54406	3.64706	8.06283	5.45096	2.69507	6.58074	1.69916	0.325878	1.16932	3.5238	1.98862	0.104249	0.00742726	0.18858	0	2.52072	5.53932	0.792231	0.176371	3.79342	5.07423	2.33103	1.9906	0.0260664	2.79104	2.66109	0	0.838919	4.95705	3.82509	1.02802	5.44291	3.86902	3.91005	4.27427	3.02872	1.71716	3.95643	0.0297494	0.00903158
TCGA.FY.A3NM	885	0	48	FEMALE	Stage III	0	T3	N0	5.48754	0.676766	1.10901	8.55365	5.58567	3.23445	7.086	1.92169	0.059873	0.810595	2.97272	2.08815	0.0315862	0.00548861	0.0623921	0	4.02603	5.06834	0.761639	0.11271	3.94657	5.08949	2.73597	2.89413	0.00967977	2.782	2.56399	0.318418	0.453975	5.20186	3.97597	0.25573	4.63756	3.44181	3.33285	3.55313	4.59312	0.0589647	4.69989	0	0
TCGA.FY.A3TY	709	0	61	FEMALE	Stage III	0	T3	N0	6.36574	2.49676	4.74388	8.32657	6.38952	3.63272	6.80109	1.3412	1.31176	1.59746	5.4969	2.37817	0.43392	0.0356282	0.0900727	0	3.36155	6.68421	0.394805	1.8404	3.31286	4.91981	2.7099	3.4172	0.0418596	3.02153	2.85804	0.18269	1.82938	5.24487	3.6074	0.747165	2.99734	4.026	2.77439	3.9543	3.65448	1.88399	3.63652	0.0710264	0.0713526
TCGA.H2.A26U	517	0	54	FEMALE	Stage III	0	T3	N0	5.97826	3.44867	5.3598	8.53115	6.0655	3.96424	6.83036	1.11184	0.416164	1.7418	4.12181	1.27091	0.050197	0.00701966	0.895984	0	2.3249	6.63475	0.624141	1.06799	2.37304	3.72662	2.68682	3.06332	0	2.99316	1.85884	0.00946721	0.670409	4.96809	3.29242	0.794001	3.56094	3.86281	2.04778	3.46121	2.40896	0.240624	3.63088	0.0419899	0.0338459
TCGA.ET.A3DV	4026	0	68	FEMALE	Stage II	0	T3	N0	6.16499	0.319433	0.974898	8.33984	6.17998	4.28065	6.76642	1.8299	1.2629	2.38264	3.14145	2.18049	0.0102721	0.0141317	0.139407	0	2.07263	8.55811	0.506271	0.0619507	3.91581	5.28626	2.811	2.86027	0	3.58322	1.77198	0.0471435	0.593921	6.34606	4.22199	1.04189	2.81244	4.30359	2.76054	4.40475	5.18509	0.133513	3.37378	0.0283811	0
TCGA.EL.A4JX	1398	0	31	FEMALE	Stage I	0	T3	N0	6.31063	3.96501	5.55861	8.35908	6.12033	3.91233	6.57157	1.43407	0.0132144	1.27253	5.17764	0.736356	0.100441	0	3.40735	0.0417783	2.38453	7.26718	0.651995	0.563041	3.27916	4.52222	2.60972	2.84159	0	3.10403	1.31493	0	0.486996	4.84295	3.35397	0.690341	2.41188	4.06266	2.48343	3.4184	1.39448	0.0763603	2.64443	0.0286353	0.01733
TCGA.EM.A1CW	549	0	39	FEMALE	Stage I	0	T3	N0	5.34796	1.97276	3.78029	8.19788	6.34736	3.49702	6.23857	1.77853	1.90409	1.2697	3.27235	2.34526	0.0640604	0.00750024	0.0662693	0	2.31018	6.26735	0.702129	0.245942	3.80435	4.28582	2.72776	3.01471	0.0263209	2.95851	3.40062	0.00506625	1.32935	5.32073	3.82172	0.544412	4.93732	3.93327	2.81997	3.43351	3.29177	0.103212	3.58953	0	0.00912027
TCGA.EM.A22Q	433	0	36	MALE	Stage I	0	T3	N0	6.92349	1.14994	0.967431	9.73412	7.19705	3.53644	3.81204	1.69192	0	2.83189	4.68647	1.59938	0.0391906	0	0.166304	0	2.55163	7.11646	1.30203	0.497433	1.85757	4.89399	2.75619	3.63265	0.181419	2.77737	2.98239	0	0.298692	6.20883	2.49864	0.168746	4.63933	4.60047	2.6407	3.59608	4.98809	0.087162	3.08822	0.156844	0
TCGA.EM.A3FN	367	0	42	FEMALE	Stage I	0	T3	N0	5.27328	0.480368	1.27662	8.74899	6.5762	2.94841	6.34361	1.55333	0.0166817	1.63624	4.14964	2.8026	0.0130876	0.0179985	0.0116196	0	3.0619	7.68831	1.66116	0.0415164	3.55825	5.98014	2.96866	3.77001	0.0625974	2.62993	6.82213	0.094616	0.302693	5.63096	3.57996	0.0893277	4.63444	3.61431	3.71147	4.02292	3.7252	0.203062	3.21179	0.0886074	0
TCGA.EM.A3FO	532	0	40	MALE	Stage I	0	T3	N0	7.4077	0.864192	2.10553	9.17907	6.37567	2.64309	7.61211	1.40387	0.328189	2.08134	7.63943	0.580646	0.0663919	0	1.11779	0	1.97736	7.03166	0.815735	0.361759	3.4527	6.07649	2.55552	1.37842	0	2.67465	1.31925	0	0.496599	6.11517	3.65446	0.565039	1.3719	4.4659	3.69761	4.45094	1.30251	0.146016	4.16701	0	0.17831
TCGA.ET.A39L	1988	0	20	FEMALE	Stage I	0	T3	N0	6.46767	1.28693	2.59171	8.33183	6.41776	3.25244	7.41115	1.29132	1.34374	1.77564	4.43107	3.81796	0.0209231	0	1.67685	0	4.44825	3.56843	0.350253	0.312441	3.59043	5.78312	2.92769	3.606	0.0503878	2.53429	3.4499	0.0338898	0.62767	5.70631	3.80869	0.281857	2.11571	3.97199	1.58468	4.06809	3.50654	0.0236377	4.39799	0	0.00880418
TCGA.FE.A238	1215	0	36	FEMALE	Stage I	0	T3	N0	6.75009	1.91474	3.25945	9.00986	6.18409	3.98596	7.27648	1.18021	0.908075	1.69079	5.27758	1.66551	0.536997	0.00687767	1.21638	0.020251	1.75236	5.74172	0.827537	0.245154	3.08526	5.12255	2.55909	2.68531	0.0241491	3.37294	4.60792	0	0.336535	5.11996	3.61289	0.29369	1.7472	3.47341	1.75534	3.44326	2.43334	0.059135	3.86094	0.0411506	0.00836362
TCGA.H2.A3RI	335	0	29	FEMALE	Stage I	0	T3	N0	6.61352	1.7649	3.34342	8.74816	6.28257	4.88879	7.69958	1.33212	0.165437	1.37262	3.96378	1.63367	0.228202	0.00629358	0.325914	0.0185384	1.53451	5.18388	0.550763	0.108289	3.06192	4.50395	2.46291	2.19262	0	2.82865	1.86808	0.00848871	0.355289	5.08132	3.74081	0.543596	2.42253	4.55922	2.03681	3.75231	1.67695	0	3.43527	0	0
TCGA.EM.A2CN	715	0	62	MALE	Stage IVC	0	T3	N0	6.42506	0.529191	0.927318	8.43548	6.34798	2.30692	6.73259	1.56003	0.840345	2.33133	2.58827	0.939994	0.0475116	0	0.181034	0	2.0471	5.52728	1.34916	0.00643345	3.638	4.6151	2.67344	2.71824	0.0716432	2.6714	3.17474	0.0167433	0.964143	5.5552	3.92831	0.138257	2.44489	4.75905	1.98501	3.55671	2.24681	0.0968159	3.52406	0.0331902	0
TCGA.BJ.A0ZE	509	0	63	FEMALE	Stage III	0	T3	N0	5.51389	0.668656	1.41945	9.31465	5.99155	3.83257	6.54371	1.19265	1.79278	1.80228	3.31843	2.36277	0.0185186	0	0.0804119	0	2.1885	4.30735	0.741691	0.671956	3.31078	4.73411	2.30698	2.90321	0.0224973	3.09758	6.3829	0	0.238616	5.76418	3.98492	0.0549285	2.94146	3.66931	2.23106	3.61687	4.03407	0.0415478	3.49166	0	0.0155354
TCGA.BJ.A2NA	577	0	77	MALE	Stage III	0	T3	N0	6.39861	1.6393	3.65187	8.80216	6.12419	4.07662	7.28429	1.34085	0.279647	1.83959	5.98109	1.96431	0.912069	0.00722323	2.65148	0	2.82572	7.21365	0.460705	0.811347	3.74948	4.97392	2.34702	2.78097	0	3.16616	2.29375	0.00487898	0.917419	5.46895	3.68736	0.385666	2.52111	3.77497	2.05292	3.87874	2.7575	0.590154	3.82376	0.0145417	0.00878362
TCGA.BJ.A3PT	709	0	51	FEMALE	Stage III	0	T3	N0	6.06264	2.26652	3.76048	8.99551	6.67663	3.55665	7.33627	1.53159	1.17849	2.01323	4.24383	2.7473	0.070735	0.0198373	0.0505699	0	2.51056	5.99946	0.73437	0.482449	2.83074	4.44069	2.83663	3.56221	0.0175321	2.91736	3.15478	0.0267129	0.636077	5.71601	3.68629	0.503489	3.14104	4.10327	2.0977	3.51618	4.21154	0.184445	3.65117	0	0.0121003
TCGA.BJ.A45C	243	1	78	MALE	Stage III	0	T3	N0	5.58771	0.223403	0.563105	7.49553	7.0158	3.52291	6.75406	2.10189	0.434307	1.52528	3.49978	2.253	0.126637	0.0448794	0.102016	0.0267204	3.12053	7.35583	1.34187	0.0824104	3.81583	5.2788	2.78545	3.06942	0.0475153	2.35406	2.42684	0.405057	1.38373	5.4812	4.01618	0.254498	3.10477	4.76083	3.17867	3.95374	2.68321	0.660822	3.95859	0.0717871	0
TCGA.BJ.A45H	865	0	45	MALE	Stage III	0	T3	N0	6.42624	1.89593	3.62484	8.88528	6.43292	4.25117	7.58935	1.23107	0.299876	1.9246	6.73921	2.13817	0.399962	0.0105436	2.30744	0	3.2373	6.3133	0.503516	1.10911	3.17534	5.52501	2.63551	2.84458	0.036904	2.8167	3.34907	0.0352753	0.755252	5.4206	3.79854	0.4178	1.99746	4.07704	1.98893	3.86311	4.05645	2.38259	4.20733	0.0626921	0.146776
TCGA.BJ.A45I	470	0	51	FEMALE	Stage III	0	T3	N0	6.62485	2.60936	4.29571	8.72871	6.30821	3.99467	7.455	1.73719	0.643529	1.43322	6.17922	1.99775	0.316396	0.0268241	4.05545	0	2.14835	6.87759	0.47018	0.520066	3.34062	4.83401	2.68701	3.0452	0.0315324	3.15447	2.42446	0	0.971566	5.36774	3.619	0.670036	2.2153	4.22554	2.08106	3.89209	2.27097	0.372293	3.11697	0	0.010939
TCGA.DE.A69K	434	0	58	FEMALE	Stage III	0	T3	N0	7.53737	1.78192	3.0309	9.23185	6.15886	3.44703	7.145	1.07555	0.105756	2.3982	4.19127	2.26312	0.096977	0.00983684	2.93968	0	2.35813	5.88397	0.888071	0.91308	1.84969	4.88707	3.00297	2.43824	0	2.87304	2.54083	0	0.5119	6.10925	4.00872	0.371175	1.32316	4.72345	1.26994	3.83683	2.53241	0.0107628	4.73228	0.0393028	0.0703135
TCGA.DJ.A13R	565	0	50	MALE	Stage III	0	T3	N0	4.52238	3.20879	4.87881	8.28136	5.2478	2.32321	5.13482	1.98405	0.385499	0.990782	3.233	0.955347	1.04419	0	0.0513764	0	1.48732	6.53178	0.5152	0.0803327	2.42206	3.36042	2.41781	1.81921	0.017815	1.75713	1.52429	0	0.601782	4.44218	2.53275	0.79605	3.8072	3.46572	2.09629	2.43433	1.60671	0.299818	2.57347	0	0
TCGA.DJ.A13U	1590	0	60	MALE	Stage III	0	T3	N0	5.87229	1.08448	2.49315	8.29944	5.953	4.09773	6.85043	1.17293	1.3743	1.4187	4.07493	1.5878	0.0788421	0.0158602	1.0131	0.0233972	2.98686	5.55215	0.426126	0.152377	3.1211	3.759	2.43293	2.19418	0.014015	2.65211	2.04438	0.00537162	0.69303	4.99098	3.58588	0.278489	1.21682	3.84422	2.00901	3.1532	1.94731	0.0598328	3.04037	0.0318336	0
TCGA.DJ.A13X	253	0	51	FEMALE	Stage III	0	T3	N0	6.4803	1.48009	3.01505	8.3405	5.94441	4.81965	7.53091	1.22744	0.244442	1.39744	3.88574	2.39378	0.358096	0.022523	1.37177	0	2.70439	3.78952	0.530986	0.661202	3.29359	4.86972	2.55919	2.42541	0.0264832	2.81934	2.26829	0.0353115	0.444067	5.28007	4.03677	0.648945	1.74884	3.74763	0.910466	3.76968	5.49208	0.357579	4.33318	0.0151914	0
TCGA.DJ.A1QE	4134	0	62	FEMALE	Stage III	0	T3	N0	6.17534	1.5765	2.91273	8.36856	5.80017	3.73178	7.25318	1.65311	1.06921	1.07052	6.21604	1.14963	0.0423692	0	1.76557	0	1.49309	7.58907	0.66399	0.483202	3.84266	5.26409	2.73748	2.75913	0	2.80824	1.71788	0	1.03839	5.24502	3.4097	0.251263	1.68135	3.31762	2.1466	4.04004	1.81764	0.124159	3.21498	0	0.0958377
TCGA.DJ.A1QO	1442	0	69	MALE	Stage III	0	T3	N0	6.46181	2.45073	4.12445	8.36225	6.14728	3.99758	7.36506	1.76601	0.346585	1.19423	7.68267	1.33359	1.21123	0	3.27069	0	1.46826	8.03263	0.732824	1.28124	4.59063	4.81099	2.8255	3.21749	0	3.2794	2.33394	0	0.680989	5.01636	3.36517	0.389457	2.07237	3.89524	2.3626	3.49138	2.48859	3.06169	3.03732	0.0192684	0.0346604
TCGA.DJ.A2PT	1181	0	70	FEMALE	Stage III	0	T3	N0	6.95195	2.6389	4.72418	9.03842	6.39703	4.63425	7.22601	1.46125	1.09505	1.62408	7.00903	1.21027	0.252279	0	1.81889	0	1.93341	8.33726	0.322254	1.09352	3.1789	5.32285	2.85263	3.60165	0.0151643	3.57662	1.52864	0	0.720859	5.27631	3.35371	0.494436	2.72423	4.12532	2.14581	4.13719	2.22346	0.266621	3.81077	0.017316	0.232289
TCGA.DJ.A2PZ	256	0	63	MALE	Stage III	0	T3	N0	6.67606	1.99425	3.81049	8.78148	6.2826	4.41192	6.99541	1.46623	0.714496	1.86291	5.83482	1.57681	0.346176	0	1.85969	0	1.93112	5.96506	0.687951	0.683488	3.13348	5.04092	2.24989	2.8435	0.0175211	2.82942	2.20559	0.0200682	0.779011	5.39813	3.68544	0.553517	1.8316	3.70809	2.23004	3.7129	3.03564	0.478957	3.74424	0	0.0240849
TCGA.DJ.A2Q2	1337	0	57	FEMALE	Stage III	0	T3	N0	5.26571	1.72964	3.48053	8.09461	6.72212	3.70044	7.21433	1.86735	0.0737789	1.46664	4.40533	2.98441	0.0735826	0	0.154153	0	3.40999	5.97539	0.498609	0.165736	4.61432	4.5616	3.10887	3.006	0	2.82285	2.859	0.129383	1.69769	5.67722	4.05362	0.356922	2.51813	3.97702	3.77182	3.86735	2.72658	1.43997	4.11247	0.0149151	0
TCGA.DJ.A2QA	1020	0	56	FEMALE	Stage III	0	T3	N0	6.79564	1.47775	1.97757	9.99523	7.33061	4.08035	6.10143	2.21721	1.19873	2.87589	5.07917	1.52748	0.136226	0	1.04647	0	2.51889	7.13787	1.13023	0.454309	2.73103	5.27627	2.05944	2.97909	0	3.21205	2.52017	0	0.732713	5.7544	3.25504	0.290545	3.19314	5.4189	2.20073	3.64764	3.40895	0.427895	3.62932	0	0.0442129
TCGA.DJ.A3UU	713	0	49	FEMALE	Stage III	0	T3	N0	6.01891	2.12239	3.89692	8.31336	6.32982	4.28564	7.6224	1.24318	0.326837	1.77378	5.29736	1.7644	0.0378238	0.00877237	0.646847	0	2.53167	5.68337	0.876822	0.747145	2.90792	4.68418	2.80603	2.46257	0	2.74084	4.29148	0.0293915	0.744646	5.05152	3.85912	0.585877	2.08223	3.7181	2.10953	4.04429	3.24538	0.429875	4.03066	0.0693433	0
TCGA.DJ.A3UZ	563	0	70	FEMALE	Stage III	0	T3	N0	5.26001	2.92967	4.10867	8.17	6.60251	3.76498	7.38482	1.58347	0.437371	1.68953	4.16505	1.83126	0.158293	0.00820782	1.66374	0	3.18674	6.20592	0.748105	0.517254	3.54612	4.74881	3.00042	2.71072	0	2.5772	2.76736	0.0651694	1.41177	5.4379	3.89312	0.708853	2.90428	3.99685	2.4019	3.78504	3.29139	0.754371	3.98557	0.0165181	0.0492244
TCGA.DJ.A3V5	584	0	76	FEMALE	Stage III	0	T3	N0	6.50293	1.54268	3.0037	8.4009	6.04988	3.91322	7.35249	1.42682	0.100878	1.39834	6.27921	1.19308	0.0502846	0	1.10566	0	1.86067	5.90601	0.827863	0.989007	3.21467	5.10202	2.30741	2.7314	0.024688	2.71062	2.2167	0.00948397	1.13813	5.05072	3.6696	0.464689	2.25901	3.91192	2.57502	3.87131	2.0208	0.125536	3.31734	0.0141578	0.00855131
TCGA.DJ.A3V6	818	0	54	MALE	Stage III	0	T3	N0	6.7871	1.76599	3.50405	8.82908	6.11827	3.47628	7.25118	1.53848	0.204888	1.44845	5.84177	1.5272	0.162945	0	2.14399	0.0267871	2.55089	6.33448	0.723814	0.423658	3.22328	4.89302	2.54336	2.5969	0	2.68163	2.14156	0	0.887739	5.32949	3.6667	0.613123	1.03421	4.36678	1.33263	3.31203	1.89463	0.247581	2.80304	0	0.0329813
TCGA.DJ.A3V7	706	0	44	FEMALE	Stage III	0	T3	N0	6.76084	1.79858	3.22311	9.03196	6.74555	4.3812	7.58812	1.26058	0.0700732	1.7844	5.61334	1.39578	0.311596	0.0070289	1.55481	0	2.04107	6.47131	0.850462	0.18434	3.15897	4.64419	2.36727	2.56333	0.0246769	2.82071	1.47852	0.00947966	0.334126	5.42213	3.6444	0.392205	1.38455	4.56231	2.7093	3.7968	3.16245	0.118395	3.92692	0	0.00854742
TCGA.DJ.A3VK	753	0	63	MALE	Stage III	0	T3	N0	6.56154	1.44358	2.93818	8.99535	6.22909	3.13765	7.75727	1.28576	0.823019	1.978	4.59577	3.39104	0.083269	0.00841009	0.928921	0	3.07912	2.83556	0.994159	0.380053	3.39493	5.40124	3.00091	3.62417	0.0583906	2.41671	3.24959	0.0113405	0.7037	5.84802	3.85705	0.385122	2.85412	3.95998	1.26259	3.41421	3.71399	0.386419	3.71013	0.0501879	0
TCGA.E3.A3DZ	367	0	55	FEMALE	Stage III	0	T3	N0	5.7578	0.368991	1.07683	8.04149	5.80951	3.0824	6.77679	1.31347	0.132531	1.54794	4.44484	3.45993	0.0748033	0.0175209	0.0336692	0	3.40678	4.46042	0.70964	0.970136	4.11588	5.29252	2.97945	3.50872	0.0154834	3.17564	3.64601	0.0236001	0.37447	5.63949	4.02692	0.429074	3.01332	3.40555	2.20231	3.71685	3.91157	0.120252	3.4735	0.0863109	0.28162
TCGA.E8.A414	434	0	45	FEMALE	Stage III	0	T3	N0	6.35099	2.49649	3.87534	8.50787	6.12125	4.17009	7.36216	1.3858	0.257761	1.66226	6.07488	2.04595	0.491985	0.0487592	1.51602	0	2.62051	6.52519	0.690154	1.24516	3.06356	4.77717	2.61304	2.80352	0.0370582	3.04321	2.75713	0.0654343	1.69567	5.22331	3.51015	0.499836	2.53241	3.89885	2.54003	3.68024	3.36865	1.34627	3.69159	0.0560912	0.00859412
TCGA.EL.A3GV	1532	0	65	FEMALE	Stage III	0	T3	N0	6.67884	2.06683	3.93941	8.3809	6.26147	4.49686	7.43487	1.0148	1.29795	1.54609	4.93974	2.28934	0.746462	0.0241373	1.53157	0	2.68588	5.26865	0.494111	0.609121	3.14778	5.57368	2.61415	2.66408	0	2.9529	2.57842	0.00546547	0.558635	5.45675	3.66691	0.451961	2.15398	3.69553	1.69653	3.93656	3.59309	0.0945155	4.19344	0	0.185039
TCGA.EL.A3CN	4731	0	47	FEMALE	Stage II	0	T3	N0	5.96719	2.30318	4.3445	8.40035	5.92191	4.10075	6.90193	1.25614	0.473244	1.19562	5.63471	1.18159	0.246807	0	0.714285	0	1.54733	7.03023	0.696074	0.31583	3.41229	5.68889	2.54678	2.64552	0	2.88199	1.69284	0	0.4403	5.35803	3.5728	0.222207	2.28582	3.16301	1.66484	3.8552	1.1846	0.0519885	3.24061	0.032178	0
TCGA.BJ.A2N7	559	0	30	FEMALE	Stage I	0	T3	N0	6.05396	0.97801	2.09634	8.75806	6.18646	3.84373	7.36185	1.30329	1.40867	1.82604	3.35278	2.16398	0.0545251	0.0190118	0.316091	0.0735742	2.99465	4.49852	0.600652	0.253326	2.95698	4.74422	2.9881	3.07893	0.0223594	2.53176	3.69347	0.0298271	0.805021	5.64094	4.11172	0.281357	2.42755	4.15524	1.70819	3.75026	3.36317	0.101102	4.00714	0.012818	0.0307165
TCGA.DJ.A1QQ	534	0	43	MALE	Stage I	0	T3	N0	6.69184	1.54182	2.78671	8.07654	6.26673	4.01264	7.51592	1.59045	0.203374	1.55103	7.75734	2.26272	0.156439	0	2.93405	0	2.51825	7.17463	0.511601	0.835192	3.57398	4.96338	2.93054	2.63137	0.0284342	3.03934	3.91407	0	0.782265	5.37418	3.8168	0.335866	1.2972	3.87621	2.27594	4.18019	2.63579	0.135768	3.96249	0.0163152	0
TCGA.EL.A3T6	2988	0	34	FEMALE	Stage I	0	T3	N0	6.54025	2.45675	4.80321	8.55444	6.0037	3.88581	7.27315	1.80245	0.582636	1.21381	6.55648	0.9436	0.929871	0	1.26822	0	1.96564	8.07395	0.99822	0.383873	4.42782	5.29548	2.79116	2.84519	0.012168	3.12516	1.67512	0.00930875	0.543514	5.35767	3.41499	0.596846	1.95601	3.68646	2.57301	3.90548	1.64219	0.0738025	2.94331	0.0276608	0
TCGA.EL.A3ZG	2724	0	15	MALE	Stage I	0	T3	N0	6.57739	0.983061	2.15021	9.57564	6.07152	4.70419	7.52731	0.951329	1.06264	1.71045	4.68369	2.30966	0.0411293	0.00716648	0.489727	0	2.55168	4.01303	1.16246	0.388274	2.69842	5.01642	2.49599	2.49801	0.0251569	2.7021	2.49976	0	0.858608	5.53622	3.75411	0.279243	1.65844	4.35389	1.27448	3.46095	3.2788	0.0987614	3.87991	0.0144277	0
TCGA.EL.A3ZT	1808	0	35	MALE	Stage I	0	T3	N0	7.04755	1.47561	2.92851	8.78718	6.37778	3.28475	7.73024	1.82203	0.21633	1.55749	7.43244	2.4155	0.874212	0.0089696	1.97256	0	2.69406	7.45624	0.457583	0.364752	3.97672	4.88893	2.83851	2.67074	0.0158043	3.04905	2.54408	0	1.00971	5.42977	3.59299	0.422221	1.39953	4.88011	1.84938	3.63017	3.37682	0.140632	3.43106	0.0180464	0.0324732
TCGA.EL.A4KG	739	0	35	FEMALE	Stage I	0	T3	N0	7.32421	2.53204	3.97495	9.05795	6.57113	4.34089	7.66129	2.31781	0.529996	1.99222	6.4709	1.2834	0.164025	0.0328596	3.26323	0.0388011	1.41013	7.31589	1.20567	0.297009	3.3087	5.24123	2.47762	3.18648	0.0232917	3.16396	3.83579	0	0.49165	5.26902	3.70071	0.551416	1.51914	4.23789	2.45897	3.90904	1.82733	0.0847649	3.64544	0	0.0240613
TCGA.BJ.A0ZH	460	0	52	FEMALE	Stage IVA	1	T2	N1b	6.85507	2.11406	3.49185	9.2353	6.54061	3.70458	7.00355	1.89746	0.711891	1.86311	6.62221	2.46423	0.805677	0.00734037	3.26337	0	2.46378	5.83358	0.729413	0.304835	2.93813	4.83323	2.58424	2.96208	0.0384746	2.81404	2.7236	0.00495817	0.481211	5.55329	3.7517	0.508607	2.04783	4.4328	1.97938	3.63256	2.94937	0.03972	3.59341	0	0.00892598
TCGA.EM.A3AO	407	0	61	MALE	Stage IVA	1	T2	N1b	6.86731	2.48437	3.70861	8.837	6.14381	2.87311	6.86628	1.35915	0.104593	2.58206	5.67841	2.54286	0.195382	0.00897925	1.73664	0.0264018	3.00409	5.75214	0.292676	0.436491	2.06135	4.46434	3.06721	2.48019	0.0469527	2.89202	2.84111	0	0.76264	6.03424	3.6681	0.627204	2.20526	4.05063	0.796351	3.03165	3.72954	0.269029	3.85754	0	0
TCGA.EM.A3FM	639	0	57	MALE	Stage IVA	1	T2	N1b	6.61309	2.19923	3.43764	9.30921	6.31108	3.86419	7.25414	1.65058	0.0587304	1.92289	6.3254	0.787835	0.283379	0.00717144	0.813573	0	1.01924	7.22771	0.337407	0.309766	1.85228	4.09058	2.63415	2.6341	0.012642	2.81791	1.23281	0	0.24038	5.48264	3.70906	0.248961	1.6614	3.82855	1.78816	3.66089	1.71347	0.00784717	3.4776	0	0
TCGA.ET.A3BT	752	0	60	FEMALE	Stage IVA	1	T2	N1b	6.76151	1.37953	2.98851	8.87093	6.17141	4.41884	7.20903	1.16262	0.394857	2.14309	7.17877	1.64714	0.24275	0	2.23726	0	2.00512	5.80666	0.72384	0.626477	2.59807	5.09572	2.30475	2.74973	0.0605593	3.18215	3.24495	0	0.631794	5.5243	3.85806	0.264393	1.27858	3.85784	1.55496	4.27983	3.51117	0.081947	4.38529	0	0
TCGA.FY.A3R6	423	0	57	FEMALE	Stage IVA	1	T2	N1b	6.27402	3.08568	5.21306	8.69303	6.50167	4.04109	7.03176	1.1846	0.243911	1.44611	7.01251	2.42722	0.100529	0	3.52708	0	3.87485	6.66444	0.51344	0.950474	3.38181	5.37451	2.98543	3.09965	0	2.97719	2.99375	0	1.09853	5.97588	3.5583	0.555521	3.07131	3.68774	2.07107	3.55112	3.1302	1.16377	3.65958	0	0.0173457
TCGA.EM.A2CK	544	0	28	MALE	Stage I	1	T2	N1b	5.58161	0.669456	1.74952	8.46581	6.28778	3.55861	6.92783	1.48752	1.3687	1.82536	3.61772	2.88367	0	0	0.213453	0	3.90429	4.19322	0.914239	0.106696	3.10586	5.14195	2.83184	2.5514	0	2.65541	3.26426	0.0239043	0.422495	5.7847	4.02657	0.171147	2.85137	3.72103	2.40568	3.37095	5.11078	0.299005	3.67547	0	0.0428105
TCGA.EM.A2P0	535	0	33	MALE	Stage I	1	T2	N1b	6.32682	0.982023	2.61108	8.48408	6.0535	3.8354	7.30848	1.26401	0.18304	1.59461	6.65687	2.18918	0.267251	0.00840191	1.89975	0.0247138	2.6578	6.73387	0.622549	0.576533	3.68719	4.99495	2.49745	2.89624	0	2.88049	3.31903	0.00567588	0.68208	5.59779	3.85335	0.449015	2.49509	3.75397	2.29247	4.10632	3.15234	0.197903	4.10116	0.0336193	0
TCGA.EM.A2P1	531	0	33	MALE	Stage I	1	T2	N1b	5.88699	3.82106	5.75566	8.28306	5.52689	3.96178	6.75603	1.14087	0.742567	1.17122	6.45359	1.77896	0.215269	0.0176592	1.13092	0	1.85158	6.35129	0.280568	0.816705	2.91124	4.57252	2.56791	2.37744	0	2.70081	1.90131	0	0.876886	5.3541	3.47386	0.729407	2.91885	3.05988	1.91081	3.47007	2.54512	0.232943	2.69241	0.0699953	0
TCGA.EM.A3SU	499	0	43	FEMALE	Stage I	1	T2	N1b	6.41431	2.49532	5.037	9.48583	6.58915	3.76107	7.43932	1.61374	0.315544	2.00771	5.52889	1.00724	0.200375	0	1.29537	0	1.38694	6.64708	0.667014	0.2271	2.17518	5.40328	2.62212	3.11961	0	3.06608	0.874256	0	0.334316	5.538	3.65286	0.549487	2.41179	4.34097	2.13755	3.66404	2.28869	0.0343137	3.36885	0	0.0128103
TCGA.FK.A3SG	28	0	21	FEMALE	Stage I	1	T2	N1b	7.32502	1.23543	2.46142	9.26853	6.51435	3.39926	7.74847	1.15797	0.374285	2.08904	8.15421	2.17893	0.259334	0	4.45786	0	3.21908	6.57582	0.437923	0.395553	3.22088	5.82128	2.72844	2.73187	0.0244783	2.85828	4.08836	0	0.694952	6.24734	3.96126	1.14488	1.68465	4.59007	1.04806	4.17007	3.39518	0.0451803	4.16126	0	0
TCGA.GE.A2C6	206	0	33	FEMALE	Stage I	1	T2	N1b	6.83898	2.60272	4.59371	8.48671	6.2355	4.13671	7.5327	1.04124	1.09853	1.75314	6.26835	1.25923	0.095198	0	1.59022	0	2.35766	4.95627	0.796663	0.55725	1.86092	5.23873	2.98131	2.35701	0.0263616	2.81189	2.07012	0	0.673669	5.67077	3.69039	0.646521	1.97485	4.22341	1.38283	3.6891	2.64873	0.276682	4.64558	0.0151213	0.0361958
TCGA.H2.A2K9	659	0	25	MALE	Stage I	1	T2	N1b	5.35086	0.64186	1.33649	8.39958	6.1402	1.70783	5.99338	0.895975	0.0692323	1.31278	2.44878	2.45898	0.0275214	0.00953763	0.0183748	0	3.10067	1.33713	0.960614	1.35282	4.64926	3.46463	2.61887	1.71399	0.0579727	3.1909	3.21664	0.0445146	0.816809	5.8474	4.11978	0.277548	3.65883	5.39637	1.06032	3.84856	3.80075	0.379923	4.4937	0.0568075	0
TCGA.DJ.A2Q5	1140	0	51	MALE	Stage IVA	1	T2	N1b	6.32762	4.13267	5.51603	8.88043	6.26351	4.59866	7.24245	0.834006	0.200568	1.93307	4.1148	2.08205	0.121217	0	0.926732	0.0423166	2.37992	4.20579	1.01243	0.701308	2.01121	5.0316	2.54469	2.51816	0.0127631	2.54947	2.53627	0.0048905	0.768687	5.41239	3.74251	0.748634	2.83155	3.71509	1.6548	4.08225	3.55937	0.121817	4.28039	0.0432932	0.0175552
TCGA.DJ.A3V9	623	0	50	FEMALE	Stage IVA	1	T2	N1b	6.87558	1.96764	3.57715	8.57622	6.37538	3.71177	7.86959	1.29975	1.1183	1.71608	5.81924	1.58575	0.155018	0.00661554	2.48257	0	3.00869	6.80653	0.848911	0.691174	3.5526	5.15247	2.8197	2.4958	0.0116638	3.16702	2.99521	0.0527263	0.98894	5.32269	3.6495	0.520341	2.59146	4.26898	2.95136	4.06806	3.80792	0.270521	4.39464	0.0265204	0.0240017
TCGA.E8.A436	455	0	53	FEMALE	Stage IVA	1	T2	N1b	6.59899	2.62592	4.39335	8.76503	6.28127	4.15248	7.32953	1.56855	1.18126	1.63641	6.19606	1.21957	0.679292	0.00754448	2.39754	0	2.61948	6.64782	1.07232	0.577056	3.16582	4.91569	2.58081	2.69466	0	2.93436	1.70608	0.059997	0.98494	5.18785	3.57888	0.666213	2.81228	4.0346	2.14793	3.56568	1.9093	0.156746	3.43404	0.0151867	0.00917404
TCGA.DJ.A1QD	1462	0	20	FEMALE	Stage I	1	T2	N1b	6.04348	1.27838	3.04956	8.47921	6.10286	3.71461	7.13881	1.00463	0.287163	1.45232	5.65864	1.45676	0.121345	0.00580147	1.65732	0	3.04116	7.04847	0.372942	0.809645	3.9061	5.06836	2.62412	2.38736	0.0404945	2.87106	1.99009	0	0.787835	5.44918	3.6117	0.486711	0.962965	3.76453	2.57915	3.86719	2.46989	0.13938	3.0464	0	0.00705547
TCGA.EM.A2CU	400	0	47	FEMALE	Stage III	1	T2	N1a	7.08903	2.8882	3.98195	8.8983	6.79997	3.67779	7.2908	1.21579	0.994642	1.91094	4.43313	2.79869	0.0444176	0	0.823701	0.0227967	4.12859	6.70449	0.50189	0.191445	3.11656	5.54472	3.18888	2.71358	0.0271802	2.91748	3.42787	0	0.910208	6.18128	4.07185	0.630303	2.69211	4.63461	1.30475	3.69711	3.511	0.284553	3.7275	0.0155928	0.00941986
TCGA.EM.A3FR	457	0	55	FEMALE	Stage III	1	T2	N1a	5.82737	0.54877	1.79455	8.07	6.7158	3.75351	6.99669	2.17118	0.95597	1.45085	3.30146	2.20522	0.0790764	0.00797614	0.0305862	0	2.36276	7.5543	1.29251	0.194052	3.80522	4.92115	2.837	2.94716	0	2.4359	1.79412	0.0214323	1.86929	6.17654	4.04492	0.138477	3.24259	4.10636	2.06221	4.47312	4.64291	0.180772	2.77331	0.0160532	0.0384093
TCGA.EM.A3O3	441	0	83	FEMALE	Stage III	1	T2	N1a	7.02891	3.05181	4.57383	8.97576	5.68361	3.15117	7.01555	1.72201	1.0021	1.74958	4.09516	0.242607	0.037305	0.0129569	0	0.0379963	0.656919	3.5551	0.699348	4.12822	1.1057	5.14342	2.61114	3.43977	0.0452571	3.25139	0.814202	0.00875746	0.501569	4.93106	3.24279	0.816115	2.70823	3.07782	1.88418	3.8407	1.90425	0.0282122	3.57442	0.076729	0
TCGA.ET.A3BV	1285	0	47	FEMALE	Stage III	1	T2	N1a	7.00982	2.4588	3.70574	8.11781	6.17675	4.57153	6.96647	1.84604	1.54429	1.09966	7.68039	1.34692	0.0254153	0	4.13225	0	2.70201	7.2885	0.249129	2.68333	3.50354	5.21078	3.1188	2.7013	0.0155125	3.22425	3.02346	0	1.32732	5.0792	3.21985	0.315793	2.42469	4.03958	2.10588	3.96189	3.25818	0.189896	4.50505	0.0177134	0.456653
TCGA.FK.A3SH	1463	0	50	FEMALE	Stage III	1	T2	N1a	8.04791	0.980884	1.7554	9.36997	6.60718	3.56918	7.37007	1.33067	0.668539	2.58894	4.38836	1.0744	0.0519394	0.00726712	2.55567	0	2.36033	5.58829	1.48925	0.468467	3.15174	4.96429	2.70483	2.0934	0.0505727	3.29308	4.86899	0	0.563348	5.47879	3.62069	0.325698	2.82588	4.19378	4.49103	4.26964	1.7052	0.129559	4.02479	0.0291127	0
TCGA.ET.A25K	984	0	36	FEMALE	Stage I	1	T2	N1a	6.45537	0.946644	2.16084	8.59683	6.21741	4.1186	7.93975	1.22523	0.904595	1.81328	5.14856	2.95733	0.146589	0	1.43176	0	2.87143	5.99065	0.440087	0.472021	4.08747	5.13186	2.87563	3.05021	0.0207068	3.11926	5.26862	0	0.656029	5.43193	3.86857	0.236932	2.15267	3.82206	1.88281	4.0531	4.23036	0.0877468	4.25994	0.0468961	0
TCGA.ET.A25N	450	0	28	FEMALE	Stage I	1	T2	N1a	6.4829	1.45653	2.97942	8.30551	6.25455	3.8653	7.43713	1.24235	0.948755	1.44144	7.3404	2.02513	0.0831489	0.00839764	2.79055	0	3.68556	7.59546	0.631797	0.515932	4.03031	5.24553	2.64158	1.93217	0.0439486	2.88287	4.74987	0	0.669011	5.49882	3.95991	0.277585	2.48245	4.00082	2.28869	4.26351	2.83964	0.0542734	4.16055	0	0.136766
TCGA.ET.A25O	824	0	35	FEMALE	Stage I	1	T2	N1a	6.42852	0.638365	1.62769	8.79123	6.17796	5.44157	7.49612	1.44218	0.0205162	1.55111	3.15033	1.58965	0.0320234	0	1.17724	0	1.64976	2.81085	0.791272	0.121529	1.63851	4.5883	2.37809	1.75876	0	2.55232	1.82119	0.0100007	0.201626	5.56549	3.90606	0.72401	1.87213	4.1084	1.11406	3.81074	2.20017	0.0242072	4.48278	0.014928	0
TCGA.ET.A2MX	1644	0	27	MALE	Stage I	1	T2	N1a	7.07483	0.959402	2.32382	8.7363	6.38476	3.99234	7.16222	1.73531	0.461062	1.07523	7.70991	0.966676	0.158803	0	0.82134	0	0.805305	8.37489	0.676936	0.0809209	4.2628	4.64436	2.27421	2.95575	0.014514	3.15908	1.01357	0	1.43966	5.69136	3.69615	0.211792	2.02524	4.62885	1.6717	3.60673	1.15586	0.186306	3.41221	0.0165741	0
TCGA.ET.A3BP	756	0	34	FEMALE	Stage I	1	T2	N1a	6.73034	1.63293	3.09952	9.33401	6.46924	5.11204	7.4049	1.4493	0.447916	1.90778	4.72445	3.08004	0.0456435	0	2.02371	0	3.23754	3.93416	1.43708	0.265036	3.01791	5.45429	2.92429	3.52166	0.0688486	2.48693	3.09122	0.0107387	0.469739	5.9326	4.02452	0.406952	2.27996	3.93361	1.58419	3.82755	3.32391	0.0599173	4.66685	0.0475581	0
TCGA.ET.A40R	1350	0	24	FEMALE	Stage I	1	T2	N1a	7.14665	2.63622	3.99555	9.12474	6.62077	3.57554	7.27668	1.05892	1.29403	2.27618	5.62651	2.40043	0.355844	0.00749338	1.72883	0	3.34106	5.88529	0.663544	0.457764	2.99992	4.80721	3.02561	3.49529	0.026297	2.83356	5.77995	0.0151319	0.414259	5.56327	3.65234	0.683137	3.09492	4.06595	1.72139	3.89091	3.18689	0.393389	3.83534	0.0738913	0
TCGA.ET.A40T	1140	0	26	FEMALE	Stage I	1	T2	N1a	6.96821	2.59709	3.97361	8.69654	6.48566	3.90279	7.47877	1.0155	0.193242	1.69991	4.7781	2.57704	0.302474	0	0.756992	0.0251745	2.685	6.38431	0.572896	0.799395	3.47029	5.52442	2.9322	2.98201	0.0594095	3.12901	3.49397	0	0.90366	5.50589	3.62982	0.683058	2.32623	4.08256	1.99787	3.91903	3.77304	0.385268	3.42053	0.084133	0
TCGA.FK.A3SE	670	0	31	FEMALE	Stage I	1	T2	N1a	6.39467	1.1292	2.88156	8.50869	6.45408	3.75562	8.01227	1.28356	0.246863	1.23237	9.06824	1.82597	0.584607	0	2.76242	0	2.43173	8.53761	0.9147	0.515458	4.36814	5.53519	2.64976	2.80818	0.0106543	3.15467	2.64846	0.00814976	0.666319	5.37438	3.90159	0.253607	2.63141	3.81924	3.14776	4.28051	2.79682	0.764	3.33168	0	0.106473
TCGA.IM.A420	250	0	39	FEMALE	Stage I	1	T2	N1a	5.9935	2.67381	4.64662	8.63647	6.40947	3.72246	7.30648	1.47283	0.496723	1.44599	5.59223	1.13801	0.356566	0	1.48305	0	1.54437	7.7473	0.796547	0.327579	3.91847	4.69692	2.72189	2.20681	0.0132385	3.12444	1.41903	0	0.587052	5.42021	3.66574	0.714714	2.30611	4.03974	1.98949	3.84354	1.80104	0.400434	2.94607	0.0300801	0.00913273
TCGA.DJ.A2Q7	1068	0	52	FEMALE	Stage III	1	T2	N1a	6.71923	1.98983	3.64018	8.81059	6.69876	4.75545	7.58437	1.18922	0.676311	1.99723	5.92859	2.35484	0.0852327	0.00603501	3.30901	0.0177799	2.49305	4.897	1.44079	0.42003	3.2184	5.53838	2.59688	3.05589	0	2.97351	3.34643	0.0599606	0.526663	5.67274	4.06411	0.689243	2.65041	4.03837	1.40449	4.2753	4.35404	0.150704	4.09454	0.0121546	0.029136
TCGA.EL.A3CW	938	1	87	FEMALE	Stage III	1	T2	N1a	5.84242	4.51648	5.51235	7.91512	6.12288	4.24622	6.70718	1.90158	0.341136	1.48243	4.82426	2.10809	0.188207	0	0.465992	0	3.6017	6.83864	0.541455	1.23749	3.52955	4.54713	2.62618	3.01207	0.0401956	2.97272	2.65873	0.209825	1.78156	5.16497	3.9308	0.763541	4.05211	3.54134	2.52695	3.84421	3.94694	0.404797	3.40728	0.06823	0
TCGA.J8.A3YG	678	0	54	FEMALE	Stage III	1	T2	N1a	6.68056	2.21791	3.66486	8.40179	6.1501	3.80106	7.13871	1.83636	0.790794	1.36734	6.85795	1.46154	0.90972	0.0174741	2.51211	0	1.87409	7.70353	0.422079	0.584084	3.88158	4.99559	2.91127	2.6098	0.0205529	3.2288	4.57762	0.0312984	0.903258	5.10528	3.37821	0.848095	1.78211	3.92593	2.24564	3.92239	3.14684	0.371188	3.05933	0.0692749	0.0763715
TCGA.L6.A4EQ	1228	0	47	MALE	Stage III	1	T2	N1a	6.62121	1.35306	2.39453	8.91863	6.50303	4.88333	7.46958	1.3374	0.255738	2.10518	5.09487	1.79267	0.23655	0.0206808	1.60696	0	1.24771	5.5849	1.22012	0.134791	2.58339	4.93057	2.48132	3.15956	0	3.14824	2.69712	0.00701201	0.121081	5.53023	3.77565	0.377506	2.41555	4.47566	1.07472	4.08869	3.46313	0.0991066	4.95682	0.0414398	0.0126163
TCGA.BJ.A0ZJ	1280	0	36	MALE	Stage I	1	T2	N1a	6.47693	3.98824	5.20658	8.62004	6.60921	4.28436	7.23702	1.4296	0.757187	2.10199	4.0264	2.62472	1.18736	0.0203291	0.449583	0	3.42977	6.16206	0.906124	0.77129	3.55542	4.72164	2.97434	3.38928	0.0179671	2.86158	3.11218	0.0273734	0.76055	5.27153	3.83714	0.851642	3.88892	3.77749	2.34733	3.98341	4.86625	0.415682	3.97117	0.0606865	0
TCGA.DE.A0Y2	658	0	30	FEMALE	Stage I	1	T2	N1a	6.42283	1.26599	2.91656	8.4489	5.94656	3.12956	7.2632	1.15184	0.022318	1.01632	8.19901	1.16934	0.267352	0	2.5677	0	2.09914	7.18132	0.265526	0.157346	4.05497	4.99214	2.4955	2.08338	0.0422546	2.79493	1.7643	0	0.498464	5.25307	3.58731	0.25294	0.796354	3.77314	2.29542	3.43308	1.29982	0.19056	3.6665	0	0
TCGA.DJ.A2PQ	1077	0	26	MALE	Stage I	1	T2	N1a	6.75227	0.91114	2.33918	9.13833	6.04457	4.47021	7.5937	1.05364	0.12077	1.97709	5.40986	2.50997	0.0580402	0	1.29696	0	3.5779	4.8212	1.10435	0.111525	2.80945	5.03578	2.61675	2.7025	0	2.58561	2.19555	0	0.417154	5.56935	4.06403	0.21961	2.02202	3.76541	1.93709	3.92042	4.09104	0.04397	4.38137	0	0
TCGA.DJ.A3V2	615	0	44	FEMALE	Stage I	1	T2	N1a	6.71194	3.75954	5.44339	8.95902	6.63159	4.71766	7.82314	1.21408	0.215551	1.81344	4.39035	2.38585	0.356821	0.00695416	0.889728	0	2.36003	5.03614	1.23118	0.359295	2.75511	4.97895	2.58408	2.95913	0.0122597	2.8464	2.50961	0.0371554	0.409423	5.51305	3.98532	0.914609	2.77852	4.32935	1.14303	4.2451	4.28637	0.151933	3.88018	0	0.0168639
TCGA.E8.A417	434	0	38	FEMALE	Stage I	1	T2	N1a	6.40509	2.07981	4.28918	8.56147	6.15124	4.55567	7.54765	1.71036	0.159686	1.33352	4.26629	1.6017	0.688326	0.00673505	0.920069	0	1.53437	4.2524	0.853988	0.0961544	2.8344	4.77269	2.4124	2.31146	0	2.92366	1.56241	0.00454899	0.364601	5.0881	3.69725	0.960169	2.60865	3.9167	1.90768	3.15929	1.32287	0	3.22379	0.0269961	0
TCGA.ET.A3DW	752	0	64	MALE	Stage III	1	T2	N1	5.96696	1.66312	3.26615	8.81029	6.03203	3.59037	7.09849	1.91041	0.028154	1.55831	7.3019	0.726175	0.137988	0	1.29423	0	0.858963	5.97428	1.12456	0.0639826	3.4311	4.68159	2.17852	2.16343	0.0134873	2.64362	0.794277	0	0.164	5.65858	3.85491	0.314434	1.64245	3.8411	1.0327	3.69875	1.91354	0.0249739	2.8824	0.0154024	0
TCGA.EM.A4FQ	683	0	42	FEMALE	Stage I	1	T2	N1	6.74248	2.42634	3.92492	9.36473	6.19574	3.45622	7.43679	1.48036	0.682334	1.61818	6.05137	1.07628	0.159301	0	2.10124	0	1.76134	5.68913	0.70676	0.251782	2.41177	5.35746	2.72115	2.23913	0.0357128	2.88495	1.67465	0	0.537325	5.50796	3.72969	0.679595	1.19229	4.20439	1.30194	3.59626	1.8208	0.00744976	2.89898	0.0272872	0.00827915
TCGA.ET.A25M	846	0	33	MALE	Stage I	1	T2	N1	6.65657	1.32604	2.61794	8.61045	6.07126	4.83554	7.2081	1.38167	0.789872	1.61864	4.06541	1.31961	0.0872027	0.0204927	0.372827	0	2.38471	5.19537	0.349707	0.589371	3.21767	5.08687	2.59938	2.89518	0.0359992	2.84985	3.0582	0	0.846455	5.28434	3.4886	0.284949	2.32236	3.53118	1.97266	3.52868	2.81229	0.022414	3.91005	0.0410657	0
TCGA.FE.A234	2075	0	26	FEMALE	Stage I	1	T2	N1	6.46829	1.92456	3.54059	8.79854	5.67872	3.68425	7.57617	1.27586	0.0764449	1.2036	5.98876	1.6936	0.210934	0	1.57773	0	1.7218	5.874	0.553173	0.198006	2.54087	5.32461	2.54355	2.28529	0	2.94224	1.99088	0	0.433708	5.33466	3.78679	0.31005	2.28884	3.65607	1.38658	3.90804	1.23994	0	3.61284	0.013097	0
TCGA.FE.A235	3571	0	26	FEMALE	Stage I	1	T2	N1	7.71139	2.05524	2.93293	9.33557	7.09149	3.99575	7.82674	1.27825	0.628263	2.42454	6.18583	2.11462	0.167801	0	0.890442	0	2.2601	5.83608	1.43723	0.861295	2.9352	5.79605	2.32542	2.75952	0.0143603	2.79758	3.95874	0.0327157	0.677974	5.75327	4.10396	0.701125	2.77583	4.67012	1.1662	4.35048	3.36654	0.207864	5.20646	0.0486472	0.0197481
TCGA.FE.A236	2031	0	33	MALE	Stage I	1	T2	N1	6.72881	0.997317	2.23679	8.81693	6.21198	4.43301	6.74663	1.17727	0.0656745	1.56289	4.30173	1.93136	0.092685	0	0.430172	0	3.10006	6.77793	0.467169	0.461865	3.45061	4.5278	2.40207	2.62118	0.0231049	2.90866	2.37795	0.00444323	0.834605	5.14737	3.63391	0.266209	1.88705	3.79905	1.74291	3.65314	2.98994	0.0840994	3.49153	0	0
TCGA.FY.A3ON	595	0	20	MALE	Stage I	1	T2	N1	7.09476	1.9217	3.70077	8.54818	6.19662	3.90226	7.92566	1.49406	0.555535	1.77221	7.53206	2.98644	0.109897	0.0156457	2.2136	0	2.97845	8.38344	0.874294	0.484793	4.41439	5.85109	2.82926	2.88681	0.0275192	3.14258	4.61002	0	0.821277	5.72811	3.82865	0.621935	1.80421	3.86408	2.5522	4.02498	2.6983	0.154937	3.43489	0.0468551	0.0284271
TCGA.BJ.A45G	725	0	48	FEMALE	Stage III	1	T2	N1	5.56981	1.2793	2.43535	8.44801	6.57685	3.55688	7.06372	1.56071	0.11849	1.62008	3.73819	2.64227	0.104949	0.00830739	0.21869	0	2.74891	6.46365	0.977979	0.520283	3.55165	5.14823	2.68367	2.84873	0.0576895	2.74348	3.24653	0.0659444	0.580062	5.57009	3.92212	0.39486	2.38741	4.56334	2.16968	3.48662	3.4259	0.21165	3.67086	0	0
TCGA.DE.A4M8	564	0	61	FEMALE	Stage III	1	T2	N1	6.58867	3.81838	5.76662	8.52159	6.64695	3.7669	7.43982	1.20207	0.0663325	1.56768	3.97362	2.61316	0.229036	0.0121608	1.16557	0	3.3778	4.53196	1.02699	0.819233	2.43112	5.1647	2.94156	2.71488	0.0425054	3.10262	3.20047	0.00821866	0.680109	5.47344	3.8358	1.20053	3.38947	4.2191	1.24074	3.54638	2.58801	0.445007	4.14173	0.0721111	0
TCGA.EL.A3T2	988	0	55	FEMALE	Stage III	1	T2	N1	4.83526	0.865119	1.9483	7.80173	5.99091	3.61542	6.98318	1.00281	1.52689	1.39909	3.09527	2.02475	0.0820716	0	0.447434	0.0213504	3.80247	4.90067	0.630041	0.357612	3.57189	4.99839	2.94613	2.45265	0.0127853	2.76452	2.95155	0.00978148	0.876049	5.71016	3.82583	0.308151	2.28854	3.37375	1.70945	3.80393	3.62887	0.11469	3.25037	0.0290562	0.0941718
TCGA.EL.A4K7	1251	0	74	MALE	Stage III	1	T2	N1	7.46944	0.895818	1.62083	9.73751	6.8208	3.23609	6.94606	1.72413	0.0118423	2.53302	5.98578	0.81167	0.0548489	0.0254455	0.989678	0	1.73791	6.74321	1.229	0.177652	2.67567	4.93453	2.07197	2.41642	0	2.89878	0.899054	0.0172225	0.443248	5.45096	3.67626	0.791405	1.0684	4.73403	1.37915	3.97578	2.46036	0	3.43931	0.0509036	0.0309004
TCGA.J8.A4HW	79	0	59	FEMALE	Stage III	1	T2	N1	7.01473	0.561069	1.69133	8.21678	6.50374	3.20487	7.14688	1.67794	0.188567	1.46403	6.86037	2.86439	0.109395	0	2.20531	0.0255029	2.8585	8.3415	1.08472	1.1321	5.14279	5.73833	2.84887	2.46543	0.0304014	3.41379	2.99822	0	0.847517	5.3482	3.68297	0.311528	2.48067	3.88157	3.00843	4.23477	4.23206	1.19328	3.24748	0.0517264	0
TCGA.CE.A27D	374	0	28	FEMALE	Stage I	1	T2	N1	6.13726	4.07958	5.51322	8.62713	6.66199	4.22031	7.21179	1.78912	1.22301	1.69193	5.04655	2.78155	0.22693	0.00582519	2.32282	0.0171641	2.8577	6.66532	0.96674	1.06451	2.81576	5.12328	2.9062	2.89395	0.0406581	2.71819	2.93971	0.14955	1.03103	5.57164	4.01237	0.521291	4.06435	4.13366	2.43102	3.87535	3.56633	0.213395	4.02462	0.0233712	0.0350787
TCGA.CE.A3MD	389	0	31	MALE	Stage I	1	T2	N1	6.7017	2.26982	3.4608	9.14692	6.4653	2.77259	7.31319	1.27585	0.854557	2.13245	5.72476	3.23838	0.0264319	0.0362876	3.4638	0.0269236	3.76713	4.8615	0.83842	0.406866	3.00387	5.49265	2.85679	2.73833	0.0320919	2.69689	2.95683	0	0.817193	5.96547	3.64221	0.575924	3.14087	4.49569	1.33575	3.74121	2.28468	0	4.09021	0.0366154	0
TCGA.CE.A483	457	0	34	FEMALE	Stage I	1	T2	N1	6.30505	0.964864	2.46577	8.46825	6.14844	4.74027	7.84487	1.48166	0.0794761	1.42697	6.69618	2.19987	0.39027	0	1.7298	0	2.34321	5.95644	0.774338	0.0990735	3.56895	4.85715	2.2944	2.62901	0	3.05523	2.25191	0.0148049	0.383823	5.28801	4.0131	0.454487	1.5078	4.25637	1.49784	3.84002	2.59887	0	3.92718	0.0147581	0
TCGA.CE.A484	378	0	37	FEMALE	Stage I	1	T2	N1	6.68074	1.05301	1.89752	8.87723	6.60101	2.04443	7.39204	1.80091	1.08985	1.86349	4.89224	3.08317	0.109424	0	0.489544	0.0255097	3.18063	2.43644	1.72949	0.218621	2.42328	5.20609	2.61472	3.03799	0.0453772	2.50189	2.63936	0.0348078	0.568222	6.15454	3.97577	0.493294	2.03191	4.73542	1.23911	4.0705	3.22009	0	3.64343	0.0685824	0.0105468
TCGA.CE.A485	385	0	32	MALE	Stage I	1	T2	N1	6.93095	2.21218	3.93878	8.40213	6.40716	3.73457	7.4056	1.22903	0.315417	1.45529	7.17769	3.40801	0.279469	0.0175927	2.2371	0	3.33791	6.2486	0.985641	0.808478	3.69783	5.56183	2.97582	3.60636	0.046147	3.06046	3.4003	0.086924	1.52594	5.70019	3.65232	0.675815	2.0115	4.2194	2.06035	3.58741	2.91289	0.223858	4.47816	0.0697365	0.682179
TCGA.E8.A419	774	0	30	FEMALE	Stage I	1	T2	N1	6.5757	2.78008	4.94046	8.73419	5.96882	3.46243	7.41237	1.43532	0.0741446	1.17509	5.71879	0.931251	0.42987	0.00818936	1.1912	0	1.14265	7.38758	0.694672	0.445575	3.56829	4.8372	2.6558	2.75182	0.0144325	3.07199	1.77819	0.00553216	0.490588	5.19876	3.40285	0.882915	2.37068	3.71201	1.49503	3.70409	0.775302	0.0442572	2.62701	0.0164811	0.00995773
TCGA.EL.A3GX	4494	0	41	FEMALE	Stage I	1	T2	N1	6.67449	2.38809	4.60685	8.674	6.04888	4.38571	7.39266	1.57701	1.12969	1.45209	4.57933	1.05531	1.04465	0	1.11335	0	1.20682	6.92321	0.593787	0.430786	3.61171	4.82337	2.39701	2.80781	0.0269785	2.9692	2.83704	0.0103689	0.371604	5.30617	3.54202	0.551986	2.30226	3.7914	1.29247	4.17229	1.88576	0.0250939	3.82689	0	0
TCGA.EL.A3H3	1319	0	19	FEMALE	Stage I	1	T2	N1	5.81656	2.8918	4.52593	10.2901	5.98012	3.59572	6.9076	0.935487	0.104765	1.37732	7.02592	1.67022	0.0121125	0	1.63336	0	3.99283	5.63837	0.321573	1.03487	1.1078	4.74811	2.93534	2.60041	0.0437226	2.52881	2.31343	0	0.683187	5.77539	3.42295	0.161167	2.64823	3.69897	0.854456	4.51636	1.79753	0.148025	4.19903	0.033429	0.030261
TCGA.EL.A3N2	902	0	24	FEMALE	Stage I	1	T2	N1	6.64606	1.45888	2.84901	8.85849	5.81414	3.9121	7.23045	1.19805	0.469754	1.5322	6.07186	1.64118	0.35559	0.00729082	2.53379	0.0214615	1.82488	5.39802	0.579711	0.251547	2.40167	4.89159	2.3561	2.4195	0.0507352	2.57348	2.0971	0.0098326	0.372871	5.54528	3.76703	0.296687	1.21766	4.34602	1.91209	3.69735	1.50206	0.0238022	3.42282	0	0
TCGA.EL.A3ZK	958	0	41	FEMALE	Stage I	1	T2	N1	6.17245	1.67803	3.69366	8.17964	6.0235	3.59629	6.86331	1.3071	0.299615	1.01682	6.2724	2.03392	0.210725	0.007793	1.79501	0	1.31506	7.5574	0.448962	0.364699	4.54702	4.52375	2.7162	2.94992	0.0137355	3.23462	2.82819	0	0.646075	5.33678	3.37782	1.05296	2.24364	4.11594	1.70532	3.61643	1.75769	0.59437	2.78461	0	0.0375364
TCGA.KS.A41F	4367	0	37	FEMALE	Stage I	1	T2	N1	7.03557	1.0282	1.15068	9.87926	7.2574	5.10474	6.25517	1.7525	0.194261	2.69443	7.13458	0.974555	0.0269044	0.0550523	1.61097	0.0542987	1.3909	7.4557	0.589514	0.151288	2.43135	4.66485	2.0522	2.05701	0.185736	3.41572	1.16875	0.0250305	0.33579	4.60902	2.33796	0.646582	2.06958	5.07958	1.43975	3.25465	2.96216	0.117886	4.0391	0.0735967	0.0882773
TCGA.KS.A41J	477	0	28	FEMALE	Stage I	1	T2	N1	7.29419	2.35422	3.99455	9.43165	6.80755	4.3317	7.62611	1.40466	1.08	2.05618	6.09813	1.37821	1.23593	0	0.860281	0	1.14792	6.78027	0.869809	0.0691018	2.33622	4.31485	2.4984	2.98329	0	2.94493	1.712	0	0.179119	5.39698	3.7632	0.495904	2.11302	4.71526	1.46129	3.61676	2.27601	0.0165608	3.99947	0	0.00922834
TCGA.KS.A4IB	2577	0	41	FEMALE	Stage I	1	T2	N1	6.28158	1.14592	2.4048	8.47176	6.25347	3.87855	7.01484	1.50124	0.678491	1.27774	7.51724	2.23469	0.0727287	0.0102394	4.59515	0	2.59051	2.59207	0.958715	0.281358	1.62908	5.16748	2.24493	2.40518	0.0180357	2.4081	2.13255	0	0.278665	5.44767	3.83603	0.34981	1.71278	4.795	1.37648	3.04794	2.1386	0.0112031	4.3936	0	0
TCGA.BJ.A0Z0	419	0	55	MALE	Stage II	0	T2	N0	4.37525	0.515128	1.10261	8.21688	6.17905	3.89579	7.084	1.3068	0.730658	1.25629	2.6279	2.41227	0	0.0183846	0.0469028	0	2.4698	6.79058	1.0361	0.165798	3.67511	4.88564	2.15066	2.28941	0	2.4942	3.80606	0.00623018	0.344364	5.93549	3.7	0.4572	4.29738	3.25694	2.35445	3.74423	5.444	0.0691902	3.45818	0	0
TCGA.BJ.A190	626	0	55	MALE	Stage II	0	T2	N0	5.15028	0.609119	0.878189	8.37738	5.7438	3.12873	7.05617	1.85638	0.140482	0.731056	2.40182	2.22155	0.0516177	0.0286712	0.018534	0.10329	4.40478	5.09103	0.56096	0.254055	4.72616	4.29825	2.43397	2.45303	0.0502593	2.84901	3.08876	0.187585	0.652649	5.58281	4.15252	0.306943	5.20849	3.1108	2.74888	4.35022	5.11508	0.475026	3.95222	0.0431818	0
TCGA.EL.A3H2	1019	1	58	MALE	Stage II	0	T2	N0	5.62702	1.43283	2.67069	8.38753	6.35823	3.58681	6.76866	1.74007	0.538971	1.2035	3.96747	2.84066	0.104547	0	0.0729595	0	3.30331	6.51861	0.462213	0.225816	3.43587	4.15086	3.25772	3.46606	0.0145823	2.974	2.00519	0.0111579	0.832913	5.18528	4.07184	0.42078	4.63922	3.71305	2.65818	3.98236	5.48792	0.203	3.45863	0.033114	0.0100612
TCGA.EM.A1YD	1734	0	53	FEMALE	Stage II	0	T2	N0	5.52369	1.12662	2.32782	8.36685	6.00309	2.73516	6.67034	1.60076	1.82833	0.940112	4.35917	3.53898	0.040246	0	0.104752	0.0543999	4.317	4.75072	0.267583	1.00323	4.73741	4.17163	3.03521	3.71601	0.0327258	2.48043	3.26871	0.254447	0.705013	5.6693	4.14404	0.238054	4.21933	3.57311	2.8887	3.47308	4.58547	0.738314	4.11447	0.05565	0
TCGA.EM.A1YE	1645	0	47	FEMALE	Stage II	0	T2	N0	6.06394	0.838395	1.64279	8.72676	6.67098	3.12735	7.05174	1.83239	0.401644	1.6278	2.96475	2.44249	0.0194835	0	0.0173024	0	3.41351	6.44247	1.07356	0.266969	2.59925	4.5645	2.93352	3.22391	0.0236678	2.37121	5.5315	0.0181232	0.406631	5.14684	4.12918	0.218314	6.21948	4.1345	3.14117	4.07911	3.68245	0.180467	3.51122	0.0535333	0
TCGA.EM.A22J	441	0	56	FEMALE	Stage II	0	T2	N0	5.79851	1.37717	2.2428	8.47389	5.78122	3.32359	6.85969	1.14568	1.36142	1.49582	3.14579	2.65309	0.053419	0.0149163	0.138054	0	2.7616	1.2179	1.22872	0.0955606	2.37689	4.65877	2.74727	3.14406	0.0391853	2.43689	6.63155	0.0200981	0.362543	5.425	3.80313	0.316738	3.6175	3.42359	1.62859	3.04387	3.25409	0.0244079	3.45502	0.0737376	0
TCGA.EM.A2CR	415	0	46	FEMALE	Stage II	0	T2	N0	6.98175	1.73859	1.72412	9.70239	7.46274	3.14396	4.10226	0.970596	0.0748858	2.99954	3.99562	1.63909	0.0396033	0.0273946	0.02356	0.027016	2.46225	5.15235	0.298884	0.601831	1.58658	4.79444	2.68272	3.85558	0	3.85251	4.86733	0	0.0937794	6.47813	3.42351	1.04842	3.71235	4.69494	1.51787	2.90298	3.24317	0.078541	2.91739	0.0367407	0.0111729
TCGA.EM.A2OV	674	0	64	FEMALE	Stage II	0	T2	N0	5.84211	0.61615	1.79273	7.72975	6.15255	4.11388	6.69156	3.06904	1.92941	0.93134	3.37056	2.60493	0.0346677	0.00803362	0.0206095	0	2.38588	6.78522	0.514272	0.599431	4.45758	4.1065	2.92654	2.38034	0.0281797	3.33941	2.95559	0.021586	0.935059	5.50918	3.78831	0.36533	4.33041	3.32662	1.26718	4.1063	3.41719	0.654885	4.15764	0	0
TCGA.EM.A2OY	535	0	46	FEMALE	Stage II	0	T2	N0	5.00127	0.75073	1.49611	8.35851	5.33494	3.17692	6.34048	2.08248	0.236279	0.664769	2.77324	2.20339	0.0241798	0.0166982	0.0426389	0	2.92052	2.55336	0.788389	0.044864	1.8429	3.65239	2.28	2.99214	0	2.98396	2.21271	0.0169035	0.684452	4.6125	3.98069	0.209821	7.3966	2.22276	2.15078	3.93344	3.1983	0.018266	4.26656	0.0335058	0
TCGA.EM.A3FP	529	0	71	FEMALE	Stage II	0	T2	N0	4.25273	2.50803	3.71999	9.17606	6.60059	3.47837	7.02303	1.31522	0.190118	1.91541	3.72027	3.05789	0	0.00841221	0.285089	0	3.6362	4.62247	1.16582	0.422232	2.53402	5.1987	3.02235	3.15724	0.029498	3.24069	3.52476	0.0169818	0.300623	6.03331	4.05249	0.262771	3.08223	3.43503	1.60086	3.60909	4.01283	0.132257	3.39353	0.0336602	0
TCGA.EM.A3OA	423	0	55	FEMALE	Stage II	0	T2	N0	5.98719	0.474638	1.43256	8.52164	5.3577	3.45813	6.8783	2.25562	2.0246	1.59427	3.60216	2.73106	0.0313954	0.0130579	0.0443747	0	3.4377	4.7303	0.868593	0.132676	3.91424	4.08693	2.6796	2.91092	0.0305636	2.55238	2.84075	0.040733	0.874298	5.48454	3.6243	0.127663	4.63227	4.40748	2.11208	3.04603	3.31967	0.114935	2.88049	0.0175425	0.00531002
TCGA.ET.A40S	1223	0	62	MALE	Stage II	0	T2	N0	6.34593	2.81516	4.36154	9.45966	6.40722	3.62861	7.2653	1.66729	2.27161	1.99332	4.09416	1.57077	0.0609678	0	1.09731	0.0313781	4.19799	6.44665	0.5004	1.92066	2.18307	5.70609	3.0883	2.61702	0.0188164	3.5533	2.84712	0.0144027	0.788403	5.67816	3.68843	0.677809	3.33291	4.02185	1.11365	4.13062	1.84382	0.176533	4.22958	0	0.0258611
TCGA.FY.A3W9	658	0	66	FEMALE	Stage II	0	T2	N0	6.01513	0.847859	1.55221	8.39202	6.43647	4.02738	7.70549	1.50793	2.10663	1.85979	3.46073	2.89027	0.0533744	0.0124304	0	0	2.0047	5.81925	0.849555	0.0981968	2.65662	5.29316	2.86097	3.488	0.0327003	2.87004	4.91758	0.0167536	0.311934	5.72372	4.05207	0.404822	2.39733	4.37165	2.49482	3.7039	2.41631	0	3.68947	0.0249792	0
TCGA.E3.A3E0	2019	0	34	FEMALE	Stage I	0	T2	N0	6.43406	1.63289	3.45569	8.68514	6.36312	3.88288	8.05105	1.34067	0.305723	1.78449	4.93845	2.45611	0.108189	0.00964089	1.31869	0	2.81313	6.08888	0.925944	0.422715	4.24895	5.82331	2.84269	2.70776	0.0337707	2.96651	3.05995	0.0386487	0.713409	5.84657	4.38328	0.428705	3.07401	3.99237	1.42991	4.25383	3.88827	0.215921	4.20633	0	0.176992
TCGA.EM.A22L	318	0	33	FEMALE	Stage I	0	T2	N0	4.91657	0.654557	0.997438	8.02082	5.74443	3.59238	6.81868	0.85749	0.251696	1.50623	3.32482	2.73154	0.0164802	0.0170239	0.043463	0	3.92108	3.86982	0.75479	0.370631	2.6691	5.17116	2.77045	2.65291	0.0100467	2.84043	5.95024	0.0342628	0.221997	5.63334	4.01621	0.261159	2.56433	3.40819	1.54905	3.4148	3.92387	0.0849173	3.46814	0.0114752	0.0138238
TCGA.EM.A2CP	91	0	26	FEMALE	Stage I	0	T2	N0	5.2106	3.64302	5.90924	8.04016	5.83437	3.88076	6.58689	1.0525	0.229854	1.02694	3.80694	2.68634	0.0567214	0	0.0991834	0	3.45603	4.95812	0.379514	0.218173	2.60174	4.17745	3.56357	3.56062	0	3.21798	3.8923	0.00670772	0.801163	5.03103	3.68688	0.88221	5.02074	3.04983	2.51914	2.79579	5.75205	0.0323439	3.17515	0.0782624	0.0240394
TCGA.EM.A3OB	238	0	33	FEMALE	Stage I	0	T2	N0	4.85974	0.515653	1.20972	8.78229	5.79313	2.82162	7.16456	1.30205	1.96505	1.98829	3.33287	2.15128	0.0525041	0.0219308	0.127092	0	3.83643	3.27596	1.26319	0.133526	2.5335	4.82654	2.72036	2.72289	0.0385109	2.84099	2.41224	0.0049629	0.389131	6.02113	3.94616	0.17144	1.78096	4.19292	0.824638	3.46567	3.26166	0.0239857	4.0016	0.0582751	0
TCGA.EM.A3SZ	389	0	42	FEMALE	Stage I	0	T2	N0	6.66538	1.9821	3.94574	8.92449	6.03747	3.1406	7.23326	1.417	0.240333	1.31471	5.11205	1.30074	0.254796	0	1.70872	0	1.87026	6.74982	0.61547	0.215094	3.26847	5.45371	2.47157	2.34642	0	3.00314	1.02345	0	0.243068	5.51542	3.31785	0.47771	1.42599	3.8819	2.09328	3.86776	1.28874	0.024507	3.46137	0	0
TCGA.ET.A25I	1466	0	37	FEMALE	Stage I	0	T2	N0	5.60569	1.63459	3.116	8.82081	6.03879	3.55231	6.7725	1.28611	1.13225	1.41868	3.67051	3.11458	0.204355	0.0155587	0.0397533	0	2.96642	3.44421	0.689929	0.160501	2.63736	4.21613	3.03325	3.22887	0.0630668	2.42848	4.16171	0.00351489	0.261479	5.37301	3.81962	0.227447	3.57106	3.66728	1.96973	3.10254	3.69286	0.0885381	3.44741	0.0312316	0.00633023
TCGA.ET.A3BQ	1168	0	27	FEMALE	Stage I	0	T2	N0	6.43513	1.6147	2.76567	8.53298	6.27375	3.9364	7.55635	1.07816	0.567517	1.76801	6.65903	2.99906	0.147831	0	1.80303	0.0185384	2.82862	5.95266	0.781469	0.551886	3.46867	5.56905	2.70784	3.0933	0.0221094	3.04932	3.93598	0	0.710389	5.45729	3.9279	0.192826	1.90449	4.05065	2.14871	4.4166	3.73182	0.0674317	4.6455	0.0376935	0.0152669
TCGA.ET.A40P	1338	0	32	FEMALE	Stage I	0	T2	N0	5.76571	1.61918	3.03779	9.31376	6.60367	2.86101	7.65411	1.58837	1.62839	2.17119	5.69668	2.91167	0.14921	0.00899501	3.2819	0	3.97032	4.74608	0.907497	0.392559	3.08231	5.48111	2.95556	3.38533	0.0623774	2.79529	3.83812	0.0121284	0.60006	6.07975	3.63555	0.383592	3.09158	4.13602	1.63887	3.72926	4.00329	0.285755	3.49355	0.122159	0
TCGA.FE.A23A	2489	0	27	FEMALE	Stage I	0	T2	N0	6.184	2.96802	4.27743	8.50422	6.23347	2.95097	6.65412	1.80745	0.921958	1.2961	4.65677	1.05227	0.121676	0.0116124	0.584733	0	1.21524	7.03689	0.881958	0.529311	3.00105	4.49503	2.53524	2.38254	0.0406079	2.89711	1.1617	0.00784758	0.480584	4.96739	3.31074	0.806503	1.76307	4.3347	1.67925	3.39596	0.946939	0.116404	3.23255	0.0348731	0.0141164
TCGA.FE.A3PD	2396	0	17	FEMALE	Stage I	0	T2	N0	7.07159	1.68044	3.40725	9.42196	6.41479	2.95653	7.99673	1.31166	1.07608	2.35252	3.15455	1.98755	0.0212594	0	0.127254	0	2.90322	5.3319	1.09608	0.37545	1.88401	5.35547	2.77094	2.47369	0.0385613	2.78553	1.92394	0	0.389583	6.3787	3.86304	0.557729	3.08027	4.57827	0.990217	3.72274	2.27195	0.101304	4.50716	0.0148104	0
TCGA.H2.A422	371	0	40	FEMALE	Stage I	0	T2	N0	5.62285	1.3858	2.60747	8.25661	5.95115	3.82072	7.07382	1.40899	0.0420113	1.18193	6.17036	0.864538	0.54136	0	1.51397	0	1.17278	6.64696	0.477434	0.133354	4.41129	5.01384	2.32355	1.93957	0	2.91772	1.41686	0	0.632392	4.81194	3.44642	0.434687	1.47233	4.2313	2.03383	3.35425	1.29641	0.166305	3.01329	0.0153963	0.0368493
TCGA.BJ.A0Z2	1514	0	57	MALE	Stage IVC	0	T2	N0	5.50273	1.14219	2.05368	8.54751	6.34701	3.14977	7.37375	1.27824	2.4287	1.72389	2.3479	1.94635	0.0319821	0.0330315	0.0142778	0.0644325	1.84541	3.96846	1.51451	0.104077	2.86549	5.13293	2.69078	2.62012	0.0578374	2.85686	3.46634	0.00749728	0.504048	5.82443	4.2634	0.258697	3.34974	4.40486	1.87457	3.82038	3.69706	0	3.77708	0	0.0134876
TCGA.BJ.A0YZ	754	0	65	MALE	Stage II	0	T2	N0	6.78703	1.02037	2.066	9.23664	6.4701	2.18505	6.13244	0.853209	1.70097	1.28748	4.27291	3.37076	0.0264048	0.0362505	0.0234553	0	4.29773	6.70452	0.819751	2.67357	4.25121	4.06728	3.96762	4.79586	0.0320591	2.86036	3.72279	0.00618068	0.665684	5.58155	3.50838	0.109167	2.35071	3.93276	2.74579	4.25863	4.09689	2.80336	3.3368	0.107064	0.0331151
TCGA.BJ.A0ZA	574	0	67	FEMALE	Stage II	0	T2	N0	5.29519	1.43085	2.98591	8.1102	6.02119	3.66209	6.67534	1.20109	2.69912	1.58467	3.59294	2.66825	0.55153	0.0259564	0.129026	0	2.43938	6.52985	0.750285	0.225127	4.02257	5.07147	2.8236	2.94179	0.030514	2.92235	6.14722	0.0406671	0.838118	5.30088	3.99623	0.411313	3.15759	4.20907	1.75424	3.55592	4.24739	0.285185	3.28594	0.0519166	0
TCGA.BJ.A0ZF	1217	0	54	FEMALE	Stage II	0	T2	N0	6.45712	1.53489	2.53757	8.92731	6.53533	2.15929	6.12967	1.56112	0.108923	1.33196	3.32036	2.73017	0.104478	0.00676893	0.017377	0	4.38696	6.60942	0.790426	2.28766	3.9943	4.64498	3.25092	4.88142	0.0237695	2.78917	1.42732	0.00457189	0.778068	5.80532	3.84115	0.223422	2.72274	3.77652	3.0884	4.42527	4.93745	0.902946	3.06526	0.027131	0
TCGA.BJ.A28S	640	0	79	MALE	Stage II	0	T2	N0	5.72548	0.570725	1.29045	8.68295	6.32319	3.35766	7.57696	1.90309	1.06729	1.96347	4.14038	3.05347	0.0471588	0.0109647	0	0	3.22466	4.21876	1.09708	0.176463	2.65725	4.29369	2.8896	2.42973	0.038364	2.35101	2.37917	0.00740928	0.542449	5.84953	3.95408	0.353059	2.21671	4.34043	1.2689	3.62581	3.17005	0.137764	4.22086	0	0
TCGA.BJ.A4O9	714	0	51	FEMALE	Stage II	0	T2	N0	6.19849	0.852698	1.74147	8.942	6.05951	4.71074	7.17828	1.32613	0.0194535	1.84431	2.52377	2.20056	0.0101948	0.0485043	0.070861	0	2.0201	4.86551	1.2896	0.0430538	2.51354	4.24072	2.29115	2.44309	0	3.03008	1.45228	0.0188999	0.135838	5.37912	3.96991	0.384424	2.8857	4.64538	1.36156	3.67046	3.35195	0.0153437	3.7226	0.0281691	0
TCGA.CE.A3ME	379	0	51	FEMALE	Stage II	0	T2	N0	6.16436	1.53489	3.14496	8.55103	5.97684	4.00413	6.77086	1.04901	0.776738	1.72266	4.40243	1.52187	0.237371	0	0.874353	0	2.41104	6.65553	0.751497	0.360749	3.62989	4.7197	2.38579	1.96376	0.0156094	3.25119	1.85849	0.00598477	0.568558	5.237	3.76263	0.555895	1.81025	4.22894	1.69181	3.60833	2.812	0.0941173	3.17471	0.0354304	0
TCGA.DJ.A13P	5150	0	52	FEMALE	Stage II	0	T2	N0	6.48426	1.56385	2.79337	9.06293	6.42146	5.11482	7.9469	1.70496	0.259134	1.85666	4.40574	3.09357	0.2757	0	0.302854	0.0435515	3.20736	4.00274	0.786916	0.100686	3.371	6.18513	2.58295	3.67064	0.0131395	2.48283	3.34155	0.0397974	0.238902	5.65205	4.24088	0.284975	2.07188	3.73164	1.20968	4.50792	3.57369	0.00815651	4.68634	0.0150055	0
TCGA.DJ.A1QF	931	0	61	FEMALE	Stage II	0	T2	N0	6.62562	1.2145	2.78036	8.39686	5.81347	5.18372	7.18634	0.720756	0.167745	1.27236	4.02667	2.01635	0.183025	0.00479245	0.519	0	2.86068	4.18491	0.485632	0.218833	2.76876	4.74643	2.3677	2.49095	0.00845357	2.62361	2.8218	0.00646518	0.69248	5.21239	3.70533	0.320904	1.10939	3.77109	1.68205	3.82505	3.23324	0.0965233	4.25052	0.0192484	0.0116341
TCGA.DJ.A1QI	455	0	63	FEMALE	Stage II	0	T2	N0	6.91303	1.80158	3.01281	8.83215	5.88322	4.24346	7.03282	0.654989	0.879201	1.78657	8.24589	1.87136	0.138275	0	4.49217	0	3.35035	4.2548	1.17258	0.753458	3.48319	5.31884	2.46797	2.11869	0.0135166	2.92148	2.14691	0.00518004	0.441108	5.56395	3.90721	0.287841	1.34416	3.62854	1.59697	4.16451	4.22376	0.861272	3.18714	0.0607763	0.0185898
TCGA.DJ.A1QL	535	0	70	MALE	Stage II	0	T2	N0	5.80399	0.87829	1.86416	8.18815	6.45541	4.28547	7.3503	1.72606	0.0542718	2.1556	4.45789	3.74921	0.0245532	0.00850328	0.0325909	0	3.89858	8.43802	0.672841	0.171232	3.93402	5.0601	3.38417	4.16349	0.0734132	3.46523	3.76261	0.0838534	0.234916	5.97216	4.06191	1.49224	3.21586	4.44782	2.64263	4.3279	5.15816	0.22431	4.03306	0	0
TCGA.DJ.A2PP	930	0	47	MALE	Stage II	0	T2	N0	5.7279	0.284036	1.03282	8.16509	5.49802	3.44585	6.56215	1.48903	0.10728	1.24838	4.15112	2.85744	0.0304755	0	0	0	3.86859	4.0178	0.466372	0.108216	3.2598	3.83498	2.84922	2.92281	0	3.00358	4.50747	0.00951381	1.32306	5.52139	3.81038	0.279493	4.2472	4.20422	2.55578	2.90155	3.83671	0.0753918	2.94222	0.123052	0.00857823
TCGA.DJ.A2PU	1033	0	52	FEMALE	Stage II	0	T2	N0	6.80479	1.98165	3.34063	8.51249	6.54592	4.81152	7.32821	1.11091	0.144054	1.88474	4.35879	3.02508	0.593247	0.0074139	2.04485	0	2.9887	3.91728	1.14366	0.684442	3.15233	5.37324	2.86039	3.54831	0	2.91869	3.52542	0	0.437303	5.65191	3.90016	0.520458	2.37833	4.41467	1.14539	4.54794	4.95093	0.139471	4.93275	0.0587935	0.0179747
TCGA.DJ.A2PV	973	0	53	FEMALE	Stage II	0	T2	N0	5.96382	1.77489	3.48318	7.86253	6.27484	4.36346	7.34073	0.999138	0.216296	1.65367	4.98567	3.02359	0.289002	0.0156577	1.23673	0	3.0942	4.90586	0.365676	0.672882	3.86213	5.18216	2.87242	3.2084	0	3.08249	3.80793	0.0158502	0.759216	5.28797	3.70729	0.553822	2.4642	3.73695	1.53859	4.2149	4.46142	0.237745	4.76842	0.0621883	0.0284489
TCGA.DJ.A2Q0	1045	0	57	FEMALE	Stage II	0	T2	N0	4.83645	0.681417	2.16098	8.15838	5.18935	3.82961	5.71929	2.78998	0.246347	0.900084	4.03644	3.45265	0.0414954	0	0.0489688	0	4.21658	3.31194	1.07685	0.303005	2.67357	3.53057	2.76599	3.30749	0.0169709	2.81172	3.40155	0.00650867	0.688931	5.08232	3.60628	0.308731	5.90413	2.50111	1.37491	4.14661	3.06225	0	4.63085	0.0573683	0
TCGA.DJ.A2QC	1215	0	70	FEMALE	Stage II	0	T2	N0	7.58451	2.22116	3.115	9.5623	6.7406	4.82976	7.39531	1.39705	0.86678	2.53631	4.62491	2.67962	0.255908	0	1.79197	0	2.67508	5.69529	1.24312	0.379107	2.78856	4.93147	2.86847	3.3535	0.0169322	2.97824	3.26737	0.0193942	0.48534	5.53261	4.0098	0.56657	2.495	4.60063	1.3506	3.96278	5.27288	0.242323	4.41578	0	0.0461845
TCGA.DJ.A3V3	931	0	57	FEMALE	Stage II	0	T2	N0	6.1105	2.68227	4.16764	8.97542	6.54308	3.60162	7.25292	1.49132	0.36705	2.12793	4.16347	2.85221	0.91908	0.0084876	0.557097	0	3.51818	5.91265	1.27666	0.225572	3.74038	5.07577	2.99306	3.03767	0	2.94085	3.32628	0.0171336	0.708837	5.65633	3.90417	0.690021	2.77495	4.18548	2.17862	3.9275	4.86059	0.0990094	3.58642	0	0.0103201
TCGA.DJ.A3VM	840	0	68	FEMALE	Stage II	0	T2	N0	5.1317	1.13195	2.09711	8.27893	5.87901	3.4612	6.70029	1.20682	0.0683604	1.3358	3.8209	2.35023	0.105738	0	0.0320917	0	3.43768	2.26846	1.28319	0.266661	3.07668	4.14818	2.74289	2.76751	0.0147536	2.79071	4.56049	0	0.914269	5.52069	3.67733	0.438657	2.80816	3.82749	1.61566	3.23367	2.7004	0.312724	3.68119	0.0335006	0
TCGA.E3.A3E3	922	0	49	FEMALE	Stage II	0	T2	N0	6.74646	1.44358	2.78046	8.76268	6.12378	4.21938	7.18735	1.14887	0.628625	1.40888	4.29761	1.67306	0.249061	0.0155203	0.639116	0	2.19487	5.52436	0.643815	0.274546	3.1288	4.44599	2.32649	2.49216	0.0137144	3.05742	2.281	0	0.52768	5.31576	3.77059	0.319207	1.78459	3.7434	1.757	3.89442	2.54055	0.0667456	3.42045	0.0156616	0.00946152
TCGA.E8.A432	439	0	57	FEMALE	Stage II	0	T2	N0	6.93418	1.9231	3.45837	9.03673	6.57981	2.65698	7.6806	1.18682	2.05881	2.35933	7.30237	2.71272	0.174371	0.00795708	4.90894	0	3.71974	3.23621	1.08728	0.411565	2.14048	5.61833	2.76206	3.00652	0.0279131	3.4276	4.1602	0.148281	0.952004	6.3807	4.08492	0.828526	3.79036	4.40316	1.52187	3.65842	4.71047	0.188051	4.1902	0.108542	0.0288339
TCGA.EL.A3MW	3305	0	55	FEMALE	Stage II	0	T2	N0	6.62991	1.99744	3.97026	8.83908	6.54063	4.37264	7.66118	1.14259	0.779834	1.80683	4.34915	2.83001	1.41002	0	1.233	0	3.09357	4.59024	1.01242	0.237194	3.32698	5.49949	2.49242	2.98857	0.0413567	2.50817	2.61322	0.00533423	0.438292	5.65377	3.94629	0.47194	1.97557	4.21528	0.816955	4.20248	4.58376	0.0677168	4.28484	0	0
TCGA.EL.A3T3	4017	0	63	MALE	Stage II	0	T2	N0	7.11144	1.6171	3.31262	8.84039	6.56007	3.99487	7.32156	1.86084	0.205048	1.94472	7.6484	1.58108	0.424295	0.0084693	3.6128	0	2.63907	7.83624	0.862044	0.595683	3.54302	4.87772	2.54021	2.18261	0.0149248	3.35723	1.76432	0.00572145	0.598468	5.48323	3.53024	0.461114	2.03732	4.32736	2.05248	4.13437	3.22272	0.116062	4.16418	0.0669956	0.0102979
TCGA.EL.A3T7	1256	0	47	FEMALE	Stage II	0	T2	N0	7.25954	2.01748	3.43196	8.92206	6.42847	4.24493	7.41059	0.759981	0.75442	2.38103	9.05167	1.35639	0.233456	0	5.40635	0	1.3861	5.63534	1.06557	0.91567	3.33197	4.96567	2.56246	2.28309	0.00991028	3.17541	3.04283	0.00379505	0.456633	5.62045	3.90754	0.40424	2.44902	4.41989	1.8285	4.58925	3.55283	0.0122725	4.72744	0.0225508	0.0204065
TCGA.EL.A3ZQ	1862	0	78	FEMALE	Stage II	0	T2	N0	7.80892	2.16147	2.8709	10.1995	7.22111	4.75486	6.82938	1.25119	0.219194	3.4245	4.4863	1.42984	0	0	2.22458	0	1.61907	5.24499	0.858376	0.100417	1.86344	4.95129	1.87837	2.5941	0	3.26099	1.25892	0.00859717	0.0407382	5.24649	2.60362	0.69417	2.64114	4.55312	0.938713	3.67822	4.18469	0.041352	4.61905	0	0
TCGA.EL.A3ZR	1830	0	46	FEMALE	Stage II	0	T2	N0	5.77815	0.51554	1.10664	8.88522	6.66401	3.61822	7.48016	1.63289	1.57542	2.4741	3.22959	2.41191	0.083183	0	0.124711	0	3.41995	3.42837	1.22255	0.402114	2.64809	4.73337	3.02293	2.8831	0.0583298	2.76782	2.23593	0.0169596	0.289159	5.88861	3.6383	0.139969	2.45395	4.48222	1.40789	3.33272	3.78101	0.123651	3.34777	0.0336164	0
TCGA.EL.A4K9	1455	0	68	MALE	Stage II	0	T2	N0	6.6422	2.19185	3.24859	8.98415	6.8422	3.63769	6.92874	0.958592	0.0907039	2.16695	5.03048	3.3133	0.563596	0.01007	2.39239	0	3.6547	5.56708	0.608812	0.927024	3.86055	5.43614	2.86433	3.48581	0.0177381	3.51539	3.69925	0	0.728503	5.69533	3.91824	0.503332	2.03697	4.56379	2.16188	4.11062	3.86714	0.0754141	4.62434	0	0
TCGA.BJ.A28W	344	0	32	FEMALE	Stage I	0	T2	N0	5.80667	6.23716	7.00226	8.39788	7.14894	4.64552	6.08224	1.80716	0.208925	1.69172	3.62804	1.27388	0.0408639	0.0142044	0.0891396	0	1.79473	6.48883	1.14977	1.54854	2.48971	4.12805	2.84107	3.307	0.120851	3.24556	2.51268	0.0566762	0.58109	4.47654	3.16973	2.00741	5.1634	4.6037	2.40179	2.86391	4.11684	0.572711	3.00836	0.0285265	0
TCGA.BJ.A2N9	623	0	42	FEMALE	Stage I	0	T2	N0	5.5599	2.22468	3.86274	9.45288	6.72618	4.05534	7.15112	2.7622	0.0149099	1.26315	2.83851	1.52069	0.145116	0	0.0103836	0	1.11555	3.78852	0.825442	0.0186899	3.19251	3.70005	2.20083	3.14499	0.0142161	3.12016	3.63447	0.064067	1.03999	5.27797	4.11117	0.578329	6.86064	4.15592	2.48057	3.8479	3.8117	0.182696	3.91568	0	0
TCGA.BJ.A2P4	390	0	29	FEMALE	Stage I	0	T2	N0	6.6521	1.43783	2.08517	9.54083	6.91338	3.08289	6.31688	1.78911	1.94635	2.27132	4.55606	3.45955	0.104202	0.0105937	0.167916	0	3.48345	4.77109	1.68625	0.770268	3.04469	4.83475	3.07573	3.99769	0.090967	2.72565	4.34057	0.0284226	0.308417	5.77234	3.72648	0.31158	2.59963	4.41054	1.92407	3.21203	5.17984	0.321994	3.78752	0.042294	0
TCGA.BJ.A45D	331	0	36	MALE	Stage I	0	T2	N0	7.46559	1.99083	3.10811	9.52668	6.95862	3.58946	7.34301	1.58372	0.207172	2.59032	4.28177	2.31567	1.32217	0.0159437	0.478926	0	1.84637	6.02411	1.38101	0.311743	2.56591	4.19884	3.24603	4.16974	0.0280412	3.95248	3.51694	0.00539999	0.475946	5.58119	3.73464	0.390645	2.88108	4.66711	1.38645	3.2098	3.86787	0.271143	3.90506	0.0477379	0
TCGA.BJ.A45K	705	0	33	MALE	Stage I	0	T2	N0	6.12384	0.395484	0.671667	8.02967	6.32288	3.48677	6.94158	1.74333	1.92796	1.81646	4.00665	3.52689	0.0355928	0.0164531	0.0211622	0	4.17807	8.18963	0.920685	0.0504185	3.54306	5.65379	3.38013	3.38751	0.0851154	3.51163	2.95598	0.0708242	0.234125	5.95956	3.76417	0.523752	2.61554	5.02502	2.90135	4.05024	3.87286	0.271582	3.62973	0.0652948	0.0298875
TCGA.DE.A7U5	84	0	36	FEMALE	Stage I	0	T2	N0	6.22711	2.62267	4.33862	8.27746	5.99257	3.91758	7.07924	1.44101	0.167359	1.19471	6.84489	1.27356	0.350916	0	2.74803	0	2.25294	7.31374	0.447505	0.849069	3.99706	5.33151	2.67167	2.98496	0.0475378	3.06352	2.11773	0	0.929619	5.03451	3.2846	0.646396	2.19674	3.68909	2.36821	3.8392	1.40021	0.169356	3.813	0.181403	0.416427
TCGA.DJ.A13T	1709	0	37	FEMALE	Stage I	0	T2	N0	6.71375	1.00223	2.732	8.31559	6.36104	4.41233	7.73513	1.11656	0.133411	1.40348	5.3765	3.06106	0.148545	0.0071668	2.70434	0	2.65696	4.4264	0.981944	0.415687	3.58037	6.01	2.57063	2.72335	0.0126338	2.99057	3.08863	0.00966548	0.532991	5.75097	4.12455	0.329991	2.1227	4.30846	1.15869	4.1786	3.47089	0.0233995	4.53784	0.0428593	0.0173777
TCGA.DJ.A3UP	499	0	38	FEMALE	Stage I	0	T2	N0	5.77756	1.31885	2.88516	8.41268	6.50337	3.32604	7.23367	0.856376	0.565559	1.75677	3.28534	2.6242	0.22943	0	0.239728	0	2.30073	3.63314	1.05784	0.323097	3.95779	5.16735	2.98466	2.88516	0.0406747	3.01561	5.15208	0.036322	0.47788	6.18278	4.07432	0.477439	2.94755	3.75457	2.4895	4.06678	2.90906	0.016943	4.29774	0.0615259	0
TCGA.DJ.A4V0	542	0	36	FEMALE	Stage I	0	T2	N0	6.02872	3.50703	5.18484	8.06775	6.55418	3.78566	6.68894	1.70859	0.2594	1.45348	3.84682	2.37549	0.482224	0	0.637555	0	2.55259	6.27684	0.904477	1.20003	3.61399	5.13775	2.84224	3.03066	0.0457071	2.90141	3.28619	0.0749185	0.820673	5.42012	3.71345	1.2033	3.86067	4.04954	2.24139	3.72959	3.58851	0.758305	3.55732	0.0349519	0.0420359
TCGA.DJ.A4V2	95	0	38	FEMALE	Stage I	0	T2	N0	6.69606	1.96534	3.568	8.47467	6.29907	3.95036	7.35183	1.27851	0.828992	1.27354	7.14386	1.35257	0.581738	0	2.73464	0	2.61402	7.7915	0.896323	0.648874	3.94513	5.20132	2.72098	2.67003	0.0846345	3.28007	1.62309	0	0.448018	5.24767	3.61574	0.426501	1.96907	4.08165	2.49612	4.12261	1.947	0.120833	3.36433	0.0165068	0.0684071
TCGA.E8.A433	447	0	25	FEMALE	Stage I	0	T2	N0	7.29693	2.10531	3.25455	9.36639	6.8105	4.36069	7.39267	1.47717	0.621781	2.27745	6.34687	1.26372	0.300049	0.0198398	1.59256	0	1.44035	7.25801	1.30352	0.46016	2.75783	4.87902	2.29158	2.81221	0	3.0787	2.03163	0.0134199	0.677123	5.27602	3.48972	0.4514	3.39359	4.46711	2.31226	3.62369	2.37969	0.398634	3.73371	0.0200201	0
TCGA.EL.A3CX	2461	0	22	FEMALE	Stage I	0	T2	N0	6.45213	2.26634	3.7376	8.62336	6.75833	3.32958	6.44303	1.31159	0.175508	1.48552	2.55164	1.03358	0.0138606	0.0190598	1.83245	0	1.32008	5.09173	1.50344	2.11605	3.70128	3.89702	2.74927	4.26101	0.0499544	3.75945	0.799124	0.0128912	1.78947	5.57982	3.60764	0.501474	3.63531	4.00643	3.34431	4.48234	2.7442	0.120793	5.15167	0.038213	0
TCGA.EL.A3D1	2997	0	39	MALE	Stage I	0	T2	N0	8.07419	1.8942	2.5475	9.65517	7.57053	3.74628	7.17971	2.12192	1.14224	2.81831	7.30489	1.28003	0.69482	0.00888267	3.42371	0.0261195	1.80002	7.33519	0.523854	0.465313	2.53423	5.29884	2.52592	3.11077	0.0914593	3.65879	2.62959	0	0.540416	6.14683	3.96102	1.15996	2.24671	5.57566	1.43564	3.59901	2.78473	0.112519	5.42322	0	0.0215201
TCGA.EL.A3GO	1973	0	31	FEMALE	Stage I	0	T2	N0	5.29958	1.32254	2.67812	7.31122	6.02071	3.42259	6.92069	1.72463	0.156233	1.60061	4.68487	4.39255	0.0877805	0.0264727	0.141937	0	4.36167	7.08876	0.804079	0.770472	3.64045	3.80355	3.55552	3.4384	0.0311199	3.37061	4.02653	0.0531052	1.16525	5.06786	3.6494	0.328553	3.99453	3.63614	2.4458	3.82461	5.0495	0	3.22199	0.104006	0
TCGA.EL.A3GW	1527	0	37	FEMALE	Stage I	0	T2	N0	6.27619	0.785223	2.23022	8.35761	6.18833	2.66039	7.00678	0.890059	2.90294	1.70011	3.3102	2.54726	0.298191	0	0.219475	0	4.12158	3.53596	0.765146	0.971586	4.32651	6.41053	2.75607	2.37684	0.0510809	3.26315	3.78835	0.00495877	0.634778	6.36732	4.07704	0.249888	3.3006	3.90735	2.89125	3.75508	2.21993	0.0859942	3.88335	0	0.0177992
TCGA.EL.A3T1	3941	0	38	FEMALE	Stage I	0	T2	N0	6.73792	2.55951	4.31118	8.4789	6.0553	4.42081	6.95414	1.41507	0.238797	1.4935	4.86208	1.29271	0.0606397	0.0121369	1.29455	0	1.44703	6.00196	0.407543	0.473037	4.05864	5.00446	2.50927	2.28354	0	3.21385	1.784	0.0122863	0.777176	5.36338	3.42208	0.71519	2.01457	3.5847	1.69032	3.66643	1.53532	0.0652024	3.85091	0	0.0293573
TCGA.EL.A3T8	3269	0	36	MALE	Stage I	0	T2	N0	6.9886	1.48759	2.95706	8.47342	6.26551	4.05574	7.32367	1.24667	0.438941	1.91215	7.43097	3.26192	0.709872	0	3.54007	0	3.1028	6.12701	0.943732	0.35498	3.21606	5.21846	3.06496	3.26384	0	3.15613	3.20807	0.00582815	0.743335	5.4048	3.78164	0.619391	1.20466	3.96159	1.72397	4.28603	3.46238	0.109392	3.61148	0.0173594	0
TCGA.EL.A3TA	2035	0	42	MALE	Stage I	0	T2	N0	6.56132	3.03785	4.36606	9.16126	6.90534	4.30111	7.77718	1.5906	0.362815	2.06159	5.6202	2.8086	1.21851	0	0.482986	0	2.98157	6.2863	1.12169	0.721389	3.60355	5.04567	3.01267	3.68849	0.044673	2.91024	2.92605	0.148166	0.942145	5.58002	3.75183	0.753582	2.96376	4.52397	1.83424	4.02005	3.54939	0.566304	4.1713	0.0171802	0.0810298
TCGA.EL.A4JV	1748	0	41	FEMALE	Stage I	0	T2	N0	5.9389	1.11794	1.85429	8.66157	5.87881	3.46253	6.72206	1.27239	2.36062	1.88574	3.85366	2.93407	0.141864	0.0277354	0.0931352	0	2.86463	4.04713	1.38767	0.239479	2.8463	5.1949	2.7319	2.86858	0.0486306	2.79028	5.12249	0.0796594	0.525489	5.56399	4.0435	0.390004	3.23866	3.78013	1.68849	3.44998	4.51471	0.050199	3.72931	0.0371963	0
TCGA.EL.A4KH	823	0	36	FEMALE	Stage I	0	T2	N0	7.30479	2.03694	2.8593	9.77007	7.28545	4.30864	7.44488	1.51593	0.72668	2.76098	5.06195	1.80815	0.58083	0.0171813	1.05687	0	1.95156	4.65735	1.30785	0.257048	1.82175	4.36278	2.55134	3.28179	0	3.17135	2.45668	0	0.497396	5.17469	3.58984	0.463417	2.6724	5.18438	1.05213	3.83494	3.6696	0.0556634	5.06264	0	0.0104765
TCGA.FY.A3I4	542	0	34	FEMALE	Stage I	0	T2	N0	6.89779	2.30791	3.46108	8.31422	6.72926	3.41773	6.94334	1.87195	2.22718	1.44879	6.25495	2.3632	0.169011	0	1.28008	0	2.37855	7.72279	0.368871	1.85968	3.03174	4.31729	2.95605	3.08912	0.0709385	2.97094	3.85607	0.0197113	1.24155	5.16001	3.49718	0.435749	3.05725	4.97641	2.71781	3.61984	3.34397	0.684189	4.05703	0.0235471	0.110174
TCGA.J8.A3O0	1313	0	38	MALE	Stage I	0	T2	N0	6.24804	1.56269	3.09096	8.51509	6.51939	3.02173	7.12279	1.06084	0.0422197	1.99112	3.99189	2.73178	0.675593	0	0.784685	0	2.64139	6.39796	0.883116	1.36042	3.87836	5.49451	2.62536	2.40684	0.0269729	3.38006	3.43057	0.0561169	0.366711	6.01542	3.75112	0.368772	4.34292	3.60812	2.52703	4.26048	3.18269	0.0578757	4.00189	2.09331	0.831905
TCGA.KS.A41L	3463	0	39	FEMALE	Stage I	0	T2	N0	4.54699	0.427725	0.915728	9.62049	6.21756	1.16076	6.73414	1.05773	0.656034	1.23503	4.2068	3.09979	0.0245838	0.0253925	0.0433465	0	3.99728	6.14352	0.719438	1.90539	3.81675	4.93679	3.76495	3.61965	0.059099	2.21775	4.01379	0	0.0805553	5.57941	3.37347	0.533493	3.9439	3.53529	2.48063	3.29933	4.15218	0.0369074	2.74299	0.115862	0
TCGA.KS.A4I1	812	0	37	FEMALE	Stage I	0	T2	N0	7.66646	1.84185	2.62807	9.36589	6.61511	3.59906	6.52864	1.21575	1.57594	3.10438	5.62641	0.677977	0.0699489	0.0604259	1.7806	0.0360548	1.39131	5.85126	1.47738	0.762408	2.3073	5.65771	2.54472	1.96233	0	3.07409	2.3269	0	0.18692	5.27773	3.4662	0.355936	3.83209	4.00407	2.79146	4.45776	3.01763	0	4.40323	0.0728577	0.183085
TCGA.L6.A4EP	1016	0	41	FEMALE	Stage I	0	T2	N0	7.70979	1.62564	2.51401	9.64251	6.79693	3.22651	7.41341	1.86572	0.206512	2.26297	6.62038	1.42549	0.148647	0.0119335	2.24323	0.0350192	2.15424	6.68776	1.17915	0.530349	2.8386	5.43556	2.53907	2.49759	0	2.8742	2.02353	0	0.240396	5.54418	3.4971	0.367139	2.02008	4.64393	2.54186	4.14558	2.01209	0.316668	4.54563	0.138269	0.277653
TCGA.MK.A4N7	987	0	20	FEMALE	Stage I	0	T2	N0	7.14564	1.08263	2.27118	8.75669	6.24287	4.56724	7.9172	0.52619	0.274551	1.91119	7.40183	1.55853	0.0204597	0.0211337	4.78377	0	2.62878	3.41309	0.954145	0.407103	3.19118	5.25051	2.42874	2.00859	0	2.83112	2.18888	0.00954721	0.237517	5.46857	3.8333	0.370922	1.98148	3.71415	1.95477	4.71182	2.86378	0	4.27556	0.0142521	0
TCGA.DO.A2HM	71	0	49	MALE	Stage IVA	1	T1b	N1b	6.39729	5.04133	6.44512	7.99883	6.025	4.56606	6.69548	1.45361	0.288139	1.09214	7.19724	2.26473	1.12629	0	2.39888	0	1.74973	7.6897	0.401912	1.28243	3.52002	4.52888	3.4122	3.80315	0	3.33385	2.64392	0	0.888857	4.7804	3.39265	1.42423	3.59739	3.94747	2.366	3.40397	3.81762	1.04974	3.38576	0.0499654	0.01018
TCGA.EM.A1CT	553	0	76	MALE	Stage IVA	1	T1b	N1b	5.54772	2.30652	3.84987	8.34891	6.21581	4.24663	7.12798	1.40123	0.0132304	1.13605	3.91336	0.99791	0.644385	0	0.801644	0	1.55298	5.05878	0.435594	0.30015	3.02056	4.02343	2.55021	2.41727	0	2.45814	2.01774	0	0.560105	4.94588	3.60714	0.467911	2.42407	3.76039	1.7805	3.11938	3.16362	0.0463551	3.3631	0	0
TCGA.EM.A22K	479	0	46	FEMALE	Stage IVA	1	T1b	N1b	5.89293	1.20246	2.13667	8.76686	6.30469	3.07538	7.01015	1.02747	1.38051	1.53325	3.59405	3.2935	0.0230558	0	1.34298	0.0234852	3.11488	4.27503	0.880769	0.353215	3.03453	5.24014	3.14703	3.1866	0	2.58094	3.81652	0.0107638	0.238083	6.19572	4.05063	0.398986	2.46375	4.36667	1.35293	3.61612	3.27439	0.0850469	4.03164	0.031953	0
TCGA.EM.A22P	1256	0	64	MALE	Stage IVA	1	T1b	N1b	6.6724	4.66567	5.4562	8.35395	6.36604	4.42975	7.28757	1.32516	0.873793	1.70394	6.6835	2.65586	0.221805	0.00823383	1.41493	0	3.00814	4.68015	0.976543	1.11268	3.26405	5.45328	2.76388	3.18566	0.028877	2.98111	3.66857	0	1.15764	5.53077	3.91907	0.928107	3.26584	3.93515	1.70569	3.78819	3.68058	0.696145	4.16553	0.0491507	0.0493782
TCGA.EM.A2OX	600	0	46	MALE	Stage IVA	1	T1b	N1b	6.85121	1.53661	2.94798	9.29552	6.22712	3.47464	7.47489	1.27566	0.666776	2.43168	4.50818	2.70952	0.0381795	0	1.42313	0	2.80658	5.08305	0.924449	0.190052	3.07713	5.14042	2.42136	2.72402	0	2.80315	2.97582	0.00598275	0.689127	5.90604	3.74193	0.187437	2.54127	3.5564	3.5565	3.82767	2.27417	0.147727	4.97395	0	0.0107674
TCGA.EM.A4FN	802	0	49	FEMALE	Stage IVA	1	T1b	N1b	7.14292	2.43503	3.67699	9.77802	6.56477	3.5636	7.14366	1.25061	0.0907574	2.07741	4.89524	1.7731	0.88592	0	1.45717	0	1.44354	5.64331	1.05364	0.299723	2.43767	4.79645	2.36301	2.34234	0.0148058	2.79445	1.8892	0	0.38619	5.36256	3.58473	0.692042	2.02025	4.45063	1.42085	3.63819	2.48351	0.0183276	3.15365	0	0
TCGA.EM.A3AN	597	0	36	FEMALE	Stage I	1	T1b	N1b	6.85995	1.34822	2.86259	9.1498	6.29775	3.52305	7.2143	1.0558	0.400613	2.0973	5.08207	2.64363	0.0865666	0.0470211	2.25343	0	2.98022	6.0883	0.79429	0.220452	2.83839	5.70699	2.9488	3.34866	0	2.32648	2.66968	0.0137589	0.2664	6.17643	4.2458	0.516027	2.73256	4.21053	1.84482	0.72269	4.29672	0.0441558	4.00643	0.0137155	0.01652
TCGA.EM.A3FK	723	0	30	FEMALE	Stage I	1	T1b	N1b	6.41043	0.617706	1.42117	8.397	5.9671	3.50318	7.70976	1.28324	0.336027	1.43293	7.11141	2.40361	0.15876	0	3.15719	0	2.09895	7.71573	0.469738	0.698842	3.748	5.4026	2.41717	2.28668	0	3.07503	3.63149	0.0155196	0.371477	5.3632	3.90895	0.0549551	1.24547	3.45108	3.19133	4.47727	3.03773	0.0250842	3.93829	0	0.0186317
TCGA.KS.A4I5	567	0	49	FEMALE	Stage IVA	1	T1b	N1b	7.46545	1.33626	2.1472	9.06734	6.75602	3.28624	7.21134	1.43655	0.0548718	2.35049	7.04069	2.88853	0	0.0199847	2.13927	0	2.9156	6.63978	0.988933	0.369553	3.53273	5.21219	2.71902	2.855	0.0176625	2.95509	3.08246	0	0.879848	5.33585	3.72064	0.204244	1.80866	4.28984	2.4063	4.08364	3.31418	0.032665	4.32867	0.0201663	0.0362666
TCGA.DJ.A2Q1	1148	0	44	FEMALE	Stage I	1	T1b	N1b	6.97587	3.18745	4.26517	8.97915	6.23663	4.00914	6.64856	1.45509	0.18515	1.81522	7.45383	0.732005	0	0	1.1855	0	3.41386	7.98748	0.433112	2.11055	2.06299	5.75803	2.6526	3.41513	0	2.53825	2.26674	0	1.18765	5.53754	3.21198	0.380351	2.68775	3.66703	1.87355	3.84588	1.77149	0.254461	3.24804	0	0.0296308
TCGA.DJ.A2Q6	1109	0	38	FEMALE	Stage I	1	T1b	N1b	6.86254	1.70772	3.52228	8.59665	6.03097	4.27008	7.51602	1.12564	0.372328	1.94782	5.46365	2.03346	0.150026	0.0227462	1.31878	0.0335177	2.88342	4.81514	0.633848	0.963553	2.97788	5.05822	2.77986	2.60584	0.0100877	2.79138	3.10413	0.00771597	1.29576	5.569	3.91723	0.306605	1.74242	3.44119	1.63876	3.99312	3.35983	0.458326	3.54514	0.011522	0.0138801
TCGA.DJ.A4UP	649	0	15	FEMALE	Stage I	1	T1b	N1b	6.3395	3.7772	4.97114	8.6552	6.70093	3.97313	6.96787	1.31959	0.632965	1.96295	4.62274	2.33707	0.0750365	0	1.06869	0	3.08576	5.22639	1.09249	1.17722	2.86816	5.32763	3.05998	2.98244	0.0308999	2.82145	2.92808	0.13655	0.889312	6.07206	3.83458	0.745999	3.08786	4.40191	2.29084	3.56681	3.22173	0.181622	4.27288	0.0865788	0.010718
TCGA.ET.A2N0	489	0	51	FEMALE	Stage III	1	T1b	N1a	6.87333	2.46666	3.26737	9.98683	6.80526	4.32923	6.55583	2.10395	1.20761	2.1796	6.65491	0.773705	0.139118	0	1.72018	0.0268019	0.896987	7.52783	0.460139	0.397196	2.42885	4.15511	2.02734	2.54302	0	3.2111	1.55329	0	0.20633	5.16794	3.18953	0.249636	3.70868	4.9117	2.0513	3.45541	2.65385	0.0873812	3.38342	0	0
TCGA.FY.A3NN	0	0	48	FEMALE	Stage III	1	T1b	N1a	6.4974	1.55577	3.22321	9.05602	5.7848	4.93957	7.16997	0.891443	1.01751	1.51351	3.30389	1.67613	0.615762	0.0164379	0.747683	0	3.20988	4.71974	0.653148	0.37088	3.24841	4.8973	2.21303	2.19408	0	2.97244	1.45884	0.0111146	0.395063	5.39062	3.95745	0.336135	2.30129	3.72004	1.26876	3.86533	2.35736	0.0179814	4.13961	0	0
TCGA.FY.A4B4	657	0	62	FEMALE	Stage III	1	T1b	N1a	6.72323	1.84784	3.80673	8.8044	6.50871	3.93017	7.037	1.48316	0.502523	1.63034	6.92203	2.15493	0.856277	0	3.03281	0	2.2518	7.60419	0.662213	1.16573	3.70284	5.69826	2.73776	3.1185	0.0137426	3.31636	2.2436	0.00526691	0.576005	5.69837	3.54824	0.495341	2.39937	4.0846	2.21838	4.11801	3.2167	0.293233	3.07616	0.0312186	0.101014
TCGA.J8.A42S	75	0	45	MALE	Stage III	1	T1b	N1a	6.42604	1.27302	2.38362	8.74233	6.56756	4.04891	8.33556	0.946048	0.295926	1.89098	7.15842	1.93619	0.0873803	0	1.20045	0	2.63273	6.23154	0.917538	0.763623	3.54688	5.39307	2.71087	3.15479	0.0309753	2.73865	3.75535	0.0412797	1.06888	5.40786	3.69207	0.306482	2.1813	3.72028	1.9093	4.17877	3.56942	0.446913	3.63069	0.0177799	0
TCGA.EM.A2CQ	374	0	40	FEMALE	Stage I	1	T1b	N1a	5.11719	0.731208	1.72263	7.78355	5.98879	3.22345	6.55121	1.29453	0.0408373	0.884682	3.98596	2.4127	0	0.00637318	0.276247	0	2.72449	6.21236	0.413423	0.139137	3.40703	4.51268	2.76295	2.73257	0.0334523	2.92386	2.72767	0	1.0721	5.17342	3.74208	0.34153	4.54113	3.83785	2.54103	3.32743	2.85686	0.0881323	3.59689	0.0128342	0
TCGA.EM.A3AR	510	0	41	MALE	Stage I	1	T1b	N1a	5.91501	1.09551	2.72953	8.10535	6.80412	3.42429	7.04565	1.81259	1.58076	1.59744	4.45839	2.14955	0.159513	0.008909	0.272008	0	3.22161	7.38806	0.675774	1.16895	4.46524	4.83706	2.64208	2.49749	0.0465902	2.58273	3.05585	0.191741	1.22477	5.6975	3.85171	0.287615	3.47782	3.73308	2.87699	4.39258	3.47585	1.51138	3.85949	0	0
TCGA.DJ.A2Q4	1032	0	53	MALE	Stage III	1	T1b	N1a	6.57723	1.72257	3.06608	8.69707	6.2959	3.50564	7.31982	1.65971	0.914072	1.56091	7.52733	2.09719	0.0481534	0.00561032	3.05985	0	2.14865	8.33388	0.251165	0.221722	3.29369	5.17646	2.69167	2.74764	0	2.68293	2.4213	0	0.718784	5.48213	3.91453	0.378739	1.98157	4.13008	2.14617	4.22161	2.32586	0.0364497	4.16091	0	0
TCGA.DJ.A2Q9	1092	0	65	FEMALE	Stage III	1	T1b	N1a	6.21335	4.32269	5.90195	7.51052	5.76233	5.64078	6.21958	0.771522	0.167066	0.996087	5.88443	1.86093	0.253871	0.0158454	0.28751	0	2.54145	6.9921	0.292296	1.43034	3.11464	4.98801	3.22651	3.53365	0.0140019	3.08093	2.8537	0.00536659	2.812	4.60252	3.06185	0.352694	3.84325	3.14617	2.96584	3.8151	3.20383	0.340184	4.28231	0	1.16536
TCGA.DJ.A3VI	95	0	52	FEMALE	Stage III	1	T1b	N1a	6.28186	0.978119	2.45029	8.87571	6.1562	3.9353	7.27077	1.23776	0.0461545	1.24719	6.35697	1.08364	0.205191	0	1.78295	0	1.42996	7.54504	0.851135	0.136318	4.2593	5.49856	2.30668	2.7212	0.0127173	3.14308	1.37765	0.00487291	0.369407	5.56501	3.59546	0.40523	1.69667	3.99759	2.10431	3.82651	1.87961	0.039045	3.56396	0.0289025	0
TCGA.J8.A3YD	968	0	47	FEMALE	Stage III	1	T1b	N1a	6.33438	0.846047	2.0393	8.40986	6.43343	4.10145	7.19825	2.20289	2.19952	1.37414	6.30122	2.19144	0.201692	0.0260753	2.93538	0	2.52886	7.01522	0.835263	1.18275	3.72491	4.83062	2.73561	2.70147	0.0154082	2.86078	4.0498	0.102799	0.817103	5.33664	3.90301	0.422511	3.4858	3.93698	2.37047	3.83811	3.7291	0.83066	3.56472	0.0691255	0.0211862
TCGA.KS.A4IC	1073	0	45	FEMALE	Stage III	1	T1b	N1a	6.97522	2.04094	3.10794	9.07837	6.47513	4.14603	7.37255	1.28478	0.343448	1.99546	5.33567	1.78317	0.298376	0.00948192	1.13049	0	1.93044	5.51885	1.32522	0.460175	3.1733	4.92886	2.38593	2.57546	0	2.95271	1.72007	0.0566573	0.523226	5.45613	3.78218	0.478219	1.91706	4.59712	1.94688	4.03858	4.07495	0.0809799	4.40772	0	0
TCGA.DJ.A3VA	755	0	39	FEMALE	Stage I	1	T1b	N1a	6.311	1.49802	3.3769	8.81423	5.90742	4.17509	7.50618	1.26853	0.428246	1.72946	4.85058	1.41014	0.1372	0	1.84762	0	1.73409	6.40978	0.648514	0.816412	3.91795	5.33606	2.48827	2.3129	0.0124533	2.97997	2.87601	0.0377372	0.423629	5.69771	3.70071	0.631755	1.32529	4.22343	1.92925	4.28108	3.34231	0.111812	3.85913	0.0142223	0.0171298
TCGA.DJ.A3VD	639	0	32	FEMALE	Stage I	1	T1b	N1a	6.46492	4.33716	5.94251	8.16189	6.29864	4.28983	7.13203	1.24416	1.38588	1.17948	5.88502	1.38023	0.122212	0.0174632	1.51956	0.0257551	2.23202	7.12545	0.813213	1.47851	3.79595	5.18893	2.87641	3.05134	0	3.01701	2.32366	0.0235226	1.47108	4.94724	3.39901	1.41367	2.91184	3.61732	2.01639	3.56364	2.8112	0.385775	3.23891	0.0350314	0.0524747
TCGA.H2.A421	349	0	34	FEMALE	Stage I	1	T1b	N1a	6.70451	2.85294	4.59034	8.72274	6.24901	3.58144	7.64899	1.48856	0.0929365	1.63499	4.96977	1.80154	0.392677	0.0205767	0.995074	0	1.73479	6.77001	1.08489	0.589587	2.96792	4.79949	2.61289	2.66525	0.0241976	2.86151	2.29381	0.00929458	0.698919	5.17907	3.51056	0.940232	2.57737	3.70808	1.22959	3.79837	2.86018	0.0225057	3.25279	0.0412327	0.0167126
TCGA.EM.A4FF	2573	0	40	FEMALE	Stage I	1	T1b	N1	6.80502	2.16506	3.8208	8.66042	6.29957	3.98747	7.5973	1.34185	1.10526	1.64372	6.23864	1.70253	0.504268	0	1.94645	0	2.30934	5.56364	1.05153	0.190773	3.13566	4.90714	2.52198	2.35865	0.0227672	2.89428	2.09396	0.0087425	0.695032	5.44735	3.86697	0.729348	2.02016	3.96934	1.6963	3.73334	1.62656	0.0626138	3.51105	0.0130526	0
TCGA.BJ.A18Y	710	0	29	MALE	Stage I	0	T1b	N0	5.62735	1.36284	2.45173	8.67051	6.46956	3.49717	6.90868	1.49293	1.5044	1.65605	3.92623	3.14439	0.421384	0.025699	0.235751	0	3.6431	6.15495	0.976509	0.643344	3.36775	5.00063	3.05264	3.13694	0.0302119	2.76065	3.61642	0.0231465	0.517114	5.7465	4.04482	0.407728	2.42237	4.02539	2.11291	3.41201	4.54657	0.259073	3.51212	0	0.0104778
TCGA.EM.A22M	442	0	52	MALE	Stage I	0	T1b	N0	6.77905	3.91644	5.76696	9.22904	6.81088	3.7509	7.33631	1.54669	0.35392	2.03515	4.23531	2.08872	0.0950192	0.0134673	0.298152	0.0394798	2.16633	6.29329	0.962118	0.462631	1.60143	4.79451	2.84183	2.9437	0.0237013	2.96027	2.1098	0.0271384	0.286757	5.48906	3.75319	0.795957	3.15349	4.88478	1.14018	3.71762	2.03309	0.232045	4.64602	0.130461	0
TCGA.EM.A22N	324	0	68	FEMALE	Stage I	0	T1b	N0	4.44984	1.55483	2.46427	8.06182	4.91026	2.3562	6.22185	1.48104	0.282695	0.609391	3.04236	2.68446	0.0765856	0.0119893	0.0457967	0	2.72649	2.66525	0.912625	0.271437	3.01322	3.29178	2.99745	2.83479	0	2.39069	4.25778	0.00810263	0.861069	4.58051	3.48356	0.176849	5.91748	2.68123	2.20881	3.34623	3.79528	0.0955882	3.73475	0.0711149	0.00730547
TCGA.EM.A2CT	319	0	20	FEMALE	Stage I	0	T1b	N0	5.35643	0.5192	1.66281	8.40418	5.83785	3.2897	5.97506	1.08532	0.270551	1.34427	3.09029	2.58298	0.0197096	0.0136046	0.0937422	0	2.86822	2.15026	0.467385	0.243203	2.89703	4.00411	2.66254	3.05575	0.023942	3.09735	3.05177	0.00919592	1.1317	5.45401	3.83313	0.186165	3.8368	4.16944	2.12698	2.9349	2.63304	0.0222679	2.77786	0	0
TCGA.EM.A2OZ	367	0	66	MALE	Stage I	0	T1b	N0	6.47809	1.2694	3.04573	8.65186	5.88337	4.66216	6.90824	1.08145	0.0841591	1.49116	5.4775	2.07561	0.566716	0	1.94641	0	2.83725	5.80392	0.389315	0.506166	3.3605	4.75363	2.48239	2.70847	0.0182418	3.13602	2.27752	0	0.432421	5.43012	3.82722	0.564782	1.8159	4.17086	1.83177	3.39233	3.53592	0.14079	4.08533	0.0311291	0.0250733
TCGA.EM.A3AK	477	0	62	FEMALE	Stage I	0	T1b	N0	6.97303	1.72452	3.35789	8.78755	6.21484	4.40108	7.73242	1.63887	0.127063	1.86428	5.51115	2.95163	0.365769	0.0203385	2.0496	0	3.90038	4.82482	0.775832	0.361002	3.34124	5.09119	2.66943	3.06384	0.0474455	3.02466	3.03999	0.00918657	1.06383	5.82459	3.91336	0.266579	2.30391	4.5385	1.30235	3.74262	4.85796	0.0869946	3.94028	0.0137146	1.04226
TCGA.EM.A3AL	430	0	45	FEMALE	Stage I	0	T1b	N0	5.95574	0.493848	1.66229	8.2834	6.31952	3.24358	7.19553	1.76902	0.0729768	1.67439	4.57727	4.35325	0	0.0134042	0.10858	0	4.92136	7.81546	1.16653	0.158048	4.49686	5.42116	3.23889	4.06074	0	3.14346	3.64737	0.0752571	0.572186	6.18466	3.93624	0.421417	2.83571	4.35759	2.92303	4.47051	4.65321	0.609888	3.99736	0.104818	0
TCGA.EM.A3AQ	500	0	85	FEMALE	Stage I	0	T1b	N0	7.18983	1.26109	2.53214	9.29366	6.87883	3.84452	7.72523	1.46023	0.392037	2.40045	5.23373	2.33802	0.111128	0.0175746	3.47116	0	2.85825	4.55289	0.576638	0.2795	2.74387	5.02423	2.68904	2.74871	0.0308965	2.62087	2.54464	0.00595459	0.659643	6.21656	4.146	0.695239	1.77944	4.89953	1.01507	4.07677	3.47096	0.304219	4.98739	0.0352535	0
TCGA.EM.A3O8	381	0	33	FEMALE	Stage I	0	T1b	N0	4.48381	0.626285	1.26679	8.71923	5.98498	3.57944	7.54903	0.848997	2.9643	1.67911	3.06479	2.76376	0	0.00618356	0.0315856	0	3.70011	3.50407	1.06909	0.156883	2.83147	5.3594	2.79293	3.04758	0	2.77314	3.81109	0.0166329	0.273058	5.69973	4.14836	0.217044	2.16332	3.56666	2.01586	3.69392	3.60685	0.0662772	3.7807	0.0247997	0
TCGA.EM.A4FO	802	0	72	MALE	Stage I	0	T1b	N0	6.53782	4.28173	5.93001	8.81051	6.5855	3.99956	7.17299	1.33634	1.37492	1.78603	5.29356	2.87598	0.157733	0.0175554	2.02983	0	3.05777	5.24843	0.544802	1.21952	2.84166	5.01797	3.03821	3.28554	0.0308629	3.05775	4.03783	0.035326	1.22115	5.25092	3.70982	1.3344	3.91909	3.9802	1.72189	3.69773	3.27781	0.84581	4.10907	0.0525057	0.0213314
TCGA.EM.A4FV	744	0	64	FEMALE	Stage I	0	T1b	N0	6.33747	2.83603	4.61703	8.39897	6.47805	3.7381	7.33756	1.27819	1.63633	1.66923	4.04132	2.78486	0.868825	0.0106229	0.524039	0	2.97922	5.61375	0.663567	0.498243	3.65088	5.30668	2.91987	3.11212	0.0187093	3.39313	2.85391	0.0143206	0.28816	5.26832	3.97024	1.04518	3.09718	4.00532	1.22034	3.86923	3.79293	0.0571985	3.81078	0.0424093	0
TCGA.EM.A4G1	416	0	26	FEMALE	Stage I	0	T1b	N0	5.52689	1.76063	3.3642	8.42361	6.3408	2.96778	7.39422	1.60727	1.40538	1.08991	3.83328	1.95015	0.12065	0	0.441465	0.236003	2.34358	6.18348	0.741561	0.128488	3.63127	4.81397	2.52827	2.83487	0	2.56733	2.17281	0	1.81301	5.05127	4.05034	0.354334	2.78561	4.43381	2.29071	3.44843	2.3898	0.0694507	3.13894	0.0430851	0
TCGA.ET.A2MZ	373	0	39	MALE	Stage I	0	T1b	N0	6.44785	1.41668	3.02754	8.55711	6.06907	4.59265	7.88373	1.30061	1.44278	1.5968	4.31842	3.01831	0.670072	0	0.6194	0	3.1485	5.93918	0.726442	0.200448	3.42892	5.22429	2.8485	2.79389	0.0114822	3.12643	4.52435	0	0.62078	5.46139	4.19491	0.211446	2.48874	3.99263	1.23147	3.89652	4.9225	0.149178	4.32116	0.0389893	0.00791961
TCGA.FY.A40M	684	0	51	FEMALE	Stage I	0	T1b	N0	6.58975	1.18286	2.04798	7.96925	6.24675	2.18982	8.02735	2.01714	0.316317	1.7877	3.498	2.50436	0.06632	0.00777019	0.599177	0	2.4495	7.71817	1.09696	0.552657	4.74412	5.24213	3.02603	2.45984	0.0136953	2.65968	3.45504	0.22362	3.31672	5.62446	3.61377	0.114278	3.1064	4.22186	3.80893	4.72649	2.3594	2.35273	3.09042	0.061567	0.0188352
TCGA.IM.A3U3	514	0	55	FEMALE	Stage I	0	T1b	N0	7.10389	1.86092	3.67515	9.1189	6.26236	4.58387	7.38413	1.50124	0.558848	1.7752	5.63604	1.5974	0.104096	0	2.01725	0	1.82868	5.45612	0.554062	0.234066	1.9969	4.75312	2.79522	2.74663	0	2.79585	2.19312	0.00909484	0.555521	5.64833	3.73987	0.595324	1.46293	4.61187	1.52396	3.5846	2.22901	0.0580002	4.19608	0.0135778	0.00820034
TCGA.IM.A41Z	946	0	37	FEMALE	Stage I	0	T1b	N0	6.16191	2.00175	3.94191	8.88445	6.0817	3.43962	7.07796	1.17517	0.116082	1.27109	3.75682	2.43377	0.10438	0.0185208	0.115337	0	2.06378	1.43365	0.580603	0.124518	2.55477	3.53844	2.89339	3.33059	0	3.27831	6.1177	0.0125259	0.596329	5.78284	3.82817	0.430266	3.3427	4.82134	1.47191	2.96969	2.72267	0.172834	3.30321	0	0
TCGA.BJ.A191	147	0	49	FEMALE	Stage I	0	T1b	N0	5.9613	1.65191	3.15549	7.81631	6.15746	3.32687	7.73126	1.97901	0.359517	1.78459	2.69531	2.25317	0.203436	0.0107091	0.0676302	0	1.4926	7.45566	0.74817	0.16516	5.66185	5.79161	3.04067	2.70993	0	2.68167	4.913	0.190043	1.69906	5.42984	4.00367	0.29567	3.90022	3.68149	2.87021	4.75268	1.57922	1.64163	3.40822	0.0427497	0
TCGA.BJ.A2N8	504	0	30	FEMALE	Stage I	0	T1b	N0	6.47256	1.7452	3.53524	9.14051	6.25823	3.57925	7.63784	1.58871	2.51283	2.24645	4.08523	2.88994	1.32967	0.0287729	1.10759	0.123512	3.06763	5.91209	0.874942	0.228692	4.9321	5.31038	2.79689	3.03549	0	3.57576	4.71268	0.0194818	0.315332	6.17843	4.59461	0.30366	3.42752	3.62925	2.43864	4.36887	2.97649	0.0622524	3.38103	0.0290335	0.0262783
TCGA.BJ.A3F0	424	0	64	FEMALE	Stage I	0	T1b	N0	6.24266	0.578753	1.70935	8.71225	6.74389	3.99081	6.88132	2.00419	2.15746	1.6079	4.76976	3.55745	0	0	0.0743618	0	3.32004	7.46816	1.27568	0.563078	4.16426	5.3006	3.47325	4.40546	0.0148684	3.68246	6.90224	0.00569975	0.713866	4.76499	3.79832	0.157186	4.81382	4.19162	2.84025	3.64833	5.12436	0.089763	4.39793	0	0.0102589
TCGA.BJ.A45F	105	0	59	FEMALE	Stage I	0	T1b	N0	4.56821	1.40555	2.34738	8.57132	5.97736	3.16437	6.57078	1.55433	0.104006	1.4625	4.27385	3.31797	0.250041	0.0266175	0.12163	0	2.67593	3.07273	0.825207	0.403141	2.41249	4.67458	2.56796	2.83935	0.0157298	2.52066	4.76451	0.0180182	0.512546	5.30286	3.43896	0.288149	2.95569	3.88717	2.41663	2.80499	3.26227	0.291822	3.16212	0.0357018	0.0216275
TCGA.DJ.A13L	303	0	85	MALE	Stage I	0	T1b	N0	6.73709	3.25919	4.982	8.88276	6.28739	3.94699	7.54094	1.26747	0.209253	1.64435	3.74093	1.63983	0.221204	0	0.622148	0	2.11201	7.10755	0.658014	0.791611	2.98601	5.14661	2.67366	3.26932	0.0274353	3.01127	1.84729	0.0210146	1.15731	5.40127	3.42258	0.923555	2.67189	3.80672	1.53996	4.17733	4.20152	0.452927	3.18223	0.0157397	0
TCGA.DJ.A13M	1484	0	28	FEMALE	Stage I	0	T1b	N0	5.98521	0.935751	1.58003	9.28558	6.84433	3.15705	7.21311	1.63933	2.36719	2.13033	3.58184	2.1779	0.0142862	0	0.098483	0.0289608	1.69699	5.99613	0.929096	0.213391	2.74796	5.18216	2.66795	2.96731	0.017361	3.25254	4.91225	0.00665883	0.327607	6.12167	4.03987	0.194703	3.29324	4.69829	1.75189	3.77846	3.14682	0.0321103	3.40165	0.0198223	0
TCGA.DJ.A13O	1161	0	56	MALE	Stage I	0	T1b	N0	6.2562	3.3143	4.3185	8.85585	6.76467	3.62486	7.13079	1.96702	1.08785	1.71979	6.24216	1.27501	0.221956	0	1.93432	0.0580748	2.49723	7.81776	1.10141	0.835465	3.48342	4.65817	2.59045	3.10423	0	2.84492	1.26517	0.242137	1.26165	5.56515	3.7556	0.641691	3.4232	3.95976	2.46701	4.10499	3.59474	0.837111	3.08696	0.0100727	0.0181651
TCGA.DJ.A13S	265	0	19	FEMALE	Stage I	0	T1b	N0	5.53511	0.9308	1.92398	9.12492	5.85601	3.88281	7.12879	1.15919	1.61883	1.54502	3.29948	2.82641	0.0293383	0	0.165475	0	3.42304	3.13016	0.673301	0.517493	2.94613	4.99852	2.82607	2.84354	0.011969	3.08972	4.26741	0	0.328273	5.69131	3.81103	0.0910452	2.97308	3.73561	2.65088	3.01486	2.76102	0.0221724	3.79627	0.0272107	0.0164646
TCGA.DJ.A13W	1593	0	45	FEMALE	Stage I	0	T1b	N0	4.58362	0.9132	1.61491	7.11691	4.87765	2.12321	2.52985	1.58177	0.12889	1.95689	3.80826	2.41181	0.0445798	0.0103579	0.026539	0	2.62863	5.57742	0.303866	0.426013	2.40112	2.82251	2.61578	3.23972	0.0362599	1.99648	1.82006	0.00699879	0.0657166	4.52969	1.05207	0.894468	1.54314	3.23378	1.38084	2.16569	3.21485	0.120017	3.22348	0.177451	0.025076
TCGA.DJ.A1QG	1368	0	62	MALE	Stage I	0	T1b	N0	5.48922	1.46733	2.93663	8.47428	5.62672	2.90499	6.32997	0.948148	0.0924638	1.32196	4.17611	3.79202	0.103117	0	0.0188471	0	3.66157	2.42355	0.470385	0.396697	2.49709	3.96711	2.9519	2.86287	0	2.57243	3.38238	0	0.787594	5.7896	3.6043	0.281133	2.45199	3.53171	0.952687	3.21567	3.34051	0.209635	3.53765	0.058248	0
TCGA.DJ.A1QN	1295	0	42	FEMALE	Stage I	0	T1b	N0	6.67257	1.95227	3.61855	9.05595	6.46826	4.47273	7.5825	1.37564	0.850538	2.09554	3.17942	2.51165	0.080266	0	0.266732	0	2.37589	4.12773	0.709183	0.600798	2.7756	5.84248	2.52501	3.10934	0.00909972	2.76258	3.19445	0.0378695	0.307443	6.0671	3.81044	0.648627	2.18882	4.22845	1.14732	4.02218	3.75526	0.00564577	5.42013	0.0103941	0.00627475
TCGA.DJ.A2PN	307	0	70	FEMALE	Stage I	0	T1b	N0	6.57425	1.051	2.90474	8.2079	6.17067	3.48973	7.25614	1.43301	0.971145	1.66166	7.2436	2.55407	0.269318	0.0150287	2.06482	0	2.74431	8.22691	0.60427	0.390114	4.60279	5.28765	2.78401	2.77917	0.0264384	3.10263	2.61214	0.00508902	0.757026	5.33581	3.75914	0.651551	2.56137	4.02154	1.93686	3.8439	3.39884	0.263715	3.83394	0.0450265	0.0977093
TCGA.DJ.A2PX	881	0	55	FEMALE	Stage I	0	T1b	N0	6.37779	3.04949	5.18716	8.64252	6.48393	3.83985	7.03808	1.41824	0.377153	1.98139	4.36101	2.9781	0.174258	0.0223398	1.19326	0	3.94698	5.70984	0.536388	0.338137	3.44288	5.0936	2.91696	3.17338	0	2.85045	2.96087	0.0300737	0.698162	6.05155	3.96688	0.742451	3.10579	3.88188	1.51539	4.35637	3.5775	0.315925	4.20661	0.0593483	0
TCGA.DJ.A3UK	459	0	35	FEMALE	Stage I	0	T1b	N0	6.70774	1.76231	3.38246	8.68914	6.59773	4.11157	7.74366	1.15461	1.32405	1.64483	3.9255	2.84252	0.70345	0	1.3073	0	2.67262	4.74284	1.13394	0.448086	3.36662	5.54032	3.00305	3.01318	0.056909	2.88715	3.26398	0.0165407	0.403071	5.819	3.858	0.621197	1.93163	4.4174	1.28387	4.39291	3.99314	0.177469	4.56718	0.0164886	0.00996226
TCGA.DJ.A3UM	944	0	45	FEMALE	Stage I	0	T1b	N0	6.87618	1.72562	3.06016	8.90768	6.24746	4.5788	7.65622	1.2177	0.157135	1.80107	6.13108	1.89081	0.369898	0.0184197	2.57815	0	2.03228	6.16464	0.998517	0.360515	3.47127	5.56587	2.42034	2.63519	0.0108726	2.92396	2.98312	0.00416442	0.536233	5.3451	3.64733	0.288112	2.43677	3.91272	1.98177	3.77217	3.31957	0.0531148	4.62969	0	0.0732884
TCGA.DJ.A3UN	622	0	51	FEMALE	Stage I	0	T1b	N0	6.88584	1.91422	3.56376	8.5745	6.50135	4.54204	8.65404	1.55413	0.254987	1.7863	4.13689	2.62916	0.354343	0.0161826	2.3825	0	2.9657	4.71677	1.02077	0.240552	2.70322	5.61012	2.87997	2.92813	0	2.85078	2.73494	0.021801	0.312294	5.77071	4.16174	0.520601	1.88421	4.33529	1.22356	3.76635	3.06606	0.191534	4.57334	0.0163299	0.00986617
TCGA.DJ.A3US	998	0	37	FEMALE	Stage I	0	T1b	N0	5.86457	3.27764	4.84383	8.29624	6.43303	4.04106	6.90751	1.22651	0.126531	1.62172	4.18034	2.68189	0.434189	0.00790885	0.679843	0	3.10247	7.49222	1.05628	0.463892	3.47918	5.14148	3.23128	3.01833	0.04142	3.09152	3.27519	0.0317622	0.548157	5.58588	3.9154	0.872701	3.64594	3.47901	2.46149	3.58232	4.37272	0.14049	3.66548	0.0778904	0.0660094
TCGA.DJ.A3UW	1812	0	50	FEMALE	Stage I	0	T1b	N0	6.15208	3.40514	5.01396	9.01778	6.4762	3.94681	7.17321	1.37788	0.175452	1.53259	3.97562	1.54995	0.139247	0	0.527488	0	2.7645	5.93438	0.539491	0.38943	2.54101	4.74031	2.50673	2.81882	0.0160775	2.64222	1.7624	0.0184161	0.732717	5.3892	3.48379	0.78968	2.64044	3.76294	1.45536	3.77554	2.69317	0.124697	3.77567	0.0543879	0.0110946
TCGA.DJ.A3UY	650	0	32	FEMALE	Stage I	0	T1b	N0	6.40092	2.09599	3.77159	8.32251	6.43287	3.9111	6.81545	1.41826	1.17225	1.22834	6.02574	1.84708	0.374675	0	1.1052	0	2.68279	7.13559	0.504215	0.774468	4.00923	4.55756	2.66073	2.71372	0.0129533	2.9297	2.50428	0.0774379	1.17846	5.15255	3.59047	0.451499	2.47413	3.85246	2.65358	3.74473	2.72439	0.284478	3.19346	0.0439314	0.0266427
TCGA.DJ.A3VE	577	0	50	MALE	Stage I	0	T1b	N0	7.08296	1.36082	2.50739	8.64228	6.40887	4.03178	7.6294	1.3541	0.797798	1.89911	5.6947	2.75149	0.0745105	0.00875185	3.02389	0	2.93231	7.66958	0.924482	0.380599	4.22282	5.30239	2.64988	3.11943	0.0154216	3.05516	2.56151	0	1.00259	5.65705	3.82617	0.691328	1.02648	4.3156	1.86281	4.70058	3.18532	0.262782	4.16062	0	0.0106412
TCGA.DJ.A3VG	1085	0	40	MALE	Stage I	0	T1b	N0	5.84932	0.880193	2.09368	8.59684	6.38443	3.03897	7.53829	1.73934	0.0926811	1.96346	4.16927	3.08139	0.0933495	0.0146859	0.153211	0	3.36597	5.83904	1.05588	0.397539	4.26458	5.19363	3.07143	3.15287	0.038585	2.65679	3.94864	0.0197882	0.97662	5.82199	3.61493	0.263992	2.36865	4.5039	1.59534	3.4511	3.28715	0.210108	3.88661	0.0583865	0.0178485
TCGA.DJ.A4UL	554	0	68	FEMALE	Stage I	0	T1b	N0	6.96545	2.00579	3.36174	9.08952	6.78874	4.99347	7.87954	1.63419	0.623388	2.15326	5.38112	1.8777	0.211119	0.00975415	2.28962	0	2.53443	5.73799	0.783526	0.300292	2.23219	4.78353	2.44764	2.98423	0.0341641	3.37155	2.15592	0.0131508	0.24001	5.32093	3.99223	0.912769	2.46896	4.39695	1.12473	4.0367	4.55632	0.0106723	4.40461	0.0580758	0
TCGA.E8.A2EA	678	0	52	FEMALE	Stage I	0	T1b	N0	6.16285	2.86856	5.24267	8.80626	6.64298	3.86205	6.57289	1.05897	1.16205	1.68155	6.97653	1.29258	0.63856	0.00889633	0.819681	0	2.24093	7.92912	0.87484	0.681828	3.59318	5.06396	2.83853	3.56487	0.0156755	3.29275	1.99705	0.0119955	0.899312	5.48783	3.53204	0.692389	3.49987	4.17816	2.66366	3.71243	2.19901	0.413298	3.02854	0	0.0740678
TCGA.E8.A413	414	0	38	FEMALE	Stage I	0	T1b	N0	6.75298	2.18454	3.99803	8.32729	6.24345	4.04267	7.37361	1.57964	1.09312	1.62995	5.57076	2.05902	0.515304	0.0166331	1.25662	0	2.43622	6.41361	0.948443	1.12718	4.02609	5.21373	2.73923	3.21638	0.0292485	3.09533	2.66182	0.0769465	1.8839	5.29677	3.65338	0.455082	2.70404	3.84018	2.05896	4.15602	2.8631	0.806364	3.99623	0	0.020212
TCGA.E8.A416	428	0	51	FEMALE	Stage I	0	T1b	N0	5.6625	1.84499	2.99039	7.81668	6.57684	3.8702	7.20647	2.40614	2.37507	1.26273	4.88019	2.33641	0.103994	0.0147791	0.354536	0	3.42968	6.53567	1.20429	1.47197	4.34414	4.5343	2.68959	3.40409	0	2.57509	2.03116	0.495706	2.02423	5.16743	3.79918	0.466445	3.27908	3.58974	3.41578	4.13604	2.97615	0.655121	3.56808	0.0442861	0.0179615
TCGA.E8.A438	629	0	23	FEMALE	Stage I	0	T1b	N0	7.81112	1.79933	2.04147	9.22161	6.87853	2.47305	6.7813	1.51869	0.24697	2.63929	6.2163	3.03065	0.191397	0.00878428	1.7554	0.0258319	3.28436	3.56196	1.04832	0.559192	2.08053	4.52698	3.05602	3.10829	0.0154786	2.99241	3.46703	0	0.799648	5.96886	3.42326	0.428958	2.46433	5.68681	0.966489	2.637	3.39629	0.197937	4.00709	0.135682	0.0526296
TCGA.E8.A44K	419	0	50	FEMALE	Stage I	0	T1b	N0	6.76547	2.05209	3.56283	8.79509	6.27878	3.83114	7.07733	1.30728	1.01075	1.5139	7.17119	1.4172	0.168407	0.00943365	1.94737	0	1.35196	6.41388	0.773143	0.248737	3.53013	4.70447	2.50241	2.56265	0.01662	2.93716	1.73109	0	0.927282	5.42112	3.58858	0.674515	1.54946	4.35004	1.92394	3.39943	1.29509	0.138188	3.76063	0	0.0114696
TCGA.E8.A44M	413	0	23	FEMALE	Stage I	0	T1b	N0	6.20515	3.93052	5.73661	8.724	6.47902	3.84233	7.01215	1.42704	0.1467	1.81694	4.44125	2.16562	0.223716	0.0194778	0.689659	0	1.92634	4.79162	0.96179	0.593026	2.39548	4.63964	3.02459	2.77594	0.0342253	3.3769	3.11164	0.0327135	0.657142	5.19447	3.72846	1.86508	3.12429	3.72593	1.76373	3.44675	2.48309	0.281803	3.77199	0.0196548	0
TCGA.H2.A3RH	379	0	41	FEMALE	Stage I	0	T1b	N0	6.90284	1.22512	2.52048	8.61501	6.61326	3.85663	8.06814	1.38799	1.95845	2.00674	3.57834	2.43716	0.110514	0.0214164	0.754633	0	3.29144	6.69914	0.741571	0.656093	4.35597	6.21468	2.79206	2.61267	0.0376127	3.0947	3.63752	0.0192864	0.537463	6.16698	3.98145	0.422892	3.12626	4.1362	2.9023	4.31552	3.09711	0.0766433	4.41789	0.0287432	0.125625
TCGA.KS.A4I7	987	0	61	FEMALE	Stage I	0	T1b	N0	6.81378	1.79787	3.16536	9.52916	6.84286	4.07989	7.53107	1.39774	0.237339	2.4089	6.23437	2.1995	0.198481	0	4.43299	0.0427168	2.27127	4.44148	1.57691	0.651641	2.40582	5.89872	2.73963	3.18381	0.0256561	2.7713	2.12383	0	0.373719	6.18467	3.94797	0.754229	1.58315	4.4907	0.971775	4.18049	3.25089	0	5.16118	0	0
TCGA.KS.A4I9	2658	0	46	FEMALE	Stage I	0	T1b	N0	6.73108	2.06471	3.65781	9.18275	6.07838	3.96911	7.39757	1.19315	0.465345	1.82121	5.86884	1.99275	0.807743	0.00952943	1.4048	0	1.66964	6.8602	1.11552	0.335719	2.963	5.22253	2.42893	2.84123	0.0333835	2.86778	2.41553	0	0.342446	5.16345	3.68273	0.470266	1.76207	4.07895	2.23295	3.54256	2.66589	0	3.59337	0.019169	0.011586
TCGA.EM.A3FJ	850	0	24	FEMALE	Stage I	1	T1a	N1b	6.66255	1.58256	2.95197	9.31936	6.37272	4.49537	7.84937	1.00312	0.211716	2.23055	4.84036	1.52137	0.120919	0	1.59007	0	2.42172	4.41376	1.02096	0.486133	2.73833	5.20071	2.4596	2.46132	0.0127304	2.40251	3.06748	0.0145847	0.645205	5.60503	3.88871	0.187272	2.00308	4.20146	1.32671	4.08057	3.27888	0.185625	4.47883	0	0
TCGA.DJ.A4UW	447	0	34	FEMALE	Stage I	1	T1a	N1b	6.86797	2.10162	3.36646	8.77903	6.78333	4.06937	7.8346	1.54686	0.256479	1.90498	5.34144	2.25019	0.177181	0.0257393	1.84696	0	3.22923	6.65911	0.964802	1.33402	3.58939	5.57947	2.88205	2.85965	0	2.64532	3.1263	0.085079	1.89404	5.66356	3.72874	0.631846	2.60911	3.93679	2.12427	4.15988	3.31041	0.745397	4.45193	0.017367	0
TCGA.E8.A415	420	0	39	FEMALE	Stage I	1	T1a	N1b	6.24521	1.64311	3.24197	8.82982	6.34451	3.95676	7.47389	1.41076	0.149726	1.39137	6.0989	1.90943	0.369586	0.0187997	1.57115	0.0185391	2.39771	6.77357	1.06686	0.617114	3.95103	5.08477	2.45924	2.26418	0.0330396	2.94801	1.87782	0.0867371	0.905432	5.20674	3.64603	0.352168	2.42022	3.86089	2.60086	3.58415	3.38158	0.326092	3.52265	0.0252391	0.00765395
TCGA.BJ.A45J	658	0	39	FEMALE	Stage I	1	T1a	N1a	6.71806	1.50973	2.69379	9.21654	6.52579	3.48572	7.53698	1.61494	0.10075	2.03553	6.46766	2.34255	0.034624	0.0160024	1.05998	0	2.55517	8.36558	0.443266	1.19019	3.09836	5.62404	2.47483	2.38046	0	3.28505	2.36116	0	0.380838	5.69963	3.88635	0.469986	1.11672	4.50919	1.80471	4.14494	3.93571	0.10198	4.34504	0.016148	0
TCGA.EL.A3ZS	215	0	22	FEMALE	Stage I	1	T1a	N1	6.01614	3.87929	5.37757	8.30596	6.57202	3.5189	7.65817	1.52285	0.221154	1.27339	6.59697	2.24604	0.280788	0	2.76539	0	3.10412	7.05547	1.07281	0.923174	4.20594	5.36674	2.86021	3.05068	0.0156273	2.92874	4.00024	0.0297125	1.0051	5.3134	3.55649	1.24309	2.68988	3.91803	1.99577	4.03661	3.88193	0.597338	3.26861	0.0528844	0.114404
TCGA.FY.A3R9	504	0	66	FEMALE	Stage I	0	T1a	N0	5.16857	0.608847	1.53663	8.39188	5.71322	3.221	6.69875	0.950221	1.47077	1.05394	3.36831	2.0999	0	0.0127171	0.0405646	0	3.53309	4.77236	0.661122	0.211461	2.72931	5.2506	2.43482	2.86806	0.0112361	2.74742	2.22702	0.00859518	0.71743	5.39305	3.68538	0.203182	3.82276	3.35731	2.01749	3.37187	3.07602	0.177369	3.65858	0.012833	0
TCGA.FY.A40K	461	0	46	FEMALE	Stage I	0	T1a	N0	6.0688	3.2097	4.66255	8.55408	6.28679	4.49218	7.37368	1.22414	0.775548	1.70769	3.83224	3.06581	1.06337	0.0169545	0.4251	0	2.7144	3.9553	1.68178	0.623557	2.88681	5.17966	2.8228	3.24869	0.0590188	3.05247	3.70433	0.0114646	0.667021	5.48174	3.8272	0.791074	1.90671	4.1037	1.4246	4.45301	3.86139	0.279151	4.55082	0.0507293	0
TCGA.FY.A40N	579	0	55	FEMALE	Stage I	0	T1a	N0	6.13926	1.94776	3.60074	8.25455	6.40862	3.78112	7.58972	1.44973	0.105898	1.72818	2.88438	1.71866	0.126728	0.00909507	0.558321	0.0267403	2.9745	6.13471	0.945594	0.26129	3.32005	4.65678	2.41852	1.80356	0.0475504	2.93166	2.66576	0.112495	0.4576	5.58693	3.95771	0.787678	2.29069	4.19904	0.912529	3.9324	2.49478	0.105863	3.53422	0.0363669	0.0110583
TCGA.BJ.A3PR	471	0	69	FEMALE	Stage I	0	T1a	N0	5.92576	5.58497	6.96188	8.4447	6.35849	4.90452	7.04208	1.45693	0.838072	1.31961	6.49848	1.6601	0.55116	0	2.55547	0	2.44567	6.93388	0.353216	1.06877	3.49353	4.71319	2.77409	2.98987	0.0329504	3.35888	2.29202	0.0252502	0.921158	4.93802	3.18212	1.71451	4.18628	3.99832	2.07987	3.18763	2.93549	0.754614	3.0951	0.0375933	0
TCGA.BJ.A45E	639	0	46	FEMALE	Stage I	0	T1a	N0	5.73478	4.47525	6.47974	8.19825	6.34743	3.90681	5.81141	1.57933	0.0660304	1.32024	3.73702	2.05636	0.496718	0.0145131	0.0371025	0.0838148	1.83099	4.28254	0.205064	0.906042	3.12051	4.48266	2.98414	2.98188	0	3.14686	2.49048	0	1.37972	4.68842	3.07785	1.79156	4.45158	3.67773	1.88505	2.11279	1.82232	0.136968	3.08629	0	0.0522819
TCGA.DJ.A1QM	183	0	42	MALE	Stage I	0	T1a	N0	6.13967	1.70932	2.91008	8.21727	6.4191	3.48346	7.16539	1.729	1.05693	1.27149	4.32568	1.97893	0.121934	0.0116381	0.163498	0.0171805	3.23857	7.32675	0.694969	1.1605	3.41953	4.75785	2.97217	2.94105	0.0102823	2.66049	4.71756	0.0579676	1.06373	5.11737	3.62252	0.179464	3.45623	3.71967	2.87961	3.70014	3.61487	0.731553	4.07308	0.0117441	0.0211695
TCGA.DJ.A2PO	243	0	54	MALE	Stage I	0	T1a	N0	6.33422	2.60749	4.55305	8.43373	6.16104	4.59726	7.25683	1.26903	1.03628	1.69086	4.19601	2.71213	0.647463	0	1.11612	0	2.66056	4.45274	0.553181	0.349953	2.90977	5.06227	2.53289	3.055	0.0152133	2.88571	2.7764	0.017427	0.437496	5.53849	3.83233	0.811271	2.57346	4.13672	1.75263	3.7916	3.74963	0.0374201	3.93306	0.017372	0
TCGA.DJ.A3UT	737	0	43	FEMALE	Stage I	0	T1a	N0	5.82666	0.647314	1.20826	9.01841	6.20262	3.2726	6.77671	1.44869	0.243817	1.64882	3.48533	2.37326	0.0809424	0.0283919	0.0808091	0	3.4423	5.84555	0.997112	0.548146	3.63612	4.91745	2.94126	3.01753	0.0251012	2.51211	3.88081	0.10719	0.866729	5.53482	3.74347	0.226192	2.49381	3.96166	2.42381	3.36169	4.55778	0.170023	3.15642	0.0842951	0.00869525
TCGA.DJ.A3VL	713	0	38	MALE	Stage I	0	T1a	N0	6.30704	2.96542	4.85645	9.10324	6.46248	3.35032	7.08418	1.93145	0.705972	2.30009	3.89556	2.82415	0.0300504	0.0104201	0.153241	0	3.73437	4.02129	0.807105	0.255639	2.98636	4.69189	3.18141	2.91471	0.018353	2.53649	1.55428	0	0.377284	5.94229	3.46112	0.630372	2.98389	4.10784	0.945066	3.18792	3.15133	0.473786	3.05117	0.121389	0
TCGA.DJ.A4UT	430	0	32	FEMALE	Stage I	0	T1a	N0	6.12057	3.19394	4.74765	8.6525	6.3224	3.17022	6.85588	1.12979	1.76524	1.69093	6.64281	2.65354	0.0308439	0.0106971	1.14905	0.0314168	2.94696	6.61353	0.709869	0.802591	3.39283	5.12078	2.87887	2.97928	0.0188397	3.05352	3.14559	0	1.05454	5.29641	3.29247	0.992725	2.78385	4.25269	2.30633	3.21126	2.34405	0.0688392	4.21909	0	0.0386673
TCGA.DJ.A4V4	481	0	48	FEMALE	Stage I	0	T1a	N0	6.41191	1.59885	2.60681	9.01567	6.4598	4.04204	7.02514	1.54883	0.16919	1.7579	6.11856	1.97561	0.280356	0	2.11756	0	2.81415	5.59501	0.530893	0.653196	3.62858	4.96976	2.47492	2.8253	0.0668722	2.52363	2.6235	0.0513847	1.00322	5.40474	3.41013	0.354152	2.08581	4.09801	2.50836	3.6761	3.53641	0.466969	3.65499	0	0.0117399
TCGA.E8.A434	429	0	56	FEMALE	Stage I	0	T1a	N0	6.37684	1.55873	2.8923	8.53331	6.45421	4.44036	7.52083	1.91799	1.25996	1.38454	6.25373	1.79669	0.273286	0.0303812	1.35387	0	2.14381	6.60244	1.17714	0.81805	3.87406	4.79484	2.57121	3.04362	0.0662401	3.13977	2.34838	0.302646	1.14042	5.37161	3.84573	0.631479	2.83042	4.07909	2.50261	3.87407	3.19232	0.308885	3.62905	0	0.0277485
TCGA.E3.A3E2	1922	0	34	FEMALE	Stage I	1	T1	N1a	6.66941	4.03526	5.74697	8.94504	6.42944	4.87026	7.7313	1.13081	0.755452	2.16351	4.27675	1.80887	0	0.0263286	0.464285	0	2.17883	4.1266	0.933255	1.20561	2.47717	5.06066	2.63716	2.4366	0	2.69275	4.98731	0.00596515	0.642349	5.41335	3.92692	0.750799	2.98847	3.77433	1.48991	4.18124	4.05478	0.147313	3.91954	0.069787	0
TCGA.ET.A3BU	1165	0	28	MALE	Stage I	1	T1	N1a	6.90387	1.49153	2.85921	8.56206	6.43711	3.737	7.28996	1.51744	0.162187	1.68594	7.04837	2.4594	0.097507	0	2.23123	0.0226593	3.05382	7.73726	0.558383	0.628086	4.04847	5.21676	2.76271	2.97422	0.0135716	3.17321	4.10844	0.00520118	0.906102	5.62177	3.90085	0.237475	2.18978	3.69347	1.96094	4.39017	3.42356	0.074112	4.08117	0	0
TCGA.ET.A3DR	1323	0	42	FEMALE	Stage I	1	T1	N1a	6.4135	0.805729	1.65715	8.29805	6.69845	3.75857	7.35277	1.84312	0.298397	1.3717	7.25159	2.48495	0.231234	0	0.89488	0	2.64304	8.2891	0.656682	0.748104	5.01231	5.26045	2.82043	2.77525	0.0639405	3.11127	4.4516	0.01656	0.961509	5.44872	3.80562	0.527456	2.55344	3.73561	3.01044	4.47341	3.5915	0.488017	3.48398	0.0246913	0.142818
TCGA.ET.A3DU	770	0	21	FEMALE	Stage I	1	T1	N1a	7.0246	3.67316	5.57517	8.87503	6.49948	3.73527	6.84149	1.62653	0.757294	1.4821	5.09874	1.15989	0.292704	0.0211321	0.494374	0	1.88923	7.39464	0.735037	0.649903	2.98018	4.86139	2.80299	2.53718	0	3.21541	2.04924	0	0.363246	5.10791	3.4901	0.851514	2.52506	3.971	1.5921	3.53587	2.1485	0.101211	3.21302	0.0213241	0.0128924
TCGA.DE.A0XZ	1090	0	65	FEMALE	Stage III	1	T1	N1a	6.57475	3.2317	4.60214	8.49322	6.54578	3.85374	7.35701	1.29358	0.5689	1.54211	5.28571	1.57661	0.054302	0.00949757	2.97737	0.0553023	3.13861	4.46219	0.554046	0.436471	2.10732	5.12099	2.74454	2.16424	0.0167323	2.79121	2.38614	0.0128053	0.435573	5.81899	3.71773	1.13765	2.21473	4.41522	0.757995	3.94591	2.91013	0.265931	4.36608	0.146194	0.0230029
TCGA.EL.A3CU	4780	0	70	FEMALE	Stage III	1	T1	N1a	6.10725	3.32354	4.56896	8.41448	5.73878	4.04365	6.89432	0.933573	0.275232	1.39289	3.56336	1.68037	0.0135142	0	0.303155	0	1.81083	5.45632	0.900178	0.979933	3.26409	5.18645	2.28556	2.65894	0	2.78402	2.79538	0	0.98556	5.2738	3.72212	0.495625	2.30782	3.26502	1.70535	4.05124	2.59175	0.574875	3.68803	0.0555435	0
TCGA.BJ.A28T	1081	0	34	FEMALE	Stage I	1	T1	N1a	5.39253	4.10016	5.93922	7.83799	6.49087	4.25818	7.47172	1.74828	1.82006	1.30605	4.49739	2.56925	0.569204	0.0190996	0.388516	0	3.30214	6.68818	1.00478	1.32969	3.54193	4.05129	3.04666	3.40723	0.0335641	2.92363	3.53468	0.0384126	1.0623	4.93942	3.76214	1.30025	3.58287	3.69227	2.45034	3.49275	3.93835	1.05614	3.18925	0	0
TCGA.EL.A3CZ	1788	0	37	FEMALE	Stage I	1	T1	N1a	4.39122	1.03113	2.33328	7.86106	5.76247	3.71317	6.76541	1.13258	2.30982	1.40078	3.72166	3.10413	0.30633	0	0.237342	0	3.00102	5.12697	0.687164	0.221661	3.63244	5.44344	2.68378	2.72165	0.0152956	2.29614	5.11831	0.0462583	0.544624	5.36355	3.96164	0.371719	3.22391	3.21995	2.48299	3.46246	3.57519	0.0468749	3.2412	0	0
TCGA.EL.A3GY	3076	0	40	FEMALE	Stage II	1	T1	N1	6.46202	1.70445	3.95223	8.5413	5.9114	4.40825	7.38702	1.11789	0.18544	1.5404	5.15797	1.5335	1.35525	0.0118184	1.2463	0.0346839	2.13695	7.02112	0.369089	0.478966	3.28887	5.07756	2.63471	2.46716	0.0311009	3.01542	3.3099	0	0.3365	5.35288	3.65076	0.357277	1.46929	3.87693	1.98739	4.12635	2.96947	0.0510389	3.31723	0	0.0143665
TCGA.J8.A3YF	751	0	83	MALE	Stage III	1	T1	N1	6.5565	2.54191	4.25102	8.80076	6.50884	3.71082	7.53794	1.42718	0.87053	1.33264	6.63697	1.86986	0.111206	0	1.17087	0	1.81347	7.05848	0.310944	0.876931	3.57915	5.26659	2.45184	2.84211	0.0278565	3.03894	2.12401	0.00536412	0.62706	5.45135	3.51689	1.26792	2.23662	4.32471	1.18904	3.89836	3.2063	0.0429302	3.65539	0	0.207207
TCGA.CE.A482	325	0	27	FEMALE	Stage I	1	T1	N1	7.03805	1.7542	2.9474	8.73668	6.3351	3.79079	7.60397	1.02452	0.158558	1.72834	7.55397	2.63422	0.231606	0.0156464	2.88183	0.0230825	2.52814	6.31805	1.14619	0.629782	2.57602	5.49032	2.94435	3.06391	0.0410863	3.09038	2.41814	0.00529893	0.29256	6.02099	4.00083	0.557379	2.02764	4.56182	1.64164	4.05986	2.59366	0.00858335	4.58257	0.0772707	0.476513
TCGA.EL.A3ZL	1895	0	34	FEMALE	Stage I	1	T1	N1	7.14615	1.37175	2.23823	8.83846	6.64329	3.91942	7.5132	1.59619	0.58409	1.91112	5.42913	2.26119	0.112249	0	1.11951	0	2.98034	4.25691	1.02589	0.369183	2.75776	5.31486	3.02924	3.07934	0.0465757	2.47558	2.55069	0.0179759	0.832709	5.73911	3.57976	0.490666	2.1463	4.53918	1.31154	3.49246	2.8248	0.139682	3.72728	0	0.0162128
TCGA.FY.A2QD	38	0	61	FEMALE	unknow	0	T1	N0	5.45432	0.206784	1.06457	8.24599	6.66914	3.16355	7.14177	1.88484	0.0656963	0.830259	2.8259	1.55829	0.0260964	0.0269544	0.101501	0	3.64338	6.36901	1.4858	0.0449895	4.09779	3.6884	2.51049	2.88869	0	2.53414	4.41486	0.0540626	0.486993	5.74278	4.26765	0.150123	3.9567	3.13958	3.52638	4.38857	4.48684	1.45817	3.43743	0.0714207	0
TCGA.EM.A1CS	817	0	55	FEMALE	Stage I	0	T1	N0	6.04622	1.45134	2.75828	8.44758	6.12912	5.50188	7.26231	1.07899	1.03003	1.45887	3.51143	2.61112	0.22181	0.00716269	1.82604	0.0418686	3.16203	3.19628	1.19339	0.33833	2.92836	5.01925	2.48571	2.74959	0	2.78038	5.12649	0.00965995	0.335212	5.72203	3.84553	0.374792	1.71823	3.6573	1.18894	4.29008	3.29443	0.038769	4.4427	0.0144201	0.0173678
TCGA.EM.A1CV	1475	0	32	FEMALE	Stage I	0	T1	N0	5.52695	1.4236	2.9508	8.45042	5.72615	4.31754	7.99084	1.17559	0.14608	1.14558	3.44923	2.45183	0.698674	0.00636837	0.478469	0	2.37768	3.52884	0.788639	0.0747202	2.40265	4.51095	2.61578	2.46398	0	2.85178	2.56192	0	0.305759	5.45591	4.12651	0.266139	1.5744	4.02049	0.940567	3.78174	3.94421	0.0413156	4.33768	0.0255361	0.00774458
TCGA.ET.A25P	559	0	24	FEMALE	Stage I	0	T1	N0	6.10044	0.722667	1.81876	8.48148	5.54291	2.39099	6.87216	1.4115	0.253551	1.31433	3.42865	2.81105	0.0622109	0.0145225	1.24402	0	3.38117	3.72458	1.34824	0.531147	3.31806	4.57674	2.89876	3.36571	0.0381592	2.50793	3.82328	0	0.273316	5.33767	3.6783	0.112222	2.92753	3.93522	1.38121	3.64687	4.30863	0.115096	4.25167	0.0291622	0
TCGA.ET.A39O	1856	0	39	MALE	Stage I	0	T1	N0	6.57483	2.28284	4.01062	8.70284	5.95875	4.16981	7.25419	1.09842	0.832062	1.44802	6.75544	1.2556	0.284922	0.00865289	2.83398	0.0750349	1.74695	6.92156	0.451025	0.321342	3.16315	4.99363	2.46273	2.77835	0.0303357	2.95039	2.73579	0	0.622815	5.39524	3.79464	0.523325	1.78096	3.93542	2.24661	3.73048	1.11985	0.127208	2.97485	0	0
TCGA.ET.A39R	1737	0	24	FEMALE	Stage I	0	T1	N0	6.60511	3.37743	5.07251	8.6282	6.42796	3.71421	7.50794	1.30254	1.22189	1.81199	3.68966	2.55136	0.248465	0	0.256495	0.0601155	3.33518	5.39566	0.849848	0.466649	2.83836	5.15456	2.92594	3.0723	0.0539541	3.17473	2.73997	0	0.568145	5.61488	4.00106	0.901314	3.21818	3.67957	1.44993	4.20824	1.8044	0.088102	3.89533	0.0207907	0.012569
TCGA.ET.A39S	1676	0	27	FEMALE	Stage I	0	T1	N0	6.19466	1.32707	2.60169	8.63379	6.42259	4.32576	7.99358	1.21126	1.2472	1.98264	6.21528	2.34469	0.279275	0.0168803	2.06231	0	2.91441	6.54003	0.760509	0.646769	3.41845	5.37686	2.58325	2.70178	0.0296812	3.07164	2.94922	0.0942587	0.975131	5.43538	4.14959	0.429175	2.7414	4.07053	2.00087	4.28878	4.71561	0.388629	4.6126	0	0.0102925
TCGA.ET.A3DQ	1367	0	43	FEMALE	Stage I	0	T1	N0	6.22489	3.11241	4.54661	8.53985	6.33692	3.30289	6.83488	1.05969	1.06761	1.66962	4.55448	1.9989	0	0.0100638	0.706008	0	4.08262	5.50767	0.839196	0.826414	2.94888	4.71054	2.66485	3.08836	0.0177272	2.66536	4.00617	0.0469393	1.23775	5.77018	3.77586	0.88333	3.87626	4.0063	2.77436	3.68008	3.94166	0.905665	4.73382	0.0202402	0
TCGA.ET.A3DS	9	0	33	FEMALE	Stage I	0	T1	N0	5.89174	1.42976	2.58819	8.48162	6.01989	3.81713	6.99993	1.6728	2.70558	0.748675	3.09861	2.76616	0.0344344	0	0.0406539	0	2.85189	4.31724	0.87293	0.210292	3.34374	3.57503	3.00765	3.43843	0	2.67492	5.17774	0.238378	0.39383	5.4335	4.5636	0.312515	4.99109	3.67403	3.62637	3.66171	3.75043	0.15747	3.82568	0.016059	0
TCGA.IM.A3ED	1442	0	58	FEMALE	Stage I	0	T1	N0	6.60093	2.59733	4.66334	8.33614	6.02449	3.66998	7.11047	1.22924	1.53513	1.4395	7.0832	2.0839	0.318047	0.0147781	3.34942	0	2.40674	6.60248	0.455129	0.925936	3.33784	5.57945	2.67972	2.27359	0.0259992	2.86853	5.16471	0	0.662396	5.48701	3.86791	0.369461	2.10539	3.58732	1.52687	4.44335	2.30673	0.124528	4.31759	0	0.194164
TCGA.BJ.A0Z3	497	0	33	FEMALE	Stage I	0	T1	N0	6.6187	4.49662	5.27394	8.51542	6.2734	4.91275	7.21471	1.1325	0.248391	1.84936	5.53515	2.13842	0.0876614	0.0123971	2.45435	0	2.62747	5.06703	0.943087	0.871498	3.8601	5.31886	2.65836	2.65451	0.0218239	2.98572	2.48797	0.0291146	0.610507	5.23352	3.86087	0.565476	3.18834	3.51759	1.66136	3.98261	4.98804	0.723982	3.40032	0.0249126	0
TCGA.BJ.A0ZC	352	0	55	MALE	Stage I	0	T1	N0	5.23065	0.807518	1.82364	7.74647	6.01299	3.99539	7.0152	1.718	2.20935	1.16113	3.46284	2.46705	0.0277956	0.00963327	0.0123988	0	2.9656	8.04982	0.983362	0.122063	4.21969	5.64556	2.48254	2.9174	0.0337442	2.79045	4.34306	0.0449555	0.440953	5.70969	3.90934	0.291612	4.55382	2.93789	3.2855	3.48316	5.12813	0.0822405	3.65184	0.0384976	0.0117122
TCGA.BJ.A0ZG	775	0	80	MALE	Stage I	0	T1	N0	5.32304	1.14821	2.14952	7.55213	6.46856	3.90725	6.32552	1.6942	1.89893	1.36875	3.83708	2.56954	0.0646007	0.0270495	0.165963	0	3.25366	6.63107	0.529605	0.744067	3.79221	4.59903	3.04639	4.12433	0.062908	3.06881	3.93799	0.352484	0.954952	5.069	3.80773	0.421515	4.31183	3.92524	2.888	4.04627	4.60183	0.666216	3.66617	0.0362793	0
TCGA.BJ.A28R	1282	0	38	FEMALE	Stage I	0	T1	N0	6.36487	2.33704	3.85599	8.71564	6.36202	3.75643	7.1996	1.24612	0.0424513	1.37268	6.39124	1.6331	0.159624	0.00580135	1.70632	0	1.62156	6.96013	0.696354	0.251609	3.51049	4.95975	2.96258	2.1744	0.0102305	2.82494	1.89124	0.00391794	0.47266	5.24892	3.78209	0.471546	1.70939	3.96388	1.91302	3.7486	1.90567	0.110202	3.57368	0	0.0140763
TCGA.BJ.A291	696	0	56	FEMALE	Stage I	0	T1	N0	6.43906	0.666993	1.70031	8.90934	6.9168	2.3804	6.26867	2.20611	1.04081	1.60354	4.18535	2.84629	0.0123339	0.00850675	0.195044	0	4.38931	3.13537	0.673061	1.75379	3.18109	5.12179	3.74678	3.25685	0.0298271	3.3678	4.31337	0.0784435	1.18082	6.26887	3.91332	0.345748	4.52333	3.56172	2.67817	3.21187	6.05405	0.302189	4.47866	0.0507563	0
TCGA.CE.A481	346	0	41	FEMALE	Stage I	0	T1	N0	6.79588	2.3593	4.01917	8.66665	6.4448	3.49921	7.07826	1.1043	1.28604	2.07606	5.3962	3.05693	0.185427	0.00849318	2.38873	0	3.09845	5.06379	1.0946	0.696167	3.04606	5.25706	2.72073	3.00241	0.0589575	3.12319	3.39829	0.0618925	0.841923	6.07369	3.75292	0.90728	2.80416	4.68278	1.47116	3.70875	2.61208	0.107751	4.9614	0	0.0509109
TCGA.DJ.A3UV	724	0	18	FEMALE	Stage I	0	T1	N0	6.71955	1.92811	3.45444	8.61166	6.48431	3.47669	7.22641	1.34124	1.49677	1.66089	4.57448	2.35307	0.151812	0.0146279	0.681616	0	3.61449	6.4046	0.970291	0.786445	3.45369	5.22676	2.9748	2.77625	0.0129253	2.77629	3.5002	0.0772745	1.08444	5.67669	3.62712	0.366126	2.88669	4.0643	2.50577	3.69153	3.98372	0.316587	4.42291	0.0438376	0
TCGA.DJ.A3UX	345	0	46	FEMALE	Stage I	0	T1	N0	6.32838	2.1631	3.89703	8.40023	6.45368	4.34191	7.37461	1.60708	0.0543267	1.45684	5.03341	1.7594	0.2208	0.0295749	0.205925	0	2.83828	6.42556	0.454222	0.776069	3.31924	4.67208	2.72887	2.44507	0.0131334	2.69664	2.3722	0.0640954	0.94812	5.23688	3.82151	0.499776	2.45823	4.20917	2.63294	3.92358	3.55234	0.583711	4.00043	0	0.0180637
TCGA.E3.A3E1	1223	0	46	FEMALE	Stage I	0	T1	N0	6.30287	1.94574	3.36516	8.89026	6.31222	3.76753	7.20492	1.3519	1.01066	1.58315	4.25984	1.96102	0.378446	0.0206462	0.678444	0	2.81989	6.4421	0.576594	0.478129	3.74423	5.32601	2.72419	2.52377	0.0242792	2.96341	1.8692	0.0093261	0.532786	5.62453	3.88413	0.382754	1.53976	3.85235	1.99695	3.91136	3.47618	0.157933	3.49733	0.027712	0.0250811
TCGA.EL.A3GQ	1528	0	72	FEMALE	Stage I	0	T1	N0	6.1827	1.77803	3.7001	7.80736	5.57509	3.86837	7.15727	1.28254	0.331131	1.51564	4.3295	2.78349	0.285707	0.00834624	0.210351	0	3.41508	4.58212	0.74929	1.26904	2.88517	4.29645	2.58938	2.11268	0.0147084	2.44643	3.43989	0.0445007	1.28138	5.42431	3.77785	0.39185	1.7366	3.33632	1.49528	4.08592	3.56462	0.536907	4.0921	0	0.040172
TCGA.EL.A3GZ	4258	0	34	FEMALE	Stage I	0	T1	N0	6.78189	1.58703	2.66877	8.91169	6.28334	3.49143	7.67682	0.876342	0.194936	2.25231	4.54185	1.97644	0.0593358	0.00832038	1.83322	0	2.9505	4.36546	0.685515	0.396269	2.86357	5.20192	2.50773	2.49889	0.0146629	2.97931	2.27599	0.00562076	0.544267	5.41328	3.72863	0.305015	1.91966	3.44867	3.68937	4.38217	2.87428	0.211959	4.40557	0	0.0101169
TCGA.EL.A3H1	1500	1	66	FEMALE	Stage I	0	T1	N0	5.58771	0.662303	2.25991	8.11063	6.29411	3.8844	6.72232	1.25099	1.43942	2.01954	4.05935	3.43175	0.297868	0	0.0854927	0	3.45203	8.08107	1.27106	0.0995358	3.68013	5.5033	2.88475	3.05728	0.0265859	3.14063	3.07002	0.0700458	0.52026	5.99377	4.01176	0.298222	3.02258	4.01125	2.51805	4.28977	4.20171	0.186888	3.67355	0.0303414	0.0632863
TCGA.EL.A4JW	1056	0	38	FEMALE	Stage I	0	T1	N0	6.38432	1.64868	2.87863	8.12804	6.21291	3.24274	6.6699	1.25823	1.29292	1.34428	7.41345	2.08864	0.104605	0.00827929	1.73152	0	2.83534	7.6975	0.469427	0.819786	4.22931	4.56998	2.77629	2.40752	0.0290353	3.388	2.7775	0	1.04979	4.9256	3.20537	0.447788	1.94498	4.0687	2.15968	3.4156	2.59352	0.482166	3.32272	0.0494183	0
TCGA.EL.A4K0	944	0	54	FEMALE	Stage I	0	T1	N0	6.84605	2.36004	3.87582	8.57261	6.50048	4.04589	6.87255	0.857247	0.764764	2.2031	8.16511	2.05967	0.0368616	0.008547	5.47858	0	3.74737	4.16644	1.47942	1.17177	3.78069	5.59759	2.57907	2.33954	0.0299672	3.03394	2.48358	0	0.598398	6.21922	3.72368	1.26004	1.74033	3.92145	1.21866	4.47441	3.40706	0.391943	5.25253	0.050993	0.0712216
TCGA.EL.A4K2	928	0	43	FEMALE	Stage I	0	T1	N0	5.68838	3.22648	4.42428	8.32881	6.4748	3.75005	7.0257	1.34968	1.64859	1.60802	3.82756	2.65229	1.98533	0.0233378	0.189118	0	2.56031	6.60223	1.77907	0.193174	3.92468	5.56897	3.00092	3.09787	0.0409667	2.68388	3.96268	0.0314134	0.332631	5.32195	3.91028	0.620466	3.38845	4.06646	2.63464	3.49711	4.16191	0.0752543	3.56244	0.0619644	0
TCGA.FK.A3SD	32	0	61	FEMALE	Stage I	0	T1	N0	6.18456	0.197444	0.807191	8.42823	7.20137	3.43897	7.09698	2.51526	2.73152	1.23477	3.37881	1.97637	0.0406341	0.0281107	0.00911381	0.0208415	3.11892	7.10574	1.12459	0.211944	2.71916	4.80993	2.77431	3.81713	0.0124797	3.59277	3.82959	0.0609579	0.252048	5.85122	3.97361	0.10924	5.28	3.86364	4.02172	4.22523	3.63161	1.59402	4.06567	0.0283654	0
TCGA.FY.A3NP	491	0	69	MALE	Stage I	0	T1	N0	6.07083	0.910657	1.74557	8.62421	6.18701	3.97708	6.98522	1.23906	0.0924014	1.95886	3.30969	2.27193	0.0099353	0	0.0521279	0	3.46356	5.25088	1.00878	0.217047	3.38093	5.237	2.56246	2.72231	0.0120776	2.95633	5.1137	0.0320827	0.299714	5.73936	4.36168	0.34467	2.71564	3.62252	2.44038	3.73409	3.33772	0.136167	3.67652	0	0.00833082
TCGA.KS.A41I	486	0	47	FEMALE	Stage I	0	T1	N0	6.22148	2.17756	2.96776	8.8634	6.19419	2.5517	6.0745	1.28525	0.104208	1.48379	4.35289	2.69766	0.0911435	0	0.0492431	0	2.43756	3.64562	0.524535	0.269566	1.71681	3.75916	2.48394	3.24215	0.0227115	2.04111	3.02918	0.00872099	0.267088	4.87285	2.52619	0.483705	2.29275	4.14385	1.55751	2.44802	1.84331	0.0692389	3.45489	0.0764168	0
TCGA.KS.A4ID	1011	0	55	FEMALE	Stage I	0	T1	N0	6.18812	3.14598	4.94462	8.73939	6.5309	3.22153	6.75624	1.24146	1.91409	1.46595	5.59957	2.27421	1.05801	0.0213464	1.21131	0	3.20497	7.22401	0.978219	0.456973	3.34276	5.19628	2.87889	2.8843	0.018867	2.62977	2.74597	0.0144415	0.366523	5.29305	3.52371	0.896363	2.89258	4.36668	1.79709	3.54032	2.47309	0.123971	3.12447	0.0636795	0
