# Supplementary material for: Potential diagnostic of lymph node metastasis and prognostic values of TM4SFs in papillary thyroid carcinoma patients
Source: Front Cell Dev Biol. 2022 Dec 8;10:1001954. doi: 10.3389/fcell.2022.1001954 (PMC9773885; doi:10.3389/fcell.2022.1001954)
Supplement: Supplementary file 5 [file DataSheet6.ZIP › R/Heat map1.R]

####TCGA差异分析热图####

library(tidyverse)
exp <- read.table("THCA_fpkm_mRNA_all.txt",sep = "\t",row.names = 1,check.names = F,stringsAsFactors = F,header = T)
gene <- read.table("gene.txt",sep = "\t",check.names = F,stringsAsFactors = F,header = T)
gene = gene$gene
exp = exp[gene,]

exp = t(exp) %>% as.data.frame()
exp = cbind(ID = substr(rownames(exp),14,16),exp)


exp=exp[order(exp$ID,decreasing = T),]
exp = exp[,-1]
exp = t(exp) %>% as.data.frame()

library(pheatmap)

group_list=factor(ifelse(substr(colnames(exp),14,14) == "0","T","N"),levels = c("N","T"))
annotation_col=data.frame(group=group_list)
rownames(annotation_col)=colnames(exp)
pheatmap(exp,
         annotation_col=annotation_col,
         scale = "row",
         show_rownames = T,
         show_colnames =F,
         color = colorRampPalette(c("navy", "white", "red"))(2),
         cluster_cols =F,
         fontsize = 10,
         fontsize_row=10,
         fontsize_col=3)
dev.off()
