# Supplementary material for: Potential diagnostic of lymph node metastasis and prognostic values of TM4SFs in papillary thyroid carcinoma patients
Source: Front Cell Dev Biol. 2022 Dec 8;10:1001954. doi: 10.3389/fcell.2022.1001954 (PMC9773885; doi:10.3389/fcell.2022.1001954)
Supplement: Supplementary file 5 [file DataSheet6.ZIP › R/Heat map2.R]

library(tidyverse)
exp <- read.table("THCA_fpkm_mRNA_tumor.txt",sep = "\t",check.names = F,stringsAsFactors = F,header = T)


group <- read.table("N.txt",sep = "\t",check.names = F,stringsAsFactors = F,header = T)
group$ID = gsub("\\.","-",group$ID)
data = colnames(exp) %>% as.data.frame()
names(group)[1] = "ID"
data$ID = substr(data$.,1,12)
group = merge(data,group,by = "ID")

id = group$.
rownames(exp) = exp[,1]
exp = exp[,id]
exp = t(exp) %>% as.data.frame()
exp = cbind(ID = rownames(exp),exp)
group = cbind(ID = group$.,group = group$N)

exp = merge(group,exp,by = "ID")
exp = t(exp) %>% as.data.frame()

colnames(exp) = exp[2,]
exp = exp[-1,]
exp = exp[-1,]

ID <- read.table("gene.txt",sep = "\t",check.names = F,stringsAsFactors = F,header = T)
gene = ID$gene
exp = exp[gene,]


exp = t(exp) %>% as.data.frame()

exp=exp[order(rownames(exp),decreasing = T),]

exp = t(exp) %>% as.data.frame()


str(exp[1:10,1:10])
library(dplyr)
dd <- apply(exp, 2, as.numeric) %>% as.data.frame()
rownames(dd) <- rownames(exp)

str(dd[1:10,1:10])
exp = dd


library(pheatmap)


group <- ifelse(substring(colnames(exp),2,9)=="positive","N+","N-")
group <- factor(group,levels = c("N-","N+"))
annotation_col <- data.frame(group)
rownames(annotation_col) <- colnames(exp)


pheatmap(exp)


pheatmap(exp,
         annotation_col=annotation_col,
         scale = "row",
         show_rownames = T,
         show_colnames =F,
         color = colorRampPalette(c("navy", "white", "red"))(2),
         cluster_cols =F,
         fontsize = 10,
         fontsize_row=10,
         fontsize_col=3)
dev.off()
