# Supplementary material for: Potential diagnostic of lymph node metastasis and prognostic values of TM4SFs in papillary thyroid carcinoma patients
Source: Front Cell Dev Biol. 2022 Dec 8;10:1001954. doi: 10.3389/fcell.2022.1001954 (PMC9773885; doi:10.3389/fcell.2022.1001954)
Supplement: Supplementary file 7 [file DataSheet2.ZIP]

Archive with 508 entries (508 files):
- pub1/data/TCGA/Backup_Files/TCGA-THCA/file_id_map_19f6006e13a5af9e92b28513540e85a0.txt
- pub1/data/TCGA/Backup_Files/TCGA-THCA/0008f666-d8e8-4310-8ca3-0da4e06db601.BCR XML
- pub1/data/TCGA/Backup_Files/TCGA-THCA/00102912-5c22-4ccb-93c2-3544d3788179.BCR XML
- pub1/data/TCGA/Backup_Files/TCGA-THCA/001aeaa8-de9a-4cec-a1c0-fa83a3b0f237.BCR XML
- pub1/data/TCGA/Backup_Files/TCGA-THCA/00443bd9-9fef-4296-abc4-fd4188ba1086.BCR XML
- pub1/data/TCGA/Backup_Files/TCGA-THCA/007db498-d9b5-4c67-8150-77f599f57fb6.BCR XML
- pub1/data/TCGA/Backup_Files/TCGA-THCA/0178e5b6-cdad-4df9-b8d2-106fbf8dc74b.BCR XML
- pub1/data/TCGA/Backup_Files/TCGA-THCA/018da04a-4436-42b5-a86b-3ca30d8ce2af.BCR XML
- pub1/data/TCGA/Backup_Files/TCGA-THCA/01b75a4c-ab4b-4185-b4d1-eb3eeb8104ea.BCR XML
- pub1/data/TCGA/Backup_Files/TCGA-THCA/01cb3651-801f-4d37-be86-4acee2475b72.BCR XML
- pub1/data/TCGA/Backup_Files/TCGA-THCA/026e3c8d-ea62-4674-b317-174f97189c6e.BCR XML
- pub1/data/TCGA/Backup_Files/TCGA-THCA/03ad8130-93b5-492b-88e8-c4cd74ff03a1.BCR XML
- pub1/data/TCGA/Backup_Files/TCGA-THCA/03af4996-a0db-4324-81d1-b13458c726d5.BCR XML
- pub1/data/TCGA/Backup_Files/TCGA-THCA/03f504e1-2757-408e-a630-b6f50d9b289c.BCR XML
- pub1/data/TCGA/Backup_Files/TCGA-THCA/0469cb53-abd2-4cdc-9a22-4d8c83ce018c.BCR XML
- pub1/data/TCGA/Backup_Files/TCGA-THCA/047bb96c-e4ca-4172-9c95-04b217d73cfc.BCR XML
- pub1/data/TCGA/Backup_Files/TCGA-THCA/05500da5-6828-447e-8298-51eec6cbfe4d.BCR XML
- pub1/data/TCGA/Backup_Files/TCGA-THCA/060bea4e-a39f-4ff0-a343-ea62f0679b7b.BCR XML
- pub1/data/TCGA/Backup_Files/TCGA-THCA/0661131d-48b6-4f90-9326-15d247f8ba1a.BCR XML
- pub1/data/TCGA/Backup_Files/TCGA-THCA/06df14ce-4f07-4549-abf9-e5c52a44cab8.BCR XML
- pub1/data/TCGA/Backup_Files/TCGA-THCA/07c29160-e8e9-4d64-add2-fa6621efdab2.BCR XML
- pub1/data/TCGA/Backup_Files/TCGA-THCA/089acfca-77d1-4e25-bed7-49ae693965ac.BCR XML
- pub1/data/TCGA/Backup_Files/TCGA-THCA/098a16fd-b0cf-45fa-916a-5259d9461ff7.BCR XML
- pub1/data/TCGA/Backup_Files/TCGA-THCA/09a74534-7652-4702-9e76-813b2ee96fb4.BCR XML
- pub1/data/TCGA/Backup_Files/TCGA-THCA/0af135b8-7403-4e10-9993-231521df4a71.BCR XML
- pub1/data/TCGA/Backup_Files/TCGA-THCA/0b28f14d-c705-4150-8a81-661297e8e9e0.BCR XML
- pub1/data/TCGA/Backup_Files/TCGA-THCA/0b483966-a4d9-4315-8835-65068c60219a.BCR XML
- pub1/data/TCGA/Backup_Files/TCGA-THCA/0bca687f-38a5-4b20-8e55-3309e7185fc8.BCR XML
- pub1/data/TCGA/Backup_Files/TCGA-THCA/0c388de1-27ea-425f-8802-b09ac3c23498.BCR XML
- pub1/data/TCGA/Backup_Files/TCGA-THCA/0cb5df2d-223e-4507-bc92-17c8083a9ba1.BCR XML
- pub1/data/TCGA/Backup_Files/TCGA-THCA/0d80cae0-b111-4dc5-81e6-16aba0c3f5db.BCR XML
- pub1/data/TCGA/Backup_Files/TCGA-THCA/0e9f7588-26fd-4e8b-bd01-b1a60885922b.BCR XML
- pub1/data/TCGA/Backup_Files/TCGA-THCA/0fdd69a8-8056-4aa0-8768-766e6c6154f3.BCR XML
- pub1/data/TCGA/Backup_Files/TCGA-THCA/10180e88-c892-4615-9182-fc589b3308bd.BCR XML
- pub1/data/TCGA/Backup_Files/TCGA-THCA/12a807bf-ccd0-4c7c-a445-313f748e54b1.BCR XML
- pub1/data/TCGA/Backup_Files/TCGA-THCA/13870524-1c99-419e-af13-b325e24df544.BCR XML
- pub1/data/TCGA/Backup_Files/TCGA-THCA/13b280e5-5b03-4107-b441-afe43c0c532d.BCR XML
- pub1/data/TCGA/Backup_Files/TCGA-THCA/13ba0c63-b55d-4ab5-aeee-6952d2ca2e62.BCR XML
- pub1/data/TCGA/Backup_Files/TCGA-THCA/146ba78a-1015-4993-8d1c-6a2b6db72e0c.BCR XML
- pub1/data/TCGA/Backup_Files/TCGA-THCA/148139f6-7e4b-4092-8d44-0825023a55a7.BCR XML
- pub1/data/TCGA/Backup_Files/TCGA-THCA/14b8d4b3-a2fe-48fc-82c4-94b5a107a5ed.BCR XML
- pub1/data/TCGA/Backup_Files/TCGA-THCA/14e3086f-463c-4700-9276-1537e5cbe8a5.BCR XML
- pub1/data/TCGA/Backup_Files/TCGA-THCA/153147a3-b880-449f-aa1e-c15ea89ee2f1.BCR XML
- pub1/data/TCGA/Backup_Files/TCGA-THCA/15498712-faec-4708-972b-418e9180eeec.BCR XML
- pub1/data/TCGA/Backup_Files/TCGA-THCA/157bca82-3c68-4e0e-a41b-2bd09bca36a8.BCR XML
- pub1/data/TCGA/Backup_Files/TCGA-THCA/17720e95-7981-4310-b57d-2164d0497bd7.BCR XML
- pub1/data/TCGA/Backup_Files/TCGA-THCA/18ccd596-b995-4081-91c1-8b331d46603a.BCR XML
- pub1/data/TCGA/Backup_Files/TCGA-THCA/19410a26-857e-4280-8cba-f53cbca7164b.BCR XML
- pub1/data/TCGA/Backup_Files/TCGA-THCA/19b5d296-5c2a-49e6-a074-b78d1e797df8.BCR XML
- pub1/data/TCGA/Backup_Files/TCGA-THCA/1a3bb117-79c2-41c0-ac0f-303d2c008531.BCR XML
- pub1/data/TCGA/Backup_Files/TCGA-THCA/1ac5769f-8720-4388-b406-6ca3896e9036.BCR XML
- pub1/data/TCGA/Backup_Files/TCGA-THCA/1b34db63-4490-4820-903c-3407f43cef2a.BCR XML
- pub1/data/TCGA/Backup_Files/TCGA-THCA/1bca780d-f9b9-45a4-90fa-a9240a1c4690.BCR XML
- pub1/data/TCGA/Backup_Files/TCGA-THCA/1cd75ac5-0e6f-4fd4-9c90-85325046d227.BCR XML
- pub1/data/TCGA/Backup_Files/TCGA-THCA/1d452be1-d9d5-476e-8273-486264b65aff.BCR XML
- pub1/data/TCGA/Backup_Files/TCGA-THCA/20790415-71f4-4fda-a087-2ec0a9fd1703.BCR XML
- pub1/data/TCGA/Backup_Files/TCGA-THCA/20904989-9dc9-4154-a983-3d039974be38.BCR XML
- pub1/data/TCGA/Backup_Files/TCGA-THCA/20ce387a-930c-4b78-b597-83ab02df259e.BCR XML
- pub1/data/TCGA/Backup_Files/TCGA-THCA/2178a867-6113-4da0-b698-cb82db464924.BCR XML
- pub1/data/TCGA/Backup_Files/TCGA-THCA/22492d10-c7b3-4f12-a428-0860ee49b0d3.BCR XML
- pub1/data/TCGA/Backup_Files/TCGA-THCA/22ee8e36-5c08-4a14-86da-5d3db486364e.BCR XML
- pub1/data/TCGA/Backup_Files/TCGA-THCA/2328e023-14ae-4150-853a-5aa9c8b8ac37.BCR XML
- pub1/data/TCGA/Backup_Files/TCGA-THCA/23676095-256e-4adf-8e1f-4571988d6ec0.BCR XML
- pub1/data/TCGA/Backup_Files/TCGA-THCA/23a98604-66c6-4783-acd1-e4afb6448d14.BCR XML
- pub1/data/TCGA/Backup_Files/TCGA-THCA/2434405e-cbc5-4f0a-9573-167ed66145e7.BCR XML
- pub1/data/TCGA/Backup_Files/TCGA-THCA/2555fd88-eacb-4d89-b842-14c33b796dfa.BCR XML
- pub1/data/TCGA/Backup_Files/TCGA-THCA/25992e18-9ed8-495b-860c-feb91f5c6535.BCR XML
- pub1/data/TCGA/Backup_Files/TCGA-THCA/264501a6-40f8-4a3d-8866-ec0470d04a50.BCR XML
- pub1/data/TCGA/Backup_Files/TCGA-THCA/26e716e2-49d3-41ce-9348-e67ed0777bf3.BCR XML
- pub1/data/TCGA/Backup_Files/TCGA-THCA/27637291-8c53-4d55-85ba-2a4edcdb0d64.BCR XML
- pub1/data/TCGA/Backup_Files/TCGA-THCA/27769632-fa28-4c18-a3f6-65bb550cd013.BCR XML
- pub1/data/TCGA/Backup_Files/TCGA-THCA/28302516-be45-422b-b956-f3a9d0483894.BCR XML
- pub1/data/TCGA/Backup_Files/TCGA-THCA/28d87103-8bf3-4d1b-bd51-a6a2e79047bf.BCR XML
- pub1/data/TCGA/Backup_Files/TCGA-THCA/28eaeadb-5231-46ee-b651-e40fc372010a.BCR XML
- pub1/data/TCGA/Backup_Files/TCGA-THCA/29f9edb4-08b8-4086-b75d-efb0537af638.BCR XML
- pub1/data/TCGA/Backup_Files/TCGA-THCA/2a6e2ec1-98aa-47de-b4dd-48bb235e114a.BCR XML
- pub1/data/TCGA/Backup_Files/TCGA-THCA/2ab8f9ff-ec00-48d0-bc24-01f4c070b92a.BCR XML
- pub1/data/TCGA/Backup_Files/TCGA-THCA/2aef3bbb-6334-47e3-9e6d-f262c17b678a.BCR XML
- pub1/data/TCGA/Backup_Files/TCGA-THCA/2bae5f0d-9c29-4713-bc0c-e53fdcd8eb85.BCR XML
- pub1/data/TCGA/Backup_Files/TCGA-THCA/2d435375-653c-4ae6-a24d-880392d04d68.BCR XML
- pub1/data/TCGA/Backup_Files/TCGA-THCA/2dfa3b82-bad6-4aab-98f4-0b34cdf58d5c.BCR XML
- pub1/data/TCGA/Backup_Files/TCGA-THCA/2e05f73b-d93f-492b-bed6-820e524168dc.BCR XML
- pub1/data/TCGA/Backup_Files/TCGA-THCA/2e15c480-7297-4782-bf42-3fb720712c6d.BCR XML
- pub1/data/TCGA/Backup_Files/TCGA-THCA/2ef33c5e-840a-4ac0-8f07-ba73bb46ba66.BCR XML
- pub1/data/TCGA/Backup_Files/TCGA-THCA/2fbb34ba-088b-4f70-9474-5efb1a42989c.BCR XML
- pub1/data/TCGA/Backup_Files/TCGA-THCA/303e4a8f-4b29-4405-80d5-dd82f27232e4.BCR XML
- pub1/data/TCGA/Backup_Files/TCGA-THCA/30a324c5-ed9a-4e69-8120-25661a04b923.BCR XML
- pub1/data/TCGA/Backup_Files/TCGA-THCA/30f24eea-ba70-40f7-9f2e-dee00db3418a.BCR XML
- pub1/data/TCGA/Backup_Files/TCGA-THCA/311e4cd2-6ae9-4aee-8e72-c6f642705291.BCR XML
- pub1/data/TCGA/Backup_Files/TCGA-THCA/3198da0d-6a0b-43fe-8b01-496182baf02c.BCR XML
- pub1/data/TCGA/Backup_Files/TCGA-THCA/31f7a10e-f94f-490d-9ae2-a7023109be4e.BCR XML
- pub1/data/TCGA/Backup_Files/TCGA-THCA/32331cb3-090b-4e5d-995d-8957104440da.BCR XML
- pub1/data/TCGA/Backup_Files/TCGA-THCA/3253d64a-7139-4e33-a32e-c11bd4d08c4f.BCR XML
- pub1/data/TCGA/Backup_Files/TCGA-THCA/32fb1356-1e41-4efd-9383-18ad616851e8.BCR XML
- pub1/data/TCGA/Backup_Files/TCGA-THCA/33fb817d-6d5b-472a-be6b-fbce04be0b4d.BCR XML
- pub1/data/TCGA/Backup_Files/TCGA-THCA/3406d9be-47d8-4357-99db-df661ea943fe.BCR XML
- pub1/data/TCGA/Backup_Files/TCGA-THCA/34d50258-a4bc-43be-a85b-2aa2c5b246b6.BCR XML
- pub1/data/TCGA/Backup_Files/TCGA-THCA/352c54e3-9695-4915-a260-cc1131e9cc67.BCR XML
- pub1/data/TCGA/Backup_Files/TCGA-THCA/35d33566-2529-4d6b-ba39-febf13970923.BCR XML
- pub1/data/TCGA/Backup_Files/TCGA-THCA/36d9c4c0-bc1e-46b4-adfa-b856352a10f4.BCR XML
- pub1/data/TCGA/Backup_Files/TCGA-THCA/37163498-b085-4f8e-80a5-03c68910a22c.BCR XML
- pub1/data/TCGA/Backup_Files/TCGA-THCA/374682d2-42ee-487e-b07b-dec8d12f0d05.BCR XML
- pub1/data/TCGA/Backup_Files/TCGA-THCA/3751ed7c-4bd6-455c-b066-72d37676d20a.BCR XML
- pub1/data/TCGA/Backup_Files/TCGA-THCA/37bc2492-53f0-44b4-b417-a7706052f309.BCR XML
- pub1/data/TCGA/Backup_Files/TCGA-THCA/37fd6ee9-2c4b-411c-90ce-fb88f392a8dd.BCR XML
- pub1/data/TCGA/Backup_Files/TCGA-THCA/38834e8e-05b1-49b2-9605-4d44ea27b199.BCR XML
- pub1/data/TCGA/Backup_Files/TCGA-THCA/39074ab2-aae1-46f7-9606-4b9101f418b4.BCR XML
- pub1/data/TCGA/Backup_Files/TCGA-THCA/39500eb8-4049-47e3-8dc4-737dc2e030b4.BCR XML
- pub1/data/TCGA/Backup_Files/TCGA-THCA/3af0d6e1-c2dd-44f4-9945-cca0de7ab71c.BCR XML
- pub1/data/TCGA/Backup_Files/TCGA-THCA/3b078aaa-b1bb-465e-8ac1-fb9e34de089e.BCR XML
- pub1/data/TCGA/Backup_Files/TCGA-THCA/3da3be1a-f2f4-48aa-8e0f-89fff7301779.BCR XML
- pub1/data/TCGA/Backup_Files/TCGA-THCA/3de4d387-71dd-41d9-8ea7-c367d694e600.BCR XML
- pub1/data/TCGA/Backup_Files/TCGA-THCA/3dfc6289-fd40-4eee-bbcf-c528552f7338.BCR XML
- pub1/data/TCGA/Backup_Files/TCGA-THCA/3e2170a4-d93b-456c-8533-00eb04fb3469.BCR XML
- pub1/data/TCGA/Backup_Files/TCGA-THCA/3e6bdfd1-def7-4db0-8510-9b16dfa1f22e.BCR XML
- pub1/data/TCGA/Backup_Files/TCGA-THCA/3ea4e753-a6dc-4795-b770-69c6e5b535c0.BCR XML
- pub1/data/TCGA/Backup_Files/TCGA-THCA/3f8c43ab-0882-4aef-873c-1e86d4b35f50.BCR XML
- pub1/data/TCGA/Backup_Files/TCGA-THCA/3fe4d42f-9a4d-4928-895b-4674d4aba96e.BCR XML
- pub1/data/TCGA/Backup_Files/TCGA-THCA/400fa849-5870-442f-9a1c-44fef4548979.BCR XML
- pub1/data/TCGA/Backup_Files/TCGA-THCA/40a311f2-c689-4768-bf9f-c775fe70e913.BCR XML
- pub1/data/TCGA/Backup_Files/TCGA-THCA/419a812b-7c6c-4f64-92da-b0647dcb75de.BCR XML
- pub1/data/TCGA/Backup_Files/TCGA-THCA/4424f765-4fc5-494f-be43-f634a4e388f1.BCR XML
- pub1/data/TCGA/Backup_Files/TCGA-THCA/449c8d58-c92c-48c8-a67c-e9ffccfd9b1a.BCR XML
- pub1/data/TCGA/Backup_Files/TCGA-THCA/45a80802-4d6b-4082-b1af-69bea7a25206.BCR XML
- pub1/data/TCGA/Backup_Files/TCGA-THCA/4604062d-5403-4891-81ff-c76060bf9f14.BCR XML
- pub1/data/TCGA/Backup_Files/TCGA-THCA/46fe518c-8ffb-4154-8f96-792d142a14bc.BCR XML
- pub1/data/TCGA/Backup_Files/TCGA-THCA/4811242d-bbce-49ab-bf66-5dad9970baaa.BCR XML
- pub1/data/TCGA/Backup_Files/TCGA-THCA/483e6c30-0f99-4f6c-a383-c52e64c9cbf1.BCR XML
- pub1/data/TCGA/Backup_Files/TCGA-THCA/488a49cd-c8e6-4688-84a9-faff4e6b4088.BCR XML
- pub1/data/TCGA/Backup_Files/TCGA-THCA/493f9c3d-4297-49af-9638-925ea700a1c7.BCR XML
- pub1/data/TCGA/Backup_Files/TCGA-THCA/494a4d33-a75b-4e5e-acea-391dfdb1c499.BCR XML
- pub1/data/TCGA/Backup_Files/TCGA-THCA/4baaee27-32a0-41d2-a4b6-ea909e96ecfd.BCR XML
- pub1/data/TCGA/Backup_Files/TCGA-THCA/4c178425-4111-4c7b-9a4f-d62a403bbaa6.BCR XML
- pub1/data/TCGA/Backup_Files/TCGA-THCA/4c4f3bbe-11c8-4e4e-93ad-6297ba3c662e.BCR XML
- pub1/data/TCGA/Backup_Files/TCGA-THCA/4d12140c-d1b4-4db9-b42e-237e7203abee.BCR XML
- pub1/data/TCGA/Backup_Files/TCGA-THCA/4f4e7dd7-d78a-461d-8d71-11d1e26e7b5f.BCR XML
- pub1/data/TCGA/Backup_Files/TCGA-THCA/4f72b20d-8ebd-4d7b-8dcd-32b257f949d8.BCR XML
- pub1/data/TCGA/Backup_Files/TCGA-THCA/508c634a-bfc7-43e8-beb0-f2609d97a502.BCR XML
- pub1/data/TCGA/Backup_Files/TCGA-THCA/509d41bf-3ab6-4024-ad9e-282c84bf67e4.BCR XML
- pub1/data/TCGA/Backup_Files/TCGA-THCA/50d42257-fe12-4d57-a09a-1e6294371bf8.BCR XML
- pub1/data/TCGA/Backup_Files/TCGA-THCA/5123e5fd-a4bf-4c49-a5cc-b71f6e84bd94.BCR XML
- pub1/data/TCGA/Backup_Files/TCGA-THCA/512a1900-6984-49ba-b7ff-9990138f6df9.BCR XML
- pub1/data/TCGA/Backup_Files/TCGA-THCA/518b4875-aae5-45a9-a76f-aa202dba716c.BCR XML
- pub1/data/TCGA/Backup_Files/TCGA-THCA/51f37abe-41f1-412d-a795-4581c66d44e9.BCR XML
- pub1/data/TCGA/Backup_Files/TCGA-THCA/523dc28b-72b1-499d-a788-45b0445a76c1.BCR XML
- pub1/data/TCGA/Backup_Files/TCGA-THCA/525c0077-74a5-403d-ac5d-d2b8a5fa3261.BCR XML
- pub1/data/TCGA/Backup_Files/TCGA-THCA/52788636-13f3-4eda-8efe-c7e09efb9a64.BCR XML
- pub1/data/TCGA/Backup_Files/TCGA-THCA/52880440-48f1-4ea8-a53b-6629d6a54de6.BCR XML
- pub1/data/TCGA/Backup_Files/TCGA-THCA/52970fae-3ead-4fd0-94aa-1711bbbd42f2.BCR XML
- pub1/data/TCGA/Backup_Files/TCGA-THCA/53adb194-5389-4aae-9e28-3cfc2d90a571.BCR XML
- pub1/data/TCGA/Backup_Files/TCGA-THCA/546e72ad-b753-463a-bbe8-716695893710.BCR XML
- pub1/data/TCGA/Backup_Files/TCGA-THCA/54931524-aac7-41fd-8403-5a0ed63703af.BCR XML
- pub1/data/TCGA/Backup_Files/TCGA-THCA/54f8d8e8-45b8-40d4-b93e-a53e8bea1e72.BCR XML
- pub1/data/TCGA/Backup_Files/TCGA-THCA/55049cee-3ed6-494b-a7c7-4ae44eddf938.BCR XML
- pub1/data/TCGA/Backup_Files/TCGA-THCA/553c894b-7187-4ee4-b922-bf94c309fec1.BCR XML
- pub1/data/TCGA/Backup_Files/TCGA-THCA/563a18e8-f79d-4fd0-b2b0-367d91689a12.BCR XML
- pub1/data/TCGA/Backup_Files/TCGA-THCA/565ae517-6902-4780-9016-0f2050cc0ed3.BCR XML
- pub1/data/TCGA/Backup_Files/TCGA-THCA/569a9535-2d0a-47c7-b487-b002622173a5.BCR XML
- pub1/data/TCGA/Backup_Files/TCGA-THCA/578d21d5-cab1-40fa-9262-6cbf474d3bb8.BCR XML
- pub1/data/TCGA/Backup_Files/TCGA-THCA/5807edba-b44d-4753-ad50-5cead456729f.BCR XML
- pub1/data/TCGA/Backup_Files/TCGA-THCA/5849c020-821c-41bb-9cd6-8e8896bdd9f8.BCR XML
- pub1/data/TCGA/Backup_Files/TCGA-THCA/587d2418-cc55-4f2b-9564-d50ff1c38e13.BCR XML
- pub1/data/TCGA/Backup_Files/TCGA-THCA/594397f2-2748-4ac3-be5a-3bcb783fd718.BCR XML
- pub1/data/TCGA/Backup_Files/TCGA-THCA/599f46aa-79a8-4808-b8cb-6eeadc4827ad.BCR XML
- pub1/data/TCGA/Backup_Files/TCGA-THCA/5a1e9ac8-4cf4-4b70-b674-ea66dc87ea29.BCR XML
- pub1/data/TCGA/Backup_Files/TCGA-THCA/5a8c11bd-0524-4fe1-a88f-c8d78097668f.BCR XML
- pub1/data/TCGA/Backup_Files/TCGA-THCA/5ad5dcdb-bfe3-4c78-a58f-86c0eb0ba684.BCR XML
- pub1/data/TCGA/Backup_Files/TCGA-THCA/5aeb907e-a4c9-4435-aeed-c33dc8cd9091.BCR XML
- pub1/data/TCGA/Backup_Files/TCGA-THCA/5b1339cf-c407-43ca-b43e-9e78f113e03f.BCR XML
- pub1/data/TCGA/Backup_Files/TCGA-THCA/5b71198e-4218-4f32-9045-0affe6583f02.BCR XML
- pub1/data/TCGA/Backup_Files/TCGA-THCA/5bba9d4f-c516-4ec3-859c-9a67c696f17d.BCR XML
- pub1/data/TCGA/Backup_Files/TCGA-THCA/5c7107f8-4e69-4a67-bc70-0961072002fd.BCR XML
- pub1/data/TCGA/Backup_Files/TCGA-THCA/5cc07c93-9b5f-473f-9274-2d919ad2f7f9.BCR XML
- pub1/data/TCGA/Backup_Files/TCGA-THCA/5cdac0fc-17b9-4fb2-9b8a-f05252cd53ee.BCR XML
- pub1/data/TCGA/Backup_Files/TCGA-THCA/5cee227d-d3e9-4138-85e2-38662ef8aac8.BCR XML
- pub1/data/TCGA/Backup_Files/TCGA-THCA/5cf5724c-3220-491c-bf99-05c362ae12b3.BCR XML
- pub1/data/TCGA/Backup_Files/TCGA-THCA/5e2e15c0-8686-4e01-a0f1-9d1adf83e065.BCR XML
- pub1/data/TCGA/Backup_Files/TCGA-THCA/5e454f84-486f-4c9e-ba8b-0471bc2ff080.BCR XML
- pub1/data/TCGA/Backup_Files/TCGA-THCA/5ec1476b-12db-4c45-8fff-3c97aab08b2b.BCR XML
- pub1/data/TCGA/Backup_Files/TCGA-THCA/5ecb4388-9701-4510-af01-73ee19bec5a6.BCR XML
- pub1/data/TCGA/Backup_Files/TCGA-THCA/5edcbc26-2f9e-4024-ad26-1118ac2d0f25.BCR XML
- pub1/data/TCGA/Backup_Files/TCGA-THCA/5f2040a4-04e2-44e5-aafe-724652801802.BCR XML
- pub1/data/TCGA/Backup_Files/TCGA-THCA/5f233f13-9d8f-47cb-b509-9ec28277380b.BCR XML
- pub1/data/TCGA/Backup_Files/TCGA-THCA/5f9e7198-06cf-4424-8b31-3d7d8a85dc86.BCR XML
- pub1/data/TCGA/Backup_Files/TCGA-THCA/5fb236be-3b81-44ac-878c-e1ad0c89f53b.BCR XML
- pub1/data/TCGA/Backup_Files/TCGA-THCA/5fdae1cb-f3c4-4c17-937c-e4a78f702dbe.BCR XML
- pub1/data/TCGA/Backup_Files/TCGA-THCA/5ff3c423-8d2d-414b-a6b9-b958da2d48ab.BCR XML
- pub1/data/TCGA/Backup_Files/TCGA-THCA/604cab68-e13a-4079-b527-cad35f4283ee.BCR XML
- pub1/data/TCGA/Backup_Files/TCGA-THCA/6056f2a0-5cff-453f-9a7f-3d7ac6d5371c.BCR XML
- pub1/data/TCGA/Backup_Files/TCGA-THCA/60da17b6-ca69-43ec-9580-ea83b93c0849.BCR XML
- pub1/data/TCGA/Backup_Files/TCGA-THCA/60e020c9-9466-44eb-86a6-5258e0dd06fb.BCR XML
- pub1/data/TCGA/Backup_Files/TCGA-THCA/61182d5b-6830-4605-b619-123cd91cfb9b.BCR XML
- pub1/data/TCGA/Backup_Files/TCGA-THCA/618c1acb-e0b6-44b5-86e3-b46fe67a9890.BCR XML
- pub1/data/TCGA/Backup_Files/TCGA-THCA/61d259b0-7648-40ea-9f87-47220c167495.BCR XML
- pub1/data/TCGA/Backup_Files/TCGA-THCA/61d44561-1ee2-4b1b-85ea-f08d203eba7b.BCR XML
- pub1/data/TCGA/Backup_Files/TCGA-THCA/62477cfc-5a33-4ec2-ab9c-08589f2a68e4.BCR XML
- pub1/data/TCGA/Backup_Files/TCGA-THCA/626a6af6-7520-472f-b268-076f1cad63e1.BCR XML
- pub1/data/TCGA/Backup_Files/TCGA-THCA/62b31790-4d2b-40d7-a5e7-5d64d8ca6053.BCR XML
- pub1/data/TCGA/Backup_Files/TCGA-THCA/62b91933-d601-4a36-986f-439332b57958.BCR XML
- pub1/data/TCGA/Backup_Files/TCGA-THCA/6349b265-d89b-4f29-8130-a83636963220.BCR XML
- pub1/data/TCGA/Backup_Files/TCGA-THCA/63aa4f4b-f77c-4373-8a43-64deea925f18.BCR XML
- pub1/data/TCGA/Backup_Files/TCGA-THCA/6410f11f-5ccd-4245-803c-974f67692c86.BCR XML
- pub1/data/TCGA/Backup_Files/TCGA-THCA/65b41ef3-ede4-4e32-aef3-5558bb4c3db8.BCR XML
- pub1/data/TCGA/Backup_Files/TCGA-THCA/65f7bafb-7405-4043-8bc9-e0f4d4928772.BCR XML
- pub1/data/TCGA/Backup_Files/TCGA-THCA/66155e82-96e4-4f39-8227-ba6c649b6182.BCR XML
- pub1/data/TCGA/Backup_Files/TCGA-THCA/669c702a-9c20-4a87-9bcc-6d8d29419fd5.BCR XML
- pub1/data/TCGA/Backup_Files/TCGA-THCA/67fcaee6-c2d4-4ca2-8790-60d9d20c1065.BCR XML
- pub1/data/TCGA/Backup_Files/TCGA-THCA/68440d00-8a5a-4de2-aab4-62b1fdd851ad.BCR XML
- pub1/data/TCGA/Backup_Files/TCGA-THCA/68fce08b-715f-46b3-bf17-0fdbac2aba2f.BCR XML
- pub1/data/TCGA/Backup_Files/TCGA-THCA/693084a2-2f15-4244-bcc5-5e7fbcf5c09c.BCR XML
- pub1/data/TCGA/Backup_Files/TCGA-THCA/6a0b69d2-7411-4280-b81a-1b071ce69c06.BCR XML
- pub1/data/TCGA/Backup_Files/TCGA-THCA/6ab1cf9d-281d-41d9-84be-07f6a4e47689.BCR XML
- pub1/data/TCGA/Backup_Files/TCGA-THCA/6cd34dee-39ff-45ea-9cec-bbff89d4ac33.BCR XML
- pub1/data/TCGA/Backup_Files/TCGA-THCA/6d67d2e1-4c81-4134-9b65-c0ae359e572c.BCR XML
- pub1/data/TCGA/Backup_Files/TCGA-THCA/6e97e643-39c4-4920-8914-b17505cb1003.BCR XML
- pub1/data/TCGA/Backup_Files/TCGA-THCA/6ee33a4a-4da8-48a2-bd18-3af6840d417e.BCR XML
- pub1/data/TCGA/Backup_Files/TCGA-THCA/6ef8e933-b9eb-411f-907c-f364b2c31e19.BCR XML
- pub1/data/TCGA/Backup_Files/TCGA-THCA/6f020182-6c3f-4ce2-ab32-4b18d4d738b8.BCR XML
- pub1/data/TCGA/Backup_Files/TCGA-THCA/6f0277f2-2fe8-4c3b-925d-cf6cd5e817fc.BCR XML
- pub1/data/TCGA/Backup_Files/TCGA-THCA/700ea912-0cd8-41a1-9a26-5e8f95701033.BCR XML
- pub1/data/TCGA/Backup_Files/TCGA-THCA/708b1b6b-bf67-45eb-ac42-2b8b9ec10d7f.BCR XML
- pub1/data/TCGA/Backup_Files/TCGA-THCA/70a5cbf9-d5de-4658-b780-c0c14edc1e16.BCR XML
- pub1/data/TCGA/Backup_Files/TCGA-THCA/70e135eb-de70-4a4b-bd4a-132b4f2a22da.BCR XML
- pub1/data/TCGA/Backup_Files/TCGA-THCA/73c5084e-8150-47a9-8567-1afa6d9049cd.BCR XML
- pub1/data/TCGA/Backup_Files/TCGA-THCA/73e4ae50-fa51-4542-91cf-b481120d98c9.BCR XML
- pub1/data/TCGA/Backup_Files/TCGA-THCA/743f0b13-3597-4bb1-bcc9-c0815e159fb5.BCR XML
- pub1/data/TCGA/Backup_Files/TCGA-THCA/74cbc030-ce68-4a11-bc17-5a4890ea03e8.BCR XML
- pub1/data/TCGA/Backup_Files/TCGA-THCA/75386fb8-60bf-49b4-8fa2-7e3cab5eaa32.BCR XML
- pub1/data/TCGA/Backup_Files/TCGA-THCA/757e3c7c-2c2a-404b-b7db-981a6d8316a5.BCR XML
- pub1/data/TCGA/Backup_Files/TCGA-THCA/75e0d087-c0e0-4bbb-91a8-0777633331c8.BCR XML
- pub1/data/TCGA/Backup_Files/TCGA-THCA/760ed8c8-1245-4a0b-aeea-38279d22c3e5.BCR XML
- pub1/data/TCGA/Backup_Files/TCGA-THCA/765c35f7-c00e-4c94-806a-c8648692b3e7.BCR XML
- pub1/data/TCGA/Backup_Files/TCGA-THCA/769c8967-7b2f-45fc-b49e-ac5bbae44dcd.BCR XML
- pub1/data/TCGA/Backup_Files/TCGA-THCA/777f8596-e8ec-4d8b-9a3e-9129ef9211c8.BCR XML
- pub1/data/TCGA/Backup_Files/TCGA-THCA/7901f34b-61bc-4736-adde-931639d0e172.BCR XML
- pub1/data/TCGA/Backup_Files/TCGA-THCA/7942e7b9-de7a-44b2-9e01-774e8847aaea.BCR XML
- pub1/data/TCGA/Backup_Files/TCGA-THCA/79692a16-ac5f-4f84-b113-9925987318fe.BCR XML
- pub1/data/TCGA/Backup_Files/TCGA-THCA/799270c1-338c-4efb-9958-34efaa0bbd5c.BCR XML
- pub1/data/TCGA/Backup_Files/TCGA-THCA/79efae8a-c1b8-482f-b133-a05e4d146c49.BCR XML
- pub1/data/TCGA/Backup_Files/TCGA-THCA/7a8f7f58-800d-4b3e-a730-cd036422f574.BCR XML
- pub1/data/TCGA/Backup_Files/TCGA-THCA/7d0a73da-eec3-4cc6-b11b-532371a70612.BCR XML
- pub1/data/TCGA/Backup_Files/TCGA-THCA/7d2eaa66-285b-41b8-92dc-810e61a04389.BCR XML
- pub1/data/TCGA/Backup_Files/TCGA-THCA/7d7c2be2-7e99-454b-86ab-fb7d2542e984.BCR XML
- pub1/data/TCGA/Backup_Files/TCGA-THCA/7e252dc2-e2fe-4405-8553-c4ef823b3b6a.BCR XML
- pub1/data/TCGA/Backup_Files/TCGA-THCA/7e3597c6-0a39-4d00-a7b4-f189eb325b91.BCR XML
- pub1/data/TCGA/Backup_Files/TCGA-THCA/7e9ce7cb-ea9d-4b58-a618-fa946130e37e.BCR XML
- pub1/data/TCGA/Backup_Files/TCGA-THCA/80c78f06-9f54-4f69-bbd6-61485a581762.BCR XML
- pub1/data/TCGA/Backup_Files/TCGA-THCA/80e6956c-c5a7-4f2d-b40a-2f5c86a2be47.BCR XML
- pub1/data/TCGA/Backup_Files/TCGA-THCA/8190612d-ce99-49a5-a09d-ec26c3176b15.BCR XML
- pub1/data/TCGA/Backup_Files/TCGA-THCA/81a0e618-0e52-4166-976f-65516334edfc.BCR XML
- pub1/data/TCGA/Backup_Files/TCGA-THCA/8226835d-d7da-48a9-939f-c0743285cd25.BCR XML
- pub1/data/TCGA/Backup_Files/TCGA-THCA/827834f6-705e-4ed0-83cc-de9b2e06cc75.BCR XML
- pub1/data/TCGA/Backup_Files/TCGA-THCA/83384e37-28d6-4270-99fe-bdca9d31702b.BCR XML
- pub1/data/TCGA/Backup_Files/TCGA-THCA/83b05313-139a-42d3-88e2-8fddb10be78a.BCR XML
- pub1/data/TCGA/Backup_Files/TCGA-THCA/84210d67-6993-4f69-a88f-353d8cd1ef6f.BCR XML
- pub1/data/TCGA/Backup_Files/TCGA-THCA/842a6ba3-1a9a-45c9-98d2-8b4f4ac78978.BCR XML
- pub1/data/TCGA/Backup_Files/TCGA-THCA/84ad24b9-612c-40bf-a34e-37619efa08b8.BCR XML
- pub1/data/TCGA/Backup_Files/TCGA-THCA/84f6136a-bc51-4b38-9e8c-078f86354c36.BCR XML
- pub1/data/TCGA/Backup_Files/TCGA-THCA/84fc2c74-8648-46f8-a473-076cc26e17c3.BCR XML
- pub1/data/TCGA/Backup_Files/TCGA-THCA/85718d5e-aa33-43fa-916b-16d9882b6588.BCR XML
- pub1/data/TCGA/Backup_Files/TCGA-THCA/85cf208b-d790-4f0c-aac1-f08b5a08ffb7.BCR XML
- pub1/data/TCGA/Backup_Files/TCGA-THCA/86102bc7-ef9f-42b9-b5a3-571a21d0aace.BCR XML
- pub1/data/TCGA/Backup_Files/TCGA-THCA/86aa71ac-7670-4154-a201-a22795262f36.BCR XML
- pub1/data/TCGA/Backup_Files/TCGA-THCA/86b2b921-20c8-4b5f-9fec-4aa115656ecd.BCR XML
- pub1/data/TCGA/Backup_Files/TCGA-THCA/890b6f4f-1925-485e-a283-82842782801d.BCR XML
- pub1/data/TCGA/Backup_Files/TCGA-THCA/89b6b735-c2c9-4a62-857b-2fdea2b87b68.BCR XML
- pub1/data/TCGA/Backup_Files/TCGA-THCA/89c422e2-5e0c-452b-a442-585c48501149.BCR XML
- pub1/data/TCGA/Backup_Files/TCGA-THCA/8a088502-0402-470a-ad91-df42f31e0766.BCR XML
- pub1/data/TCGA/Backup_Files/TCGA-THCA/8a1330d9-36f3-4d03-8a7d-f5de709a9639.BCR XML
- pub1/data/TCGA/Backup_Files/TCGA-THCA/8a343b7a-f390-46f4-8eb4-1408fd52221d.BCR XML
- pub1/data/TCGA/Backup_Files/TCGA-THCA/8a8ea57d-8182-4214-a553-4cab3505affd.BCR XML
- pub1/data/TCGA/Backup_Files/TCGA-THCA/8a9eb62d-19a8-4a2a-aec9-88847442c999.BCR XML
- pub1/data/TCGA/Backup_Files/TCGA-THCA/8ac90bec-85f4-4a33-a826-8dccaca772bf.BCR XML
- pub1/data/TCGA/Backup_Files/TCGA-THCA/8bbcaa54-47a7-43e6-84ae-4a867bc580d9.BCR XML
- pub1/data/TCGA/Backup_Files/TCGA-THCA/8d520bf3-1b64-4d04-92ee-0bf13e0fa3c6.BCR XML
- pub1/data/TCGA/Backup_Files/TCGA-THCA/8e7194b1-331c-45d0-96e1-c984a2465f89.BCR XML
- pub1/data/TCGA/Backup_Files/TCGA-THCA/8e87e3b4-4a3b-4b0e-bb26-f76103856c6d.BCR XML
- pub1/data/TCGA/Backup_Files/TCGA-THCA/8f687701-24e7-4ea4-a736-ef76c1752e32.BCR XML
- pub1/data/TCGA/Backup_Files/TCGA-THCA/91620976-af46-4417-b0e0-e222c545e1bf.BCR XML
- pub1/data/TCGA/Backup_Files/TCGA-THCA/9205a05b-156e-426c-84df-d01db3b76c4c.BCR XML
- pub1/data/TCGA/Backup_Files/TCGA-THCA/9214a9d3-077a-4dcb-8f2f-0665e5f93a14.BCR XML
- pub1/data/TCGA/Backup_Files/TCGA-THCA/92d43dbd-4368-445a-a782-4009d1fd30af.BCR XML
- pub1/data/TCGA/Backup_Files/TCGA-THCA/93700cd7-d4f7-4a8b-829f-c5305ba20617.BCR XML
- pub1/data/TCGA/Backup_Files/TCGA-THCA/93936ac7-1607-4067-a422-92fcb0f7a97f.BCR XML
- pub1/data/TCGA/Backup_Files/TCGA-THCA/93ce5164-6642-44fc-b13a-743f949132ea.BCR XML
- pub1/data/TCGA/Backup_Files/TCGA-THCA/93fdea23-4557-4549-bbe5-50926bd4b362.BCR XML
- pub1/data/TCGA/Backup_Files/TCGA-THCA/94b87eff-7839-4ee3-ba98-2cff8711fd2e.BCR XML
- pub1/data/TCGA/Backup_Files/TCGA-THCA/959709bc-2129-4609-8a2c-c452e2fb1c4c.BCR XML
- pub1/data/TCGA/Backup_Files/TCGA-THCA/95f76c41-7865-4da0-b1a5-01f17317a8b7.BCR XML
- pub1/data/TCGA/Backup_Files/TCGA-THCA/9651cba8-ace6-4ba2-86b5-efdaab8ffa92.BCR XML
- pub1/data/TCGA/Backup_Files/TCGA-THCA/96a3b07f-8ea6-4602-aa66-d62dd94b6bac.BCR XML
- pub1/data/TCGA/Backup_Files/TCGA-THCA/96a98c06-ac8d-4797-a3bd-bf5ae6ee6c92.BCR XML
- pub1/data/TCGA/Backup_Files/TCGA-THCA/96aa5de2-54fd-4ce5-a8dd-928c364e190b.BCR XML
- pub1/data/TCGA/Backup_Files/TCGA-THCA/96bec39a-8f41-4e8a-8405-7cff8d3b2fd4.BCR XML
- pub1/data/TCGA/Backup_Files/TCGA-THCA/9702b7f5-6ec4-4cc4-a68f-3702f7d10dc5.BCR XML
- pub1/data/TCGA/Backup_Files/TCGA-THCA/9732c025-83d7-4abf-bddd-753dd21d5c69.BCR XML
- pub1/data/TCGA/Backup_Files/TCGA-THCA/975ec11f-aad1-4850-93fd-36b224b31034.BCR XML
- pub1/data/TCGA/Backup_Files/TCGA-THCA/97795c98-61f4-40f9-a088-6b075b80c986.BCR XML
- pub1/data/TCGA/Backup_Files/TCGA-THCA/97f66904-493e-4c69-b725-781d56d8c84b.BCR XML
- pub1/data/TCGA/Backup_Files/TCGA-THCA/983ee813-1c64-4113-a29d-09ab9f85e86d.BCR XML
[truncated: 208 more entries]
