# Supplementary material for: Potential diagnostic of lymph node metastasis and prognostic values of TM4SFs in papillary thyroid carcinoma patients
Source: Front Cell Dev Biol. 2022 Dec 8;10:1001954. doi: 10.3389/fcell.2022.1001954 (PMC9773885; doi:10.3389/fcell.2022.1001954)
Supplement: Supplementary file 7 [file DataSheet2.ZIP › pub1/data/TCGA/Backup_Files/TCGA-THCA/file_id_map_19f6006e13a5af9e92b28513540e85a0.txt]

file_id	submitter_id	sample_type
0008f666-d8e8-4310-8ca3-0da4e06db601	TCGA-KS-A41J	NA
00102912-5c22-4ccb-93c2-3544d3788179	TCGA-BJ-A45H	NA
001aeaa8-de9a-4cec-a1c0-fa83a3b0f237	TCGA-BJ-A45D	NA
00443bd9-9fef-4296-abc4-fd4188ba1086	TCGA-EM-A2OY	NA
007db498-d9b5-4c67-8150-77f599f57fb6	TCGA-FY-A3R6	NA
0178e5b6-cdad-4df9-b8d2-106fbf8dc74b	TCGA-ET-A3BP	NA
018da04a-4436-42b5-a86b-3ca30d8ce2af	TCGA-ET-A25M	NA
01b75a4c-ab4b-4185-b4d1-eb3eeb8104ea	TCGA-EM-A22P	NA
01cb3651-801f-4d37-be86-4acee2475b72	TCGA-EM-A1CT	NA
026e3c8d-ea62-4674-b317-174f97189c6e	TCGA-EL-A3GQ	NA
03ad8130-93b5-492b-88e8-c4cd74ff03a1	TCGA-DJ-A3UN	NA
03af4996-a0db-4324-81d1-b13458c726d5	TCGA-ET-A2MY	NA
03f504e1-2757-408e-a630-b6f50d9b289c	TCGA-ET-A2N1	NA
0469cb53-abd2-4cdc-9a22-4d8c83ce018c	TCGA-DJ-A13M	NA
047bb96c-e4ca-4172-9c95-04b217d73cfc	TCGA-DJ-A1QI	NA
05500da5-6828-447e-8298-51eec6cbfe4d	TCGA-FK-A4UB	NA
060bea4e-a39f-4ff0-a343-ea62f0679b7b	TCGA-J8-A3NZ	NA
0661131d-48b6-4f90-9326-15d247f8ba1a	TCGA-DJ-A2PT	NA
06df14ce-4f07-4549-abf9-e5c52a44cab8	TCGA-EL-A3CX	NA
07c29160-e8e9-4d64-add2-fa6621efdab2	TCGA-EM-A2P3	NA
089acfca-77d1-4e25-bed7-49ae693965ac	TCGA-BJ-A0Z5	NA
098a16fd-b0cf-45fa-916a-5259d9461ff7	TCGA-E8-A434	NA
09a74534-7652-4702-9e76-813b2ee96fb4	TCGA-EM-A3OB	NA
0af135b8-7403-4e10-9993-231521df4a71	TCGA-DJ-A2PW	NA
0b28f14d-c705-4150-8a81-661297e8e9e0	TCGA-FY-A3R8	NA
0b483966-a4d9-4315-8835-65068c60219a	TCGA-EL-A3CL	NA
0bca687f-38a5-4b20-8e55-3309e7185fc8	TCGA-EL-A4K7	NA
0c388de1-27ea-425f-8802-b09ac3c23498	TCGA-EL-A3GO	NA
0cb5df2d-223e-4507-bc92-17c8083a9ba1	TCGA-BJ-A0Z2	NA
0d80cae0-b111-4dc5-81e6-16aba0c3f5db	TCGA-DJ-A3VA	NA
0e9f7588-26fd-4e8b-bd01-b1a60885922b	TCGA-ET-A39R	NA
0fdd69a8-8056-4aa0-8768-766e6c6154f3	TCGA-EL-A4JX	NA
10180e88-c892-4615-9182-fc589b3308bd	TCGA-4C-A93U	NA
12a807bf-ccd0-4c7c-a445-313f748e54b1	TCGA-EM-A3FO	NA
13870524-1c99-419e-af13-b325e24df544	TCGA-EM-A22L	NA
13b280e5-5b03-4107-b441-afe43c0c532d	TCGA-FE-A3PD	NA
13ba0c63-b55d-4ab5-aeee-6952d2ca2e62	TCGA-ET-A39L	NA
146ba78a-1015-4993-8d1c-6a2b6db72e0c	TCGA-DJ-A3UK	NA
148139f6-7e4b-4092-8d44-0825023a55a7	TCGA-EL-A3CT	NA
14b8d4b3-a2fe-48fc-82c4-94b5a107a5ed	TCGA-DE-A4MD	NA
14e3086f-463c-4700-9276-1537e5cbe8a5	TCGA-DJ-A3VM	NA
153147a3-b880-449f-aa1e-c15ea89ee2f1	TCGA-DJ-A3UV	NA
15498712-faec-4708-972b-418e9180eeec	TCGA-EL-A3T2	NA
157bca82-3c68-4e0e-a41b-2bd09bca36a8	TCGA-EL-A3CY	NA
17720e95-7981-4310-b57d-2164d0497bd7	TCGA-EM-A4FU	NA
18ccd596-b995-4081-91c1-8b331d46603a	TCGA-DJ-A3UT	NA
19410a26-857e-4280-8cba-f53cbca7164b	TCGA-EM-A2CK	NA
19b5d296-5c2a-49e6-a074-b78d1e797df8	TCGA-EL-A3GY	NA
1a3bb117-79c2-41c0-ac0f-303d2c008531	TCGA-BJ-A0ZA	NA
1ac5769f-8720-4388-b406-6ca3896e9036	TCGA-DJ-A2Q3	NA
1b34db63-4490-4820-903c-3407f43cef2a	TCGA-DJ-A3V5	NA
1bca780d-f9b9-45a4-90fa-a9240a1c4690	TCGA-CE-A484	NA
1cd75ac5-0e6f-4fd4-9c90-85325046d227	TCGA-BJ-A0ZB	NA
1d452be1-d9d5-476e-8273-486264b65aff	TCGA-DE-A69K	NA
20790415-71f4-4fda-a087-2ec0a9fd1703	TCGA-ET-A25N	NA
20904989-9dc9-4154-a983-3d039974be38	TCGA-J8-A3YF	NA
20ce387a-930c-4b78-b597-83ab02df259e	TCGA-EL-A3T1	NA
2178a867-6113-4da0-b698-cb82db464924	TCGA-DJ-A1QD	NA
22492d10-c7b3-4f12-a428-0860ee49b0d3	TCGA-BJ-A45I	NA
22ee8e36-5c08-4a14-86da-5d3db486364e	TCGA-EL-A4KD	NA
2328e023-14ae-4150-853a-5aa9c8b8ac37	TCGA-DJ-A3UR	NA
23676095-256e-4adf-8e1f-4571988d6ec0	TCGA-BJ-A28R	NA
23a98604-66c6-4783-acd1-e4afb6448d14	TCGA-ET-A2N4	NA
2434405e-cbc5-4f0a-9573-167ed66145e7	TCGA-DJ-A3UU	NA
2555fd88-eacb-4d89-b842-14c33b796dfa	TCGA-BJ-A291	NA
25992e18-9ed8-495b-860c-feb91f5c6535	TCGA-E8-A438	NA
264501a6-40f8-4a3d-8866-ec0470d04a50	TCGA-ET-A2N3	NA
26e716e2-49d3-41ce-9348-e67ed0777bf3	TCGA-FE-A22Z	NA
27637291-8c53-4d55-85ba-2a4edcdb0d64	TCGA-J8-A3O2	NA
27769632-fa28-4c18-a3f6-65bb550cd013	TCGA-EM-A3OA	NA
28302516-be45-422b-b956-f3a9d0483894	TCGA-DO-A1K0	NA
28d87103-8bf3-4d1b-bd51-a6a2e79047bf	TCGA-E8-A2EA	NA
28eaeadb-5231-46ee-b651-e40fc372010a	TCGA-DJ-A2PQ	NA
29f9edb4-08b8-4086-b75d-efb0537af638	TCGA-EM-A4FM	NA
2a6e2ec1-98aa-47de-b4dd-48bb235e114a	TCGA-ET-A2MX	NA
2ab8f9ff-ec00-48d0-bc24-01f4c070b92a	TCGA-E8-A44K	NA
2aef3bbb-6334-47e3-9e6d-f262c17b678a	TCGA-KS-A4IB	NA
2bae5f0d-9c29-4713-bc0c-e53fdcd8eb85	TCGA-BJ-A18Z	NA
2d435375-653c-4ae6-a24d-880392d04d68	TCGA-EL-A4KI	NA
2dfa3b82-bad6-4aab-98f4-0b34cdf58d5c	TCGA-DJ-A13P	NA
2e05f73b-d93f-492b-bed6-820e524168dc	TCGA-KS-A4I1	NA
2e15c480-7297-4782-bf42-3fb720712c6d	TCGA-EM-A2CN	NA
2ef33c5e-840a-4ac0-8f07-ba73bb46ba66	TCGA-ET-A39K	NA
2fbb34ba-088b-4f70-9474-5efb1a42989c	TCGA-BJ-A28X	NA
303e4a8f-4b29-4405-80d5-dd82f27232e4	TCGA-BJ-A28Z	NA
30a324c5-ed9a-4e69-8120-25661a04b923	TCGA-EM-A4FN	NA
30f24eea-ba70-40f7-9f2e-dee00db3418a	TCGA-MK-A4N7	NA
311e4cd2-6ae9-4aee-8e72-c6f642705291	TCGA-EL-A3H1	NA
3198da0d-6a0b-43fe-8b01-496182baf02c	TCGA-J8-A3YE	NA
31f7a10e-f94f-490d-9ae2-a7023109be4e	TCGA-EL-A3H2	NA
32331cb3-090b-4e5d-995d-8957104440da	TCGA-E8-A415	NA
3253d64a-7139-4e33-a32e-c11bd4d08c4f	TCGA-ET-A3BN	NA
32fb1356-1e41-4efd-9383-18ad616851e8	TCGA-DJ-A3UO	NA
33fb817d-6d5b-472a-be6b-fbce04be0b4d	TCGA-CE-A485	NA
3406d9be-47d8-4357-99db-df661ea943fe	TCGA-BJ-A2NA	NA
34d50258-a4bc-43be-a85b-2aa2c5b246b6	TCGA-BJ-A28T	NA
352c54e3-9695-4915-a260-cc1131e9cc67	TCGA-ET-A39J	NA
35d33566-2529-4d6b-ba39-febf13970923	TCGA-J8-A3YH	NA
36d9c4c0-bc1e-46b4-adfa-b856352a10f4	TCGA-E8-A432	NA
37163498-b085-4f8e-80a5-03c68910a22c	TCGA-EM-A22I	NA
374682d2-42ee-487e-b07b-dec8d12f0d05	TCGA-FK-A3SB	NA
3751ed7c-4bd6-455c-b066-72d37676d20a	TCGA-DE-A2OL	NA
37bc2492-53f0-44b4-b417-a7706052f309	TCGA-BJ-A0Z9	NA
37fd6ee9-2c4b-411c-90ce-fb88f392a8dd	TCGA-DJ-A2Q1	NA
38834e8e-05b1-49b2-9605-4d44ea27b199	TCGA-FY-A3BL	NA
39074ab2-aae1-46f7-9606-4b9101f418b4	TCGA-E8-A416	NA
39500eb8-4049-47e3-8dc4-737dc2e030b4	TCGA-E8-A2JQ	NA
3af0d6e1-c2dd-44f4-9945-cca0de7ab71c	TCGA-KS-A4I9	NA
3b078aaa-b1bb-465e-8ac1-fb9e34de089e	TCGA-H2-A3RI	NA
3da3be1a-f2f4-48aa-8e0f-89fff7301779	TCGA-EL-A3H7	NA
3de4d387-71dd-41d9-8ea7-c367d694e600	TCGA-EM-A3AP	NA
3dfc6289-fd40-4eee-bbcf-c528552f7338	TCGA-EM-A3O8	NA
3e2170a4-d93b-456c-8533-00eb04fb3469	TCGA-BJ-A28W	NA
3e6bdfd1-def7-4db0-8510-9b16dfa1f22e	TCGA-KS-A41F	NA
3ea4e753-a6dc-4795-b770-69c6e5b535c0	TCGA-BJ-A45F	NA
3f8c43ab-0882-4aef-873c-1e86d4b35f50	TCGA-CE-A3ME	NA
3fe4d42f-9a4d-4928-895b-4674d4aba96e	TCGA-QD-A8IV	NA
400fa849-5870-442f-9a1c-44fef4548979	TCGA-EM-A4FH	NA
40a311f2-c689-4768-bf9f-c775fe70e913	TCGA-BJ-A0ZE	NA
419a812b-7c6c-4f64-92da-b0647dcb75de	TCGA-BJ-A0ZH	NA
4424f765-4fc5-494f-be43-f634a4e388f1	TCGA-EL-A4JW	NA
449c8d58-c92c-48c8-a67c-e9ffccfd9b1a	TCGA-DE-A4M8	NA
45a80802-4d6b-4082-b1af-69bea7a25206	TCGA-EL-A3ZG	NA
4604062d-5403-4891-81ff-c76060bf9f14	TCGA-CE-A482	NA
46fe518c-8ffb-4154-8f96-792d142a14bc	TCGA-DJ-A1QE	NA
4811242d-bbce-49ab-bf66-5dad9970baaa	TCGA-ET-A40R	NA
483e6c30-0f99-4f6c-a383-c52e64c9cbf1	TCGA-EL-A3MW	NA
488a49cd-c8e6-4688-84a9-faff4e6b4088	TCGA-ET-A25P	NA
493f9c3d-4297-49af-9638-925ea700a1c7	TCGA-DJ-A3VG	NA
494a4d33-a75b-4e5e-acea-391dfdb1c499	TCGA-EM-A2OZ	NA
4baaee27-32a0-41d2-a4b6-ea909e96ecfd	TCGA-EL-A3T8	NA
4c178425-4111-4c7b-9a4f-d62a403bbaa6	TCGA-DJ-A3V9	NA
4c4f3bbe-11c8-4e4e-93ad-6297ba3c662e	TCGA-EL-A3CO	NA
4d12140c-d1b4-4db9-b42e-237e7203abee	TCGA-EM-A1YE	NA
4f4e7dd7-d78a-461d-8d71-11d1e26e7b5f	TCGA-BJ-A190	NA
4f72b20d-8ebd-4d7b-8dcd-32b257f949d8	TCGA-DE-A0Y3	NA
508c634a-bfc7-43e8-beb0-f2609d97a502	TCGA-DJ-A3UW	NA
509d41bf-3ab6-4024-ad9e-282c84bf67e4	TCGA-H2-A3RH	NA
50d42257-fe12-4d57-a09a-1e6294371bf8	TCGA-EL-A3T9	NA
5123e5fd-a4bf-4c49-a5cc-b71f6e84bd94	TCGA-E3-A3E1	NA
512a1900-6984-49ba-b7ff-9990138f6df9	TCGA-DJ-A2PV	NA
518b4875-aae5-45a9-a76f-aa202dba716c	TCGA-FE-A3PA	NA
51f37abe-41f1-412d-a795-4581c66d44e9	TCGA-EM-A3AQ	NA
523dc28b-72b1-499d-a788-45b0445a76c1	TCGA-BJ-A3PR	NA
525c0077-74a5-403d-ac5d-d2b8a5fa3261	TCGA-ET-A3DV	NA
52788636-13f3-4eda-8efe-c7e09efb9a64	TCGA-EL-A3ZM	NA
52880440-48f1-4ea8-a53b-6629d6a54de6	TCGA-ET-A39M	NA
52970fae-3ead-4fd0-94aa-1711bbbd42f2	TCGA-DJ-A2Q9	NA
53adb194-5389-4aae-9e28-3cfc2d90a571	TCGA-EL-A3MY	NA
546e72ad-b753-463a-bbe8-716695893710	TCGA-EL-A3GR	NA
54931524-aac7-41fd-8403-5a0ed63703af	TCGA-E8-A413	NA
54f8d8e8-45b8-40d4-b93e-a53e8bea1e72	TCGA-L6-A4EP	NA
55049cee-3ed6-494b-a7c7-4ae44eddf938	TCGA-EL-A3ZR	NA
553c894b-7187-4ee4-b922-bf94c309fec1	TCGA-EM-A2CO	NA
563a18e8-f79d-4fd0-b2b0-367d91689a12	TCGA-IM-A3EB	NA
565ae517-6902-4780-9016-0f2050cc0ed3	TCGA-ET-A40S	NA
569a9535-2d0a-47c7-b487-b002622173a5	TCGA-ET-A40T	NA
578d21d5-cab1-40fa-9262-6cbf474d3bb8	TCGA-EL-A3CS	NA
5807edba-b44d-4753-ad50-5cead456729f	TCGA-EL-A3D5	NA
5849c020-821c-41bb-9cd6-8e8896bdd9f8	TCGA-FK-A3S3	NA
587d2418-cc55-4f2b-9564-d50ff1c38e13	TCGA-FY-A76V	NA
594397f2-2748-4ac3-be5a-3bcb783fd718	TCGA-ET-A39P	NA
599f46aa-79a8-4808-b8cb-6eeadc4827ad	TCGA-BJ-A45C	NA
5a1e9ac8-4cf4-4b70-b674-ea66dc87ea29	TCGA-IM-A3ED	NA
5a8c11bd-0524-4fe1-a88f-c8d78097668f	TCGA-EM-A22K	NA
5ad5dcdb-bfe3-4c78-a58f-86c0eb0ba684	TCGA-EM-A3AI	NA
5aeb907e-a4c9-4435-aeed-c33dc8cd9091	TCGA-BJ-A0ZG	NA
5b1339cf-c407-43ca-b43e-9e78f113e03f	TCGA-EL-A3T3	NA
5b71198e-4218-4f32-9045-0affe6583f02	TCGA-ET-A40P	NA
5bba9d4f-c516-4ec3-859c-9a67c696f17d	TCGA-FY-A4B4	NA
5c7107f8-4e69-4a67-bc70-0961072002fd	TCGA-DE-A4MC	NA
5cc07c93-9b5f-473f-9274-2d919ad2f7f9	TCGA-FE-A234	NA
5cdac0fc-17b9-4fb2-9b8a-f05252cd53ee	TCGA-DJ-A3V4	NA
5cee227d-d3e9-4138-85e2-38662ef8aac8	TCGA-EM-A1CW	NA
5cf5724c-3220-491c-bf99-05c362ae12b3	TCGA-BJ-A2N9	NA
5e2e15c0-8686-4e01-a0f1-9d1adf83e065	TCGA-EL-A3GW	NA
5e454f84-486f-4c9e-ba8b-0471bc2ff080	TCGA-EM-A2CQ	NA
5ec1476b-12db-4c45-8fff-3c97aab08b2b	TCGA-EM-A4FV	NA
5ecb4388-9701-4510-af01-73ee19bec5a6	TCGA-EL-A3CV	NA
5edcbc26-2f9e-4024-ad26-1118ac2d0f25	TCGA-ET-A3DQ	NA
5f2040a4-04e2-44e5-aafe-724652801802	TCGA-EM-A3O6	NA
5f233f13-9d8f-47cb-b509-9ec28277380b	TCGA-EL-A3D1	NA
5f9e7198-06cf-4424-8b31-3d7d8a85dc86	TCGA-EL-A4K9	NA
5fb236be-3b81-44ac-878c-e1ad0c89f53b	TCGA-J8-A3O1	NA
5fdae1cb-f3c4-4c17-937c-e4a78f702dbe	TCGA-DJ-A13S	NA
5ff3c423-8d2d-414b-a6b9-b958da2d48ab	TCGA-EL-A3GS	NA
604cab68-e13a-4079-b527-cad35f4283ee	TCGA-DJ-A3V0	NA
6056f2a0-5cff-453f-9a7f-3d7ac6d5371c	TCGA-DJ-A4V0	NA
60da17b6-ca69-43ec-9580-ea83b93c0849	TCGA-EL-A3GP	NA
60e020c9-9466-44eb-86a6-5258e0dd06fb	TCGA-DJ-A2PY	NA
61182d5b-6830-4605-b619-123cd91cfb9b	TCGA-EM-A2CT	NA
618c1acb-e0b6-44b5-86e3-b46fe67a9890	TCGA-EM-A3O7	NA
61d259b0-7648-40ea-9f87-47220c167495	TCGA-EL-A3ZS	NA
61d44561-1ee2-4b1b-85ea-f08d203eba7b	TCGA-EL-A3MZ	NA
62477cfc-5a33-4ec2-ab9c-08589f2a68e4	TCGA-FK-A3SG	NA
626a6af6-7520-472f-b268-076f1cad63e1	TCGA-EL-A3ZP	NA
62b31790-4d2b-40d7-a5e7-5d64d8ca6053	TCGA-FY-A3I5	NA
62b91933-d601-4a36-986f-439332b57958	TCGA-CE-A3MD	NA
6349b265-d89b-4f29-8130-a83636963220	TCGA-DJ-A1QH	NA
63aa4f4b-f77c-4373-8a43-64deea925f18	TCGA-EM-A1CU	NA
6410f11f-5ccd-4245-803c-974f67692c86	TCGA-FY-A3NM	NA
65b41ef3-ede4-4e32-aef3-5558bb4c3db8	TCGA-KS-A4ID	NA
65f7bafb-7405-4043-8bc9-e0f4d4928772	TCGA-EM-A1YB	NA
66155e82-96e4-4f39-8227-ba6c649b6182	TCGA-DJ-A2PP	NA
669c702a-9c20-4a87-9bcc-6d8d29419fd5	TCGA-EL-A3CR	NA
67fcaee6-c2d4-4ca2-8790-60d9d20c1065	TCGA-E8-A3X7	NA
68440d00-8a5a-4de2-aab4-62b1fdd851ad	TCGA-BJ-A192	NA
68fce08b-715f-46b3-bf17-0fdbac2aba2f	TCGA-MK-A84Z	NA
693084a2-2f15-4244-bcc5-5e7fbcf5c09c	TCGA-EM-A22Q	NA
6a0b69d2-7411-4280-b81a-1b071ce69c06	TCGA-EL-A3H3	NA
6ab1cf9d-281d-41d9-84be-07f6a4e47689	TCGA-E8-A433	NA
6cd34dee-39ff-45ea-9cec-bbff89d4ac33	TCGA-DE-A3KN	NA
6d67d2e1-4c81-4134-9b65-c0ae359e572c	TCGA-E8-A436	NA
6e97e643-39c4-4920-8914-b17505cb1003	TCGA-EL-A4K1	NA
6ee33a4a-4da8-48a2-bd18-3af6840d417e	TCGA-DJ-A4V5	NA
6ef8e933-b9eb-411f-907c-f364b2c31e19	TCGA-EL-A3H5	NA
6f020182-6c3f-4ce2-ab32-4b18d4d738b8	TCGA-DJ-A1QL	NA
6f0277f2-2fe8-4c3b-925d-cf6cd5e817fc	TCGA-DJ-A4V2	NA
700ea912-0cd8-41a1-9a26-5e8f95701033	TCGA-J8-A3YD	NA
708b1b6b-bf67-45eb-ac42-2b8b9ec10d7f	TCGA-FK-A3SD	NA
70a5cbf9-d5de-4658-b780-c0c14edc1e16	TCGA-EL-A3ZH	NA
70e135eb-de70-4a4b-bd4a-132b4f2a22da	TCGA-EM-A2CU	NA
73c5084e-8150-47a9-8567-1afa6d9049cd	TCGA-EL-A3ZL	NA
73e4ae50-fa51-4542-91cf-b481120d98c9	TCGA-FK-A3SH	NA
743f0b13-3597-4bb1-bcc9-c0815e159fb5	TCGA-EM-A4FK	NA
74cbc030-ce68-4a11-bc17-5a4890ea03e8	TCGA-DJ-A13R	NA
75386fb8-60bf-49b4-8fa2-7e3cab5eaa32	TCGA-EM-A3AL	NA
757e3c7c-2c2a-404b-b7db-981a6d8316a5	TCGA-ET-A3DP	NA
75e0d087-c0e0-4bbb-91a8-0777633331c8	TCGA-ET-A3DT	NA
760ed8c8-1245-4a0b-aeea-38279d22c3e5	TCGA-FE-A236	NA
765c35f7-c00e-4c94-806a-c8648692b3e7	TCGA-ET-A40Q	NA
769c8967-7b2f-45fc-b49e-ac5bbae44dcd	TCGA-DJ-A2PU	NA
777f8596-e8ec-4d8b-9a3e-9129ef9211c8	TCGA-J8-A4HW	NA
7901f34b-61bc-4736-adde-931639d0e172	TCGA-EM-A2CJ	NA
7942e7b9-de7a-44b2-9e01-774e8847aaea	TCGA-FE-A3PC	NA
79692a16-ac5f-4f84-b113-9925987318fe	TCGA-FE-A237	NA
799270c1-338c-4efb-9958-34efaa0bbd5c	TCGA-DJ-A4UT	NA
79efae8a-c1b8-482f-b133-a05e4d146c49	TCGA-EM-A3AK	NA
7a8f7f58-800d-4b3e-a730-cd036422f574	TCGA-EM-A3FJ	NA
7d0a73da-eec3-4cc6-b11b-532371a70612	TCGA-DE-A4MB	NA
7d2eaa66-285b-41b8-92dc-810e61a04389	TCGA-DJ-A3V2	NA
7d7c2be2-7e99-454b-86ab-fb7d2542e984	TCGA-EM-A2OX	NA
7e252dc2-e2fe-4405-8553-c4ef823b3b6a	TCGA-E8-A44M	NA
7e3597c6-0a39-4d00-a7b4-f189eb325b91	TCGA-DJ-A4UQ	NA
7e9ce7cb-ea9d-4b58-a618-fa946130e37e	TCGA-FY-A3W9	NA
80c78f06-9f54-4f69-bbd6-61485a581762	TCGA-KS-A41I	NA
80e6956c-c5a7-4f2d-b40a-2f5c86a2be47	TCGA-BJ-A0ZC	NA
8190612d-ce99-49a5-a09d-ec26c3176b15	TCGA-FE-A233	NA
81a0e618-0e52-4166-976f-65516334edfc	TCGA-BJ-A45K	NA
8226835d-d7da-48a9-939f-c0743285cd25	TCGA-DJ-A2Q6	NA
827834f6-705e-4ed0-83cc-de9b2e06cc75	TCGA-FY-A4B0	NA
83384e37-28d6-4270-99fe-bdca9d31702b	TCGA-DJ-A2PX	NA
83b05313-139a-42d3-88e2-8fddb10be78a	TCGA-E3-A3E5	NA
84210d67-6993-4f69-a88f-353d8cd1ef6f	TCGA-DJ-A4UR	NA
842a6ba3-1a9a-45c9-98d2-8b4f4ac78978	TCGA-EM-A3O3	NA
84ad24b9-612c-40bf-a34e-37619efa08b8	TCGA-EL-A4JV	NA
84f6136a-bc51-4b38-9e8c-078f86354c36	TCGA-KS-A4IC	NA
84fc2c74-8648-46f8-a473-076cc26e17c3	TCGA-GE-A2C6	NA
85718d5e-aa33-43fa-916b-16d9882b6588	TCGA-EL-A3N2	NA
85cf208b-d790-4f0c-aac1-f08b5a08ffb7	TCGA-L6-A4ET	NA
86102bc7-ef9f-42b9-b5a3-571a21d0aace	TCGA-FY-A3WA	NA
86aa71ac-7670-4154-a201-a22795262f36	TCGA-J8-A4HY	NA
86b2b921-20c8-4b5f-9fec-4aa115656ecd	TCGA-EM-A3FM	NA
890b6f4f-1925-485e-a283-82842782801d	TCGA-MK-A4N9	NA
89b6b735-c2c9-4a62-857b-2fdea2b87b68	TCGA-EM-A3AN	NA
89c422e2-5e0c-452b-a442-585c48501149	TCGA-DJ-A13T	NA
8a088502-0402-470a-ad91-df42f31e0766	TCGA-IM-A41Z	NA
8a1330d9-36f3-4d03-8a7d-f5de709a9639	TCGA-H2-A2K9	NA
8a343b7a-f390-46f4-8eb4-1408fd52221d	TCGA-E3-A3DZ	NA
8a8ea57d-8182-4214-a553-4cab3505affd	TCGA-E8-A417	NA
8a9eb62d-19a8-4a2a-aec9-88847442c999	TCGA-EL-A3TB	NA
8ac90bec-85f4-4a33-a826-8dccaca772bf	TCGA-DJ-A3UM	NA
8bbcaa54-47a7-43e6-84ae-4a867bc580d9	TCGA-DO-A2HM	NA
8d520bf3-1b64-4d04-92ee-0bf13e0fa3c6	TCGA-FE-A238	NA
8e7194b1-331c-45d0-96e1-c984a2465f89	TCGA-EM-A3O9	NA
8e87e3b4-4a3b-4b0e-bb26-f76103856c6d	TCGA-EM-A3SZ	NA
8f687701-24e7-4ea4-a736-ef76c1752e32	TCGA-DJ-A2Q7	NA
91620976-af46-4417-b0e0-e222c545e1bf	TCGA-EL-A3H8	NA
9205a05b-156e-426c-84df-d01db3b76c4c	TCGA-EM-A1YD	NA
9214a9d3-077a-4dcb-8f2f-0665e5f93a14	TCGA-EM-A3ST	NA
92d43dbd-4368-445a-a782-4009d1fd30af	TCGA-DJ-A2Q2	NA
93700cd7-d4f7-4a8b-829f-c5305ba20617	TCGA-EM-A3SU	NA
93936ac7-1607-4067-a422-92fcb0f7a97f	TCGA-IM-A420	NA
93ce5164-6642-44fc-b13a-743f949132ea	TCGA-ET-A2N0	NA
93fdea23-4557-4549-bbe5-50926bd4b362	TCGA-ET-A3BV	NA
94b87eff-7839-4ee3-ba98-2cff8711fd2e	TCGA-CE-A481	NA
959709bc-2129-4609-8a2c-c452e2fb1c4c	TCGA-EL-A3ZN	NA
95f76c41-7865-4da0-b1a5-01f17317a8b7	TCGA-BJ-A3PT	NA
9651cba8-ace6-4ba2-86b5-efdaab8ffa92	TCGA-CE-A483	NA
96a3b07f-8ea6-4602-aa66-d62dd94b6bac	TCGA-KS-A4I3	NA
96a98c06-ac8d-4797-a3bd-bf5ae6ee6c92	TCGA-BJ-A3PU	NA
96aa5de2-54fd-4ce5-a8dd-928c364e190b	TCGA-DJ-A2Q5	NA
96bec39a-8f41-4e8a-8405-7cff8d3b2fd4	TCGA-EL-A3GV	NA
9702b7f5-6ec4-4cc4-a68f-3702f7d10dc5	TCGA-DJ-A13W	NA
9732c025-83d7-4abf-bddd-753dd21d5c69	TCGA-DJ-A3VE	NA
975ec11f-aad1-4850-93fd-36b224b31034	TCGA-EM-A4FO	NA
97795c98-61f4-40f9-a088-6b075b80c986	TCGA-DJ-A13V	NA
97f66904-493e-4c69-b725-781d56d8c84b	TCGA-DJ-A3VK	NA
983ee813-1c64-4113-a29d-09ab9f85e86d	TCGA-DJ-A3V3	NA
984e107d-da8c-46fa-81c8-0e1cdc6c6476	TCGA-FY-A3R9	NA
994e384f-0100-4383-8f66-e4d141d4d1b5	TCGA-EL-A3GU	NA
9a0ca0c0-a2ed-4b48-aab3-d6caf671754e	TCGA-EM-A4FF	NA
9af91972-9101-4ca0-9a38-391c3a12e8ff	TCGA-DJ-A2PO	NA
9b272054-0911-4238-809c-28a90cf88bca	TCGA-EL-A4K2	NA
9d195021-f8e2-4af8-81ba-e989d87d0a2e	TCGA-ET-A2N5	NA
9df574d0-a3d6-46d4-adc5-b3bbe9636f63	TCGA-EM-A3FL	NA
9e60fc1b-deae-4620-b3e3-60cd90a7ba3d	TCGA-EL-A3H4	NA
9e6c6c36-4701-4f4b-900f-af6739fe277c	TCGA-FY-A40K	NA
9f46e28d-11d5-4b44-95ed-ad5d71b338d7	TCGA-EM-A2CP	NA
9fad5ddd-0744-4e9a-b122-fbd89ec92291	TCGA-FY-A2QD	NA
9fae1fd7-6258-42f7-a055-fc1492b96dda	TCGA-DJ-A3V7	NA
a0725cbf-a3a4-416d-8bff-5ed3d058a3aa	TCGA-BJ-A290	NA
a13bc914-3503-40ac-b2b0-bc88898fac66	TCGA-DJ-A3V6	NA
a1426663-9353-4870-a659-056c980d59a9	TCGA-BJ-A2P4	NA
a19f3ec4-ebbd-456c-88f9-8c70aee0b29d	TCGA-FY-A3NP	NA
a1f2f531-ea94-4e52-9ae7-0c41f5d98259	TCGA-J8-A42S	NA
a2b5a02f-a4e2-4567-9ad3-99c954b0c1cb	TCGA-FY-A4B3	NA
a2bbd7a0-8776-483d-b838-b6e64c45dfe2	TCGA-DJ-A2PS	NA
a3d94567-7c67-4d55-8185-05d65947ac2a	TCGA-DE-A4M9	NA
a4b780b6-ea20-450d-af07-581f6047c294	TCGA-EL-A4K6	NA
a4f17431-bed0-46dd-afcc-9b74c71fc6ab	TCGA-DJ-A3VI	NA
a71a55d4-19e3-478a-86ce-fe01d6335631	TCGA-ET-A3BX	NA
a773f2c5-eb93-4c97-bf8a-28dd64f0c234	TCGA-DJ-A2Q4	NA
a8b0e32e-9540-4d58-959d-1848535fdb52	TCGA-EM-A2CM	NA
a8c4732d-f010-4f1f-bba2-b3c16d89ddf4	TCGA-EM-A2P2	NA
a9a90952-6815-43a1-b994-13f33e6b6512	TCGA-FY-A3R7	NA
aa00b490-541f-448c-9304-0059e3059be0	TCGA-EL-A3TA	NA
aa4d1ad2-4f98-4740-9a1a-b2ccef265892	TCGA-J8-A3O0	NA
aaaea87c-ac5f-4d5b-82ce-ad884856e56f	TCGA-IM-A3U3	NA
ab1c6e7a-7844-4908-9b29-554c19711850	TCGA-DJ-A3UX	NA
ab61e350-5da0-41af-94a6-df11539f138a	TCGA-FY-A40L	NA
ad35ff86-7a82-4b70-8982-6beaeb43ffd2	TCGA-KS-A41L	NA
ade66387-8cd6-4274-8439-b8fc62bb1145	TCGA-DJ-A4UW	NA
aec6302e-c595-4bbd-ba41-c6f3da2b64d9	TCGA-EM-A22N	NA
af8e23ec-849f-4ce7-81cb-52bcc5ce0293	TCGA-FE-A23A	NA
b0bc3e0e-848c-4a96-8904-968549ff63cd	TCGA-DJ-A3UY	NA
b0fc99a0-c99e-4cd5-825a-d39151f0b796	TCGA-DJ-A3US	NA
b12ddf97-b6a7-41e4-8a7b-f537de44210e	TCGA-FE-A3PB	NA
b1401a44-c09f-49b7-83a0-bee1f8284d1a	TCGA-ET-A3DR	NA
b1b8daa4-328e-4de5-a11d-9c4ebf63df8a	TCGA-EM-A3SX	NA
b1e295ee-6630-4dae-abb5-f13730192b2f	TCGA-BJ-A18Y	NA
b230f58d-2ea1-4b6f-8e1b-0c8746264c3f	TCGA-EL-A3ZO	NA
b2804fc4-65ce-4f99-b036-db497d53ad02	TCGA-EM-A4FR	NA
b3fb1466-a4ff-4f70-a0e6-2ffc69e94b17	TCGA-DJ-A4UP	NA
b51b3569-0233-4f3b-833b-fdd321a4bfa5	TCGA-BJ-A45E	NA
b56ef15c-d662-41f9-9445-149c65bd2109	TCGA-ET-A39I	NA
b57dd1ee-9da3-41cf-974c-e4707298b5b5	TCGA-EL-A3T0	NA
b5df30c9-a193-47da-8915-d2c93e36dca6	TCGA-E8-A437	NA
b6d6c647-efac-48ac-a7bf-a51f4dd67553	TCGA-BJ-A2N7	NA
b6d9e1ec-bf6a-4027-8090-0e1ff5ba8650	TCGA-DE-A69J	NA
b6eff8ae-fff4-4611-9f28-bc387a92a429	TCGA-EM-A4FQ	NA
b6f52e56-3b6e-4b0e-9637-6842f3a1f29f	TCGA-E3-A3E2	NA
b7eba687-0bcb-468f-ba50-a487806df635	TCGA-ET-A25J	NA
b8601631-e9d6-45bf-b755-b34d570da7ef	TCGA-DJ-A2QC	NA
b873b5c6-809b-4df1-af60-8d8931f94c4f	TCGA-ET-A39T	NA
b8967cac-c820-4bed-b409-0b827f8c5325	TCGA-IM-A4EB	NA
ba38b5af-3b56-4973-a4fa-e7b1c28fc40d	TCGA-BJ-A0ZJ	NA
ba54e848-caf0-4aef-a9a2-ae3646299fd4	TCGA-EL-A3CW	NA
ba682a64-7cf1-4788-87bf-a8c78b661cbc	TCGA-IM-A3U2	NA
ba70b673-abed-4e6b-a78c-53da709b8af5	TCGA-DJ-A2QA	NA
babe91e6-a9e8-4551-ae92-6963b74319fd	TCGA-L6-A4EU	NA
bac7a25e-7a25-4b5a-b696-a50227a67eff	TCGA-ET-A3BO	NA
bae565c7-5830-4e5a-b209-279a584cc9a3	TCGA-H2-A26U	NA
bc79c1e4-8cd7-4ca8-817f-74f6f55160af	TCGA-DJ-A4V4	NA
bd0e9b96-d825-451e-be78-537d9ccf1688	TCGA-BJ-A3EZ	NA
bd8d8531-ef3f-4118-85fa-2f89389828eb	TCGA-BJ-A45G	NA
bec3a792-096c-41fc-a403-4e5c841be3af	TCGA-EM-A2P1	NA
bf622556-56d4-4c5f-a7ad-d68f8373604d	TCGA-FE-A232	NA
bfad25c0-38bc-44bd-bc88-6c8cc8138420	TCGA-FY-A3I4	NA
c0244665-0615-4393-bd56-72bd4726d3cf	TCGA-DE-A7U5	NA
c10f7a8a-a7d8-4e43-8ae1-0bbe275bc261	TCGA-DJ-A3VB	NA
c1148b8a-870e-48a2-9ec9-670d279fa18e	TCGA-EL-A4JZ	NA
c1d571ba-8a3e-445b-a623-649e6c062411	TCGA-EM-A2P0	NA
c1eb0517-f8f3-479a-b3be-63cbadc7be30	TCGA-FY-A3NN	NA
c40faae2-6cd7-4e10-b3fb-f4db4f603e30	TCGA-BJ-A2N8	NA
c419d4ee-35b4-415f-a06c-864f0eff93a4	TCGA-FK-A3SE	NA
c4273c2d-467e-4553-81fd-42ad721d6ea0	TCGA-EM-A3AJ	NA
c49127e3-5aac-4aa3-a9e7-829adb1e6fc7	TCGA-BJ-A4O9	NA
c4c9b8a0-53f4-4a45-a4d1-41431463afdf	TCGA-J8-A3YG	NA
c54350fc-d9cf-4aec-8f41-31ccd11fc97b	TCGA-DJ-A1QO	NA
c55b4d9d-eb07-4843-89ab-b36e377fe42d	TCGA-FE-A239	NA
c6131824-5aa6-458a-8623-18ae86268d0e	TCGA-EM-A3FK	NA
c73caefd-862c-47ac-983b-69f57b1eb057	TCGA-FY-A3ON	NA
c7ba4493-24bf-49df-8704-aea17a126bfd	TCGA-EL-A3CZ	NA
c7da6681-a13a-4841-a547-69f1f4389089	TCGA-ET-A25G	NA
c7e2bb6f-dde2-4a23-bfe7-3be2db61dd2b	TCGA-EM-A3AR	NA
c872b176-947e-4a5f-919c-3185d52848b6	TCGA-CE-A27D	NA
c888d1dc-f864-473e-80d5-0ccde9079a36	TCGA-BJ-A0Z3	NA
c90bf287-3ea5-4144-a990-46c667091101	TCGA-BJ-A28V	NA
ca580e3b-79bd-4fef-a5ba-c383396a1c0f	TCGA-DJ-A4UL	NA
cbeadb17-fdb2-4e24-919e-952922a53a5a	TCGA-FY-A3TY	NA
cc1a247d-b7e3-44bc-b8ad-b81ae63f2fa4	TCGA-ET-A3DW	NA
cc315b69-d40a-4966-81c7-9a1de51df849	TCGA-BJ-A4O8	NA
cc62b393-bcae-49ca-921a-7eeabdbdc36d	TCGA-EM-A2CR	NA
cca590af-26dd-43ff-afcd-a37daf32a59e	TCGA-DJ-A3UZ	NA
cd6898cd-d9a5-4696-b5e6-3a3e7fb25055	TCGA-E3-A3DY	NA
cdf555f8-5639-49ef-adbe-00a7cd180453	TCGA-EM-A3FP	NA
cdfa01ba-28de-491e-8cab-a7c2b706b061	TCGA-EM-A2OV	NA
cee2a4d9-49e7-4df5-9bb5-8ae053f5a63d	TCGA-EL-A3T6	NA
d138e895-f3a6-4383-afbc-4e4110125182	TCGA-EL-A4K0	NA
d1fa51f5-e10d-4aa1-a53b-fe72e677e32b	TCGA-FY-A3RA	NA
d299212f-04fd-4473-a371-a0e35330f1e1	TCGA-ET-A3BT	NA
d2a74de7-d516-4855-9dbf-4fd14b0d3e6a	TCGA-EM-A4G1	NA
d2cc949c-d06c-47a7-9669-07df135d1d29	TCGA-EM-A2CS	NA
d2d6934e-d400-4084-9c03-3ca3c30131eb	TCGA-ET-A3BQ	NA
d38fd36d-7c91-449a-b50a-7e3c4cc4785c	TCGA-ET-A3BU	NA
d5049666-4117-4ca6-877b-4d427a9fb84c	TCGA-EM-A3FR	NA
d5e24812-47e5-48ef-b4df-3f40d9f91678	TCGA-DJ-A1QQ	NA
d61fba13-58b0-4aa5-b1bb-07aaeb9d6bfb	TCGA-BJ-A0YZ	NA
d689c65e-a070-46ab-958a-29606bef4adb	TCGA-EM-A1YC	NA
d69b294b-43a4-497e-9196-3a0ba3b2083c	TCGA-DJ-A2QB	NA
d6dc2c2a-09d8-4485-bffe-86d0325429a3	TCGA-ET-A39N	NA
d7cb3b35-d48f-4cf6-820f-f150c8ac7019	TCGA-DJ-A3UQ	NA
d82fff4c-64d9-4b19-bd12-e1cec890fda9	TCGA-E8-A418	NA
d86fcadd-e1f4-4bf9-9058-407bfddc2c8e	TCGA-EL-A3CU	NA
d889d579-677b-4d5e-97b8-6f1b0854012b	TCGA-DJ-A2Q0	NA
d8caf668-c7c5-4886-9e78-3c4294d4ac02	TCGA-DJ-A13U	NA
d9237ce4-e820-4e20-b7fc-018d6d734016	TCGA-BJ-A0Z0	NA
d96541dc-0860-4754-9bfb-7e898456c238	TCGA-DJ-A2PN	NA
da60debe-c9b4-4de7-adbd-378982b43181	TCGA-EL-A4K4	NA
da718c26-d89d-479f-b319-68595af3c337	TCGA-DJ-A2Q8	NA
da7f5f20-9ff2-4a11-9ad5-d92f992a1b00	TCGA-DJ-A3VD	NA
daa7564f-94e6-480d-a192-9e8523e01613	TCGA-E3-A3E0	NA
dad526aa-4144-422c-ab44-7c28ab1bb1e5	TCGA-DJ-A3UP	NA
db35116d-6024-4294-a877-c8c9afefb17e	TCGA-IM-A41Y	NA
dc3c06a4-f923-4222-83d2-9f6bedee8a1d	TCGA-EL-A4KH	NA
dd75a1af-5abd-42fc-a784-949885923b9f	TCGA-ET-A25I	NA
dd8da4a2-bb51-42a5-956f-f159971e6115	TCGA-EL-A3D6	NA
ddccd4c7-d700-4f0f-8252-e63e3d54e339	TCGA-FY-A40N	NA
de02534d-178d-46ec-8bf3-5afaea43f0a4	TCGA-L6-A4EQ	NA
de7ef4f4-e7f8-493d-985d-9e22d910eac4	TCGA-DJ-A1QN	NA
de96788c-8ff7-4964-893a-b814ddb6e5e0	TCGA-H2-A421	NA
e020de3e-a027-46b3-9673-b6d483f3a625	TCGA-FE-A235	NA
e12cae90-c8ec-4cc5-b365-fb8160db3a43	TCGA-EL-A3N3	NA
e149b44b-f7bf-483a-9743-e062fa8389ae	TCGA-DJ-A3VJ	NA
e19699a5-2d4b-4aca-a383-68ef1de5c7c2	TCGA-DE-A0Y2	NA
e2006898-468f-42ba-929e-ecf66bda2259	TCGA-EM-A22J	NA
e288a114-eb01-4bc2-9cb8-ad74db1943a1	TCGA-DJ-A2PZ	NA
e34706dd-c924-471d-9086-003b22c8d91d	TCGA-EM-A2CL	NA
e3710d0f-cda0-48ac-9e5c-eab52b653440	TCGA-ET-A25O	NA
e43668be-ab46-4fda-96d9-a190d5e0bc9a	TCGA-EM-A22M	NA
e43c6f24-d6b1-4681-a0d5-501573db3105	TCGA-ET-A3DU	NA
e48a4548-a647-4c52-8823-0d7c54e4f156	TCGA-EL-A3ZQ	NA
e54f60e6-bd70-421c-bbe0-b5b5297977b0	TCGA-EL-A3MX	NA
e580012c-b3e1-4ae2-aec9-6cdeb249916d	TCGA-DJ-A3VF	NA
e69b7fba-8183-4d67-a176-3a209c15befc	TCGA-ET-A4KN	NA
e7b063e1-1f57-4bd5-915f-ac78a13c2286	TCGA-DE-A0XZ	NA
e842382c-6314-42dc-81d9-1b3b2d4a9eac	TCGA-H2-A422	NA
e8e97426-5af1-499b-9391-763d29d7ea06	TCGA-EM-A1CV	NA
e8ee54c8-c41e-48ae-8b4f-b0eef9607dc0	TCGA-DJ-A1QM	NA
e90650e5-c149-44ae-8ffa-88f18b72d903	TCGA-ET-A3DS	NA
e9cbac74-5109-460d-bf4f-a8c6ded8a974	TCGA-ET-A25K	NA
eaa0955f-2d39-4194-bd9e-ceb0492b2454	TCGA-ET-A25L	NA
eacbb057-f536-422d-b87a-7db5805005d1	TCGA-EL-A3CN	NA
ebaa9c60-232d-4032-8c0c-e0ec0fd4f194	TCGA-ET-A3DO	NA
ebc37a3b-ab25-4517-92f2-bb702de0c88a	TCGA-BJ-A0ZF	NA
ec1f4240-576b-403d-8abb-3b8170097cf1	TCGA-BJ-A3F0	NA
ec3d9b73-e4e4-4887-804a-a22d36ef6b22	TCGA-FY-A3YR	NA
ec459bca-3c60-4bff-baed-cfe67b890af6	TCGA-DE-A4MA	NA
ec8ec173-0cec-4da0-a7c1-0fe7c7c767cf	TCGA-EL-A3D4	NA
ecae6b93-0e47-48a9-8d5d-4c0d7e32a922	TCGA-EM-A3FQ	NA
ed512661-04ff-44b2-bce5-57e99ddee30f	TCGA-E8-A242	NA
ef094d82-fa4a-4f3a-9a62-53a7e1fdd585	TCGA-EL-A3GX	NA
ef5c34ad-c665-4e89-8d1f-95b180673a58	TCGA-FY-A40M	NA
ef6807b7-6931-4f98-8180-9a4950fddf14	TCGA-BJ-A28S	NA
ef7fd18f-cebb-4e51-8cdc-0d258d0fd03f	TCGA-CE-A13K	NA
f09d1578-847a-4ca2-bb88-d3cc6a00cb5e	TCGA-ET-A4KQ	NA
f12f0c1c-9f60-458f-ac03-a9d2f8b20d04	TCGA-EL-A3ZK	NA
f17399e0-3be0-4534-b654-b41c624bd747	TCGA-DJ-A3VL	NA
f183a7f1-3e32-4a95-b258-6ed5d9ab9977	TCGA-DJ-A1QG	NA
f19c0cce-8eef-457d-8450-6e6ba9b694eb	TCGA-FE-A230	NA
f1c9c3db-1365-41b6-b3be-dec364a77d6f	TCGA-EL-A3D0	NA
f24262d7-232b-4dbb-a865-4d8beafe158b	TCGA-BJ-A45J	NA
f2e996e2-72ff-45d8-8fec-dd6d0b0d282e	TCGA-ET-A39O	NA
f3395afe-070c-41cf-8078-e623b248a8f8	TCGA-DO-A1JZ	NA
f36fd098-b2cb-46b3-9eba-a5619e453a51	TCGA-EM-A1CS	NA
f417406f-ea54-4bb4-8893-33c5d3e6744c	TCGA-MK-A4N6	NA
f41b5f03-c06e-425a-a541-b56c737a5fc0	TCGA-ET-A3BS	NA
f48b7d85-c81d-48ad-97af-a8bd66396a38	TCGA-ET-A25R	NA
f4c479eb-fa41-4e40-9e2d-def31c2c3c89	TCGA-ET-A39S	NA
f4e428d3-c170-4811-b145-ec1eaa96b4b2	TCGA-KS-A4I7	NA
f4f50d76-c3cd-4fda-b25b-ff949c63785e	TCGA-E8-A414	NA
f50f468e-a4f5-46ab-a2e2-da89c347b4ee	TCGA-EM-A1YA	NA
f55dee3c-5c8c-40fe-8ff1-37e65ddf39d6	TCGA-DJ-A3V8	NA
f63cc68c-1bfc-4726-af0e-f56ab21f3206	TCGA-FE-A231	NA
f63ea2bf-1d9d-4399-82e0-2c1ff2b01b95	TCGA-DJ-A1QF	NA
f6cc6410-5a78-4e32-bd5d-c014b7ae4019	TCGA-EM-A22O	NA
f7012bc7-0326-441d-a8ca-9b35756e0892	TCGA-DJ-A13L	NA
f74b1349-0cec-4434-ab68-a1c2ce478505	TCGA-BJ-A191	NA
f7895015-9a4a-4755-b75e-0c6cedeb288d	TCGA-EL-A3CP	NA
f836b4f3-7dcc-450c-b1b4-60eab7163122	TCGA-KS-A4I5	NA
f86c0380-df03-4ef7-ba57-6f15b1bf9079	TCGA-EM-A3FN	NA
f87eecdb-cf90-44a2-8bc7-711bd96cc7a6	TCGA-EL-A3CM	NA
f8e92b58-9932-4603-b5af-b5fc42a9cd7b	TCGA-E3-A3E3	NA
f959aa67-e475-4b7c-8f62-4e780636385b	TCGA-DJ-A2PR	NA
f9777012-e192-4572-a796-b236a70d1b4a	TCGA-ET-A3BW	NA
f9b8f276-b5e9-4849-8cfd-c3c3b1bbb48c	TCGA-DJ-A13O	NA
fa1b6b38-8609-449f-9513-90efee3da244	TCGA-EL-A3T7	NA
fa830c82-9706-40bd-a2c6-1a497045352b	TCGA-E8-A419	NA
fb4964e4-187b-4c06-82ff-f19a9067f5a5	TCGA-EM-A3SY	NA
fb8dd901-f801-4fb8-9a84-6b76ba94b075	TCGA-DJ-A13X	NA
fc08ffee-637a-47f6-84a6-0cd224c508ce	TCGA-EL-A3ZT	NA
fc4dec38-452b-4b65-b6d9-2618a70bda1b	TCGA-EM-A3AO	NA
fd0e7040-d229-4534-b0f9-9fa779867c40	TCGA-ET-A2MZ	NA
fd6cf7e4-ad3e-426c-98a0-89865d532472	TCGA-EL-A3GZ	NA
fd8d130d-1509-4429-85bf-48d9695282af	TCGA-EM-A2OW	NA
ff748591-c48a-441b-970e-98aa34b238ca	TCGA-EL-A4KG	NA
