# Supplementary material for: Potential diagnostic of lymph node metastasis and prognostic values of TM4SFs in papillary thyroid carcinoma patients
Source: Front Cell Dev Biol. 2022 Dec 8;10:1001954. doi: 10.3389/fcell.2022.1001954 (PMC9773885; doi:10.3389/fcell.2022.1001954)
Supplement: Supplementary file 7 [file DataSheet2.ZIP › pub1/data/TCGA/Backup_Files/TCGA-THCA/1cd75ac5-0e6f-4fd4-9c90-85325046d227.BCR XML]

<?xml version="1.0" encoding="UTF-8"?>
<thca:tcga_bcr xsi:schemaLocation="http://tcga.nci/bcr/xml/clinical/thca/2.7 https://raw.githubusercontent.com/nchbcr/xsd/2.7/tcga.nci/bcr/xml/clinical/thca/2.7/TCGA_BCR.THCA_Clinical.xsd" schemaVersion="2.7" xmlns:thca="http://tcga.nci/bcr/xml/clinical/thca/2.7" xmlns:xsi="http://www.w3.org/2001/XMLSchema-instance" xmlns:admin="http://tcga.nci/bcr/xml/administration/2.7" xmlns:shared="http://tcga.nci/bcr/xml/shared/2.7" xmlns:clin_shared="http://tcga.nci/bcr/xml/clinical/shared/2.7" xmlns:shared_stage="http://tcga.nci/bcr/xml/clinical/shared/stage/2.7" xmlns:thca_shared="http://tcga.nci/bcr/xml/clinical/thca/shared/2.7" xmlns:thca_nte="http://tcga.nci/bcr/xml/clinical/thca/shared/new_tumor_event/2.7/1.0" xmlns:nte="http://tcga.nci/bcr/xml/clinical/shared/new_tumor_event/2.7" xmlns:follow_up_v2.0="http://tcga.nci/bcr/xml/clinical/thca/followup/2.7/2.0" xmlns:rx="http://tcga.nci/bcr/xml/clinical/pharmaceutical/2.7" xmlns:rad="http://tcga.nci/bcr/xml/clinical/radiation/2.7">
    <admin:admin>
        <admin:bcr xsd_ver="1.17">Nationwide Children's Hospital</admin:bcr>
        <admin:file_uuid xsd_ver="2.6">B1AA46BE-56B6-43F4-BA04-596352BD9F0E</admin:file_uuid>
        <admin:batch_number xsd_ver="1.17">87.85.0</admin:batch_number>
        <admin:project_code xsd_ver="2.7">TCGA</admin:project_code>
        <admin:disease_code xsd_ver="2.6">THCA</admin:disease_code>
        <admin:day_of_dcc_upload xsd_ver="1.17">22</admin:day_of_dcc_upload>
        <admin:month_of_dcc_upload xsd_ver="1.17">12</admin:month_of_dcc_upload>
        <admin:year_of_dcc_upload xsd_ver="1.17">2016</admin:year_of_dcc_upload>
        <admin:patient_withdrawal>
            <admin:withdrawn>false</admin:withdrawn>
        </admin:patient_withdrawal>
        <admin:program xsi:nil="true" xsd_ver="2.7"/>
        <admin:dbgap_registration_code xsi:nil="true" xsd_ver="2.7"/>
    </admin:admin>
    <thca:patient>
        <admin:additional_studies/>
        <shared:tissue_source_site cde="" cde_ver="" xsd_ver="2.4" owner="TSS" procurement_status="Completed" restricted="false">BJ</shared:tissue_source_site>
        <shared:patient_id cde="" cde_ver="" xsd_ver="2.4" owner="TSS" procurement_status="Completed" restricted="false">A0ZB</shared:patient_id>
        <shared:bcr_patient_barcode preferred_name="" display_order="9999" cde="2003301" cde_ver="" xsd_ver="1.8" owner="TSS" procurement_status="Completed" restricted="false">TCGA-BJ-A0ZB</shared:bcr_patient_barcode>
        <shared:bcr_patient_uuid preferred_name="" display_order="9999" cde="" cde_ver="" xsd_ver="2.3" owner="TSS" procurement_status="Completed" restricted="false">dc4d8468-6f34-40cb-a826-8d582cd86fde</shared:bcr_patient_uuid>
        <clin_shared:informed_consent_verified preferred_name="patient_consent_status" display_order="13" cde="3288361" cde_ver="1.000" xsd_ver="2.4" tier="2" owner="TSS" procurement_status="Completed" restricted="false">YES</clin_shared:informed_consent_verified>
        <clin_shared:icd_o_3_site preferred_name="" display_order="9999" cde="3226281" cde_ver="" xsd_ver="2.4" tier="2" owner="TSS" procurement_status="Completed" restricted="false">C73.9</clin_shared:icd_o_3_site>
        <clin_shared:icd_o_3_histology preferred_name="" display_order="9999" cde="3226275" cde_ver="" xsd_ver="2.4" tier="2" owner="TSS" procurement_status="Completed" restricted="false">8260/3</clin_shared:icd_o_3_histology>
        <clin_shared:icd_10 preferred_name="" display_order="9999" cde="3226287" cde_ver="" xsd_ver="2.4" tier="2" owner="TSS" procurement_status="Completed" restricted="false">C73</clin_shared:icd_10>
        <clin_shared:tissue_prospective_collection_indicator preferred_name="prospective_collection" display_order="4" cde="3088492" cde_ver="1.000" xsd_ver="2.3" tier="2" owner="TSS" procurement_status="Completed" restricted="false" source_system_identifier="840140">NO</clin_shared:tissue_prospective_collection_indicator>
        <clin_shared:tissue_retrospective_collection_indicator preferred_name="retrospective_collection" display_order="5" cde="3088528" cde_ver="1.000" xsd_ver="2.3" tier="2" owner="TSS" procurement_status="Completed" restricted="false" source_system_identifier="840141">YES</clin_shared:tissue_retrospective_collection_indicator>
        <clin_shared:days_to_birth precision="day" xsd_ver="1.12" tier="2" cde="3008233" owner="TSS" procurement_status="Completed" preferred_name="birth_days_to" display_order="9" cde_ver="1.000">-24415</clin_shared:days_to_birth>
        <shared:gender preferred_name="gender" display_order="10" cde="2200604" cde_ver="3.000" xsd_ver="1.8" tier="2" owner="TSS" procurement_status="Completed" restricted="false" source_system_identifier="840145">MALE</shared:gender>
        <clin_shared:race_list>
            <clin_shared:race preferred_name="race" display_order="11" cde="2192199" cde_ver="1.000" xsd_ver="1.8" tier="2" owner="TSS" procurement_status="Completed" restricted="false" source_system_identifier="840146">WHITE</clin_shared:race>
        </clin_shared:race_list>
        <clin_shared:ethnicity preferred_name="ethnicity" display_order="12" cde="2192217" cde_ver="2.000" xsd_ver="1.9" tier="2" owner="TSS" procurement_status="Completed" restricted="false" source_system_identifier="840147">NOT HISPANIC OR LATINO</clin_shared:ethnicity>
        <shared:other_dx preferred_name="history_other_malignancy" display_order="13" cde="3382736" cde_ver="2.000" xsd_ver="2.5" tier="2" owner="TSS" procurement_status="Completed" restricted="false" source_system_identifier="840148">No</shared:other_dx>
        <shared:history_of_neoadjuvant_treatment preferred_name="history_neoadjuvant_treatment" display_order="14" cde="3382737" cde_ver="1.000" xsd_ver="2.4" tier="2" owner="TSS" procurement_status="Completed" restricted="false" source_system_identifier="840149">No</shared:history_of_neoadjuvant_treatment>
        <clin_shared:vital_status preferred_name="vital_status" display_order="16" cde="5" cde_ver="5.000" xsd_ver="2.6" tier="2" owner="TSS" procurement_status="Completed" restricted="false" source_system_identifier="840150">Alive</clin_shared:vital_status>
        <clin_shared:days_to_last_followup precision="day" xsd_ver="1.12" tier="2" cde="3008273" owner="TSS" procurement_status="Completed" preferred_name="last_contact_days_to" display_order="20" cde_ver="1.000">122</clin_shared:days_to_last_followup>
        <clin_shared:days_to_death precision="day" xsd_ver="1.12" tier="2" cde="3165475" owner="TSS" procurement_status="Not Applicable" preferred_name="death_days_to" display_order="24" cde_ver="1.000"/>
        <clin_shared:person_neoplasm_cancer_status preferred_name="tumor_status" display_order="15" cde="2759550" cde_ver="1.000" xsd_ver="1.9" tier="2" owner="TSS" procurement_status="Completed" restricted="false" source_system_identifier="840157">TUMOR FREE</clin_shared:person_neoplasm_cancer_status>
        <thca:patient_personal_medical_history_thyroid_gland_disorder_names>
            <thca:patient_personal_medical_history_thyroid_gland_disorder_name preferred_name="history_thyroid_disease" display_order="25" cde="3176743" cde_ver="1.000" xsd_ver="2.4" tier="2" owner="TSS" procurement_status="Completed" restricted="false" source_system_identifier="840158">Nodular Hyperplasia</thca:patient_personal_medical_history_thyroid_gland_disorder_name>
        </thca:patient_personal_medical_history_thyroid_gland_disorder_names>
        <thca:patient_personal_medical_history_thyroid_other_specify_text preferred_name="history_thyroid_disease_other" display_order="26" cde="3179397" cde_ver="1.000" xsd_ver="2.4" tier="2" owner="TSS" procurement_status="Not Available" restricted="false" source_system_identifier="840159"/>
        <thca:first_degree_relative_history_thyroid_gland_carcinoma_diagnosis_relationship_types>
            <thca:first_degree_relative_history_thyroid_gland_carcinoma_diagnosis_relationship_type preferred_name="family_history_thyroid_cancer" display_order="27" cde="3179002" cde_ver="1.000" xsd_ver="2.4" tier="2" owner="TSS" procurement_status="Not Available" restricted="false" source_system_identifier="840160"/>
        </thca:first_degree_relative_history_thyroid_gland_carcinoma_diagnosis_relationship_types>
        <thca:person_lifetime_risk_radiation_exposure_indicator preferred_name="history_radiation_exposure" display_order="28" cde="2816350" cde_ver="1.000" xsd_ver="2.4" tier="2" owner="TSS" procurement_status="Completed" restricted="false" source_system_identifier="840161">NO</thca:person_lifetime_risk_radiation_exposure_indicator>
        <clin_shared:tumor_tissue_site preferred_name="submitted_tumor_site" display_order="9999" cde="3427536" cde_ver="2.000" xsd_ver="2.6" tier="2" owner="TSS" procurement_status="Completed" restricted="false" source_system_identifier="840169">Thyroid</clin_shared:tumor_tissue_site>
        <shared:histological_type preferred_name="histologic_diagnosis" display_order="30" cde="3081934" cde_ver="3.000" xsd_ver="2.5" tier="2" owner="TSS" procurement_status="Completed" restricted="false" source_system_identifier="840170">Thyroid Papillary Carcinoma - Classical/usual</shared:histological_type>
        <shared:histological_type_other preferred_name="histologic_diagnosis_other" display_order="31" cde="3124492" cde_ver="1.000" xsd_ver="2.5" tier="2" owner="TSS" procurement_status="Not Applicable" restricted="false" source_system_identifier="840171" xsi:nil="true"/>
        <thca:primary_thyroid_gland_neoplasm_location_anatomic_site preferred_name="laterality" display_order="32" cde="3186750" cde_ver="1.000" xsd_ver="2.4" tier="2" owner="TSS" procurement_status="Completed" restricted="false" source_system_identifier="840172">Right lobe</thca:primary_thyroid_gland_neoplasm_location_anatomic_site>
        <thca:primary_neoplasm_focus_type preferred_name="tumor_focality" display_order="33" cde="3174022" cde_ver="1.000" xsd_ver="2.4" tier="2" owner="TSS" procurement_status="Completed" restricted="false" source_system_identifier="840173">Unifocal</thca:primary_neoplasm_focus_type>
        <thca:neoplasm_dimension>
            <thca:neoplasm_length preferred_name="tumor_size_width" display_order="36" cde="2764966" cde_ver="1.000" xsd_ver="2.5" tier="2" owner="TSS" procurement_status="Completed" restricted="false" source_system_identifier="840174">2.4</thca:neoplasm_length>
            <thca:neoplasm_width preferred_name="tumor_size_width" display_order="36" cde="2764966" cde_ver="1.000" xsd_ver="2.5" tier="2" owner="TSS" procurement_status="Completed" restricted="false" source_system_identifier="840175">1.6</thca:neoplasm_width>
            <thca:neoplasm_depth preferred_name="tumor_size_width" display_order="36" cde="2764966" cde_ver="1.000" xsd_ver="2.5" tier="2" owner="TSS" procurement_status="Completed" restricted="false" source_system_identifier="840176">1.2</thca:neoplasm_depth>
        </thca:neoplasm_dimension>
        <clin_shared:days_to_initial_pathologic_diagnosis precision="day" xsd_ver="1.12" tier="2" cde="3131740" owner="TSS" procurement_status="Completed" preferred_name="initial_pathologic_dx_days_to" display_order="9999" cde_ver="1.000">0</clin_shared:days_to_initial_pathologic_diagnosis>
        <clin_shared:age_at_initial_pathologic_diagnosis precision="day" xsd_ver="1.12" tier="2" cde="2006657" owner="TSS" procurement_status="Completed">66</clin_shared:age_at_initial_pathologic_diagnosis>
        <clin_shared:year_of_initial_pathologic_diagnosis preferred_name="initial_pathologic_dx_year" display_order="39" cde="2896960" cde_ver="1.000" xsd_ver="1.12" tier="2" owner="TSS" procurement_status="Completed" restricted="false" source_system_identifier="840179">2010</clin_shared:year_of_initial_pathologic_diagnosis>
        <thca:lymph_node_preoperative_scan_indicator preferred_name="lymph_nodes_preop_imaging" display_order="41" cde="3178301" cde_ver="1.000" xsd_ver="2.4" tier="2" owner="TSS" procurement_status="Completed" restricted="false" source_system_identifier="840180">YES</thca:lymph_node_preoperative_scan_indicator>
        <thca:lymph_node_preoperative_assessment_diagnostic_imaging_types>
            <thca:lymph_node_preoperative_assessment_diagnostic_imaging_type preferred_name="lymph_nodes_preop_imaging_type" display_order="42" cde="3178310" cde_ver="1.000" xsd_ver="2.4" tier="2" owner="TSS" procurement_status="Completed" restricted="false" source_system_identifier="840181">Ultrasound</thca:lymph_node_preoperative_assessment_diagnostic_imaging_type>
        </thca:lymph_node_preoperative_assessment_diagnostic_imaging_types>
        <clin_shared:primary_lymph_node_presentation_assessment preferred_name="lymph_nodes_examined" display_order="43" cde="2200396" cde_ver="1.000" xsd_ver="2.5" tier="2" owner="TSS" procurement_status="Completed" restricted="false" source_system_identifier="840182">YES</clin_shared:primary_lymph_node_presentation_assessment>
        <clin_shared:lymph_node_examined_count preferred_name="lymph_nodes_examined_count" display_order="44" cde="3" cde_ver="3.000" xsd_ver="2.5" tier="2" owner="TSS" procurement_status="Completed" restricted="false" source_system_identifier="840183">6</clin_shared:lymph_node_examined_count>
        <clin_shared:number_of_lymphnodes_positive_by_he preferred_name="lymph_nodes_examined_he_count" display_order="45" cde="3086388" cde_ver="1.000" xsd_ver="2.5" tier="2" owner="TSS" procurement_status="Completed" restricted="false" source_system_identifier="840184">5</clin_shared:number_of_lymphnodes_positive_by_he>
        <thca:extrathyroid_carcinoma_present_extension_status preferred_name="extrathyroidal_extension" display_order="46" cde="3179452" cde_ver="1.000" xsd_ver="2.4" tier="2" owner="TSS" procurement_status="Completed" restricted="false" source_system_identifier="840185">Moderate/Advanced (T4a)</thca:extrathyroid_carcinoma_present_extension_status>
        <clin_shared:residual_tumor preferred_name="residual_tumor" display_order="47" cde="2608702" cde_ver="2.000" xsd_ver="2.5" tier="2" owner="TSS" procurement_status="Completed" restricted="false" source_system_identifier="840186">R1</clin_shared:residual_tumor>
        <shared_stage:stage_event system="AJCC">
            <shared_stage:system_version preferred_name="ajcc_staging_edition" display_order="48" cde="2722309" cde_ver="1.000" xsd_ver="2.6" tier="2" owner="TSS" procurement_status="Completed" restricted="false" source_system_identifier="840187">7th</shared_stage:system_version>
            <shared_stage:clinical_stage preferred_name="ajcc_clinical_tumor_stage" display_order="9999" cde="3440332" cde_ver="1.000" xsd_ver="2.6" tier="2" owner="TSS" procurement_status="Not Applicable" restricted="false"/>
            <shared_stage:pathologic_stage preferred_name="ajcc_pathologic_tumor_stage" display_order="52" cde="3203222" cde_ver="1.000" xsd_ver="2.6" tier="2" owner="TSS" procurement_status="Completed" restricted="false" source_system_identifier="840191">Stage IVA</shared_stage:pathologic_stage>
            <shared_stage:tnm_categories>
                <shared_stage:clinical_categories>
                    <shared_stage:clinical_T preferred_name="ajcc_tumor_clinical_ct" display_order="9999" cde="3440328" cde_ver="1.000" xsd_ver="2.6" tier="2" owner="TSS" procurement_status="Not Applicable" restricted="false"/>
                    <shared_stage:clinical_N preferred_name="ajcc_nodes_clinical_cn" display_order="9999" cde="3440330" cde_ver="1.000" xsd_ver="2.6" tier="2" owner="TSS" procurement_status="Not Applicable" restricted="false"/>
                    <shared_stage:clinical_M preferred_name="ajcc_metastasis_clinical_cm" display_order="9999" cde="3440331" cde_ver="1.000" xsd_ver="2.6" tier="2" owner="TSS" procurement_status="Not Applicable" restricted="false"/>
                </shared_stage:clinical_categories>
                <shared_stage:pathologic_categories>
                    <shared_stage:pathologic_T preferred_name="ajcc_tumor_pathologic_pt" display_order="49" cde="3045435" cde_ver="1.000" xsd_ver="2.6" tier="2" owner="TSS" procurement_status="Completed" restricted="false" source_system_identifier="840188">T3</shared_stage:pathologic_T>
                    <shared_stage:pathologic_N preferred_name="ajcc_nodes_pathologic_pn" display_order="50" cde="3203106" cde_ver="1.000" xsd_ver="2.6" tier="2" owner="TSS" procurement_status="Completed" restricted="false" source_system_identifier="840189">N1b</shared_stage:pathologic_N>
                    <shared_stage:pathologic_M preferred_name="ajcc_metastasis_pathologic_pm" display_order="51" cde="3045439" cde_ver="1.000" xsd_ver="2.6" tier="2" owner="TSS" procurement_status="Completed" restricted="false" source_system_identifier="840190">M0</shared_stage:pathologic_M>
                </shared_stage:pathologic_categories>
            </shared_stage:tnm_categories>
            <shared_stage:psa>
                <shared_stage:psa_value preferred_name="psa_most_recent_results" display_order="9999" cde="3351903" cde_ver="1.000" xsd_ver="2.6" tier="2" owner="TSS" procurement_status="Not Applicable" restricted="false"/>
                <shared_stage:days_to_psa precision="day" xsd_ver="2.6" tier="2" cde="3414608" owner="TSS" procurement_status="Not Applicable" preferred_name="days_to_psa_most_recent" display_order="9999" cde_ver="1.000"/>
            </shared_stage:psa>
            <shared_stage:gleason_grading>
                <shared_stage:gleason_score preferred_name="gleason_score" display_order="9999" cde="2534619" cde_ver="1.000" xsd_ver="2.6" tier="2" owner="TSS" procurement_status="Not Applicable" restricted="false"/>
                <shared_stage:primary_pattern preferred_name="gleason_pattern_primary" display_order="9999" cde="2534617" cde_ver="1.000" xsd_ver="2.6" tier="2" owner="TSS" procurement_status="Not Applicable" restricted="false"/>
                <shared_stage:secondary_pattern preferred_name="gleason_pattern_secondary" display_order="9999" cde="2534618" cde_ver="1.000" xsd_ver="2.6" tier="2" owner="TSS" procurement_status="Not Applicable" restricted="false"/>
                <shared_stage:tertiary_pattern preferred_name="gleason_pattern_tertiary" display_order="9999" cde="2783875" cde_ver="1.000" xsd_ver="2.6" tier="2" owner="TSS" procurement_status="Not Applicable" restricted="false"/>
            </shared_stage:gleason_grading>
            <shared_stage:ann_arbor>
                <shared_stage:b_symptoms preferred_name="b_symptoms_present_indicator" display_order="9999" cde="2902402" cde_ver="1.000" xsd_ver="2.6" tier="2" owner="TSS" procurement_status="Not Applicable" restricted="false"/>
                <shared_stage:extranodal_involvement preferred_name="extranodal_lymphomatous_involvement" display_order="9999" cde="3364582" cde_ver="1.000" xsd_ver="2.6" tier="2" owner="TSS" procurement_status="Not Applicable" restricted="false"/>
            </shared_stage:ann_arbor>
            <shared_stage:serum_markers preferred_name="" display_order="9999" cde="3901772" cde_ver="1.000" xsd_ver="2.6" tier="2" owner="TSS" procurement_status="Not Applicable" restricted="false"/>
            <shared_stage:igcccg_stage preferred_name="" display_order="9999" cde="3901822" cde_ver="1.000" xsd_ver="2.6" tier="2" owner="TSS" procurement_status="Not Applicable" restricted="false"/>
            <shared_stage:masaoka_stage preferred_name="" display_order="9999" cde="3952848" cde_ver="" xsd_ver="2.6" tier="2" owner="TSS" procurement_status="Not Applicable" restricted="false"/>
        </shared_stage:stage_event>
        <thca:metastatic_neoplasm_confirmed_diagnosis_method_names>
            <thca:metastatic_neoplasm_confirmed_diagnosis_method_name preferred_name="metastatic_dx_confirmed_by" display_order="53" cde="3178364" cde_ver="1.000" xsd_ver="2.4" tier="2" owner="TSS" procurement_status="Not Available" restricted="false" source_system_identifier="840192"/>
        </thca:metastatic_neoplasm_confirmed_diagnosis_method_names>
        <thca:metastatic_neoplasm_confirmed_diagnosis_method_text preferred_name="metastatic_dx_confirmed_by_other" display_order="54" cde="3178376" cde_ver="1.000" xsd_ver="2.4" tier="2" owner="TSS" procurement_status="Not Available" restricted="false" source_system_identifier="840193"/>
        <clin_shared:metastatic_site preferred_name="metastasis_site" display_order="9999" cde="62835" cde_ver="3.000" xsd_ver="2.6" tier="2" owner="TSS" procurement_status="Not Available" restricted="false" source_system_identifier="840194"/>
        <clin_shared:other_metastatic_site preferred_name="metastatic_site_other" display_order="9999" cde="3135371" cde_ver="1.000" xsd_ver="2.3" tier="2" owner="TSS" procurement_status="Not Applicable" restricted="false" source_system_identifier="840195" xsi:nil="true"/>
        <thca:genotype_analysis_performed_indicator preferred_name="genotypic_analysis_detected" display_order="57" cde="3179001" cde_ver="1.000" xsd_ver="2.4" tier="2" owner="TSS" procurement_status="Completed" restricted="false" source_system_identifier="840196">YES</thca:genotype_analysis_performed_indicator>
        <thca:genotyping_results_gene_mutation_not_reported_reasons>
            <thca:genotyping_results_gene_mutation_not_reported_reason preferred_name="Reasons for Genotypic Analysis not Detected" display_order="9999" cde="3179383" cde_ver="1.000" xsd_ver="2.4" tier="2" owner="TSS" procurement_status="Not Available" restricted="false" source_system_identifier="840197"/>
            <thca:genotyping_results_gene_mutation_not_reported_reason preferred_name="Reasons for Genotypic Analysis not Detected" display_order="9999" cde="3179383" cde_ver="1.000" xsd_ver="2.4" tier="2" owner="TSS" procurement_status="Completed" restricted="false" source_system_identifier="840198">No RAS Mutation Detected</thca:genotyping_results_gene_mutation_not_reported_reason>
            <thca:genotyping_results_gene_mutation_not_reported_reason preferred_name="Reasons for Genotypic Analysis not Detected" display_order="9999" cde="3179383" cde_ver="1.000" xsd_ver="2.4" tier="2" owner="TSS" procurement_status="Completed" restricted="false" source_system_identifier="840199">No RET/PTC Rearrangement Detected</thca:genotyping_results_gene_mutation_not_reported_reason>
        </thca:genotyping_results_gene_mutation_not_reported_reasons>
        <thca:braf_gene_genotyping_outcome_lab_results_text preferred_name="braf_mutation_result" display_order="61" cde="3179257" cde_ver="1.000" xsd_ver="2.4" tier="2" owner="TSS" procurement_status="Completed" restricted="false" source_system_identifier="840200">V600E</thca:braf_gene_genotyping_outcome_lab_results_text>
        <thca:ras_family_gene_genotyping_outcome_lab_results_text preferred_name="ras_mutation_result" display_order="62" cde="3179266" cde_ver="1.000" xsd_ver="2.4" tier="2" owner="TSS" procurement_status="Not Available" restricted="false" source_system_identifier="840201"/>
        <thca:ret_ptc_rearrangement_genotyping_outcome_lab_results_text preferred_name="ret_ptc_rearrangement_result" display_order="63" cde="3179271" cde_ver="1.000" xsd_ver="2.4" tier="2" owner="TSS" procurement_status="Not Available" restricted="false" source_system_identifier="840202"/>
        <thca:other_genotyping_outcome_lab_results_text preferred_name="genotypic_analysis_results_other" display_order="64" cde="3179278" cde_ver="1.000" xsd_ver="2.4" tier="2" owner="TSS" procurement_status="Not Available" restricted="false" source_system_identifier="840203"/>
        <clin_shared:postoperative_rx_tx preferred_name="pharmaceutical_tx_adjuvant" display_order="66" cde="3397567" cde_ver="1.000" xsd_ver="2.5" tier="2" owner="TSS" procurement_status="Not Available" restricted="false"/>
        <clin_shared:radiation_therapy preferred_name="radiation_treatment_adjuvant" display_order="65" cde="2005312" cde_ver="4.000" xsd_ver="1.9" tier="2" owner="TSS" procurement_status="Not Available" restricted="false"/>
        <thca_shared:i_131_total_administered_preparation_technique preferred_name="i_131_radiation_first_tx_method" display_order="97" cde="3232952" cde_ver="1.000" xsd_ver="2.5" tier="2" owner="TSS" procurement_status="Not Available" restricted="false"/>
        <thca_shared:i_131_first_administered_dose preferred_name="i_131_radiation_first_tx_dose" display_order="98" cde="3232898" cde_ver="1.000" xsd_ver="2.4" tier="2" owner="TSS" procurement_status="Not Available" restricted="false"/>
        <thca_shared:i_131_subsequent_administered_dose preferred_name="i_131_radiation_subsequent_tx" display_order="99" cde="3232904" cde_ver="1.000" xsd_ver="2.4" tier="2" owner="TSS" procurement_status="Not Available" restricted="false"/>
        <thca_shared:i_131_total_administered_dose preferred_name="i_131_radiation_tx_cumulative_dose" display_order="100" cde="3232906" cde_ver="1.000" xsd_ver="2.4" tier="2" owner="TSS" procurement_status="Not Available" restricted="false"/>
        <thca_shared:radiation_therapy_administered_preparation_technique_text preferred_name="radiation_therapy_xrt_method_prep" display_order="101" cde="3232960" cde_ver="1.000" xsd_ver="2.4" tier="2" owner="TSS" procurement_status="Not Available" restricted="false"/>
        <thca_shared:radiation_therapy_administered_dose_text preferred_name="radiation_therapy_xrt_dose" display_order="102" cde="3232933" cde_ver="1.000" xsd_ver="2.4" tier="2" owner="TSS" procurement_status="Not Available" restricted="false"/>
        <thca_shared:radiosensitizing_agent_administered_indicator preferred_name="radiation_therapy_xrt_sensitizers" display_order="103" cde="3232932" cde_ver="1.000" xsd_ver="2.4" tier="2" owner="TSS" procurement_status="Not Available" restricted="false"/>
        <thca_shared:post_surgical_procedure_assessment_thyroid_gland_carcinoma_status preferred_name="clinical_status_within_3_mths_surgery" display_order="74" cde="3186684" cde_ver="1.000" xsd_ver="2.4" tier="2" owner="TSS" procurement_status="Not Available" restricted="false"/>
        <thca_nte:new_tumor_events>
            <nte:new_tumor_event_after_initial_treatment preferred_name="new_tumor_event_dx_indicator" display_order="75" cde="3121376" cde_ver="1.000" xsd_ver="2.5" tier="2" owner="TSS" procurement_status="Not Available" restricted="false"/>
        </thca_nte:new_tumor_events>
        <clin_shared:day_of_form_completion preferred_name="form_completion_day" display_order="999" cde="2975716" cde_ver="1.000" xsd_ver="2.2" tier="2" owner="TSS" procurement_status="Completed" restricted="false" source_system_identifier="840138">21</clin_shared:day_of_form_completion>
        <clin_shared:month_of_form_completion preferred_name="form_completion_month" display_order="999" cde="2975718" cde_ver="1.000" xsd_ver="2.2" tier="2" owner="TSS" procurement_status="Completed" restricted="false" source_system_identifier="840137">4</clin_shared:month_of_form_completion>
        <clin_shared:year_of_form_completion preferred_name="form_completion_year" display_order="999" cde="2975720" cde_ver="1.000" xsd_ver="2.2" tier="2" owner="TSS" procurement_status="Completed" restricted="false" source_system_identifier="840139">2011</clin_shared:year_of_form_completion>
        <thca:follow_ups>
            <follow_up_v2.0:follow_up version="2.0" sequence="1">
                <clin_shared:bcr_followup_barcode preferred_name="" display_order="9999" cde="" cde_ver="" xsd_ver="2.5" owner="TSS" procurement_status="Completed" restricted="false">TCGA-BJ-A0ZB-F19454</clin_shared:bcr_followup_barcode>
                <clin_shared:bcr_followup_uuid preferred_name="" display_order="9999" cde="" cde_ver="" xsd_ver="2.5" owner="TSS" procurement_status="Completed" restricted="false">B411832B-DF6D-4DE3-BE4A-DC8B80EB23D3</clin_shared:bcr_followup_uuid>
                <clin_shared:followup_case_report_form_submission_reason preferred_name="followup_reason" display_order="999" cde="3233305" cde_ver="1.000" xsd_ver="2.5" tier="2" owner="TSS" procurement_status="Completed" restricted="false" source_system_identifier="1456381">Scheduled Follow-up Submission</clin_shared:followup_case_report_form_submission_reason>
                <clin_shared:radiation_therapy preferred_name="radiation_treatment_adjuvant" display_order="65" cde="2005312" cde_ver="4.000" xsd_ver="1.9" tier="2" owner="TSS" procurement_status="Completed" restricted="false" source_system_identifier="1458691">YES</clin_shared:radiation_therapy>
                <clin_shared:postoperative_rx_tx preferred_name="pharmaceutical_tx_adjuvant" display_order="66" cde="3397567" cde_ver="1.000" xsd_ver="2.5" tier="2" owner="TSS" procurement_status="Completed" restricted="false" source_system_identifier="1458692">NO</clin_shared:postoperative_rx_tx>
                <thca_shared:i_131_total_administered_preparation_technique preferred_name="i_131_radiation_first_tx_method" display_order="97" cde="3232952" cde_ver="1.000" xsd_ver="2.5" tier="2" owner="TSS" procurement_status="Completed" restricted="false" source_system_identifier="1458693">Thyroxine withdrawal</thca_shared:i_131_total_administered_preparation_technique>
                <thca_shared:i_131_first_administered_dose preferred_name="i_131_radiation_first_tx_dose" display_order="98" cde="3232898" cde_ver="1.000" xsd_ver="2.4" tier="2" owner="TSS" procurement_status="Completed" restricted="false" source_system_identifier="1458694">39.5 MCI</thca_shared:i_131_first_administered_dose>
                <thca_shared:i_131_subsequent_administered_dose preferred_name="i_131_radiation_subsequent_tx" display_order="99" cde="3232904" cde_ver="1.000" xsd_ver="2.4" tier="2" owner="TSS" procurement_status="Not Available" restricted="false" source_system_identifier="1458695"/>
                <thca_shared:i_131_total_administered_dose preferred_name="i_131_radiation_tx_cumulative_dose" display_order="100" cde="3232906" cde_ver="1.000" xsd_ver="2.4" tier="2" owner="TSS" procurement_status="Not Available" restricted="false" source_system_identifier="1458696"/>
                <thca_shared:radiation_therapy_administered_preparation_technique_text preferred_name="radiation_therapy_xrt_method_prep" display_order="101" cde="3232960" cde_ver="1.000" xsd_ver="2.4" tier="2" owner="TSS" procurement_status="Not Available" restricted="false" source_system_identifier="1458697"/>
                <thca_shared:radiation_therapy_administered_dose_text preferred_name="radiation_therapy_xrt_dose" display_order="102" cde="3232933" cde_ver="1.000" xsd_ver="2.4" tier="2" owner="TSS" procurement_status="Not Available" restricted="false" source_system_identifier="1458698"/>
                <thca_shared:radiosensitizing_agent_administered_indicator preferred_name="radiation_therapy_xrt_sensitizers" display_order="103" cde="3232932" cde_ver="1.000" xsd_ver="2.4" tier="2" owner="TSS" procurement_status="Not Available" restricted="false" source_system_identifier="1458699"/>
                <thca_shared:post_surgical_procedure_assessment_thyroid_gland_carcinoma_status preferred_name="clinical_status_within_3_mths_surgery" display_order="74" cde="3186684" cde_ver="1.000" xsd_ver="2.4" tier="2" owner="TSS" procurement_status="Not Available" restricted="false" source_system_identifier="1458700"/>
                <clin_shared:vital_status preferred_name="vital_status" display_order="16" cde="5" cde_ver="5.000" xsd_ver="2.6" tier="2" owner="TSS" procurement_status="Completed" restricted="false" source_system_identifier="1458701">Alive</clin_shared:vital_status>
                <clin_shared:days_to_last_followup precision="day" xsd_ver="1.12" tier="2" cde="3008273" owner="TSS" procurement_status="Completed" preferred_name="last_contact_days_to" display_order="20" cde_ver="1.000">122</clin_shared:days_to_last_followup>
                <clin_shared:days_to_death precision="day" xsd_ver="1.12" tier="2" cde="3165475" owner="TSS" procurement_status="Not Applicable" preferred_name="death_days_to" display_order="24" cde_ver="1.000"/>
                <clin_shared:person_neoplasm_cancer_status preferred_name="tumor_status" display_order="15" cde="2759550" cde_ver="1.000" xsd_ver="1.9" tier="2" owner="TSS" procurement_status="Completed" restricted="false" source_system_identifier="1458708">TUMOR FREE</clin_shared:person_neoplasm_cancer_status>
                <follow_up_v2.0:new_tumor>
                    <nte:new_tumor_event_after_initial_treatment preferred_name="new_tumor_event_dx_indicator" display_order="75" cde="3121376" cde_ver="1.000" xsd_ver="2.5" tier="2" owner="TSS" procurement_status="Completed" restricted="false" source_system_identifier="1458709">NO</nte:new_tumor_event_after_initial_treatment>
                    <nte:days_to_new_tumor_event_after_initial_treatment precision="day" xsd_ver="2.2" tier="2" cde="3392464" owner="TSS" procurement_status="Not Applicable" preferred_name="new_tumor_event_dx_days_to" display_order="82" cde_ver="1.000"/>
                    <nte:new_neoplasm_confirmed_diagnosis_method_name preferred_name="new_tumor_event_dx_confirmed_by" display_order="83" cde="3186701" cde_ver="1.000" xsd_ver="2.4" tier="2" owner="TSS" procurement_status="Not Available" restricted="false" source_system_identifier="1458713"/>
                    <nte:histologic_disease_progression_present_indicator preferred_name="new_tumor_event_histo_progression" display_order="84" cde="3181376" cde_ver="1.000" xsd_ver="2.4" tier="2" owner="TSS" procurement_status="Not Available" restricted="false" source_system_identifier="1458714"/>
                    <thca_shared:histologic_disease_progression_present_type preferred_name="new_tumor_event_histo_progress_type" display_order="85" cde="3181384" cde_ver="1.000" xsd_ver="2.4" tier="2" owner="TSS" procurement_status="Not Available" restricted="false" source_system_identifier="1458715"/>
                    <thca_shared:histologic_disease_progression_present_text preferred_name="new_tumor_event_histo_progress_other" display_order="86" cde="3181387" cde_ver="1.000" xsd_ver="2.4" tier="2" owner="TSS" procurement_status="Not Applicable" restricted="false" source_system_identifier="1458716" xsi:nil="true"/>
                    <nte:new_neoplasm_event_type preferred_name="new_tumor_event_type" display_order="76" cde="3119721" cde_ver="1.000" xsd_ver="2.5" tier="2" owner="TSS" procurement_status="Not Available" restricted="false" source_system_identifier="1458717"/>
                    <nte:new_neoplasm_event_occurrence_anatomic_site preferred_name="new_tumor_event_site" display_order="77" cde="3108271" cde_ver="2.000" xsd_ver="2.5" tier="2" owner="TSS" procurement_status="Not Available" restricted="false" source_system_identifier="1458718"/>
                    <nte:new_neoplasm_occurrence_anatomic_site_text preferred_name="new_tumor_event_site_other" display_order="78" cde="3128033" cde_ver="1.000" xsd_ver="2.5" tier="2" owner="TSS" procurement_status="Not Applicable" restricted="false" source_system_identifier="1458719" xsi:nil="true"/>
                    <thca_shared:thyroid_gland_carcinoma_involvement_regional_lymph_node_type preferred_name="new_tumor_event_node_site" display_order="87" cde="3186207" cde_ver="1.000" xsd_ver="2.4" tier="2" owner="TSS" procurement_status="Not Available" restricted="false" source_system_identifier="1458720"/>
                    <thca_shared:thyroid_gland_carcinoma_regional_lymph_node_involvement_anatomic_sites_text preferred_name="new_tumor_event_node_site_other" display_order="88" cde="3185693" cde_ver="1.000" xsd_ver="2.4" tier="2" owner="TSS" procurement_status="Not Applicable" restricted="false" source_system_identifier="1458721" xsi:nil="true"/>
                    <thca_shared:therapeutic_procedure_new_neoplasm_required_additional_therapy_type preferred_name="new_tumor_event_tx" display_order="89" cde="3185186" cde_ver="1.000" xsd_ver="2.4" tier="2" owner="TSS" procurement_status="Not Available" restricted="false" source_system_identifier="1458722"/>
                    <nte:additional_surgery_locoregional_procedure preferred_name="new_tumor_event_surgery" display_order="9999" cde="3008755" cde_ver="1.000" xsd_ver="2.2" tier="2" owner="TSS" procurement_status="Not Available" restricted="false" source_system_identifier="1458723"/>
                    <thca_shared:i_131_total_administered_preparation_technique preferred_name="i_131_radiation_first_tx_method" display_order="97" cde="3232952" cde_ver="1.000" xsd_ver="2.5" tier="2" owner="TSS" procurement_status="Not Available" restricted="false" source_system_identifier="1458729"/>
                    <thca_shared:i_131_first_administered_dose preferred_name="i_131_radiation_first_tx_dose" display_order="98" cde="3232898" cde_ver="1.000" xsd_ver="2.4" tier="2" owner="TSS" procurement_status="Not Available" restricted="false" source_system_identifier="1458730"/>
                    <thca_shared:i_131_subsequent_administered_dose preferred_name="i_131_radiation_subsequent_tx" display_order="99" cde="3232904" cde_ver="1.000" xsd_ver="2.4" tier="2" owner="TSS" procurement_status="Not Available" restricted="false" source_system_identifier="1458731"/>
                    <thca_shared:i_131_total_administered_dose preferred_name="i_131_radiation_tx_cumulative_dose" display_order="100" cde="3232906" cde_ver="1.000" xsd_ver="2.4" tier="2" owner="TSS" procurement_status="Not Available" restricted="false" source_system_identifier="1458732"/>
                    <thca_shared:radiation_therapy_administered_preparation_technique_text preferred_name="radiation_therapy_xrt_method_prep" display_order="101" cde="3232960" cde_ver="1.000" xsd_ver="2.4" tier="2" owner="TSS" procurement_status="Not Available" restricted="false" source_system_identifier="1458733"/>
                    <thca_shared:radiation_therapy_administered_dose_text preferred_name="radiation_therapy_xrt_dose" display_order="102" cde="3232933" cde_ver="1.000" xsd_ver="2.4" tier="2" owner="TSS" procurement_status="Not Available" restricted="false" source_system_identifier="1458734"/>
                    <thca_shared:radiosensitizing_agent_administered_indicator preferred_name="radiation_therapy_xrt_sensitizers" display_order="103" cde="3232932" cde_ver="1.000" xsd_ver="2.4" tier="2" owner="TSS" procurement_status="Not Available" restricted="false" source_system_identifier="1458735"/>
                    <nte:days_to_additional_surgery_metastatic_procedure precision="day" xsd_ver="2.2" tier="2" cde="3408682" owner="TSS" procurement_status="Not Applicable" preferred_name="new_tumor_event_surgery_days_to_met" display_order="9999" cde_ver="1.000"/>
                    <nte:additional_radiation_therapy preferred_name="new_tumor_event_radiation_tx" display_order="95" cde="3427615" cde_ver="1.000" xsd_ver="2.5" tier="2" owner="TSS" procurement_status="Not Available" restricted="false" source_system_identifier="1458727"/>
                    <nte:additional_pharmaceutical_therapy preferred_name="new_tumor_event_pharmaceutical_tx" display_order="96" cde="3427616" cde_ver="1.000" xsd_ver="2.5" tier="2" owner="TSS" procurement_status="Not Available" restricted="false" source_system_identifier="1458728"/>
                </follow_up_v2.0:new_tumor>
                <clin_shared:day_of_form_completion preferred_name="form_completion_day" display_order="999" cde="2975716" cde_ver="1.000" xsd_ver="2.2" tier="2" owner="TSS" procurement_status="Completed" restricted="false" source_system_identifier="1456379">12</clin_shared:day_of_form_completion>
                <clin_shared:month_of_form_completion preferred_name="form_completion_month" display_order="999" cde="2975718" cde_ver="1.000" xsd_ver="2.2" tier="2" owner="TSS" procurement_status="Completed" restricted="false" source_system_identifier="1456378">12</clin_shared:month_of_form_completion>
                <clin_shared:year_of_form_completion preferred_name="form_completion_year" display_order="999" cde="2975720" cde_ver="1.000" xsd_ver="2.2" tier="2" owner="TSS" procurement_status="Completed" restricted="false" source_system_identifier="1456380">2011</clin_shared:year_of_form_completion>
            </follow_up_v2.0:follow_up>
        </thca:follow_ups>
        <rx:drugs/>
        <rad:radiations/>
    </thca:patient>
</thca:tcga_bcr>
