# Supplementary material for: Potential diagnostic of lymph node metastasis and prognostic values of TM4SFs in papillary thyroid carcinoma patients
Source: Front Cell Dev Biol. 2022 Dec 8;10:1001954. doi: 10.3389/fcell.2022.1001954 (PMC9773885; doi:10.3389/fcell.2022.1001954)
Supplement: Supplementary file 8 [file DataSheet5.ZIP]

Archive with 6 entries (6 files):
- R/code.r
- R/Heat map1.R
- R/Heat map2.R
- R/logistic.spv
- R/mor_KM.r
- R/more_boxplot.r
